# Supplementary material for: Genome-Wide Identification of Genes Important for Growth of Dickeya dadantii and Dickeya dianthicola in Potato (Solanum tuberosum) Tubers
Source: Front Microbiol. 2022 Jan 25;13:778927. doi: 10.3389/fmicb.2022.778927 (PMC8821946; doi:10.3389/fmicb.2022.778927)
Supplement: Supplementary file 9 [file Table_3.XLSX]

## Sheet: LEGEND
Supplementary Table 3.
Gene homolog groups for Dda3937, DdiaME23, and Ddia6719, calculated using the PyParanoid pipeline (Melnyk et al. 2019).
The standard pipeline output includes group numbers and peptide sequence identifiers.
This table has gene locus names added as well as COG categories based on the genome sequence annotation of Dda3937 from the IMG database (Chen et al. 2019).
Gene descriptions for each orthogroup are included in a separate sheet.

## Sheet: locustag_matrix
Group	Dickeya_dadantii_3937	Dickeya_dianthicola_67_19	Dickeya_dianthicola_ME23	Dda3937_locus	DdiaME23_locus	Ddia6719_locus	COG
group_00001	WP_033112115.1	WP_192989607.1	WP_103468983.1	DDA3937_RS19515	DZA65_RS20730	HGI48_RS19645	general function prediction only
group_00001	WP_033112115.1	WP_192990329.1	WP_103468983.1	DDA3937_RS19515	DZA65_RS20730	HGI48_RS03595	general function prediction only
group_00001	WP_033112115.1	WP_192989607.1	WP_024108247.1	DDA3937_RS19515	DZA65_RS03715	HGI48_RS19645	general function prediction only
group_00001	WP_033112115.1	WP_192990329.1	WP_024108247.1	DDA3937_RS19515	DZA65_RS03715	HGI48_RS03595	general function prediction only
group_00001	WP_013316408.1	WP_192989607.1	WP_103468983.1	DDA3937_RS03495	DZA65_RS20730	HGI48_RS19645	general function prediction only
group_00001	WP_013316408.1	WP_192990329.1	WP_103468983.1	DDA3937_RS03495	DZA65_RS20730	HGI48_RS03595	general function prediction only
group_00001	WP_013316408.1	WP_192989607.1	WP_024108247.1	DDA3937_RS03495	DZA65_RS03715	HGI48_RS19645	general function prediction only
group_00001	WP_013316408.1	WP_192990329.1	WP_024108247.1	DDA3937_RS03495	DZA65_RS03715	HGI48_RS03595	general function prediction only
group_00002	WP_013316544.1	WP_192990804.1	WP_103415734.1	DDA3937_RS04105	DZA65_RS07695	HGI48_RS07190	mobilome: prophages, transposons
group_00002	WP_013316544.1	WP_192991001.1	WP_103415734.1	DDA3937_RS04105	DZA65_RS07695	HGI48_RS08580	mobilome: prophages, transposons
group_00002	WP_013318571.1	WP_192990804.1	WP_103415734.1	DDA3937_RS13765	DZA65_RS07695	HGI48_RS07190	mobilome: prophages, transposons
group_00002	WP_013318571.1	WP_192991001.1	WP_103415734.1	DDA3937_RS13765	DZA65_RS07695	HGI48_RS08580	mobilome: prophages, transposons
group_00003	WP_013316545.1	WP_013316545.1	WP_024108343.1	DDA3937_RS04110	DZA65_RS08825	HGI48_RS13860	intracellular trafficking, secretion, and vesicular transport
group_00003	WP_013316545.1	WP_192991002.1	WP_024108343.1	DDA3937_RS04110	DZA65_RS08825	HGI48_RS08585	intracellular trafficking, secretion, and vesicular transport
group_00003	WP_013318572.1	WP_013316545.1	WP_024108343.1	DDA3937_RS13770	DZA65_RS08825	HGI48_RS13860	intracellular trafficking, secretion, and vesicular transport
group_00003	WP_013318572.1	WP_192991002.1	WP_024108343.1	DDA3937_RS13770	DZA65_RS08825	HGI48_RS08585	intracellular trafficking, secretion, and vesicular transport
group_00004	WP_013316608.1	WP_161132278.1	WP_024107309.1	DDA3937_RS04430	DZA65_RS19300	HGI48_RS02300	intracellular trafficking, secretion, and vesicular transport
group_00004	WP_013316608.1	WP_192989450.1	WP_024107309.1	DDA3937_RS04430	DZA65_RS19300	HGI48_RS18160	intracellular trafficking, secretion, and vesicular transport
group_00004	WP_013318140.1	WP_161132278.1	WP_024107309.1	DDA3937_RS11725	DZA65_RS19300	HGI48_RS02300	intracellular trafficking, secretion, and vesicular transport
group_00004	WP_013318140.1	WP_192989450.1	WP_024107309.1	DDA3937_RS11725	DZA65_RS19300	HGI48_RS18160	intracellular trafficking, secretion, and vesicular transport
group_00005	WP_013317431.1	WP_012768898.1	WP_024106078.1	DDA3937_RS08360	DZA65_RS11925	HGI48_RS08525	none
group_00005	WP_013317431.1	WP_192991478.1	WP_024106078.1	DDA3937_RS08360	DZA65_RS11925	HGI48_RS11595	none
group_00005	WP_013316529.1	WP_012768898.1	WP_024106078.1	DDA3937_RS04045	DZA65_RS11925	HGI48_RS08525	none
group_00005	WP_013316529.1	WP_192991478.1	WP_024106078.1	DDA3937_RS04045	DZA65_RS11925	HGI48_RS11595	none
group_00006	WP_013315785.1	WP_192988877.1	WP_099327157.1	DDA3937_RS00380	DZA65_RS04695	HGI48_RS13895	mobilome: prophages, transposons
group_00006	WP_013315785.1	WP_192988877.1	WP_099327158.1	DDA3937_RS00380	DZA65_RS09440	HGI48_RS13895	mobilome: prophages, transposons
group_00006	WP_013315785.1	WP_192988877.1	WP_116587119.1	DDA3937_RS00380	DZA65_RS10660	HGI48_RS13895	mobilome: prophages, transposons
group_00007	WP_013318565.1	WP_192990810.1	WP_103415735.1	DDA3937_RS13735	DZA65_RS07740	HGI48_RS07230	replication, recombination, and repair
group_00007	WP_013318565.1	WP_192988866.1	WP_103415735.1	DDA3937_RS13735	DZA65_RS07740	HGI48_RS13830	replication, recombination, and repair
group_00008	WP_107768474.1	WP_192991502.1	WP_103415912.1	DDA3937_RS12900	DZA65_RS13435	HGI48_RS12970	cell wall/membrane/envelope biogenesis
group_00008	WP_107768474.1	WP_192991502.1	WP_116587132.1	DDA3937_RS12900	DZA65_RS13440	HGI48_RS12970	cell wall/membrane/envelope biogenesis
group_00009	WP_013317316.1	WP_192991168.1	WP_024105728.1	DDA3937_RS07825	DZA65_RS10100	HGI48_RS09790	energy production and conversions
group_00009	WP_013317738.1	WP_192991168.1	WP_024105728.1	DDA3937_RS09775	DZA65_RS10100	HGI48_RS09790	energy production and conversions
group_00010	WP_081441344.1	WP_192990787.1	WP_103415725.1	DDA3937_RS13885	DZA65_RS07585	HGI48_RS07080	intracellular trafficking, secretion, and vesicular transport
group_00010	WP_081441344.1	WP_192990787.1	WP_024108968.1	DDA3937_RS13885	DZA65_RS14460	HGI48_RS07080	intracellular trafficking, secretion, and vesicular transport
group_00011	WP_013317737.1	WP_024105727.1	WP_024105727.1	DDA3937_RS09770	DZA65_RS10095	HGI48_RS09785	secondary metabolites biosynthesis, transport, and catabolism
group_00011	WP_033111754.1	WP_024105727.1	WP_024105727.1	DDA3937_RS07820	DZA65_RS10095	HGI48_RS09785	secondary metabolites biosynthesis, transport, and catabolism
group_00012	WP_033111755.1	WP_024105730.1	WP_024105730.1	DDA3937_RS07835	DZA65_RS10110	HGI48_RS09800	carbohydrate transport and metabolism
group_00012	WP_033111826.1	WP_024105730.1	WP_024105730.1	DDA3937_RS09785	DZA65_RS10110	HGI48_RS09800	carbohydrate transport and metabolism
group_00013	WP_013316053.1	WP_192990062.1	WP_024108994.1	DDA3937_RS01770	DZA65_RS14610	HGI48_RS01665	transcription
group_00013	WP_013316442.1	WP_192990062.1	WP_024108994.1	DDA3937_RS03655	DZA65_RS14610	HGI48_RS01665	transcription
group_00014	WP_013318567.1	WP_192990807.1	WP_024106417.1	DDA3937_RS13750	DZA65_RS07725	HGI48_RS07210	none
group_00014	WP_013318567.1	WP_192990807.1	WP_024108336.1	DDA3937_RS13750	DZA65_RS08865	HGI48_RS07210	none
group_00015	WP_013316248.1	WP_192990515.1	WP_024108969.1	DDA3937_RS02675	DZA65_RS14465	HGI48_RS04865	none
group_00015	WP_013316248.1	WP_192990509.1	WP_024108969.1	DDA3937_RS02675	DZA65_RS14465	HGI48_RS04830	none
group_00016	WP_033112288.1	WP_192991446.1	WP_024108871.1	DDA3937_RS08195	DZA65_RS13235	HGI48_RS08175	transcription
group_00016	WP_033112288.1	WP_192990958.1	WP_024108871.1	DDA3937_RS08195	DZA65_RS13235	HGI48_RS08205	transcription
group_00017	WP_013316485.1	WP_192990434.1	WP_024108266.1	DDA3937_RS03855	DZA65_RS04000	HGI48_RS04290	replication, recombination, and repair
group_00017	WP_013317595.1	WP_192990434.1	WP_024108266.1	DDA3937_RS09105	DZA65_RS04000	HGI48_RS04290	replication, recombination, and repair
group_00018	WP_081441339.1	WP_192990420.1	None	NA	NA	HGI48_RS04140	NA
group_00018	WP_081441339.1	WP_192990557.1	None	NA	NA	HGI48_RS05250	NA
group_00018	WP_081441339.1	WP_192991350.1	None	NA	NA	HGI48_RS11030	NA
group_00019	WP_013318624.1	WP_192988884.1	WP_024108344.1	DDA3937_RS13965	DZA65_RS08820	HGI48_RS13950	none
group_00019	WP_013318624.1	WP_192988884.1	WP_024108941.1	DDA3937_RS13965	DZA65_RS07565	HGI48_RS13950	none
group_00020	WP_033112377.1	WP_192988982.1	WP_046830472.1	DDA3937_RS14685	DZA65_RS15570	HGI48_RS14625	secondary metabolites biosynthesis, transport, and catabolism
group_00021	WP_013316032.1	WP_192990048.1	WP_024104261.1	DDA3937_RS01665	DZA65_RS01635	HGI48_RS01560	amino acid transport and metabolism
group_00022	WP_013318013.1	WP_192991472.1	WP_103415888.1	DDA3937_RS11095	DZA65_RS11495	HGI48_RS11115	none
group_00023	WP_013320010.1	WP_192989916.1	WP_024107803.1	DDA3937_RS20865	DZA65_RS00380	HGI48_RS00380	secondary metabolites biosynthesis, transport, and catabolism
group_00024	WP_013315926.1	WP_192989995.1	WP_024104178.1	DDA3937_RS01105	DZA65_RS01165	HGI48_RS01095	transcription
group_00025	WP_013315925.1	WP_024104177.1	WP_024104177.1	DDA3937_RS01100	DZA65_RS01160	HGI48_RS01090	none
group_00026	WP_013318184.1	WP_192988639.1	WP_024108834.1	DDA3937_RS11925	DZA65_RS12465	HGI48_RS12015	inorganic ion transport and metabolism
group_00027	WP_013318655.1	WP_192988903.1	WP_024106552.1	DDA3937_RS14090	DZA65_RS14750	HGI48_RS14090	energy production and conversions
group_00028	WP_033112387.1	WP_192991534.1	WP_103415714.1	DDA3937_RS15655	DZA65_RS16830	HGI48_RS15750	nucleotide transport and metabolism
group_00029	WP_013317760.1	WP_192991184.1	WP_103415937.1	DDA3937_RS09890	DZA65_RS10235	HGI48_RS09900	cell cycle control, cell division, chromosome partitioning
group_00030	WP_033112187.1	WP_192991380.1	WP_024104228.1	DDA3937_RS01455	DZA65_RS01435	HGI48_RS01375	function unknown
group_00031	WP_013318257.1	WP_192988691.1	WP_024106228.1	DDA3937_RS12270	DZA65_RS12800	HGI48_RS12360	translation, ribosomal structure, and biogenesis
group_00032	WP_013319393.1	WP_192989394.1	WP_024107218.1	DDA3937_RS17675	DZA65_RS18815	HGI48_RS17680	none
group_00033	WP_013319867.1	WP_192989686.1	WP_103415951.1	DDA3937_RS20115	DZA65_RS21300	HGI48_RS20255	amino acid transport and metabolism
group_00034	WP_013319670.1	WP_192991562.1	WP_024107489.1	DDA3937_RS19040	DZA65_RS20250	HGI48_RS19130	amino acid transport and metabolism
group_00035	WP_013318010.1	WP_192991362.1	WP_024110007.1	DDA3937_RS11080	DZA65_RS11480	HGI48_RS11100	replication, recombination, and repair
group_00036	WP_013316765.1	WP_192990551.1	WP_024108433.1	DDA3937_RS05190	DZA65_RS05530	HGI48_RS05190	replication, recombination, and repair
group_00037	WP_013316426.1	WP_192990339.1	WP_024104696.1	DDA3937_RS03575	DZA65_RS03795	HGI48_RS03675	energy production and conversions
group_00038	WP_013317151.1	WP_192990926.1	WP_024105454.1	DDA3937_RS07080	DZA65_RS08605	HGI48_RS08010	intracellular trafficking, secretion, and vesicular transport
group_00039	WP_013320041.1	WP_192989894.1	WP_024109350.1	DDA3937_RS21015	DZA65_RS00230	HGI48_RS00225	lipid transport and metabolism
group_00040	WP_013319282.1	WP_192989319.1	WP_024107123.1	DDA3937_RS17155	DZA65_RS18290	HGI48_RS17210	intracellular trafficking, secretion, and vesicular transport
group_00041	WP_033112101.1	WP_192989548.1	WP_024109246.1	DDA3937_RS18930	DZA65_RS20040	HGI48_RS18935	energy production and conversions
group_00042	WP_013315818.1	WP_192989752.1	WP_103415855.1	DDA3937_RS00540	DZA65_RS21865	HGI48_RS20850	none
group_00043	WP_193345732.1	WP_192988779.1	WP_024106359.1	DDA3937_RS13000	DZA65_RS13530	HGI48_RS13065	transcription
group_00044	WP_033111865.1	WP_192991363.1	WP_103415883.1	DDA3937_RS11085	DZA65_RS11485	HGI48_RS11105	replication, recombination, and repair
group_00045	WP_013319520.1	WP_024110167.1	WP_024107325.1	DDA3937_RS18305	DZA65_RS19380	HGI48_RS18240	nucleotide transport and metabolism
group_00046	WP_013317218.1	WP_192990811.1	WP_029729363.1	DDA3937_RS07375	DZA65_RS07750	HGI48_RS07240	carbohydrate transport and metabolism
group_00047	WP_013317320.1	WP_192990861.1	WP_103415747.1	DDA3937_RS07850	DZA65_RS08170	HGI48_RS07615	energy production and conversions
group_00048	WP_013318676.1	WP_192988914.1	WP_024109010.1	DDA3937_RS14175	DZA65_RS14830	HGI48_RS14160	energy production and conversions
group_00049	WP_033111687.1	WP_192990628.1	WP_024108461.1	DDA3937_RS05750	DZA65_RS06130	HGI48_RS05805	cell wall/membrane/envelope biogenesis
group_00050	WP_013318366.1	WP_192988750.1	WP_024106321.1	DDA3937_RS12795	DZA65_RS13325	HGI48_RS12860	energy production and conversions
group_00051	WP_013316812.1	WP_192990595.1	WP_024109690.1	DDA3937_RS05415	DZA65_RS05800	HGI48_RS05475	replication, recombination, and repair
group_00052	WP_013317959.1	WP_192991316.1	WP_103415877.1	DDA3937_RS10845	DZA65_RS11265	HGI48_RS10800	function unknown
group_00053	WP_013317703.1	WP_192991142.1	WP_024105694.1	DDA3937_RS09595	DZA65_RS09920	HGI48_RS09610	cell cycle control, cell division, chromosome partitioning
group_00054	WP_013318664.1	WP_192988908.1	WP_024106559.1	DDA3937_RS14120	DZA65_RS14780	HGI48_RS14120	defense mechanisms
group_00055	WP_013316873.1	WP_024104996.1	WP_024108458.1	DDA3937_RS05735	DZA65_RS06115	HGI48_RS05790	defense mechanisms
group_00056	WP_013316102.1	WP_192990101.1	WP_024104343.1	DDA3937_RS01985	DZA65_RS02050	HGI48_RS01945	translation, ribosomal structure, and biogenesis
group_00057	WP_013318913.1	WP_192989087.1	WP_024109062.1	DDA3937_RS15270	DZA65_RS16170	HGI48_RS15350	defense mechanisms
group_00058	WP_013318912.1	WP_192989086.1	WP_024106769.1	DDA3937_RS15265	DZA65_RS16165	HGI48_RS15345	defense mechanisms
group_00059	WP_013317019.1	WP_192990708.1	WP_024105121.1	DDA3937_RS06460	DZA65_RS06845	HGI48_RS06500	energy production and conversions
group_00060	WP_013316476.1	WP_192990909.1	WP_024108641.1	DDA3937_RS03810	DZA65_RS08510	HGI48_RS07915	defense mechanisms
group_00061	WP_013319652.1	WP_192989562.1	WP_024107476.1	DDA3937_RS18955	DZA65_RS20165	HGI48_RS19050	cell wall/membrane/envelope biogenesis
group_00062	WP_013316356.1	WP_192990301.1	WP_103415864.1	DDA3937_RS03255	DZA65_RS03445	HGI48_RS03400	amino acid transport and metabolism
group_00063	WP_013319527.1	WP_192989465.1	WP_024110168.1	DDA3937_RS18340	DZA65_RS19415	HGI48_RS18275	translation, ribosomal structure, and biogenesis
group_00064	WP_013319379.1	WP_024107202.1	WP_024107202.1	DDA3937_RS17605	DZA65_RS18735	HGI48_RS17610	replication, recombination, and repair
group_00065	WP_013319505.1	WP_192989452.1	WP_024107311.1	DDA3937_RS18235	DZA65_RS19310	HGI48_RS18170	transcription
group_00066	WP_148226867.1	WP_192990525.1	WP_046830379.1	DDA3937_RS04920	DZA65_RS05265	HGI48_RS04930	function unknown
group_00067	WP_033112069.1	WP_192989397.1	WP_024109189.1	DDA3937_RS17690	DZA65_RS18830	HGI48_RS17695	none
group_00068	WP_033112240.1	WP_192990534.1	WP_103415852.1	DDA3937_RS04985	DZA65_RS05335	HGI48_RS04995	postranslational modification, protein turnover, chaperones
group_00069	WP_033111948.1	WP_192990796.1	WP_103415890.1	DDA3937_RS13845	DZA65_RS14385	HGI48_RS07125	intracellular trafficking, secretion, and vesicular transport
group_00070	WP_033111760.1	WP_192990878.1	WP_103415750.1	DDA3937_RS07945	DZA65_RS08295	HGI48_RS07700	none
group_00071	WP_013315729.1	WP_192989803.1	WP_024108049.1	DDA3937_RS00105	DZA65_RS22235	HGI48_RS21260	replication, recombination, and repair
group_00072	WP_013316748.1	WP_192990542.1	WP_024104873.1	DDA3937_RS05105	DZA65_RS05445	HGI48_RS05105	signal transduction mechanisms
group_00073	WP_033112037.1	WP_192989312.1	WP_026594837.1	DDA3937_RS17105	DZA65_RS18240	HGI48_RS17155	postranslational modification, protein turnover, chaperones
group_00074	WP_013319442.1	WP_024107254.1	WP_024107254.1	DDA3937_RS17925	DZA65_RS19000	HGI48_RS17850	energy production and conversions
group_00075	WP_013318654.1	WP_192988902.1	WP_024106551.1	DDA3937_RS14085	DZA65_RS14745	HGI48_RS14085	energy production and conversions
group_00076	WP_071819871.1	WP_192990638.1	WP_029729329.1	DDA3937_RS05890	DZA65_RS06270	HGI48_RS05935	signal transduction mechanisms
group_00077	WP_013318704.1	WP_192988931.1	WP_024106593.1	DDA3937_RS14310	DZA65_RS14960	HGI48_RS14285	energy production and conversions
group_00078	WP_013319907.1	WP_161131625.1	WP_103415768.1	DDA3937_RS20360	DZA65_RS00895	HGI48_RS00850	energy production and conversions
group_00079	WP_013317001.1	WP_192990695.1	WP_024105105.1	DDA3937_RS06370	DZA65_RS06760	HGI48_RS06415	signal transduction mechanisms
group_00080	WP_013317861.1	WP_192991250.1	WP_024108759.1	DDA3937_RS10360	DZA65_RS10845	HGI48_RS10370	energy production and conversions
group_00081	WP_013319832.1	WP_024107632.1	WP_024107632.1	DDA3937_RS19915	DZA65_RS21115	HGI48_RS20070	nucleotide transport and metabolism
group_00082	WP_013316972.1	WP_192990676.1	WP_024105078.1	DDA3937_RS06200	DZA65_RS06590	HGI48_RS06245	translation, ribosomal structure, and biogenesis
group_00083	WP_013319254.1	WP_192989300.1	WP_024109162.1	DDA3937_RS17025	DZA65_RS18155	HGI48_RS17080	signal transduction mechanisms
group_00084	WP_013319457.1	WP_192989420.1	WP_024109196.1	DDA3937_RS18000	DZA65_RS19080	HGI48_RS17935	intracellular trafficking, secretion, and vesicular transport
group_00085	WP_013318316.1	WP_192988725.1	WP_024106279.1	DDA3937_RS12555	DZA65_RS13065	HGI48_RS12610	energy production and conversions
group_00086	WP_013318385.1	WP_192988763.1	WP_103415903.1	DDA3937_RS12885	DZA65_RS13420	HGI48_RS12955	amino acid transport and metabolism
group_00087	WP_013319096.1	WP_192989203.1	WP_024106966.1	DDA3937_RS16235	DZA65_RS17440	HGI48_RS16345	translation, ribosomal structure, and biogenesis
group_00088	WP_013316909.1	WP_192990639.1	WP_024105025.1	DDA3937_RS05900	DZA65_RS06280	HGI48_RS05945	signal transduction mechanisms
group_00089	WP_013317897.1	WP_192991276.1	WP_024105897.1	DDA3937_RS10535	DZA65_RS11015	HGI48_RS10535	replication, recombination, and repair
group_00090	WP_013319433.1	WP_192989413.1	WP_024107248.1	DDA3937_RS17885	DZA65_RS18970	HGI48_RS17825	energy production and conversions
group_00091	WP_013316826.1	WP_192990606.1	WP_103415782.1	DDA3937_RS05495	DZA65_RS05880	HGI48_RS05555	inorganic ion transport and metabolism
group_00092	WP_013319405.1	WP_192989401.1	WP_024107228.1	DDA3937_RS17735	DZA65_RS18875	HGI48_RS17730	none
group_00093	WP_013319211.1	WP_192989272.1	WP_024107060.1	DDA3937_RS16785	DZA65_RS17930	HGI48_RS16855	energy production and conversions
group_00094	WP_013319762.1	WP_192989616.1	WP_024107576.1	DDA3937_RS19580	DZA65_RS20795	HGI48_RS19710	cell wall/membrane/envelope biogenesis
group_00095	WP_013318196.1	WP_192988648.1	WP_024106173.1	DDA3937_RS11985	DZA65_RS12525	HGI48_RS12075	function unknown
group_00096	WP_013316898.1	WP_192990635.1	WP_024105014.1	DDA3937_RS05845	DZA65_RS06225	HGI48_RS05890	inorganic ion transport and metabolism
group_00097	WP_013318454.1	WP_192988807.1	WP_024108886.1	DDA3937_RS13215	DZA65_RS13750	HGI48_RS13275	cell wall/membrane/envelope biogenesis
group_00098	WP_013318260.1	WP_192988693.1	WP_103415914.1	DDA3937_RS12285	DZA65_RS12815	HGI48_RS12375	none
group_00099	WP_013319791.1	WP_192989632.1	WP_024107597.1	DDA3937_RS19725	DZA65_RS20910	HGI48_RS19835	carbohydrate transport and metabolism
group_00100	WP_013318416.1	WP_192988781.1	WP_024108879.1	DDA3937_RS13020	DZA65_RS13555	HGI48_RS13085	carbohydrate transport and metabolism
group_00101	WP_013316773.1	WP_192991412.1	WP_103415849.1	DDA3937_RS05230	DZA65_RS05570	HGI48_RS05230	replication, recombination, and repair
group_00102	WP_013319073.1	WP_192989192.1	WP_024106948.1	DDA3937_RS16100	DZA65_RS17320	HGI48_RS16225	postranslational modification, protein turnover, chaperones
group_00103	WP_013319780.1	WP_192989628.1	WP_103415763.1	DDA3937_RS19665	DZA65_RS20885	HGI48_RS19795	carbohydrate transport and metabolism
group_00104	WP_013317147.1	WP_192990923.1	WP_024105450.1	DDA3937_RS07060	DZA65_RS08585	HGI48_RS07990	postranslational modification, protein turnover, chaperones
group_00105	WP_013316758.1	WP_161132140.1	WP_024108429.1	DDA3937_RS05155	DZA65_RS05495	HGI48_RS05155	cell wall/membrane/envelope biogenesis
group_00106	WP_077245922.1	WP_192989455.1	WP_035045499.1	DDA3937_RS18250	DZA65_RS19325	HGI48_RS18185	cell wall/membrane/envelope biogenesis
group_00107	WP_013316906.1	WP_192990637.1	WP_024105022.1	DDA3937_RS05885	DZA65_RS06265	HGI48_RS05930	replication, recombination, and repair
group_00108	WP_013315903.1	WP_109105253.1	WP_024104160.1	DDA3937_RS00955	DZA65_RS21465	HGI48_RS20420	amino acid transport and metabolism
group_00109	WP_013320097.1	WP_192989860.1	WP_103415820.1	DDA3937_RS21280	DZA65_RS00020	HGI48_RS00020	replication, recombination, and repair
group_00110	WP_013319543.1	WP_161143002.1	WP_024107345.1	DDA3937_RS18415	DZA65_RS19485	HGI48_RS18345	amino acid transport and metabolism
group_00111	WP_013319040.1	WP_192989177.1	WP_029729688.1	DDA3937_RS15915	DZA65_RS17115	HGI48_RS16030	cell wall/membrane/envelope biogenesis
group_00112	WP_013317960.1	WP_192991317.1	WP_024105949.1	DDA3937_RS10850	DZA65_RS11270	HGI48_RS10805	function unknown
group_00113	WP_013319171.1	WP_192989246.1	WP_024109151.1	DDA3937_RS16595	DZA65_RS17755	HGI48_RS16665	lipid transport and metabolism
group_00114	WP_013316262.1	WP_192990210.1	WP_024108198.1	DDA3937_RS02750	DZA65_RS02880	HGI48_RS02725	lipid transport and metabolism
group_00115	WP_013319504.1	WP_192989451.1	WP_024109204.1	DDA3937_RS18230	DZA65_RS19305	HGI48_RS18165	replication, recombination, and repair
group_00116	WP_013320001.1	WP_192991372.1	WP_024107795.1	DDA3937_RS20825	DZA65_RS00420	HGI48_RS00420	none
group_00117	WP_033112042.1	WP_192989332.1	WP_024109176.1	DDA3937_RS17260	DZA65_RS18405	HGI48_RS17315	transcription
group_00118	WP_013318368.1	WP_161132602.1	WP_024106323.1	DDA3937_RS12805	DZA65_RS13340	HGI48_RS12875	carbohydrate transport and metabolism
group_00119	WP_013318443.1	WP_192988800.1	WP_024108884.1	DDA3937_RS13160	DZA65_RS13700	HGI48_RS13225	translation, ribosomal structure, and biogenesis
group_00120	WP_013318079.1	WP_024110017.1	WP_024106054.1	DDA3937_RS11410	DZA65_RS11795	HGI48_RS11450	translation, ribosomal structure, and biogenesis
group_00121	WP_013316924.1	WP_192990646.1	WP_024108476.1	DDA3937_RS05970	DZA65_RS06365	HGI48_RS06020	secondary metabolites biosynthesis, transport, and catabolism
group_00122	WP_013319795.1	WP_192989636.1	WP_024107601.1	DDA3937_RS19745	DZA65_RS20930	HGI48_RS19855	carbohydrate transport and metabolism
group_00123	WP_013317716.1	WP_192991151.1	WP_024105705.1	DDA3937_RS09655	DZA65_RS09975	HGI48_RS09665	energy production and conversions
group_00124	WP_013319911.1	WP_192989964.1	WP_024109310.1	DDA3937_RS20380	DZA65_RS00875	HGI48_RS00820	amino acid transport and metabolism
group_00125	WP_033111502.1	WP_192989753.1	WP_162928393.1	DDA3937_RS00535	DZA65_RS21870	HGI48_RS20855	none
group_00126	WP_013316856.1	WP_024104981.1	WP_024104981.1	DDA3937_RS05650	DZA65_RS06020	HGI48_RS05695	postranslational modification, protein turnover, chaperones
group_00127	WP_013317519.1	WP_192991038.1	WP_024105546.1	DDA3937_RS08755	DZA65_RS09150	HGI48_RS08845	carbohydrate transport and metabolism
group_00128	WP_013316904.1	WP_024105020.1	WP_024105020.1	DDA3937_RS05875	DZA65_RS06255	HGI48_RS05920	nucleotide transport and metabolism
group_00129	WP_013319252.1	WP_192989298.1	WP_024109160.1	DDA3937_RS17015	DZA65_RS18145	HGI48_RS17070	transcription
group_00130	WP_033112168.1	WP_192989833.1	WP_103415821.1	DDA3937_RS21490	DZA65_RS22520	HGI48_RS21540	none
group_00131	WP_033112009.1	WP_192989178.1	WP_024106919.1	DDA3937_RS15920	DZA65_RS17120	HGI48_RS16035	translation, ribosomal structure, and biogenesis
group_00132	WP_013318817.1	WP_192989003.1	WP_024109047.1	DDA3937_RS14835	DZA65_RS15715	HGI48_RS14765	cell wall/membrane/envelope biogenesis
group_00133	WP_013316322.1	WP_161132772.1	WP_024104593.1	DDA3937_RS03070	DZA65_RS03235	HGI48_RS03240	translation, ribosomal structure, and biogenesis
group_00134	WP_013317224.1	WP_192990816.1	WP_024108577.1	DDA3937_RS07405	DZA65_RS07790	HGI48_RS07280	none
group_00135	WP_013316055.1	WP_192990064.1	WP_024104281.1	DDA3937_RS01780	DZA65_RS01750	HGI48_RS01675	replication, recombination, and repair
group_00136	WP_013316592.1	WP_192990438.1	WP_024104740.1	DDA3937_RS04355	DZA65_RS04265	HGI48_RS04345	energy production and conversions
group_00137	WP_013317698.1	WP_192991139.1	WP_024105689.1	DDA3937_RS09560	DZA65_RS09885	HGI48_RS09575	postranslational modification, protein turnover, chaperones
group_00138	WP_033112341.1	WP_192988704.1	WP_024106246.1	DDA3937_RS12365	DZA65_RS12890	HGI48_RS12445	secondary metabolites biosynthesis, transport, and catabolism
group_00139	WP_033111734.1	WP_192990940.1	WP_024105470.1	DDA3937_RS07265	DZA65_RS08685	HGI48_RS08090	inorganic ion transport and metabolism
group_00140	WP_013319774.1	WP_192989625.1	WP_024109271.1	DDA3937_RS19635	DZA65_RS20860	HGI48_RS19770	transcription
group_00141	WP_033111759.1	WP_192990877.1	WP_024105389.1	DDA3937_RS07940	DZA65_RS08290	HGI48_RS07695	inorganic ion transport and metabolism
group_00142	WP_013318103.1	WP_192988580.1	WP_024106074.1	DDA3937_RS11525	DZA65_RS11905	HGI48_RS11570	inorganic ion transport and metabolism
group_00143	WP_013316076.1	WP_192990084.1	WP_103415805.1	DDA3937_RS01875	DZA65_RS01880	HGI48_RS01825	nucleotide transport and metabolism
group_00144	WP_013317092.1	WP_192990751.1	WP_024105193.1	DDA3937_RS06825	DZA65_RS07200	HGI48_RS06860	none
group_00145	WP_013315899.1	WP_192991571.1	WP_024108080.1	DDA3937_RS00935	DZA65_RS21485	HGI48_RS20440	replication, recombination, and repair
group_00146	WP_013319825.1	WP_192991568.1	WP_103415945.1	DDA3937_RS19880	DZA65_RS21080	HGI48_RS20035	replication, recombination, and repair
group_00147	WP_033112068.1	WP_192989396.1	WP_024107220.1	DDA3937_RS17685	DZA65_RS18825	HGI48_RS17690	none
group_00148	WP_013316699.1	WP_192990518.1	WP_024104831.1	DDA3937_RS04870	DZA65_RS05225	HGI48_RS04890	amino acid transport and metabolism
group_00149	WP_013316719.1	WP_192991410.1	WP_103415850.1	DDA3937_RS04950	DZA65_RS05300	HGI48_RS04960	signal transduction mechanisms
group_00150	WP_033112370.1	WP_192988928.1	WP_024109015.1	DDA3937_RS14270	DZA65_RS14920	HGI48_RS14245	inorganic ion transport and metabolism
group_00151	WP_013317326.1	WP_192990865.1	WP_024108618.1	DDA3937_RS07875	DZA65_RS08195	HGI48_RS07635	carbohydrate transport and metabolism
group_00152	WP_013319779.1	WP_192989627.1	WP_024107591.1	DDA3937_RS19660	DZA65_RS20880	HGI48_RS19790	carbohydrate transport and metabolism
group_00153	WP_033111875.1	WP_192988573.1	WP_024106063.1	DDA3937_RS11465	DZA65_RS11845	HGI48_RS11510	none
group_00154	WP_013319123.1	WP_192989219.1	WP_103415636.1	DDA3937_RS16360	DZA65_RS17545	HGI48_RS16460	signal transduction mechanisms
group_00155	WP_013317520.1	WP_192991039.1	WP_024105547.1	DDA3937_RS08765	DZA65_RS09155	HGI48_RS08850	replication, recombination, and repair
group_00156	WP_013319706.1	WP_024107524.1	WP_024107524.1	DDA3937_RS19310	DZA65_RS20530	HGI48_RS19410	translation, ribosomal structure, and biogenesis
group_00157	WP_013320153.1	WP_192989815.1	WP_024107932.1	DDA3937_RS21550	DZA65_RS22415	HGI48_RS21435	none
group_00158	WP_013319065.1	WP_192989186.1	WP_024106940.1	DDA3937_RS16030	DZA65_RS17235	HGI48_RS16150	nucleotide transport and metabolism
group_00159	WP_013319321.1	WP_192989344.1	WP_024107156.1	DDA3937_RS17345	DZA65_RS18480	HGI48_RS17390	secondary metabolites biosynthesis, transport, and catabolism
group_00160	WP_013318902.1	WP_192989080.1	WP_024106762.1	DDA3937_RS15230	DZA65_RS16130	HGI48_RS15305	function unknown
group_00161	WP_013318680.1	WP_192988917.1	WP_082218575.1	DDA3937_RS14195	DZA65_RS14850	HGI48_RS14175	postranslational modification, protein turnover, chaperones
group_00162	WP_013319764.1	WP_192989618.1	WP_024109265.1	DDA3937_RS19590	DZA65_RS20805	HGI48_RS19720	none
group_00163	WP_013315744.1	WP_192989792.1	WP_024104029.1	DDA3937_RS00180	DZA65_RS22150	HGI48_RS21180	transcription
group_00164	WP_013318375.1	WP_192988756.1	WP_024109985.1	DDA3937_RS12840	DZA65_RS13375	HGI48_RS12910	translation, ribosomal structure, and biogenesis
group_00165	WP_013316926.1	WP_192990647.1	WP_024108477.1	DDA3937_RS05980	DZA65_RS06370	HGI48_RS06025	inorganic ion transport and metabolism
group_00166	WP_013318721.1	WP_161131640.1	WP_024106608.1	DDA3937_RS14385	DZA65_RS15285	HGI48_RS14355	energy production and conversions
group_00167	WP_013319794.1	WP_192989635.1	WP_024107600.1	DDA3937_RS19740	DZA65_RS20925	HGI48_RS19850	carbohydrate transport and metabolism
group_00168	WP_013318831.1	WP_192989036.1	WP_024106698.1	DDA3937_RS14910	DZA65_RS15760	HGI48_RS15010	carbohydrate transport and metabolism
group_00169	WP_013315866.1	WP_192989723.1	WP_024108072.1	DDA3937_RS00770	DZA65_RS21620	HGI48_RS20605	none
group_00170	WP_013319886.1	WP_192989987.1	WP_103415775.1	DDA3937_RS20250	DZA65_RS01035	HGI48_RS00975	lipid transport and metabolism
group_00171	WP_013317291.1	WP_192991436.1	WP_103415743.1	DDA3937_RS07715	DZA65_RS08075	HGI48_RS07530	inorganic ion transport and metabolism
group_00172	WP_013317059.1	WP_192990733.1	WP_024108514.1	DDA3937_RS06675	DZA65_RS07050	HGI48_RS06695	translation, ribosomal structure, and biogenesis
group_00173	WP_013316403.1	WP_192990328.1	WP_024108245.1	DDA3937_RS03480	DZA65_RS03695	HGI48_RS03580	lipid transport and metabolism
group_00174	WP_013315816.1	WP_192989754.1	WP_024109542.1	DDA3937_RS00530	DZA65_RS21875	HGI48_RS20860	cell motility
group_00175	WP_013318900.1	WP_192989079.1	WP_024106760.1	DDA3937_RS15220	DZA65_RS16120	HGI48_RS15295	none
group_00176	WP_013318886.1	WP_192989070.1	WP_024106747.1	DDA3937_RS15150	DZA65_RS16045	HGI48_RS15225	inorganic ion transport and metabolism
group_00177	WP_042318241.1	WP_192990814.1	WP_024105246.1	DDA3937_RS07400	DZA65_RS07775	HGI48_RS07265	transcription
group_00178	WP_013316848.1	WP_192990618.1	WP_024104972.1	DDA3937_RS05610	DZA65_RS05980	HGI48_RS05655	energy production and conversions
group_00179	WP_013319565.1	WP_024109219.1	WP_024109219.1	DDA3937_RS18525	DZA65_RS19585	HGI48_RS18450	carbohydrate transport and metabolism
group_00180	WP_013320118.1	WP_192989844.1	WP_024109380.1	DDA3937_RS21380	DZA65_RS22620	HGI48_RS21635	translation, ribosomal structure, and biogenesis
group_00181	WP_013315742.1	WP_192989794.1	WP_024108054.1	DDA3937_RS00170	DZA65_RS22160	HGI48_RS21190	replication, recombination, and repair
group_00182	WP_013319865.1	WP_192989684.1	WP_024107662.1	DDA3937_RS20105	DZA65_RS21290	HGI48_RS20245	replication, recombination, and repair
group_00183	WP_033111965.1	WP_192988969.1	WP_026594808.1	DDA3937_RS14600	DZA65_RS15485	HGI48_RS14550	lipid transport and metabolism
group_00184	WP_013320048.1	WP_192989892.1	WP_024109351.1	DDA3937_RS21055	DZA65_RS00220	HGI48_RS00215	translation, ribosomal structure, and biogenesis
group_00185	WP_013316325.1	WP_192990281.1	WP_024104596.1	DDA3937_RS03090	DZA65_RS03255	HGI48_RS03260	translation, ribosomal structure, and biogenesis
group_00186	WP_013317816.1	WP_192991222.1	WP_024108752.1	DDA3937_RS10150	DZA65_RS10595	HGI48_RS10180	amino acid transport and metabolism
group_00187	WP_013318205.1	WP_192988655.1	WP_024108841.1	DDA3937_RS12025	DZA65_RS12570	HGI48_RS12120	none
group_00188	WP_013320094.1	WP_192989865.1	WP_024109368.1	DDA3937_RS21265	DZA65_RS00035	HGI48_RS00045	amino acid transport and metabolism
group_00189	WP_013317039.1	WP_192990316.1	WP_024104660.1	DDA3937_RS06575	DZA65_RS03615	HGI48_RS03505	inorganic ion transport and metabolism
group_00190	WP_013319567.1	WP_024107369.1	WP_024107369.1	DDA3937_RS18535	DZA65_RS19595	HGI48_RS18460	amino acid transport and metabolism
group_00191	WP_013318083.1	WP_024106058.1	WP_024106058.1	DDA3937_RS11435	DZA65_RS11820	HGI48_RS11480	translation, ribosomal structure, and biogenesis
group_00192	WP_013318305.1	WP_192988718.1	WP_024106268.1	DDA3937_RS12500	DZA65_RS13005	HGI48_RS12555	signal transduction mechanisms
group_00193	WP_013319270.1	WP_192989310.1	WP_024107111.1	DDA3937_RS17095	DZA65_RS18230	HGI48_RS17145	replication, recombination, and repair
group_00194	WP_013320125.1	WP_192989843.1	WP_024107897.1	DDA3937_RS21410	DZA65_RS22605	HGI48_RS21620	general function prediction only
group_00195	WP_013318192.1	WP_192988645.1	WP_024106169.1	DDA3937_RS11965	DZA65_RS12505	HGI48_RS12055	postranslational modification, protein turnover, chaperones
group_00196	WP_013318129.1	WP_192988600.1	WP_103415970.1	DDA3937_RS11665	DZA65_RS12210	HGI48_RS11725	intracellular trafficking, secretion, and vesicular transport
group_00197	WP_013318997.1	WP_192989149.1	WP_024109100.1	DDA3937_RS15690	DZA65_RS16855	HGI48_RS15775	defense mechanisms
group_00198	WP_013318885.1	WP_192989069.1	WP_024109058.1	DDA3937_RS15145	DZA65_RS16040	HGI48_RS15220	general function prediction only
group_00199	WP_013317840.1	WP_192991236.1	WP_024105847.1	DDA3937_RS10245	DZA65_RS10730	HGI48_RS10255	signal transduction mechanisms
group_00200	WP_013318515.1	WP_024106489.1	WP_024106489.1	DDA3937_RS13505	DZA65_RS14035	HGI48_RS13550	cell motility
group_00201	WP_013317471.1	WP_192991016.1	WP_024105514.1	DDA3937_RS08530	DZA65_RS08990	HGI48_RS08695	replication, recombination, and repair
group_00202	WP_013318303.1	WP_192988716.1	WP_024106266.1	DDA3937_RS12490	DZA65_RS12995	HGI48_RS12545	transcription
group_00203	WP_013316947.1	WP_192990660.1	WP_024108485.1	DDA3937_RS06085	DZA65_RS06480	HGI48_RS06130	translation, ribosomal structure, and biogenesis
group_00204	WP_013318749.1	WP_192988960.1	WP_024106635.1	DDA3937_RS14515	DZA65_RS15420	HGI48_RS14485	translation, ribosomal structure, and biogenesis
group_00205	WP_013316967.1	WP_192990670.1	WP_024105073.1	DDA3937_RS06170	DZA65_RS06560	HGI48_RS06215	cell wall/membrane/envelope biogenesis
group_00206	WP_033112039.1	WP_192989323.1	WP_024109172.1	DDA3937_RS17185	DZA65_RS18330	HGI48_RS17240	nucleotide transport and metabolism
group_00207	WP_071604495.1	WP_071598731.1	WP_071598731.1	DDA3937_RS03030	DZA65_RS03195	HGI48_RS03200	postranslational modification, protein turnover, chaperones
group_00208	WP_013317070.1	WP_161131488.1	WP_024108516.1	DDA3937_RS06720	DZA65_RS07095	HGI48_RS06740	cell wall/membrane/envelope biogenesis
group_00209	WP_013317003.1	WP_192990697.1	WP_024105107.1	DDA3937_RS06380	DZA65_RS06770	HGI48_RS06425	inorganic ion transport and metabolism
group_00210	WP_013317851.1	WP_192991243.1	WP_024105857.1	DDA3937_RS10300	DZA65_RS10785	HGI48_RS10310	replication, recombination, and repair
group_00211	WP_013318009.1	WP_192991361.1	WP_024105996.1	DDA3937_RS11075	DZA65_RS11475	HGI48_RS11095	replication, recombination, and repair
group_00212	WP_033112113.1	WP_192989597.1	WP_026594864.1	DDA3937_RS19465	DZA65_RS20675	HGI48_RS19595	none
group_00213	WP_013316052.1	WP_192990061.1	WP_024104279.1	DDA3937_RS01765	DZA65_RS01735	HGI48_RS01660	replication, recombination, and repair
group_00214	WP_013318112.1	WP_192988588.1	WP_024106098.1	DDA3937_RS11585	DZA65_RS12125	HGI48_RS11640	intracellular trafficking, secretion, and vesicular transport
group_00215	WP_013317238.1	WP_192990827.1	WP_026594708.1	DDA3937_RS07470	DZA65_RS07855	HGI48_RS07345	inorganic ion transport and metabolism
group_00216	WP_033112093.1	WP_192989479.1	WP_024107353.1	DDA3937_RS18455	DZA65_RS19525	HGI48_RS18385	cell wall/membrane/envelope biogenesis
group_00217	WP_033111871.1	WP_192988551.1	WP_024108905.1	DDA3937_RS11240	DZA65_RS11620	HGI48_RS11275	replication, recombination, and repair
group_00218	WP_167535242.1	WP_192991378.1	WP_024104189.1	DDA3937_RS01175	DZA65_RS01215	HGI48_RS01170	coenzyme transport and metabolism
group_00219	WP_033111611.1	WP_192990355.1	WP_024104714.1	DDA3937_RS03725	DZA65_RS03890	HGI48_RS03765	carbohydrate transport and metabolism
group_00220	WP_013315985.1	WP_192990029.1	WP_024104222.1	DDA3937_RS01425	DZA65_RS01405	HGI48_RS01345	signal transduction mechanisms
group_00221	WP_013316448.1	WP_192990350.1	WP_024108260.1	DDA3937_RS03675	DZA65_RS03860	HGI48_RS03735	carbohydrate transport and metabolism
group_00222	WP_013318707.1	WP_192988934.1	WP_024106596.1	DDA3937_RS14325	DZA65_RS14975	HGI48_RS14300	energy production and conversions
group_00223	WP_033111764.1	WP_192990886.1	WP_103415752.1	DDA3937_RS07995	DZA65_RS08340	HGI48_RS07745	none
group_00224	WP_013316832.1	WP_192990611.1	WP_024104960.1	DDA3937_RS05530	DZA65_RS05915	HGI48_RS05590	lipid transport and metabolism
group_00225	WP_013320164.1	WP_192989812.1	WP_024107941.1	DDA3937_RS21605	DZA65_RS22360	HGI48_RS21380	translation, ribosomal structure, and biogenesis
group_00226	WP_013317523.1	WP_192991041.1	WP_024105549.1	DDA3937_RS08780	DZA65_RS09165	HGI48_RS08860	amino acid transport and metabolism
group_00227	WP_013317452.1	WP_192991454.1	WP_024108656.1	DDA3937_RS08445	DZA65_RS08900	HGI48_RS08610	none
group_00228	WP_033111825.1	WP_192991156.1	WP_081634308.1	DDA3937_RS09695	DZA65_RS10015	HGI48_RS09705	general function prediction only
group_00229	WP_033111858.1	WP_192991319.1	WP_024105951.1	DDA3937_RS10860	DZA65_RS11280	HGI48_RS10815	lipid transport and metabolism
group_00230	WP_013318789.1	WP_192988984.1	WP_024109039.1	DDA3937_RS14700	DZA65_RS15585	HGI48_RS14640	inorganic ion transport and metabolism
group_00231	WP_013318810.1	WP_192988998.1	WP_024106685.1	DDA3937_RS14800	DZA65_RS15680	HGI48_RS14735	intracellular trafficking, secretion, and vesicular transport
group_00232	WP_148226899.1	WP_192991437.1	WP_051146765.1	DDA3937_RS07745	DZA65_RS08105	HGI48_RS07560	inorganic ion transport and metabolism
group_00233	WP_013318374.1	WP_192988755.1	WP_024106328.1	DDA3937_RS12835	DZA65_RS13370	HGI48_RS12905	general function prediction only
group_00234	WP_013319728.1	WP_024107547.1	WP_024107547.1	DDA3937_RS19415	DZA65_RS20625	HGI48_RS19535	general function prediction only
group_00235	WP_013316885.1	WP_024105005.1	WP_024105005.1	DDA3937_RS05795	DZA65_RS06170	HGI48_RS05845	postranslational modification, protein turnover, chaperones
group_00236	WP_013319654.1	WP_024107478.1	WP_024107478.1	DDA3937_RS18965	DZA65_RS20180	HGI48_RS19060	energy production and conversions
group_00237	WP_013317295.1	WP_192990852.1	WP_024105351.1	DDA3937_RS07735	DZA65_RS08095	HGI48_RS07550	inorganic ion transport and metabolism
group_00238	WP_013319533.1	WP_192989470.1	WP_024107337.1	DDA3937_RS18370	DZA65_RS19445	HGI48_RS18305	postranslational modification, protein turnover, chaperones
group_00239	WP_013319818.1	WP_192989656.1	WP_024107619.1	DDA3937_RS19850	DZA65_RS21045	HGI48_RS20005	replication, recombination, and repair
group_00240	WP_013315717.1	WP_024103996.1	WP_024103996.1	DDA3937_RS00025	DZA65_RS22335	HGI48_RS21355	inorganic ion transport and metabolism
group_00241	WP_013316882.1	WP_192990629.1	WP_024105003.1	DDA3937_RS05780	DZA65_RS06155	HGI48_RS05830	replication, recombination, and repair
group_00242	WP_013319874.1	WP_161132493.1	WP_024107671.1	DDA3937_RS20155	DZA65_RS21335	HGI48_RS20295	carbohydrate transport and metabolism
group_00243	WP_013317017.1	WP_024105119.1	WP_024105119.1	DDA3937_RS06450	DZA65_RS06835	HGI48_RS06490	energy production and conversions
group_00244	WP_013315736.1	WP_024104021.1	WP_024104021.1	DDA3937_RS00140	DZA65_RS22195	HGI48_RS21220	signal transduction mechanisms
group_00245	WP_013317141.1	WP_192990918.1	WP_103415755.1	DDA3937_RS07030	DZA65_RS08555	HGI48_RS07960	intracellular trafficking, secretion, and vesicular transport
group_00246	WP_013317292.1	WP_192990849.1	WP_103415744.1	DDA3937_RS07720	DZA65_RS08080	HGI48_RS07535	inorganic ion transport and metabolism
group_00247	WP_033112139.1	WP_192989949.1	WP_024109321.1	DDA3937_RS20565	DZA65_RS00705	HGI48_RS00650	postranslational modification, protein turnover, chaperones
group_00248	WP_013318699.1	WP_192988929.1	WP_024106589.1	DDA3937_RS14285	DZA65_RS14935	HGI48_RS14260	inorganic ion transport and metabolism
group_00249	WP_013320151.1	WP_192989817.1	WP_024109387.1	DDA3937_RS21540	DZA65_RS22425	HGI48_RS21445	cell wall/membrane/envelope biogenesis
group_00250	WP_013317613.1	WP_192991091.1	WP_024105621.1	DDA3937_RS09190	DZA65_RS09535	HGI48_RS09230	amino acid transport and metabolism
group_00251	WP_033112188.1	WP_192991382.1	WP_024104233.1	DDA3937_RS01480	DZA65_RS01460	HGI48_RS01400	function unknown
group_00252	WP_013316228.1	WP_192990196.1	WP_024109616.1	DDA3937_RS02580	DZA65_RS02720	HGI48_RS02610	cell wall/membrane/envelope biogenesis
group_00253	WP_013320034.1	WP_192989900.1	WP_024107826.1	DDA3937_RS20980	DZA65_RS00265	HGI48_RS00260	carbohydrate transport and metabolism
group_00254	WP_013318689.1	WP_192988923.1	WP_024106579.1	DDA3937_RS14240	DZA65_RS14890	HGI48_RS14215	energy production and conversions
group_00255	WP_033111856.1	WP_024109913.1	WP_024105938.1	DDA3937_RS10790	DZA65_RS11215	HGI48_RS10745	inorganic ion transport and metabolism
group_00256	WP_013319010.1	WP_024106894.1	WP_024106894.1	DDA3937_RS15745	DZA65_RS16910	HGI48_RS15830	translation, ribosomal structure, and biogenesis
group_00257	WP_013317603.1	WP_192991087.1	WP_024108691.1	DDA3937_RS09150	DZA65_RS09490	HGI48_RS09190	transcription
group_00258	WP_013318559.1	WP_192988863.1	WP_024108945.1	DDA3937_RS13700	DZA65_RS14285	HGI48_RS13795	replication, recombination, and repair
group_00259	WP_013317849.1	WP_192991242.1	WP_024105855.1	DDA3937_RS10290	DZA65_RS10775	HGI48_RS10300	postranslational modification, protein turnover, chaperones
group_00260	WP_013318353.1	WP_192988744.1	WP_024106309.1	DDA3937_RS12730	DZA65_RS13260	HGI48_RS12795	carbohydrate transport and metabolism
group_00261	WP_033111597.1	WP_192990317.1	WP_024104662.1	DDA3937_RS03410	DZA65_RS03625	HGI48_RS03510	postranslational modification, protein turnover, chaperones
group_00262	WP_193345743.1	WP_192991512.1	WP_035044754.1	DDA3937_RS13545	DZA65_RS14075	HGI48_RS13590	signal transduction mechanisms
group_00263	WP_013316041.1	WP_192990053.1	WP_024104269.1	DDA3937_RS01710	DZA65_RS01680	HGI48_RS01605	cell wall/membrane/envelope biogenesis
group_00264	WP_013317233.1	WP_192990823.1	WP_024105256.1	DDA3937_RS07445	DZA65_RS07830	HGI48_RS07320	energy production and conversions
group_00265	WP_013317796.1	WP_192991211.1	WP_024108750.1	DDA3937_RS10055	DZA65_RS10500	HGI48_RS10085	translation, ribosomal structure, and biogenesis
group_00266	WP_013319470.1	WP_024107282.1	WP_024107282.1	DDA3937_RS18070	DZA65_RS19150	HGI48_RS18005	cell wall/membrane/envelope biogenesis
group_00267	WP_013316300.1	WP_192990275.1	WP_024108207.1	DDA3937_RS02950	DZA65_RS03110	HGI48_RS03115	replication, recombination, and repair
group_00268	WP_033112087.1	WP_192989432.1	WP_024109199.1	DDA3937_RS18110	DZA65_RS19190	HGI48_RS18045	lipid transport and metabolism
group_00269	WP_013317718.1	WP_192991153.1	WP_024105707.1	DDA3937_RS09665	DZA65_RS09985	HGI48_RS09675	translation, ribosomal structure, and biogenesis
group_00270	WP_013317596.1	WP_192991083.1	WP_024105606.1	DDA3937_RS09115	DZA65_RS09455	HGI48_RS09155	cell wall/membrane/envelope biogenesis
group_00271	WP_013318963.1	WP_192989129.1	WP_024106852.1	DDA3937_RS15525	DZA65_RS16700	HGI48_RS15625	postranslational modification, protein turnover, chaperones
group_00272	WP_013318467.1	WP_024106405.1	WP_024106405.1	DDA3937_RS13250	DZA65_RS13790	HGI48_RS13315	postranslational modification, protein turnover, chaperones
group_00273	WP_013318777.1	WP_192988977.1	WP_024109036.1	DDA3937_RS14650	DZA65_RS15535	HGI48_RS14595	none
group_00274	WP_013319585.1	WP_192989496.1	WP_024109226.1	DDA3937_RS18620	DZA65_RS19690	HGI48_RS18555	replication, recombination, and repair
group_00275	WP_013319672.1	WP_192989571.1	WP_024107492.1	DDA3937_RS19050	DZA65_RS20260	HGI48_RS19140	signal transduction mechanisms
group_00276	WP_013317974.1	WP_192991330.1	WP_103415879.1	DDA3937_RS10920	DZA65_RS11335	HGI48_RS10875	signal transduction mechanisms
group_00277	WP_013319236.1	WP_192989288.1	WP_024107083.1	DDA3937_RS16940	DZA65_RS18085	HGI48_RS17010	inorganic ion transport and metabolism
group_00278	WP_013319324.1	WP_192989347.1	WP_024107159.1	DDA3937_RS17360	DZA65_RS18495	HGI48_RS17405	carbohydrate transport and metabolism
group_00279	WP_013316823.1	WP_024104951.1	WP_024104951.1	DDA3937_RS05480	DZA65_RS05865	HGI48_RS05540	intracellular trafficking, secretion, and vesicular transport
group_00280	WP_013319194.1	WP_192989267.1	WP_024107047.1	DDA3937_RS16710	DZA65_RS17870	HGI48_RS16795	translation, ribosomal structure, and biogenesis
group_00281	WP_013319773.1	WP_192989624.1	WP_024109270.1	DDA3937_RS19630	DZA65_RS20855	HGI48_RS19765	none
group_00282	WP_013317493.1	WP_192991027.1	WP_024108663.1	DDA3937_RS08635	DZA65_RS09065	HGI48_RS08775	defense mechanisms
group_00283	WP_139348318.1	WP_192989320.1	WP_103415637.1	DDA3937_RS17160	DZA65_RS18295	HGI48_RS17215	cell wall/membrane/envelope biogenesis
group_00284	WP_013317979.1	WP_192991333.1	WP_024105972.1	DDA3937_RS10940	DZA65_RS11350	HGI48_RS10890	none
group_00285	WP_013318294.1	WP_192988712.1	WP_024106259.1	DDA3937_RS12440	DZA65_RS12955	HGI48_RS12505	amino acid transport and metabolism
group_00286	WP_013316787.1	WP_192990579.1	WP_024104918.1	DDA3937_RS05295	DZA65_RS05680	HGI48_RS05380	secondary metabolites biosynthesis, transport, and catabolism
group_00287	WP_013318232.1	WP_192988673.1	WP_024106207.1	DDA3937_RS12150	DZA65_RS12695	HGI48_RS12245	signal transduction mechanisms
group_00288	WP_013316299.1	WP_161132785.1	WP_024104574.1	DDA3937_RS02945	DZA65_RS03105	HGI48_RS03110	transcription
group_00289	WP_013317908.1	WP_192991284.1	WP_103415875.1	DDA3937_RS10590	DZA65_RS11070	HGI48_RS10590	carbohydrate transport and metabolism
group_00290	WP_013316368.1	WP_192990308.1	WP_024108233.1	DDA3937_RS03310	DZA65_RS03495	HGI48_RS03450	replication, recombination, and repair
group_00291	WP_013318641.1	WP_192988894.1	WP_024106542.1	DDA3937_RS14030	DZA65_RS14700	HGI48_RS14025	amino acid transport and metabolism
group_00292	WP_013316990.1	WP_192990689.1	WP_024105096.1	DDA3937_RS06320	DZA65_RS06710	HGI48_RS06365	translation, ribosomal structure, and biogenesis
group_00293	WP_013319478.1	WP_192989431.1	WP_024107289.1	DDA3937_RS18105	DZA65_RS19185	HGI48_RS18040	coenzyme transport and metabolism
group_00294	WP_013319222.1	WP_192989279.1	WP_024107070.1	DDA3937_RS16870	DZA65_RS18015	HGI48_RS16940	translation, ribosomal structure, and biogenesis
group_00295	WP_013319487.1	WP_192989440.1	WP_024107300.1	DDA3937_RS18150	DZA65_RS19245	HGI48_RS18095	transcription
group_00296	WP_013317064.1	WP_192990734.1	WP_024105167.1	DDA3937_RS06700	DZA65_RS07070	HGI48_RS06715	cell wall/membrane/envelope biogenesis
group_00297	WP_033111975.1	WP_192989047.1	WP_024106709.1	DDA3937_RS14990	DZA65_RS15830	HGI48_RS15085	amino acid transport and metabolism
group_00298	WP_033111652.1	WP_192990480.1	WP_103415921.1	DDA3937_RS04670	DZA65_RS04550	HGI48_RS04630	none
group_00299	WP_013319237.1	WP_192989289.1	WP_024107084.1	DDA3937_RS16945	DZA65_RS18090	HGI48_RS17015	inorganic ion transport and metabolism
group_00300	WP_013317459.1	WP_192991008.1	WP_024105504.1	DDA3937_RS08480	DZA65_RS08935	HGI48_RS08645	energy production and conversions
group_00301	WP_013317695.1	WP_192991137.1	WP_024108715.1	DDA3937_RS09540	DZA65_RS09865	HGI48_RS09555	inorganic ion transport and metabolism
group_00302	WP_013315740.1	WP_192989796.1	WP_024108053.1	DDA3937_RS00160	DZA65_RS22175	HGI48_RS21200	none
group_00303	WP_013318502.1	WP_192988828.1	WP_103415898.1	DDA3937_RS13435	DZA65_RS13965	HGI48_RS13480	cell motility
group_00304	WP_013316864.1	WP_192990625.1	WP_024104988.1	DDA3937_RS05690	DZA65_RS06060	HGI48_RS05735	defense mechanisms
group_00305	WP_033111766.1	WP_192990896.1	WP_024109843.1	DDA3937_RS08060	DZA65_RS08400	HGI48_RS07805	postranslational modification, protein turnover, chaperones
group_00306	WP_013318067.1	WP_192988561.1	WP_024106041.1	DDA3937_RS11340	DZA65_RS11725	HGI48_RS11380	none
group_00307	WP_013316863.1	WP_192990624.1	WP_024104987.1	DDA3937_RS05685	DZA65_RS06055	HGI48_RS05730	defense mechanisms
group_00308	WP_013316889.1	WP_192990632.1	WP_024105009.1	DDA3937_RS05815	DZA65_RS06190	HGI48_RS05865	nucleotide transport and metabolism
group_00309	WP_013316913.1	WP_192990642.1	WP_024105028.1	DDA3937_RS05915	DZA65_RS06295	HGI48_RS05960	coenzyme transport and metabolism
group_00310	WP_013319770.1	WP_192989620.1	WP_024107582.1	DDA3937_RS19610	DZA65_RS20830	HGI48_RS19740	energy production and conversions
group_00311	WP_013320072.1	WP_192989874.1	WP_024107856.1	DDA3937_RS21160	DZA65_RS00120	HGI48_RS00105	coenzyme transport and metabolism
group_00312	WP_013320116.1	WP_192989846.1	WP_024109378.1	DDA3937_RS21370	DZA65_RS22630	HGI48_RS21645	cell wall/membrane/envelope biogenesis
group_00313	WP_013319250.1	WP_192989296.1	WP_024107093.1	DDA3937_RS17005	DZA65_RS18135	HGI48_RS17060	nucleotide transport and metabolism
group_00314	WP_013319665.1	WP_192989565.1	WP_024107485.1	DDA3937_RS19015	DZA65_RS20220	HGI48_RS19100	carbohydrate transport and metabolism
group_00315	WP_013317750.1	WP_192991177.1	WP_024105740.1	DDA3937_RS09840	DZA65_RS10180	HGI48_RS09850	defense mechanisms
group_00316	WP_013317373.1	WP_161131967.1	WP_024108637.1	DDA3937_RS08095	DZA65_RS08415	HGI48_RS07825	none
group_00317	WP_013316618.1	WP_192990453.1	WP_024104757.1	DDA3937_RS04480	DZA65_RS04355	HGI48_RS04440	carbohydrate transport and metabolism
group_00318	WP_013319552.1	WP_192989480.1	WP_024107354.1	DDA3937_RS18460	DZA65_RS19530	HGI48_RS18390	general function prediction only
group_00319	WP_013315801.1	WP_192989763.1	WP_024104074.1	DDA3937_RS00460	DZA65_RS21920	HGI48_RS20925	amino acid transport and metabolism
group_00320	WP_013319726.1	WP_192989590.1	WP_024107545.1	DDA3937_RS19405	DZA65_RS20615	HGI48_RS19525	inorganic ion transport and metabolism
group_00321	WP_013317701.1	WP_192991141.1	WP_024105692.1	DDA3937_RS09580	DZA65_RS09905	HGI48_RS09595	postranslational modification, protein turnover, chaperones
group_00322	WP_013317784.1	WP_192991204.1	WP_103415942.1	DDA3937_RS10015	DZA65_RS10455	HGI48_RS10045	translation, ribosomal structure, and biogenesis
group_00323	WP_013316631.1	WP_192990460.1	WP_024108313.1	DDA3937_RS04540	DZA65_RS04420	HGI48_RS04500	energy production and conversions
group_00324	WP_013319864.1	WP_192989683.1	WP_103415950.1	DDA3937_RS20100	DZA65_RS21285	HGI48_RS20240	carbohydrate transport and metabolism
group_00325	WP_013318107.1	WP_192991479.1	WP_024106093.1	DDA3937_RS11560	DZA65_RS12100	HGI48_RS11615	intracellular trafficking, secretion, and vesicular transport
group_00326	WP_013317696.1	WP_192991138.1	WP_024105687.1	DDA3937_RS09545	DZA65_RS09870	HGI48_RS09560	replication, recombination, and repair
group_00327	WP_013316998.1	WP_192990693.1	WP_024108495.1	DDA3937_RS06355	DZA65_RS06745	HGI48_RS06400	carbohydrate transport and metabolism
group_00328	WP_033112214.1	WP_192990343.1	WP_024108253.1	DDA3937_RS03600	DZA65_RS03815	HGI48_RS03695	carbohydrate transport and metabolism
group_00329	WP_013317599.1	WP_192991085.1	WP_024105608.1	DDA3937_RS09130	DZA65_RS09470	HGI48_RS09170	signal transduction mechanisms
group_00330	WP_013319877.1	WP_192989695.1	WP_024107674.1	DDA3937_RS20170	DZA65_RS21350	HGI48_RS20310	coenzyme transport and metabolism
group_00331	WP_013319125.1	WP_024109131.1	WP_103415635.1	DDA3937_RS16370	DZA65_RS17555	HGI48_RS16470	signal transduction mechanisms
group_00332	WP_013316253.1	WP_192990205.1	WP_024108197.1	DDA3937_RS02705	DZA65_RS02835	HGI48_RS02680	postranslational modification, protein turnover, chaperones
group_00333	WP_013318188.1	WP_192988642.1	WP_024106165.1	DDA3937_RS11945	DZA65_RS12485	HGI48_RS12035	signal transduction mechanisms
group_00334	WP_013319016.1	WP_192989158.1	WP_024106898.1	DDA3937_RS15770	DZA65_RS16935	HGI48_RS15855	coenzyme transport and metabolism
group_00335	WP_013319808.1	WP_192989651.1	WP_024107613.1	DDA3937_RS19810	DZA65_RS21015	HGI48_RS19970	energy production and conversions
group_00336	WP_013317954.1	WP_192991311.1	WP_024105943.1	DDA3937_RS10820	DZA65_RS11245	HGI48_RS10775	intracellular trafficking, secretion, and vesicular transport
group_00337	WP_033111590.1	WP_192990298.1	WP_024104628.1	DDA3937_RS03235	DZA65_RS03430	HGI48_RS03385	coenzyme transport and metabolism
group_00338	WP_071604526.1	WP_024105711.1	WP_024105711.1	DDA3937_RS09685	DZA65_RS10005	HGI48_RS09695	translation, ribosomal structure, and biogenesis
group_00339	WP_013319899.1	WP_192989977.1	WP_024107697.1	DDA3937_RS20320	DZA65_RS00965	HGI48_RS00905	signal transduction mechanisms
group_00340	WP_013319299.1	WP_192989328.1	WP_024109173.1	DDA3937_RS17240	DZA65_RS18385	HGI48_RS17295	signal transduction mechanisms
group_00341	WP_013317865.1	WP_192991252.1	WP_024105868.1	DDA3937_RS10375	DZA65_RS10860	HGI48_RS10380	amino acid transport and metabolism
group_00342	WP_013320103.1	WP_192989859.1	WP_024107880.1	DDA3937_RS21305	DZA65_RS22700	HGI48_RS21715	cell wall/membrane/envelope biogenesis
group_00343	WP_013319644.1	WP_192989545.1	WP_024107449.1	DDA3937_RS18915	DZA65_RS20020	HGI48_RS18920	inorganic ion transport and metabolism
group_00344	WP_013317635.1	WP_192991100.1	WP_024108699.1	DDA3937_RS09280	DZA65_RS09610	HGI48_RS09305	lipid transport and metabolism
group_00345	WP_033111486.1	WP_192989790.1	WP_024104032.1	DDA3937_RS00200	DZA65_RS22130	HGI48_RS21160	cell wall/membrane/envelope biogenesis
group_00346	WP_013318398.1	WP_192988770.1	WP_024106347.1	DDA3937_RS12930	DZA65_RS13465	HGI48_RS13005	cell wall/membrane/envelope biogenesis
group_00347	WP_033111485.1	WP_192989791.1	WP_103415854.1	DDA3937_RS00195	DZA65_RS22135	HGI48_RS21165	replication, recombination, and repair
group_00348	WP_013320058.1	WP_192989883.1	WP_024109355.1	DDA3937_RS21100	DZA65_RS00180	HGI48_RS00160	amino acid transport and metabolism
group_00349	WP_013318183.1	WP_192988638.1	WP_024106160.1	DDA3937_RS11920	DZA65_RS12460	HGI48_RS12010	inorganic ion transport and metabolism
group_00350	WP_033111601.1	WP_192990330.1	WP_103415932.1	DDA3937_RS03500	DZA65_RS03720	HGI48_RS03600	amino acid transport and metabolism
group_00351	WP_013318941.1	WP_192989116.1	WP_024109083.1	DDA3937_RS15415	DZA65_RS16605	HGI48_RS15530	nucleotide transport and metabolism
group_00352	WP_013318455.1	WP_024106399.1	WP_024106399.1	DDA3937_RS13220	DZA65_RS13755	HGI48_RS13280	cell wall/membrane/envelope biogenesis
group_00353	WP_013316327.1	WP_192990282.1	WP_024104598.1	DDA3937_RS03100	DZA65_RS03270	HGI48_RS03275	replication, recombination, and repair
group_00354	WP_013317509.1	WP_192991033.1	WP_103415960.1	DDA3937_RS08710	DZA65_RS09110	HGI48_RS08805	amino acid transport and metabolism
group_00355	WP_013319492.1	WP_192989443.1	WP_024107304.1	DDA3937_RS18170	DZA65_RS19270	HGI48_RS18120	coenzyme transport and metabolism
group_00356	WP_013318488.1	WP_192988822.1	WP_024106463.1	DDA3937_RS13365	DZA65_RS13895	HGI48_RS13410	intracellular trafficking, secretion, and vesicular transport
group_00357	WP_013319712.1	WP_024110265.1	WP_024107529.1	DDA3937_RS19345	DZA65_RS20565	HGI48_RS19445	cell wall/membrane/envelope biogenesis
group_00358	WP_013319390.1	WP_192989391.1	WP_024107215.1	DDA3937_RS17660	DZA65_RS18795	HGI48_RS17665	mobilome: prophages, transposons
group_00359	WP_013317700.1	WP_192991465.1	WP_024105691.1	DDA3937_RS09575	DZA65_RS09900	HGI48_RS09590	postranslational modification, protein turnover, chaperones
group_00360	WP_013318271.1	WP_192991485.1	WP_024106241.1	DDA3937_RS12340	DZA65_RS12865	HGI48_RS12420	amino acid transport and metabolism
group_00361	WP_013316196.1	WP_192990168.1	WP_024104426.1	DDA3937_RS02445	DZA65_RS02505	HGI48_RS02400	translation, ribosomal structure, and biogenesis
group_00362	WP_013318346.1	WP_192989102.1	WP_029729668.1	DDA3937_RS12700	DZA65_RS16270	HGI48_RS15450	intracellular trafficking, secretion, and vesicular transport
group_00363	WP_013316858.1	WP_192990620.1	WP_024104982.1	DDA3937_RS05660	DZA65_RS06030	HGI48_RS05705	postranslational modification, protein turnover, chaperones
group_00364	WP_013319959.1	WP_192989931.1	WP_024109325.1	DDA3937_RS20630	DZA65_RS00590	HGI48_RS00555	amino acid transport and metabolism
group_00365	WP_013317004.1	WP_192990698.1	WP_024108498.1	DDA3937_RS06385	DZA65_RS06775	HGI48_RS06430	inorganic ion transport and metabolism
group_00366	WP_013318247.1	WP_192988683.1	WP_024106218.1	DDA3937_RS12220	DZA65_RS12750	HGI48_RS12310	inorganic ion transport and metabolism
group_00367	WP_013318791.1	WP_192988986.1	WP_024106669.1	DDA3937_RS14710	DZA65_RS15595	HGI48_RS14650	secondary metabolites biosynthesis, transport, and catabolism
group_00368	WP_013319947.1	WP_192989948.1	WP_024109322.1	DDA3937_RS20570	DZA65_RS00700	HGI48_RS00645	amino acid transport and metabolism
group_00369	WP_013318034.1	WP_192988543.1	WP_024106009.1	DDA3937_RS11175	DZA65_RS11545	HGI48_RS11200	cell cycle control, cell division, chromosome partitioning
group_00370	WP_013319128.1	WP_192989222.1	WP_103415632.1	DDA3937_RS16385	DZA65_RS17570	HGI48_RS16485	amino acid transport and metabolism
group_00371	WP_013319674.1	WP_192989573.1	WP_024109254.1	DDA3937_RS19060	DZA65_RS20270	HGI48_RS19150	energy production and conversions
group_00372	WP_013318351.1	WP_192988742.1	WP_024106307.1	DDA3937_RS12720	DZA65_RS13250	HGI48_RS12785	carbohydrate transport and metabolism
group_00373	WP_033111568.1	WP_192990152.1	WP_024104410.1	DDA3937_RS02350	DZA65_RS02415	HGI48_RS02305	postranslational modification, protein turnover, chaperones
group_00374	WP_013318315.1	WP_192988724.1	WP_024109969.1	DDA3937_RS12550	DZA65_RS13055	HGI48_RS12605	amino acid transport and metabolism
group_00375	WP_033111570.1	WP_192990155.1	WP_024104413.1	DDA3937_RS02365	DZA65_RS02430	HGI48_RS02320	amino acid transport and metabolism
group_00376	WP_013315798.1	WP_161132060.1	WP_024104071.1	DDA3937_RS00445	DZA65_RS21935	HGI48_RS20950	signal transduction mechanisms
group_00377	WP_013317023.1	WP_192990710.1	WP_024105125.1	DDA3937_RS06480	DZA65_RS06870	HGI48_RS06520	none
group_00378	WP_013320027.1	WP_192989906.1	WP_024107820.1	DDA3937_RS20950	DZA65_RS00295	HGI48_RS00300	energy production and conversions
group_00379	WP_013319131.1	WP_192989224.1	WP_103415631.1	DDA3937_RS16400	DZA65_RS17585	HGI48_RS16500	postranslational modification, protein turnover, chaperones
group_00380	WP_013319891.1	WP_192989983.1	WP_024109307.1	DDA3937_RS20275	DZA65_RS01010	HGI48_RS00950	lipid transport and metabolism
group_00381	WP_013317963.1	WP_192991320.1	WP_024105952.1	DDA3937_RS10865	DZA65_RS11285	HGI48_RS10820	none
group_00382	WP_013318372.1	WP_192988753.1	WP_099327180.1	DDA3937_RS12825	DZA65_RS13360	HGI48_RS12895	function unknown
group_00383	WP_013316401.1	WP_192990326.1	WP_024104674.1	DDA3937_RS03470	DZA65_RS03685	HGI48_RS03570	energy production and conversions
group_00384	WP_013319323.1	WP_192989346.1	WP_024107158.1	DDA3937_RS17355	DZA65_RS18490	HGI48_RS17400	carbohydrate transport and metabolism
group_00385	WP_033111544.1	WP_192990086.1	WP_024104309.1	DDA3937_RS01885	DZA65_RS01890	HGI48_RS01835	amino acid transport and metabolism
group_00386	WP_013319263.1	WP_192989304.1	WP_024107104.1	DDA3937_RS17065	DZA65_RS18190	HGI48_RS17115	carbohydrate transport and metabolism
group_00387	WP_013317526.1	WP_192991043.1	WP_024105551.1	DDA3937_RS08795	DZA65_RS09175	HGI48_RS08870	none
group_00388	WP_013318693.1	WP_192988926.1	WP_024109013.1	DDA3937_RS14260	DZA65_RS14910	HGI48_RS14235	general function prediction only
group_00389	WP_013315950.1	WP_192990014.1	WP_024104198.1	DDA3937_RS01220	DZA65_RS01260	HGI48_RS01215	nucleotide transport and metabolism
group_00390	WP_013315890.1	WP_192989711.1	WP_103415860.1	DDA3937_RS00890	DZA65_RS21530	HGI48_RS20485	energy production and conversions
group_00391	WP_013316585.1	WP_192990437.1	WP_024108304.1	DDA3937_RS04325	DZA65_RS04235	HGI48_RS04320	replication, recombination, and repair
group_00392	WP_013317735.1	WP_192991166.1	WP_024105725.1	DDA3937_RS09760	DZA65_RS10085	HGI48_RS09775	signal transduction mechanisms
group_00393	WP_013317907.1	WP_192991283.1	WP_024105907.1	DDA3937_RS10585	DZA65_RS11065	HGI48_RS10585	carbohydrate transport and metabolism
group_00394	WP_013316215.1	WP_024104439.1	WP_024104439.1	DDA3937_RS02520	DZA65_RS02570	HGI48_RS02465	defense mechanisms
group_00395	WP_013316421.1	WP_192990335.1	WP_024104690.1	DDA3937_RS03555	DZA65_RS03765	HGI48_RS03645	none
group_00396	WP_013319093.1	WP_192989201.1	WP_024106963.1	DDA3937_RS16195	DZA65_RS17400	HGI48_RS16305	coenzyme transport and metabolism
group_00397	WP_013317903.1	WP_192991281.1	WP_024108764.1	DDA3937_RS10565	DZA65_RS11045	HGI48_RS10565	energy production and conversions
group_00398	WP_013316978.1	WP_192990680.1	WP_024105084.1	DDA3937_RS06230	DZA65_RS06620	HGI48_RS06275	cell wall/membrane/envelope biogenesis
group_00399	WP_033112150.1	WP_192989922.1	WP_103415816.1	DDA3937_RS20760	DZA65_RS00485	HGI48_RS00485	secondary metabolites biosynthesis, transport, and catabolism
group_00400	WP_013316400.1	WP_192990325.1	WP_024108244.1	DDA3937_RS03465	DZA65_RS03680	HGI48_RS03565	inorganic ion transport and metabolism
group_00401	WP_013319986.1	WP_192989923.1	WP_103415815.1	DDA3937_RS20750	DZA65_RS00495	HGI48_RS00495	secondary metabolites biosynthesis, transport, and catabolism
group_00402	WP_013318770.1	WP_192988973.1	WP_024106653.1	DDA3937_RS14620	DZA65_RS15510	HGI48_RS14570	carbohydrate transport and metabolism
group_00403	WP_013316888.1	WP_192990631.1	WP_024105008.1	DDA3937_RS05810	DZA65_RS06185	HGI48_RS05860	inorganic ion transport and metabolism
group_00404	WP_013318984.1	WP_192989142.1	WP_024106871.1	DDA3937_RS15625	DZA65_RS16800	HGI48_RS15720	amino acid transport and metabolism
group_00405	WP_013319385.1	WP_192989386.1	WP_024107210.1	DDA3937_RS17635	DZA65_RS18770	HGI48_RS17640	none
group_00406	WP_013319186.1	WP_192989258.1	WP_024107039.1	DDA3937_RS16670	DZA65_RS17830	HGI48_RS16745	amino acid transport and metabolism
group_00407	WP_013319481.1	WP_192989433.1	WP_024107292.1	DDA3937_RS18115	DZA65_RS19200	HGI48_RS18055	amino acid transport and metabolism
group_00408	WP_033111899.1	WP_192988650.1	WP_024106175.1	DDA3937_RS12000	DZA65_RS12540	HGI48_RS12090	signal transduction mechanisms
group_00409	WP_013319333.1	WP_192989351.1	WP_024109183.1	DDA3937_RS17405	DZA65_RS18530	HGI48_RS17435	carbohydrate transport and metabolism
group_00410	WP_013317887.1	WP_192991269.1	WP_024105887.1	DDA3937_RS10485	DZA65_RS10965	HGI48_RS10485	coenzyme transport and metabolism
group_00411	WP_193345747.1	WP_192991567.1	WP_024109276.1	DDA3937_RS19750	DZA65_RS20935	HGI48_RS19860	signal transduction mechanisms
group_00412	WP_013318732.1	WP_024106619.1	WP_024106619.1	DDA3937_RS14435	DZA65_RS15335	HGI48_RS14405	nucleotide transport and metabolism
group_00413	WP_013318884.1	WP_192989068.1	WP_024106745.1	DDA3937_RS15140	DZA65_RS16035	HGI48_RS15215	inorganic ion transport and metabolism
group_00414	WP_013317065.1	WP_192990735.1	WP_024105168.1	DDA3937_RS06705	DZA65_RS07075	HGI48_RS06720	inorganic ion transport and metabolism
group_00415	WP_033111912.1	WP_192988706.1	WP_024106251.1	DDA3937_RS12395	DZA65_RS12915	HGI48_RS12465	amino acid transport and metabolism
group_00416	WP_013318283.1	WP_192991489.1	WP_024106250.1	DDA3937_RS12390	DZA65_RS12910	HGI48_RS12460	transcription
group_00417	WP_013316104.1	WP_192990103.1	WP_024104345.1	DDA3937_RS01995	DZA65_RS02060	HGI48_RS01955	amino acid transport and metabolism
group_00418	WP_013319586.1	WP_192989497.1	WP_103415651.1	DDA3937_RS18625	DZA65_RS19695	HGI48_RS18560	cell wall/membrane/envelope biogenesis
group_00419	WP_013320031.1	WP_192989903.1	WP_103415819.1	DDA3937_RS20965	DZA65_RS00280	HGI48_RS00280	signal transduction mechanisms
group_00420	WP_013319621.1	WP_192989527.1	WP_024107430.1	DDA3937_RS18805	DZA65_RS19920	HGI48_RS18785	transcription
group_00421	WP_013316370.1	WP_192990310.1	WP_024108234.1	DDA3937_RS03320	DZA65_RS03505	HGI48_RS03460	translation, ribosomal structure, and biogenesis
group_00422	WP_013320022.1	WP_192989909.1	WP_024107815.1	DDA3937_RS20925	DZA65_RS00320	HGI48_RS00320	carbohydrate transport and metabolism
group_00423	WP_033111801.1	WP_192991063.1	WP_024105579.1	DDA3937_RS08935	DZA65_RS09310	HGI48_RS09005	amino acid transport and metabolism
group_00424	WP_033111546.1	WP_192990097.1	WP_024104328.1	DDA3937_RS01935	DZA65_RS01980	HGI48_RS01910	carbohydrate transport and metabolism
group_00425	WP_013318362.1	WP_192988747.1	WP_024108874.1	DDA3937_RS12775	DZA65_RS13305	HGI48_RS12840	postranslational modification, protein turnover, chaperones
group_00426	WP_033112404.1	WP_192989295.1	WP_024107091.1	DDA3937_RS16985	DZA65_RS18125	HGI48_RS17050	carbohydrate transport and metabolism
group_00427	WP_013318145.1	WP_192988605.1	WP_024108817.1	DDA3937_RS11740	DZA65_RS12265	HGI48_RS11780	signal transduction mechanisms
group_00428	WP_013319873.1	WP_192989693.1	WP_024109300.1	DDA3937_RS20150	DZA65_RS21330	HGI48_RS20290	amino acid transport and metabolism
group_00429	WP_013318698.1	WP_024106588.1	WP_024106588.1	DDA3937_RS14280	DZA65_RS14930	HGI48_RS14255	energy production and conversions
group_00430	WP_013316455.1	WP_192990353.1	WP_024104711.1	DDA3937_RS03710	DZA65_RS03875	HGI48_RS03750	carbohydrate transport and metabolism
group_00431	WP_033112005.1	WP_192991536.1	WP_024106886.1	DDA3937_RS15700	DZA65_RS16865	HGI48_RS15785	signal transduction mechanisms
group_00432	WP_013316279.1	WP_192990224.1	WP_024108203.1	DDA3937_RS02835	DZA65_RS02980	HGI48_RS02810	carbohydrate transport and metabolism
group_00433	WP_013320157.1	WP_024110353.1	WP_024109390.1	DDA3937_RS21570	DZA65_RS22395	HGI48_RS21415	energy production and conversions
group_00434	WP_013317812.1	WP_192991220.1	WP_024105822.1	DDA3937_RS10135	DZA65_RS10580	HGI48_RS10165	carbohydrate transport and metabolism
group_00435	WP_013319879.1	WP_192989697.1	WP_024107676.1	DDA3937_RS20180	DZA65_RS21365	HGI48_RS20325	postranslational modification, protein turnover, chaperones
group_00436	WP_013319668.1	WP_192989567.1	WP_024107487.1	DDA3937_RS19030	DZA65_RS20230	HGI48_RS19110	inorganic ion transport and metabolism
group_00437	WP_013319206.1	WP_161143057.1	WP_024107056.1	DDA3937_RS16765	DZA65_RS17910	HGI48_RS16835	none
group_00438	WP_013318239.1	WP_192988678.1	WP_024106211.1	DDA3937_RS12185	DZA65_RS12715	HGI48_RS12275	amino acid transport and metabolism
group_00439	WP_013317234.1	WP_192990824.1	WP_024105257.1	DDA3937_RS07450	DZA65_RS07835	HGI48_RS07325	inorganic ion transport and metabolism
group_00440	WP_013319588.1	WP_192989499.1	WP_103415653.1	DDA3937_RS18635	DZA65_RS19705	HGI48_RS18570	nucleotide transport and metabolism
group_00441	WP_033112151.1	WP_192991373.1	WP_024107783.1	DDA3937_RS20765	DZA65_RS00480	HGI48_RS00480	secondary metabolites biosynthesis, transport, and catabolism
group_00442	WP_013316636.1	WP_192990465.1	WP_024104773.1	DDA3937_RS04565	DZA65_RS04445	HGI48_RS04525	energy production and conversions
group_00443	WP_193345744.1	WP_192989209.1	WP_024106974.1	NA	DZA65_RS17480	HGI48_RS16385	NA
group_00444	WP_013319790.1	WP_161132529.1	WP_024109275.1	DDA3937_RS19720	DZA65_RS20905	HGI48_RS19815	energy production and conversions
group_00445	WP_013317610.1	WP_192991089.1	WP_024105618.1	DDA3937_RS09175	DZA65_RS09520	HGI48_RS09215	secondary metabolites biosynthesis, transport, and catabolism
group_00446	WP_013316259.1	WP_161132936.1	WP_024104486.1	DDA3937_RS02735	DZA65_RS02865	HGI48_RS02710	postranslational modification, protein turnover, chaperones
group_00447	WP_013316931.1	WP_192990651.1	WP_024105046.1	DDA3937_RS06005	DZA65_RS06395	HGI48_RS06050	carbohydrate transport and metabolism
group_00448	WP_013317358.1	WP_192990891.1	WP_024105406.1	DDA3937_RS08030	DZA65_RS08375	HGI48_RS07780	amino acid transport and metabolism
group_00449	WP_013317765.1	WP_192991187.1	WP_024105755.1	DDA3937_RS09910	DZA65_RS10250	HGI48_RS09915	inorganic ion transport and metabolism
group_00450	WP_033112158.1	WP_192989880.1	WP_024109358.1	DDA3937_RS21115	DZA65_RS00165	HGI48_RS00145	postranslational modification, protein turnover, chaperones
group_00451	WP_033111608.1	WP_192990349.1	WP_024108259.1	DDA3937_RS03670	DZA65_RS03855	HGI48_RS03730	energy production and conversions
group_00452	WP_013318166.1	WP_192988620.1	WP_024106144.1	DDA3937_RS11835	DZA65_RS12410	HGI48_RS11865	transcription
group_00453	WP_033111784.1	WP_192991022.1	WP_024105522.1	DDA3937_RS08595	DZA65_RS09030	HGI48_RS08735	inorganic ion transport and metabolism
group_00454	WP_013318887.1	WP_192989071.1	WP_024106748.1	DDA3937_RS15155	DZA65_RS16050	HGI48_RS15230	signal transduction mechanisms
group_00455	WP_013317319.1	WP_192991170.1	WP_024108726.1	DDA3937_RS07840	DZA65_RS10115	HGI48_RS09805	energy production and conversions
group_00456	WP_033112012.1	WP_192989185.1	WP_024106935.1	DDA3937_RS16000	DZA65_RS17205	HGI48_RS16120	inorganic ion transport and metabolism
group_00457	WP_013316278.1	WP_192990223.1	WP_024104505.1	DDA3937_RS02830	DZA65_RS02975	HGI48_RS02805	carbohydrate transport and metabolism
group_00458	WP_013316418.1	WP_192990333.1	WP_024104687.1	DDA3937_RS03540	DZA65_RS03750	HGI48_RS03630	carbohydrate transport and metabolism
group_00459	WP_013317139.1	WP_192990916.1	WP_024105443.1	DDA3937_RS07020	DZA65_RS08545	HGI48_RS07950	intracellular trafficking, secretion, and vesicular transport
group_00460	WP_013315719.1	WP_192989806.1	WP_024104001.1	DDA3937_RS00035	DZA65_RS22310	HGI48_RS21330	carbohydrate transport and metabolism
group_00461	WP_013316277.1	WP_192990222.1	WP_024104504.1	DDA3937_RS02825	DZA65_RS02965	HGI48_RS02800	carbohydrate transport and metabolism
group_00462	WP_013317910.1	WP_024108767.1	WP_024105910.1	DDA3937_RS10600	DZA65_RS11080	HGI48_RS10600	carbohydrate transport and metabolism
group_00463	WP_013316630.1	WP_192990459.1	WP_024108312.1	DDA3937_RS04535	DZA65_RS04415	HGI48_RS04495	transcription
group_00464	WP_013316068.1	WP_192990074.1	WP_024104299.1	DDA3937_RS01840	DZA65_RS01840	HGI48_RS01765	carbohydrate transport and metabolism
group_00465	WP_013319441.1	WP_192989415.1	WP_024109195.1	DDA3937_RS17920	DZA65_RS18995	HGI48_RS17845	energy production and conversions
group_00466	WP_013317640.1	WP_192991104.1	WP_024105640.1	DDA3937_RS09305	DZA65_RS09635	HGI48_RS09330	carbohydrate transport and metabolism
group_00467	WP_013316420.1	WP_192990334.1	WP_103415930.1	DDA3937_RS03550	DZA65_RS03760	HGI48_RS03640	carbohydrate transport and metabolism
group_00468	WP_033111914.1	WP_192988708.1	WP_024106254.1	DDA3937_RS12410	DZA65_RS12930	HGI48_RS12480	general function prediction only
group_00469	WP_013319861.1	WP_192989681.1	WP_024107659.1	DDA3937_RS20085	DZA65_RS21275	HGI48_RS20230	signal transduction mechanisms
group_00470	WP_042318526.1	WP_192989266.1	WP_024107046.1	DDA3937_RS16705	DZA65_RS17865	HGI48_RS16790	nucleotide transport and metabolism
group_00471	WP_013317206.1	WP_192990946.1	WP_024105479.1	DDA3937_RS07315	DZA65_RS08730	HGI48_RS08135	none
group_00472	WP_013319489.1	WP_192989442.1	WP_024109203.1	DDA3937_RS18160	DZA65_RS19255	HGI48_RS18105	inorganic ion transport and metabolism
group_00473	WP_013316629.1	WP_192990458.1	WP_024108311.1	DDA3937_RS04530	DZA65_RS04410	HGI48_RS04490	energy production and conversions
group_00474	WP_042318721.1	WP_192991386.1	WP_051125476.1	DDA3937_RS02185	DZA65_RS02270	HGI48_RS02140	carbohydrate transport and metabolism
group_00475	WP_013319869.1	WP_192989689.1	WP_024107666.1	DDA3937_RS20130	DZA65_RS21310	HGI48_RS20270	coenzyme transport and metabolism
group_00476	WP_013319954.1	WP_192989936.1	WP_024107756.1	DDA3937_RS20605	DZA65_RS00615	HGI48_RS00580	defense mechanisms
group_00477	WP_013316031.1	WP_192990047.1	WP_024104260.1	DDA3937_RS01660	DZA65_RS01630	HGI48_RS01555	general function prediction only
group_00478	WP_013315990.1	WP_024104227.1	WP_024104227.1	DDA3937_RS01450	DZA65_RS01430	HGI48_RS01370	translation, ribosomal structure, and biogenesis
group_00479	WP_013318947.1	WP_192989119.1	WP_024106838.1	DDA3937_RS15445	DZA65_RS16630	HGI48_RS15555	general function prediction only
group_00480	WP_013319021.1	WP_192989163.1	WP_024106904.1	DDA3937_RS15805	DZA65_RS16975	HGI48_RS15895	translation, ribosomal structure, and biogenesis
group_00481	WP_013319792.1	WP_192989633.1	WP_024107598.1	DDA3937_RS19730	DZA65_RS20915	HGI48_RS19840	carbohydrate transport and metabolism
group_00482	WP_013316147.1	WP_192990132.1	WP_024108140.1	DDA3937_RS02195	DZA65_RS02280	HGI48_RS02150	energy production and conversions
group_00483	WP_013315759.1	WP_192991578.1	WP_024104042.1	DDA3937_RS00260	DZA65_RS22075	HGI48_RS21100	none
group_00484	WP_013319463.1	WP_024107276.1	WP_024107276.1	DDA3937_RS18035	DZA65_RS19115	HGI48_RS17970	cell wall/membrane/envelope biogenesis
group_00485	WP_013317118.1	WP_192990760.1	WP_024105206.1	DDA3937_RS06935	DZA65_RS07260	HGI48_RS06915	amino acid transport and metabolism
group_00486	WP_013319645.1	WP_192989546.1	WP_024107450.1	DDA3937_RS18920	DZA65_RS20025	HGI48_RS18925	inorganic ion transport and metabolism
group_00487	WP_013319612.1	WP_192989522.1	WP_024107423.1	DDA3937_RS18765	DZA65_RS19885	HGI48_RS18750	coenzyme transport and metabolism
group_00488	WP_033111923.1	WP_192988743.1	WP_024106308.1	DDA3937_RS12725	DZA65_RS13255	HGI48_RS12790	carbohydrate transport and metabolism
group_00489	WP_013319868.1	WP_192989687.1	WP_024107665.1	DDA3937_RS20120	DZA65_RS21305	HGI48_RS20260	amino acid transport and metabolism
group_00490	WP_033112046.1	WP_192989345.1	WP_024107157.1	DDA3937_RS17350	DZA65_RS18485	HGI48_RS17395	carbohydrate transport and metabolism
group_00491	WP_033111822.1	WP_192991135.1	WP_035044645.1	DDA3937_RS09530	DZA65_RS09855	HGI48_RS09545	general function prediction only
group_00492	WP_013317630.1	WP_161132755.1	WP_024108697.1	DDA3937_RS09265	DZA65_RS09595	HGI48_RS09290	amino acid transport and metabolism
group_00493	WP_033111719.1	WP_192990761.1	WP_024105207.1	DDA3937_RS06940	DZA65_RS07265	HGI48_RS06920	nucleotide transport and metabolism
group_00494	WP_013315735.1	WP_024104020.1	WP_024104020.1	DDA3937_RS00135	DZA65_RS22200	HGI48_RS21225	amino acid transport and metabolism
group_00495	WP_013316809.1	WP_192990592.1	WP_024108438.1	DDA3937_RS05400	DZA65_RS05785	HGI48_RS05460	signal transduction mechanisms
group_00496	WP_033111976.1	WP_192989048.1	WP_024106710.1	DDA3937_RS14995	DZA65_RS15835	HGI48_RS15090	amino acid transport and metabolism
group_00497	WP_013318197.1	WP_192988649.1	WP_024106174.1	DDA3937_RS11990	DZA65_RS12530	HGI48_RS12080	translation, ribosomal structure, and biogenesis
group_00498	WP_013317148.1	WP_192990924.1	WP_024105451.1	DDA3937_RS07065	DZA65_RS08590	HGI48_RS07995	none
group_00499	WP_013319469.1	WP_192989428.1	WP_024107281.1	DDA3937_RS18065	DZA65_RS19145	HGI48_RS18000	cell wall/membrane/envelope biogenesis
group_00500	WP_033111885.1	WP_192988599.1	WP_024106111.1	DDA3937_RS11650	DZA65_RS12195	HGI48_RS11710	none
group_00501	WP_013317919.1	WP_192991290.1	WP_024105917.1	DDA3937_RS10645	DZA65_RS11115	HGI48_RS10645	function unknown
group_00502	WP_013316081.1	WP_192990089.1	WP_024109565.1	DDA3937_RS01900	DZA65_RS01905	HGI48_RS01850	postranslational modification, protein turnover, chaperones
group_00503	WP_013318991.1	WP_192989146.1	WP_024106878.1	DDA3937_RS15660	DZA65_RS16835	HGI48_RS15755	signal transduction mechanisms
group_00504	WP_013317984.1	WP_192991336.1	WP_024105977.1	DDA3937_RS10965	DZA65_RS11375	HGI48_RS10915	energy production and conversions
group_00505	WP_033111876.1	WP_192991477.1	WP_026594782.1	DDA3937_RS11505	DZA65_RS11885	HGI48_RS11550	signal transduction mechanisms
group_00506	WP_013316321.1	WP_161132773.1	WP_024104592.1	DDA3937_RS03065	DZA65_RS03230	HGI48_RS03235	transcription
group_00507	WP_013318235.1	WP_192988676.1	WP_024106208.1	DDA3937_RS12165	DZA65_RS12700	HGI48_RS12260	signal transduction mechanisms
group_00508	WP_013319622.1	WP_192989528.1	WP_024107431.1	DDA3937_RS18810	DZA65_RS19925	HGI48_RS18790	none
group_00509	WP_013319883.1	WP_024110305.1	WP_024107680.1	DDA3937_RS20235	DZA65_RS01050	HGI48_RS00990	inorganic ion transport and metabolism
group_00510	WP_013317745.1	WP_192991174.1	WP_103415935.1	DDA3937_RS09820	DZA65_RS10155	HGI48_RS09830	replication, recombination, and repair
group_00511	WP_033111583.1	WP_192990230.1	WP_081634295.1	DDA3937_RS02870	DZA65_RS03020	HGI48_RS02845	signal transduction mechanisms
group_00512	WP_013318399.1	WP_192988771.1	WP_024106348.1	DDA3937_RS12935	DZA65_RS13470	HGI48_RS13010	function unknown
group_00513	WP_013319486.1	WP_192989438.1	WP_024107298.1	DDA3937_RS18140	DZA65_RS19235	HGI48_RS18085	amino acid transport and metabolism
group_00514	WP_013318413.1	WP_109104996.1	WP_024106360.1	DDA3937_RS13005	DZA65_RS13535	HGI48_RS13070	signal transduction mechanisms
group_00515	WP_013316153.1	WP_192990137.1	WP_024108143.1	DDA3937_RS02225	DZA65_RS02315	HGI48_RS02180	amino acid transport and metabolism
group_00516	WP_013316256.1	WP_192990208.1	WP_024104483.1	DDA3937_RS02720	DZA65_RS02850	HGI48_RS02695	amino acid transport and metabolism
group_00517	WP_013317871.1	WP_192991256.1	WP_024105873.1	DDA3937_RS10405	DZA65_RS10890	HGI48_RS10410	lipid transport and metabolism
group_00518	WP_013318255.1	WP_192988690.1	WP_024108850.1	DDA3937_RS12260	DZA65_RS12790	HGI48_RS12350	energy production and conversions
group_00519	WP_013317008.1	WP_192990701.1	WP_024105111.1	DDA3937_RS06405	DZA65_RS06795	HGI48_RS06450	replication, recombination, and repair
group_00520	WP_193345736.1	WP_192990941.1	WP_026594702.1	DDA3937_RS07280	DZA65_RS08695	HGI48_RS08100	amino acid transport and metabolism
group_00521	WP_013315716.1	WP_192989810.1	WP_024103995.1	DDA3937_RS00020	DZA65_RS22340	HGI48_RS21360	general function prediction only
group_00522	WP_013316057.1	WP_192990066.1	WP_024108109.1	DDA3937_RS01790	DZA65_RS01760	HGI48_RS01685	inorganic ion transport and metabolism
group_00523	WP_013318261.1	WP_192988694.1	WP_024106232.1	DDA3937_RS12290	DZA65_RS12820	HGI48_RS12380	signal transduction mechanisms
group_00524	WP_013318809.1	WP_192988997.1	WP_024106684.1	DDA3937_RS14795	DZA65_RS15675	HGI48_RS14730	intracellular trafficking, secretion, and vesicular transport
group_00525	WP_013319165.1	WP_192989242.1	WP_024107020.1	DDA3937_RS16570	DZA65_RS17730	HGI48_RS16640	amino acid transport and metabolism
group_00526	WP_013317180.1	WP_192990935.1	WP_024105465.1	DDA3937_RS07200	DZA65_RS08660	HGI48_RS08065	energy production and conversions
group_00527	WP_013315733.1	WP_024108051.1	WP_024108051.1	DDA3937_RS00125	DZA65_RS22210	HGI48_RS21235	signal transduction mechanisms
group_00528	WP_013319112.1	WP_192989211.1	WP_024109124.1	DDA3937_RS16310	DZA65_RS17495	HGI48_RS16405	carbohydrate transport and metabolism
group_00529	WP_013319116.1	WP_192989213.1	WP_024106980.1	DDA3937_RS16325	DZA65_RS17510	HGI48_RS16420	lipid transport and metabolism
group_00530	WP_013317048.1	WP_192990724.1	WP_024108509.1	DDA3937_RS06620	DZA65_RS06995	HGI48_RS06640	inorganic ion transport and metabolism
group_00531	WP_139348364.1	WP_192991570.1	WP_024104164.1	DDA3937_RS00975	DZA65_RS21445	HGI48_RS20400	energy production and conversions
group_00532	WP_013318054.1	WP_192988557.1	WP_103415886.1	DDA3937_RS11275	DZA65_RS11655	HGI48_RS11310	inorganic ion transport and metabolism
group_00533	WP_013317152.1	WP_192990927.1	WP_024105455.1	DDA3937_RS07085	DZA65_RS08610	HGI48_RS08015	none
group_00534	WP_013316835.1	WP_161131573.1	WP_024104963.1	DDA3937_RS05545	DZA65_RS05930	HGI48_RS05605	translation, ribosomal structure, and biogenesis
group_00535	WP_013315715.1	WP_192989811.1	WP_024103994.1	DDA3937_RS00015	DZA65_RS22345	HGI48_RS21365	function unknown
group_00536	WP_013315822.1	WP_192989748.1	WP_024104089.1	DDA3937_RS00560	DZA65_RS21845	HGI48_RS20830	general function prediction only
group_00537	WP_013317256.1	WP_192990834.1	WP_024108582.1	DDA3937_RS07560	DZA65_RS07925	HGI48_RS07415	energy production and conversions
group_00538	WP_013317257.1	WP_192990835.1	WP_024108583.1	DDA3937_RS07565	DZA65_RS07930	HGI48_RS07420	amino acid transport and metabolism
group_00539	WP_013320025.1	WP_192989907.1	WP_024107819.1	DDA3937_RS20940	DZA65_RS00300	HGI48_RS00305	carbohydrate transport and metabolism
group_00540	WP_013319440.1	WP_192989414.1	WP_024107252.1	DDA3937_RS17915	DZA65_RS18990	HGI48_RS17840	energy production and conversions
group_00541	WP_013317625.1	WP_192991096.1	WP_024105628.1	DDA3937_RS09240	DZA65_RS09575	HGI48_RS09270	carbohydrate transport and metabolism
group_00542	WP_013316702.1	WP_192990519.1	WP_024104832.1	DDA3937_RS04885	DZA65_RS05230	HGI48_RS04895	amino acid transport and metabolism
group_00543	WP_013319577.1	WP_192989494.1	WP_024107379.1	DDA3937_RS18580	DZA65_RS19650	HGI48_RS18515	cell wall/membrane/envelope biogenesis
group_00544	WP_013319591.1	WP_192989501.1	WP_024107392.1	DDA3937_RS18655	DZA65_RS19720	HGI48_RS18585	cell wall/membrane/envelope biogenesis
group_00545	WP_033111724.1	WP_192990929.1	WP_024105458.1	DDA3937_RS07115	DZA65_RS08625	HGI48_RS08030	none
group_00546	WP_013315777.1	WP_192989770.1	WP_024104056.1	DDA3937_RS00345	DZA65_RS22005	HGI48_RS21020	none
group_00547	WP_013318388.1	WP_192988765.1	WP_024106340.1	DDA3937_RS12895	DZA65_RS13430	HGI48_RS12965	translation, ribosomal structure, and biogenesis
group_00548	WP_013316982.1	WP_192991418.1	WP_026594687.1	DDA3937_RS06250	DZA65_RS06640	HGI48_RS06295	translation, ribosomal structure, and biogenesis
group_00549	WP_013319614.1	WP_192989523.1	WP_024109240.1	DDA3937_RS18770	DZA65_RS19890	HGI48_RS18755	general function prediction only
group_00550	WP_013317659.1	WP_192991116.1	WP_024105654.1	DDA3937_RS09385	DZA65_RS09710	HGI48_RS09400	translation, ribosomal structure, and biogenesis
group_00551	WP_013315992.1	WP_192990033.1	WP_024104229.1	DDA3937_RS01460	DZA65_RS01440	HGI48_RS01380	general function prediction only
group_00552	WP_013318918.1	WP_192989091.1	WP_024106775.1	DDA3937_RS15295	DZA65_RS16195	HGI48_RS15375	postranslational modification, protein turnover, chaperones
group_00553	WP_013319259.1	WP_192989303.1	WP_024109163.1	DDA3937_RS17050	DZA65_RS18180	HGI48_RS17105	general function prediction only
group_00554	WP_013319271.1	WP_192989311.1	WP_024107112.1	DDA3937_RS17100	DZA65_RS18235	HGI48_RS17150	cell wall/membrane/envelope biogenesis
group_00555	WP_013318705.1	WP_192988932.1	WP_024106594.1	DDA3937_RS14315	DZA65_RS14965	HGI48_RS14290	energy production and conversions
group_00556	WP_013319669.1	WP_024110261.1	WP_024110261.1	DDA3937_RS19035	DZA65_RS20235	HGI48_RS19115	carbohydrate transport and metabolism
group_00557	WP_139348402.1	WP_192989834.1	WP_024107911.1	DDA3937_RS21485	DZA65_RS22525	HGI48_RS21545	none
group_00558	WP_013319138.1	WP_192989230.1	WP_024109141.1	DDA3937_RS16435	DZA65_RS17630	HGI48_RS16530	none
group_00559	WP_013318942.1	WP_024106834.1	WP_024106834.1	DDA3937_RS15420	DZA65_RS16610	HGI48_RS15535	nucleotide transport and metabolism
group_00560	WP_013317783.1	WP_192991200.1	WP_024105776.1	DDA3937_RS10010	DZA65_RS10355	HGI48_RS10020	cell wall/membrane/envelope biogenesis
group_00561	WP_013318746.1	WP_192988957.1	WP_024106632.1	DDA3937_RS14500	DZA65_RS15405	HGI48_RS14470	general function prediction only
group_00562	WP_013315931.1	WP_192989999.1	WP_024104183.1	DDA3937_RS01120	DZA65_RS01185	HGI48_RS01115	transcription
group_00563	WP_013316070.1	WP_192990076.1	WP_026594613.1	DDA3937_RS01850	DZA65_RS01850	HGI48_RS01775	carbohydrate transport and metabolism
group_00564	WP_013319046.1	WP_161133000.1	WP_071598775.1	DDA3937_RS15945	DZA65_RS17145	HGI48_RS16060	translation, ribosomal structure, and biogenesis
group_00565	WP_033112062.1	WP_192989380.1	WP_024107201.1	DDA3937_RS17585	DZA65_RS18730	HGI48_RS17605	none
group_00566	WP_013319620.1	WP_192991559.1	WP_024109241.1	DDA3937_RS18800	DZA65_RS19915	HGI48_RS18780	none
group_00567	WP_013317733.1	WP_192991164.1	WP_024105723.1	DDA3937_RS09750	DZA65_RS10075	HGI48_RS09765	signal transduction mechanisms
group_00568	WP_013318428.1	WP_024106374.1	WP_024106374.1	DDA3937_RS13080	DZA65_RS13615	HGI48_RS13145	carbohydrate transport and metabolism
group_00569	WP_013318253.1	WP_192988688.1	WP_024106224.1	DDA3937_RS12250	DZA65_RS12780	HGI48_RS12340	energy production and conversions
group_00570	WP_033111603.1	WP_192990344.1	WP_024108254.1	DDA3937_RS03605	DZA65_RS03820	HGI48_RS03700	carbohydrate transport and metabolism
group_00571	WP_013318871.1	WP_192989060.1	WP_024106735.1	DDA3937_RS15085	DZA65_RS15970	HGI48_RS15165	translation, ribosomal structure, and biogenesis
group_00572	WP_013319637.1	WP_192989541.1	WP_024107442.1	DDA3937_RS18880	DZA65_RS19985	HGI48_RS18895	inorganic ion transport and metabolism
group_00573	WP_013317806.1	WP_192991216.1	WP_024105816.1	DDA3937_RS10105	DZA65_RS10550	HGI48_RS10135	cell wall/membrane/envelope biogenesis
group_00574	WP_013316940.1	WP_024108482.1	WP_024108482.1	DDA3937_RS06050	DZA65_RS06445	HGI48_RS06095	general function prediction only
group_00575	WP_013315884.1	WP_192989715.1	WP_071703465.1	DDA3937_RS00860	DZA65_RS21560	HGI48_RS20515	inorganic ion transport and metabolism
group_00576	WP_013316203.1	WP_192990171.1	WP_024104432.1	DDA3937_RS02475	DZA65_RS02535	HGI48_RS02430	signal transduction mechanisms
group_00577	WP_013319232.1	WP_192989285.1	WP_024109159.1	DDA3937_RS16920	DZA65_RS18065	HGI48_RS16990	inorganic ion transport and metabolism
group_00578	WP_013319483.1	WP_192989435.1	WP_024107294.1	DDA3937_RS18125	DZA65_RS19210	HGI48_RS18065	amino acid transport and metabolism
group_00579	WP_013320016.1	WP_192989915.1	WP_024107808.1	DDA3937_RS20890	DZA65_RS00355	HGI48_RS00355	amino acid transport and metabolism
group_00580	WP_013316235.1	WP_192990201.1	WP_024104475.1	DDA3937_RS02615	DZA65_RS02755	HGI48_RS02645	none
group_00581	WP_033111496.1	WP_024104070.1	WP_024104070.1	DDA3937_RS00440	DZA65_RS21940	HGI48_RS20955	carbohydrate transport and metabolism
group_00582	WP_013318878.1	WP_192989066.1	WP_024106742.1	DDA3937_RS15120	DZA65_RS16005	HGI48_RS15200	amino acid transport and metabolism
group_00583	WP_033111562.1	WP_192990140.1	WP_103415793.1	DDA3937_RS02250	DZA65_RS02340	HGI48_RS02205	amino acid transport and metabolism
group_00584	WP_013316311.1	WP_161132778.1	WP_024104584.1	DDA3937_RS03010	DZA65_RS03175	HGI48_RS03180	cell wall/membrane/envelope biogenesis
group_00585	WP_013318096.1	WP_192988576.1	WP_024106068.1	DDA3937_RS11495	DZA65_RS11875	HGI48_RS11540	nucleotide transport and metabolism
group_00586	WP_013316850.1	WP_192990619.1	WP_024108451.1	DDA3937_RS05620	DZA65_RS05990	HGI48_RS05665	carbohydrate transport and metabolism
group_00587	WP_013319258.1	WP_192989302.1	WP_024107101.1	DDA3937_RS17045	DZA65_RS18175	HGI48_RS17100	general function prediction only
group_00588	WP_013319744.1	WP_192989602.1	WP_024107560.1	DDA3937_RS19490	DZA65_RS20700	HGI48_RS19620	none
group_00589	WP_013319848.1	WP_192989670.1	WP_024107646.1	DDA3937_RS20015	DZA65_RS21205	HGI48_RS20160	amino acid transport and metabolism
group_00590	WP_013315977.1	WP_192990024.1	WP_024104214.1	DDA3937_RS01385	DZA65_RS01365	HGI48_RS01305	coenzyme transport and metabolism
group_00591	WP_013320100.1	WP_024109373.1	WP_024107878.1	DDA3937_RS21295	DZA65_RS00005	HGI48_RS00005	replication, recombination, and repair
group_00592	WP_013317810.1	WP_024105820.1	WP_024105820.1	DDA3937_RS10125	DZA65_RS10570	HGI48_RS10155	carbohydrate transport and metabolism
group_00593	WP_013315732.1	WP_192989800.1	WP_024108050.1	DDA3937_RS00120	DZA65_RS22220	HGI48_RS21245	coenzyme transport and metabolism
group_00594	WP_013317088.1	WP_192990747.1	WP_024105189.1	DDA3937_RS06805	DZA65_RS07180	HGI48_RS06840	carbohydrate transport and metabolism
group_00595	WP_013319071.1	WP_192989190.1	WP_103415915.1	DDA3937_RS16065	DZA65_RS17270	HGI48_RS16185	cell wall/membrane/envelope biogenesis
group_00596	WP_042318253.1	WP_192990848.1	WP_103415758.1	DDA3937_RS07710	DZA65_RS08070	HGI48_RS07525	amino acid transport and metabolism
group_00597	WP_013319149.1	WP_192991077.1	None	DDA3937_RS16485	NA	HGI48_RS09105	function unknown
group_00597	WP_033111810.1	WP_192991077.1	None	DDA3937_RS09060	NA	HGI48_RS09105	function unknown
group_00598	WP_013316741.1	WP_029729308.1	WP_024104866.1	DDA3937_RS05070	DZA65_RS05410	HGI48_RS05070	general function prediction only
group_00599	WP_013319809.1	WP_024110285.1	WP_024107614.1	DDA3937_RS19815	DZA65_RS21020	HGI48_RS19975	carbohydrate transport and metabolism
group_00600	WP_013320155.1	WP_029729838.1	WP_024107934.1	DDA3937_RS21560	DZA65_RS22405	HGI48_RS21425	energy production and conversions
group_00601	WP_013320024.1	WP_192989908.1	WP_024109347.1	DDA3937_RS20935	DZA65_RS00310	HGI48_RS00310	carbohydrate transport and metabolism
group_00602	WP_013316006.1	WP_024104241.1	WP_024108101.1	DDA3937_RS01530	DZA65_RS01510	HGI48_RS01445	transcription
group_00603	WP_013318187.1	WP_161132901.1	WP_024106164.1	DDA3937_RS11940	DZA65_RS12480	HGI48_RS12030	inorganic ion transport and metabolism
group_00604	WP_013315979.1	WP_024104216.1	WP_024108097.1	DDA3937_RS01395	DZA65_RS01375	HGI48_RS01315	lipid transport and metabolism
group_00605	WP_013317873.1	WP_192991257.1	WP_024105874.1	DDA3937_RS10415	DZA65_RS10895	HGI48_RS10420	signal transduction mechanisms
group_00606	WP_013318697.1	WP_161131645.1	WP_024106587.1	DDA3937_RS14275	DZA65_RS14925	HGI48_RS14250	energy production and conversions
group_00607	WP_013317236.1	WP_192990825.1	WP_024108581.1	DDA3937_RS07460	DZA65_RS07845	HGI48_RS07335	inorganic ion transport and metabolism
group_00608	WP_033111935.1	WP_192988815.1	WP_024106452.1	DDA3937_RS13305	DZA65_RS13840	HGI48_RS13355	none
group_00609	WP_013317921.1	WP_192991292.1	WP_024105919.1	DDA3937_RS10655	DZA65_RS11125	HGI48_RS10655	energy production and conversions
group_00610	WP_013315768.1	WP_192989776.1	WP_029729172.1	DDA3937_RS00300	DZA65_RS22050	HGI48_RS21065	carbohydrate transport and metabolism
group_00611	WP_013319354.1	WP_161131722.1	WP_024107186.1	DDA3937_RS17505	DZA65_RS18645	HGI48_RS17560	replication, recombination, and repair
group_00612	WP_013320090.1	WP_192989868.1	WP_024109365.1	DDA3937_RS21245	DZA65_RS00055	HGI48_RS00065	energy production and conversions
group_00613	WP_013318052.1	WP_192988555.1	WP_024106026.1	DDA3937_RS11265	DZA65_RS11645	HGI48_RS11300	amino acid transport and metabolism
group_00614	WP_013320000.1	WP_024107794.1	WP_024107794.1	DDA3937_RS20820	DZA65_RS00425	HGI48_RS00425	signal transduction mechanisms
group_00615	WP_013319885.1	WP_192989988.1	WP_103415776.1	DDA3937_RS20245	DZA65_RS01040	HGI48_RS00980	amino acid transport and metabolism
group_00616	WP_013318535.1	WP_192988839.1	WP_024106505.1	DDA3937_RS13595	DZA65_RS14110	HGI48_RS13625	defense mechanisms
group_00617	WP_013318865.1	WP_192989055.1	WP_024106719.1	DDA3937_RS15055	DZA65_RS15885	HGI48_RS15135	nucleotide transport and metabolism
group_00618	WP_033111510.1	WP_192989728.1	WP_024104120.1	DDA3937_RS00715	DZA65_RS21675	HGI48_RS20660	signal transduction mechanisms
group_00619	WP_013316989.1	WP_192990688.1	WP_024108493.1	DDA3937_RS06315	DZA65_RS06705	HGI48_RS06360	carbohydrate transport and metabolism
group_00620	WP_013319771.1	WP_192989621.1	WP_024107583.1	DDA3937_RS19615	DZA65_RS20835	HGI48_RS19745	signal transduction mechanisms
group_00621	WP_033111690.1	WP_192990634.1	WP_026594918.1	DDA3937_RS05830	DZA65_RS06210	HGI48_RS05875	carbohydrate transport and metabolism
group_00622	WP_013319636.1	WP_192989540.1	WP_024107441.1	DDA3937_RS18875	DZA65_RS19980	HGI48_RS18890	inorganic ion transport and metabolism
group_00623	WP_013318491.1	WP_024106466.1	WP_024106466.1	DDA3937_RS13380	DZA65_RS13910	HGI48_RS13425	intracellular trafficking, secretion, and vesicular transport
group_00624	WP_013315867.1	WP_192989722.1	WP_024108073.1	DDA3937_RS00775	DZA65_RS21615	HGI48_RS20600	signal transduction mechanisms
group_00625	WP_013318345.1	WP_192989103.1	WP_024109073.1	DDA3937_RS12695	DZA65_RS16275	HGI48_RS15455	intracellular trafficking, secretion, and vesicular transport
group_00626	WP_013316288.1	WP_192990232.1	WP_024104515.1	DDA3937_RS02880	DZA65_RS03030	HGI48_RS02855	carbohydrate transport and metabolism
group_00627	WP_013319260.1	WP_024107103.1	WP_024107103.1	DDA3937_RS17055	DZA65_RS18185	HGI48_RS17110	carbohydrate transport and metabolism
group_00628	WP_013316187.1	WP_192990160.1	WP_024104418.1	DDA3937_RS02395	DZA65_RS02455	HGI48_RS02350	amino acid transport and metabolism
group_00629	WP_013319592.1	WP_192989502.1	WP_024109230.1	DDA3937_RS18660	DZA65_RS19725	HGI48_RS18590	carbohydrate transport and metabolism
group_00630	WP_013316917.1	WP_161131536.1	WP_024108474.1	DDA3937_RS05935	DZA65_RS06315	HGI48_RS05980	secondary metabolites biosynthesis, transport, and catabolism
group_00631	WP_013315856.1	WP_192989726.1	WP_024104122.1	DDA3937_RS00720	DZA65_RS21665	HGI48_RS20650	carbohydrate transport and metabolism
group_00632	WP_013319030.1	WP_161132980.1	WP_024109110.1	DDA3937_RS15865	DZA65_RS17090	HGI48_RS16005	nucleotide transport and metabolism
group_00633	WP_013319903.1	WP_024110312.1	WP_103415772.1	DDA3937_RS20340	DZA65_RS00945	HGI48_RS00885	amino acid transport and metabolism
group_00634	WP_013319212.1	WP_192989273.1	WP_024107061.1	DDA3937_RS16790	DZA65_RS17935	HGI48_RS16860	lipid transport and metabolism
group_00635	WP_033111872.1	WP_192988553.1	WP_024106024.1	DDA3937_RS11255	DZA65_RS11635	HGI48_RS11290	coenzyme transport and metabolism
group_00636	WP_013318356.1	WP_192988745.1	WP_024106311.1	DDA3937_RS12740	DZA65_RS13270	HGI48_RS12805	carbohydrate transport and metabolism
group_00637	WP_013319687.1	WP_024107506.1	WP_024107506.1	DDA3937_RS19140	DZA65_RS20355	HGI48_RS19230	inorganic ion transport and metabolism
group_00638	WP_013319842.1	WP_161132509.1	WP_103415947.1	DDA3937_RS19965	DZA65_RS21165	HGI48_RS20120	nucleotide transport and metabolism
group_00639	WP_033111598.1	WP_192990320.1	WP_024104665.1	DDA3937_RS03425	DZA65_RS03640	HGI48_RS03525	carbohydrate transport and metabolism
group_00640	WP_013316814.1	WP_192990597.1	WP_024108441.1	DDA3937_RS05430	DZA65_RS05815	HGI48_RS05490	signal transduction mechanisms
group_00641	WP_013319373.1	WP_192989379.1	WP_024107200.1	DDA3937_RS17580	DZA65_RS18725	HGI48_RS17600	signal transduction mechanisms
group_00642	WP_013319793.1	WP_192989634.1	WP_024107599.1	DDA3937_RS19735	DZA65_RS20920	HGI48_RS19845	carbohydrate transport and metabolism
group_00643	WP_013317754.1	WP_192991180.1	WP_024105745.1	DDA3937_RS09860	DZA65_RS10205	HGI48_RS09870	none
group_00644	WP_033112001.1	WP_192989145.1	WP_162928383.1	DDA3937_RS15650	DZA65_RS16825	HGI48_RS15745	signal transduction mechanisms
group_00645	WP_013319234.1	WP_192989286.1	WP_024107081.1	DDA3937_RS16930	DZA65_RS18075	HGI48_RS17000	coenzyme transport and metabolism
group_00646	WP_033111961.1	WP_192988953.1	WP_024106628.1	DDA3937_RS14480	DZA65_RS15385	HGI48_RS14450	signal transduction mechanisms
group_00647	WP_013316225.1	WP_192990194.1	WP_024104465.1	NA	DZA65_RS02705	HGI48_RS02595	NA
group_00648	WP_013317014.1	WP_192990706.1	WP_024105116.1	DDA3937_RS06435	DZA65_RS06820	HGI48_RS06475	energy production and conversions
group_00649	WP_033111886.1	WP_192988602.1	WP_103415969.1	NA	DZA65_RS12220	HGI48_RS11735	NA
group_00650	WP_013319029.1	WP_161132979.1	WP_024109109.1	DDA3937_RS15860	DZA65_RS17085	HGI48_RS16000	postranslational modification, protein turnover, chaperones
group_00651	WP_033111792.1	WP_192991037.1	WP_024105545.1	DDA3937_RS08750	DZA65_RS09145	HGI48_RS08840	amino acid transport and metabolism
group_00652	WP_013318414.1	WP_024106361.1	WP_024106361.1	DDA3937_RS13010	DZA65_RS13540	HGI48_RS13075	postranslational modification, protein turnover, chaperones
group_00653	WP_013319720.1	WP_192989587.1	WP_024107542.1	DDA3937_RS19380	DZA65_RS20600	HGI48_RS19510	amino acid transport and metabolism
group_00654	WP_013317705.1	WP_103415853.1	WP_103415853.1	DDA3937_RS09605	DZA65_RS09930	HGI48_RS09620	replication, recombination, and repair
group_00655	WP_013316287.1	WP_192990231.1	WP_026594637.1	DDA3937_RS02875	DZA65_RS03025	HGI48_RS02850	carbohydrate transport and metabolism
group_00656	WP_013316479.1	WP_192990912.1	WP_024108644.1	DDA3937_RS03825	DZA65_RS08525	HGI48_RS07930	cell wall/membrane/envelope biogenesis
group_00657	WP_013319264.1	WP_192989305.1	WP_024107106.1	DDA3937_RS17070	DZA65_RS18195	HGI48_RS17120	signal transduction mechanisms
group_00658	WP_013318563.1	WP_192988865.1	WP_024108946.1	DDA3937_RS13720	DZA65_RS14305	HGI48_RS13815	amino acid transport and metabolism
group_00659	WP_013316757.1	WP_192990547.1	WP_024108428.1	DDA3937_RS05150	DZA65_RS05490	HGI48_RS05150	none
group_00660	WP_013318915.1	WP_192991531.1	WP_024106772.1	DDA3937_RS15280	DZA65_RS16180	HGI48_RS15360	signal transduction mechanisms
group_00661	WP_013319118.1	WP_192989215.1	WP_024109126.1	DDA3937_RS16335	DZA65_RS17515	HGI48_RS16430	energy production and conversions
group_00662	WP_013318003.1	WP_192991356.1	WP_024105994.1	DDA3937_RS11045	DZA65_RS11470	HGI48_RS11065	replication, recombination, and repair
group_00663	WP_033111536.1	WP_024104236.1	WP_024104236.1	DDA3937_RS01500	DZA65_RS01480	HGI48_RS01415	general function prediction only
group_00664	WP_033112414.1	WP_181367093.1	WP_024107229.1	DDA3937_RS17740	DZA65_RS18880	HGI48_RS17735	carbohydrate transport and metabolism
group_00665	WP_033111756.1	WP_192990871.1	WP_024105383.1	DDA3937_RS07910	DZA65_RS08260	HGI48_RS07665	signal transduction mechanisms
group_00666	WP_013317145.1	WP_024108647.1	WP_024105448.1	DDA3937_RS07050	DZA65_RS08575	HGI48_RS07980	intracellular trafficking, secretion, and vesicular transport
group_00667	WP_013320152.1	WP_192989816.1	WP_024109388.1	DDA3937_RS21545	DZA65_RS22420	HGI48_RS21440	cell wall/membrane/envelope biogenesis
group_00668	WP_013319673.1	WP_192989572.1	WP_024107493.1	DDA3937_RS19055	DZA65_RS20265	HGI48_RS19145	energy production and conversions
group_00669	WP_013319603.1	WP_192991555.1	WP_103415660.1	DDA3937_RS18720	DZA65_RS19845	HGI48_RS18705	general function prediction only
group_00670	WP_013316317.1	WP_161132775.1	WP_024104589.1	DDA3937_RS03040	DZA65_RS03205	HGI48_RS03210	carbohydrate transport and metabolism
group_00671	WP_013318250.1	WP_192988685.1	WP_024106221.1	DDA3937_RS12235	DZA65_RS12765	HGI48_RS12325	signal transduction mechanisms
group_00672	WP_013318756.1	WP_192988962.1	WP_024106638.1	DDA3937_RS14550	DZA65_RS15435	HGI48_RS14500	energy production and conversions
group_00673	WP_013319450.1	WP_192989418.1	WP_024107264.1	DDA3937_RS17965	DZA65_RS19045	HGI48_RS17900	intracellular trafficking, secretion, and vesicular transport
group_00674	WP_013318215.1	WP_192988664.1	WP_024106192.1	DDA3937_RS12075	DZA65_RS12615	HGI48_RS12175	function unknown
group_00675	WP_013317744.1	WP_192991173.1	WP_024105735.1	DDA3937_RS09815	DZA65_RS10150	HGI48_RS09825	amino acid transport and metabolism
group_00676	WP_013317983.1	WP_192991335.1	WP_024108793.1	DDA3937_RS10960	DZA65_RS11370	HGI48_RS10910	energy production and conversions
group_00677	WP_033112161.1	WP_192989873.1	WP_024107857.1	DDA3937_RS21165	DZA65_RS00115	HGI48_RS00100	lipid transport and metabolism
group_00678	WP_013316727.1	WP_161128741.1	WP_161128741.1	DDA3937_RS04990	DZA65_RS05340	HGI48_RS05000	amino acid transport and metabolism
group_00679	WP_013319999.1	WP_024107793.1	WP_024107793.1	DDA3937_RS20815	DZA65_RS00430	HGI48_RS00430	none
group_00680	WP_013319444.1	WP_024107257.1	WP_024107257.1	DDA3937_RS17935	DZA65_RS19010	HGI48_RS17865	amino acid transport and metabolism
group_00681	WP_013320104.1	WP_192989858.1	WP_024107881.1	DDA3937_RS21310	DZA65_RS22695	HGI48_RS21710	translation, ribosomal structure, and biogenesis
group_00682	WP_033111913.1	WP_192991491.1	WP_099327209.1	DDA3937_RS12400	DZA65_RS12920	HGI48_RS12470	carbohydrate transport and metabolism
group_00683	WP_013316818.1	WP_192991414.1	WP_024104944.1	DDA3937_RS05450	DZA65_RS05835	HGI48_RS05510	amino acid transport and metabolism
group_00684	WP_013319359.1	WP_192989376.1	WP_024107190.1	DDA3937_RS17530	DZA65_RS18665	HGI48_RS17580	amino acid transport and metabolism
group_00685	WP_013318070.1	WP_192988564.1	WP_024106045.1	DDA3937_RS11360	DZA65_RS11745	HGI48_RS11400	carbohydrate transport and metabolism
group_00686	WP_013318417.1	WP_192988782.1	WP_103415901.1	DDA3937_RS13025	DZA65_RS13560	HGI48_RS13090	carbohydrate transport and metabolism
group_00687	WP_013317541.1	WP_192991053.1	WP_024105565.1	DDA3937_RS08860	DZA65_RS09245	HGI48_RS08930	none
group_00688	WP_013319578.1	WP_161131822.1	WP_029729748.1	DDA3937_RS18585	DZA65_RS19655	HGI48_RS18520	nucleotide transport and metabolism
group_00689	WP_013319693.1	WP_161133055.1	WP_024107511.1	DDA3937_RS19185	DZA65_RS20405	HGI48_RS19285	intracellular trafficking, secretion, and vesicular transport
group_00690	WP_013319686.1	WP_192989579.1	WP_024107505.1	DDA3937_RS19135	DZA65_RS20350	HGI48_RS19225	translation, ribosomal structure, and biogenesis
group_00691	WP_013318834.1	WP_192989038.1	WP_024106701.1	DDA3937_RS14925	DZA65_RS15775	HGI48_RS15025	carbohydrate transport and metabolism
group_00692	WP_013317335.1	WP_192990872.1	WP_024105384.1	DDA3937_RS07915	DZA65_RS08265	HGI48_RS07670	inorganic ion transport and metabolism
group_00693	WP_107768472.1	WP_024109972.1	WP_158666897.1	DDA3937_RS12570	DZA65_RS13080	HGI48_RS12625	translation, ribosomal structure, and biogenesis
group_00694	WP_013318987.1	WP_024106874.1	WP_024109097.1	DDA3937_RS15640	DZA65_RS16815	HGI48_RS15735	signal transduction mechanisms
group_00695	WP_013318845.1	WP_192989043.1	WP_024106705.1	DDA3937_RS14965	DZA65_RS15810	HGI48_RS15065	general function prediction only
group_00696	WP_013317758.1	WP_024109888.1	WP_029729457.1	DDA3937_RS09880	DZA65_RS10225	HGI48_RS09890	cell cycle control, cell division, chromosome partitioning
group_00697	WP_013315741.1	WP_192989795.1	WP_024104026.1	DDA3937_RS00165	DZA65_RS22165	HGI48_RS21195	nucleotide transport and metabolism
group_00698	WP_013316021.1	WP_192990043.1	WP_024104253.1	DDA3937_RS01605	DZA65_RS01585	HGI48_RS01520	postranslational modification, protein turnover, chaperones
group_00699	WP_013318830.1	WP_192989035.1	WP_024106696.1	DDA3937_RS14900	DZA65_RS15750	HGI48_RS15000	carbohydrate transport and metabolism
group_00700	WP_013316069.1	WP_192990075.1	WP_024104300.1	DDA3937_RS01845	DZA65_RS01845	HGI48_RS01770	carbohydrate transport and metabolism
group_00701	WP_013318960.1	WP_192989126.1	WP_103415672.1	DDA3937_RS15510	DZA65_RS16685	HGI48_RS15610	amino acid transport and metabolism
group_00702	WP_013317056.1	WP_192990731.1	WP_024108511.1	DDA3937_RS06660	DZA65_RS07035	HGI48_RS06680	function unknown
group_00703	WP_013317253.1	WP_192990833.1	WP_024105274.1	DDA3937_RS07545	DZA65_RS07920	HGI48_RS07410	carbohydrate transport and metabolism
group_00704	WP_033111749.1	WP_192990851.1	WP_162928389.1	DDA3937_RS07730	DZA65_RS08090	HGI48_RS07545	none
group_00705	WP_013316190.1	WP_192990163.1	WP_024104421.1	DDA3937_RS02415	DZA65_RS02480	HGI48_RS02375	coenzyme transport and metabolism
group_00706	WP_013317163.1	WP_192990932.1	WP_024105461.1	DDA3937_RS07130	DZA65_RS08640	HGI48_RS08045	inorganic ion transport and metabolism
group_00707	WP_013317465.1	WP_192991012.1	WP_024105509.1	DDA3937_RS08505	DZA65_RS08960	HGI48_RS08670	coenzyme transport and metabolism
group_00708	WP_033111830.1	WP_192991185.1	WP_024105752.1	DDA3937_RS09900	DZA65_RS10240	HGI48_RS09905	amino acid transport and metabolism
group_00709	WP_013319931.1	WP_024107724.1	WP_024107724.1	DDA3937_RS20480	DZA65_RS00785	HGI48_RS00730	cell wall/membrane/envelope biogenesis
group_00710	WP_013316912.1	WP_192990641.1	WP_024105027.1	DDA3937_RS05910	DZA65_RS06290	HGI48_RS05955	secondary metabolites biosynthesis, transport, and catabolism
group_00711	WP_013319253.1	WP_192989299.1	WP_024109161.1	DDA3937_RS17020	DZA65_RS18150	HGI48_RS17075	translation, ribosomal structure, and biogenesis
group_00712	WP_013319468.1	WP_192989427.1	WP_024107280.1	DDA3937_RS18060	DZA65_RS19140	HGI48_RS17995	cell wall/membrane/envelope biogenesis
group_00713	WP_013318914.1	WP_192989088.1	WP_024109063.1	DDA3937_RS15275	DZA65_RS16175	HGI48_RS15355	carbohydrate transport and metabolism
group_00714	WP_033112057.1	WP_192989371.1	WP_024107184.1	DDA3937_RS17495	DZA65_RS18635	HGI48_RS17550	secondary metabolites biosynthesis, transport, and catabolism
group_00715	WP_013318658.1	WP_192988905.1	WP_024106555.1	DDA3937_RS14105	DZA65_RS14765	HGI48_RS14105	inorganic ion transport and metabolism
group_00716	WP_013319188.1	WP_192989259.1	WP_024107041.1	DDA3937_RS16680	DZA65_RS17840	HGI48_RS16755	translation, ribosomal structure, and biogenesis
group_00717	WP_013319666.1	WP_192989566.1	WP_024107486.1	DDA3937_RS19020	DZA65_RS20225	HGI48_RS19105	amino acid transport and metabolism
group_00718	WP_013317951.1	WP_192991308.1	WP_024105940.1	DDA3937_RS10805	DZA65_RS11230	HGI48_RS10760	none
group_00719	WP_171853287.1	WP_192991558.1	WP_024107425.1	DDA3937_RS18775	DZA65_RS19895	HGI48_RS18760	general function prediction only
group_00720	WP_013316191.1	WP_192990164.1	WP_024104422.1	DDA3937_RS02420	DZA65_RS02485	HGI48_RS02380	postranslational modification, protein turnover, chaperones
group_00721	WP_013320056.1	WP_161131887.1	WP_024109354.1	DDA3937_RS21090	DZA65_RS00185	HGI48_RS00165	amino acid transport and metabolism
group_00722	WP_013315792.1	WP_192989767.1	WP_024104065.1	DDA3937_RS00415	DZA65_RS21965	HGI48_RS20980	none
group_00723	WP_013317949.1	WP_192991306.1	WP_029729493.1	DDA3937_RS10795	DZA65_RS11220	HGI48_RS10750	none
group_00724	WP_013315896.1	WP_192989708.1	WP_024104152.1	DDA3937_RS00915	DZA65_RS21505	HGI48_RS20460	postranslational modification, protein turnover, chaperones
group_00725	WP_013318217.1	WP_192988663.1	WP_024106193.1	DDA3937_RS12080	DZA65_RS12620	HGI48_RS12170	carbohydrate transport and metabolism
group_00726	WP_013319307.1	WP_192989333.1	WP_024107145.1	DDA3937_RS17270	DZA65_RS18415	HGI48_RS17325	signal transduction mechanisms
group_00727	WP_013317153.1	WP_192991444.1	WP_024108648.1	DDA3937_RS07090	DZA65_RS08615	HGI48_RS08020	signal transduction mechanisms
group_00728	WP_013318457.1	WP_192988809.1	WP_024106400.1	DDA3937_RS13225	DZA65_RS13765	HGI48_RS13290	function unknown
group_00729	WP_033111707.1	WP_161131487.1	WP_024105173.1	DDA3937_RS06725	DZA65_RS07100	HGI48_RS06745	cell wall/membrane/envelope biogenesis
group_00730	WP_013319036.1	WP_192989176.1	WP_029729687.1	DDA3937_RS15895	DZA65_RS17110	HGI48_RS16025	coenzyme transport and metabolism
group_00731	WP_013317553.1	WP_192991062.1	WP_103415957.1	DDA3937_RS08920	DZA65_RS09295	HGI48_RS08990	lipid transport and metabolism
group_00732	WP_013318086.1	WP_192988572.1	WP_024106061.1	DDA3937_RS11450	DZA65_RS11835	HGI48_RS11495	intracellular trafficking, secretion, and vesicular transport
group_00733	WP_013318100.1	WP_192988578.1	WP_024106072.1	DDA3937_RS11515	DZA65_RS11895	HGI48_RS11560	amino acid transport and metabolism
group_00734	WP_013316047.1	WP_192990057.1	WP_024104274.1	DDA3937_RS01740	DZA65_RS01710	HGI48_RS01635	cell wall/membrane/envelope biogenesis
group_00735	WP_013318950.1	WP_192989122.1	WP_024109085.1	DDA3937_RS15460	DZA65_RS16645	HGI48_RS15570	translation, ribosomal structure, and biogenesis
group_00736	WP_013319466.1	WP_192989425.1	WP_024107279.1	DDA3937_RS18050	DZA65_RS19130	HGI48_RS17985	cell wall/membrane/envelope biogenesis
group_00737	WP_033111939.1	WP_192988838.1	WP_035044755.1	DDA3937_RS13575	DZA65_RS14100	HGI48_RS13615	signal transduction mechanisms
group_00738	WP_033112028.1	WP_192989255.1	WP_024107033.1	DDA3937_RS16640	DZA65_RS17800	HGI48_RS16710	nucleotide transport and metabolism
group_00739	WP_013316230.1	WP_192990198.1	WP_024104470.1	DDA3937_RS02590	DZA65_RS02730	HGI48_RS02620	none
group_00740	WP_013317884.1	WP_192991266.1	WP_024105884.1	DDA3937_RS10470	DZA65_RS10950	HGI48_RS10470	amino acid transport and metabolism
group_00741	WP_013318274.1	WP_192988702.1	WP_024106244.1	DDA3937_RS12355	DZA65_RS12880	HGI48_RS12435	carbohydrate transport and metabolism
group_00742	WP_013316855.1	WP_024104980.1	WP_024104980.1	DDA3937_RS05645	DZA65_RS06015	HGI48_RS05690	postranslational modification, protein turnover, chaperones
group_00743	WP_013315755.1	WP_192989784.1	WP_024104038.1	DDA3937_RS00240	DZA65_RS22095	HGI48_RS21120	none
group_00744	WP_013319461.1	WP_192989423.1	WP_013319461.1	DDA3937_RS18025	DZA65_RS19105	HGI48_RS17960	cell cycle control, cell division, chromosome partitioning
group_00745	WP_013318091.1	WP_192988574.1	WP_024106064.1	DDA3937_RS11470	DZA65_RS11850	HGI48_RS11515	energy production and conversions
group_00746	WP_013319273.1	WP_192989313.1	WP_024107114.1	DDA3937_RS17110	DZA65_RS18245	HGI48_RS17160	inorganic ion transport and metabolism
group_00747	WP_013319902.1	WP_192989974.1	WP_024110311.1	DDA3937_RS20335	DZA65_RS00950	HGI48_RS00890	replication, recombination, and repair
group_00748	WP_013316335.1	WP_192990289.1	WP_024108211.1	DDA3937_RS03140	DZA65_RS03310	HGI48_RS03315	nucleotide transport and metabolism
group_00749	WP_013318420.1	WP_192988785.1	WP_024106367.1	DDA3937_RS13040	DZA65_RS13575	HGI48_RS13105	energy production and conversions
group_00750	WP_013316364.1	WP_192990307.1	WP_024104638.1	DDA3937_RS03295	DZA65_RS03480	HGI48_RS03435	carbohydrate transport and metabolism
group_00751	WP_013316817.1	WP_192991413.1	WP_024104943.1	DDA3937_RS05445	DZA65_RS05830	HGI48_RS05505	amino acid transport and metabolism
group_00752	WP_033111969.1	WP_192988983.1	WP_024106666.1	DDA3937_RS14695	DZA65_RS15580	HGI48_RS14635	inorganic ion transport and metabolism
group_00753	WP_013316866.1	WP_024104990.1	WP_024104990.1	DDA3937_RS05700	DZA65_RS06070	HGI48_RS05745	inorganic ion transport and metabolism
group_00754	WP_033111567.1	WP_192990148.1	WP_024104405.1	DDA3937_RS02300	DZA65_RS02385	HGI48_RS02275	signal transduction mechanisms
group_00755	WP_013316793.1	WP_192990583.1	WP_024104924.1	DDA3937_RS05325	DZA65_RS05710	HGI48_RS05410	none
group_00756	WP_013317952.1	WP_192991309.1	WP_024105941.1	DDA3937_RS10810	DZA65_RS11235	HGI48_RS10765	cell wall/membrane/envelope biogenesis
group_00757	WP_148226891.1	WP_192989869.1	WP_024107863.1	DDA3937_RS21225	DZA65_RS00080	HGI48_RS00070	cell wall/membrane/envelope biogenesis
group_00758	WP_033112312.1	WP_192991154.1	WP_024105709.1	DDA3937_RS09675	DZA65_RS09995	HGI48_RS09685	amino acid transport and metabolism
group_00759	WP_013316019.1	WP_013316019.1	WP_013316019.1	DDA3937_RS01595	DZA65_RS01575	HGI48_RS01510	cell wall/membrane/envelope biogenesis
group_00760	WP_013318074.1	WP_192988566.1	WP_024106049.1	DDA3937_RS11380	DZA65_RS11765	HGI48_RS11420	amino acid transport and metabolism
group_00761	WP_013318978.1	WP_192989139.1	WP_024106866.1	DDA3937_RS15600	DZA65_RS16775	HGI48_RS15700	amino acid transport and metabolism
group_00762	WP_013319018.1	WP_192989160.1	WP_024106900.1	DDA3937_RS15780	DZA65_RS16945	HGI48_RS15865	replication, recombination, and repair
group_00763	WP_013319541.1	WP_192989475.1	WP_024107343.1	DDA3937_RS18405	DZA65_RS19475	HGI48_RS18335	amino acid transport and metabolism
group_00764	WP_013318231.1	WP_192988672.1	WP_024108848.1	DDA3937_RS12145	DZA65_RS12690	HGI48_RS12240	nucleotide transport and metabolism
group_00765	WP_013316399.1	WP_192990324.1	WP_024104672.1	DDA3937_RS03460	DZA65_RS03675	HGI48_RS03560	nucleotide transport and metabolism
group_00766	WP_013319638.1	WP_192989542.1	WP_024107443.1	DDA3937_RS18885	DZA65_RS19990	HGI48_RS18900	signal transduction mechanisms
group_00767	WP_012886501.1	WP_012886501.1	WP_012886501.1	DDA3937_RS20070	DZA65_RS21260	HGI48_RS20215	transcription
group_00768	WP_013315758.1	WP_192989781.1	WP_024104041.1	DDA3937_RS00255	DZA65_RS22080	HGI48_RS21105	carbohydrate transport and metabolism
group_00769	WP_013319127.1	WP_192989221.1	WP_103415633.1	DDA3937_RS16380	DZA65_RS17565	HGI48_RS16480	amino acid transport and metabolism
group_00770	WP_033111849.1	WP_192991297.1	WP_024105927.1	DDA3937_RS10705	DZA65_RS11165	HGI48_RS10695	none
group_00771	WP_013318033.1	WP_192988542.1	WP_024108903.1	DDA3937_RS11170	DZA65_RS11540	HGI48_RS11195	amino acid transport and metabolism
group_00772	WP_013316276.1	WP_192990221.1	WP_024104503.1	DDA3937_RS02820	DZA65_RS02950	HGI48_RS02795	carbohydrate transport and metabolism
group_00773	WP_013318712.1	WP_192988935.1	WP_024106600.1	DDA3937_RS14345	DZA65_RS14995	HGI48_RS14320	amino acid transport and metabolism
group_00774	WP_013318815.1	WP_161132839.1	WP_024106689.1	DDA3937_RS14825	DZA65_RS15705	HGI48_RS14755	amino acid transport and metabolism
group_00775	WP_013319337.1	WP_192989361.1	WP_024107168.1	DDA3937_RS17425	DZA65_RS18550	HGI48_RS17485	amino acid transport and metabolism
group_00776	WP_033112121.1	WP_192989649.1	WP_024107611.1	DDA3937_RS19800	DZA65_RS21005	HGI48_RS19960	energy production and conversions
group_00777	WP_013319286.1	WP_192989321.1	WP_024107126.1	DDA3937_RS17170	DZA65_RS18310	HGI48_RS17225	general function prediction only
group_00778	WP_148226864.1	WP_192990441.1	WP_024104746.1	DDA3937_RS04400	DZA65_RS04290	HGI48_RS04370	carbohydrate transport and metabolism
group_00779	WP_013319582.1	WP_024109225.1	WP_024109225.1	DDA3937_RS18605	DZA65_RS19675	HGI48_RS18540	translation, ribosomal structure, and biogenesis
group_00780	WP_013316614.1	WP_192990450.1	WP_103415926.1	DDA3937_RS04460	DZA65_RS04335	HGI48_RS04420	signal transduction mechanisms
group_00781	WP_013318848.1	WP_192989045.1	WP_024106707.1	DDA3937_RS14975	DZA65_RS15820	HGI48_RS15075	none
group_00782	WP_013316853.1	WP_161131566.1	WP_024108453.1	DDA3937_RS05635	DZA65_RS06005	HGI48_RS05680	postranslational modification, protein turnover, chaperones
group_00783	WP_013319249.1	WP_029729716.1	WP_024107092.1	DDA3937_RS17000	DZA65_RS18130	HGI48_RS17055	carbohydrate transport and metabolism
group_00784	WP_013318538.1	WP_192988841.1	WP_103415897.1	DDA3937_RS13605	DZA65_RS14120	HGI48_RS13635	none
group_00785	WP_013318735.1	WP_192988949.1	WP_024106622.1	DDA3937_RS14450	DZA65_RS15350	HGI48_RS14420	coenzyme transport and metabolism
group_00786	WP_013319334.1	WP_192989352.1	WP_024109184.1	DDA3937_RS17410	DZA65_RS18535	HGI48_RS17440	carbohydrate transport and metabolism
group_00787	WP_013319510.1	WP_192989456.1	WP_024109206.1	DDA3937_RS18255	DZA65_RS19330	HGI48_RS18190	postranslational modification, protein turnover, chaperones
group_00788	WP_033112160.1	WP_192991370.1	WP_024107855.1	DDA3937_RS21155	DZA65_RS00125	HGI48_RS00110	carbohydrate transport and metabolism
group_00789	WP_013318373.1	WP_192988754.1	WP_024106327.1	DDA3937_RS12830	DZA65_RS13365	HGI48_RS12900	function unknown
group_00790	WP_013319214.1	WP_192989275.1	WP_024107063.1	DDA3937_RS16800	DZA65_RS17945	HGI48_RS16870	carbohydrate transport and metabolism
group_00791	WP_033111685.1	WP_192990616.1	WP_024104969.1	DDA3937_RS05575	DZA65_RS05960	HGI48_RS05635	carbohydrate transport and metabolism
group_00792	WP_013319089.1	WP_192989200.1	WP_024106960.1	DDA3937_RS16180	DZA65_RS17385	HGI48_RS16290	intracellular trafficking, secretion, and vesicular transport
group_00793	WP_013317730.1	WP_192991161.1	WP_024105720.1	DDA3937_RS09735	DZA65_RS10055	HGI48_RS09745	amino acid transport and metabolism
group_00794	WP_013319850.1	WP_192989672.1	WP_024110292.1	DDA3937_RS20025	DZA65_RS21215	HGI48_RS20170	none
group_00795	WP_013317950.1	WP_192991307.1	WP_024105939.1	DDA3937_RS10800	DZA65_RS11225	HGI48_RS10755	secondary metabolites biosynthesis, transport, and catabolism
group_00796	WP_013318190.1	WP_192988643.1	WP_024108836.1	DDA3937_RS11955	DZA65_RS12495	HGI48_RS12045	cell wall/membrane/envelope biogenesis
group_00797	WP_013319163.1	WP_192989241.1	WP_024107018.1	DDA3937_RS16555	DZA65_RS17715	HGI48_RS16625	none
group_00798	WP_042318739.1	WP_192990475.1	WP_103415933.1	DDA3937_RS04630	DZA65_RS04510	HGI48_RS04585	carbohydrate transport and metabolism
group_00799	WP_013318539.1	WP_029729602.1	WP_024106508.1	DDA3937_RS13610	DZA65_RS14125	HGI48_RS13640	none
group_00800	WP_013318165.1	WP_192988619.1	WP_024106143.1	DDA3937_RS11830	DZA65_RS12405	HGI48_RS11860	amino acid transport and metabolism
group_00801	WP_013316132.1	WP_192990122.1	WP_024104373.1	DDA3937_RS02125	DZA65_RS02230	HGI48_RS02095	none
group_00802	WP_013319275.1	WP_192989315.1	WP_024109168.1	DDA3937_RS17120	DZA65_RS18255	HGI48_RS17170	translation, ribosomal structure, and biogenesis
group_00803	WP_013319617.1	WP_192989525.1	WP_024107427.1	DDA3937_RS18785	DZA65_RS19905	HGI48_RS18770	signal transduction mechanisms
group_00804	WP_013317736.1	WP_192991167.1	WP_024105726.1	DDA3937_RS09765	DZA65_RS10090	HGI48_RS09780	energy production and conversions
group_00805	WP_013319132.1	WP_192989225.1	WP_024109137.1	DDA3937_RS16405	DZA65_RS17590	HGI48_RS16505	amino acid transport and metabolism
group_00806	WP_013319427.1	WP_192989409.1	WP_024107242.1	DDA3937_RS17855	DZA65_RS18940	HGI48_RS17795	amino acid transport and metabolism
group_00807	WP_013318118.1	WP_192988593.1	WP_024106103.1	DDA3937_RS11610	DZA65_RS12155	HGI48_RS11670	cell wall/membrane/envelope biogenesis
group_00808	WP_013319734.1	WP_192989595.1	WP_024107552.1	DDA3937_RS19450	DZA65_RS20655	HGI48_RS19570	amino acid transport and metabolism
group_00809	WP_013317706.1	WP_192991144.1	WP_024105697.1	DDA3937_RS09610	DZA65_RS09935	HGI48_RS09625	translation, ribosomal structure, and biogenesis
group_00810	WP_013316226.1	WP_192990195.1	WP_024104466.1	DDA3937_RS02570	DZA65_RS02710	HGI48_RS02600	none
group_00811	WP_013317839.1	WP_192991235.1	WP_024105846.1	DDA3937_RS10240	DZA65_RS10725	HGI48_RS10250	general function prediction only
group_00812	WP_013320128.1	WP_192989841.1	WP_024107900.1	DDA3937_RS21425	DZA65_RS22590	HGI48_RS21605	nucleotide transport and metabolism
group_00813	WP_033112043.1	WP_192989335.1	WP_024109178.1	DDA3937_RS17280	DZA65_RS18425	HGI48_RS17335	nucleotide transport and metabolism
group_00814	WP_013317550.1	WP_192991060.1	WP_029729437.1	DDA3937_RS08905	DZA65_RS09285	HGI48_RS08980	cell wall/membrane/envelope biogenesis
group_00815	WP_013320020.1	WP_192989911.1	WP_024109346.1	DDA3937_RS20915	DZA65_RS00330	HGI48_RS00330	transcription
group_00816	WP_013319438.1	WP_192991551.1	WP_024107250.1	DDA3937_RS17905	DZA65_RS18980	HGI48_RS17830	carbohydrate transport and metabolism
group_00817	WP_042318606.1	WP_024109243.1	WP_024109243.1	DDA3937_RS18850	DZA65_RS19965	HGI48_RS18855	amino acid transport and metabolism
group_00818	WP_013320139.1	WP_192989835.1	WP_024107910.1	DDA3937_RS21480	DZA65_RS22530	HGI48_RS21550	none
group_00819	WP_013316336.1	WP_192990290.1	WP_024108212.1	DDA3937_RS03145	DZA65_RS03315	HGI48_RS03320	carbohydrate transport and metabolism
group_00820	WP_042318523.1	WP_192989254.1	WP_026594830.1	DDA3937_RS16635	DZA65_RS17795	HGI48_RS16705	amino acid transport and metabolism
group_00821	WP_033112431.1	WP_192989605.1	WP_024107563.1	DDA3937_RS19505	DZA65_RS20715	HGI48_RS19635	none
group_00822	WP_013318967.1	WP_192989131.1	WP_024106855.1	DDA3937_RS15545	DZA65_RS16720	HGI48_RS15645	amino acid transport and metabolism
group_00823	WP_013320075.1	WP_192989871.1	WP_024107859.1	DDA3937_RS21175	DZA65_RS00105	HGI48_RS00090	lipid transport and metabolism
group_00824	WP_013320055.1	WP_192989884.1	WP_024109353.1	DDA3937_RS21085	DZA65_RS00190	HGI48_RS00170	none
group_00825	WP_033111670.1	WP_192990553.1	WP_103415847.1	DDA3937_RS05205	DZA65_RS05545	HGI48_RS05205	translation, ribosomal structure, and biogenesis
group_00826	WP_013319428.1	WP_192989410.1	WP_024109191.1	DDA3937_RS17860	DZA65_RS18945	HGI48_RS17800	cell wall/membrane/envelope biogenesis
group_00827	WP_013316480.1	WP_192990913.1	WP_024105439.1	DDA3937_RS03830	DZA65_RS08530	HGI48_RS07935	defense mechanisms
group_00828	WP_042318634.1	WP_072145072.1	WP_072145072.1	DDA3937_RS19555	DZA65_RS20770	HGI48_RS19685	none
group_00829	WP_013319801.1	WP_024107606.1	WP_024107606.1	DDA3937_RS19775	DZA65_RS20960	HGI48_RS19890	general function prediction only
group_00830	WP_013319556.1	WP_192989481.1	WP_024107358.1	DDA3937_RS18480	DZA65_RS19540	HGI48_RS18400	general function prediction only
group_00831	WP_013317495.1	WP_192991029.1	WP_024108664.1	DDA3937_RS08645	DZA65_RS09075	HGI48_RS08785	replication, recombination, and repair
group_00832	WP_013319860.1	WP_192989680.1	WP_024107658.1	DDA3937_RS20080	DZA65_RS21270	HGI48_RS20225	replication, recombination, and repair
group_00833	WP_013315783.1	WP_161132065.1	WP_024104060.1	DDA3937_RS00370	DZA65_RS21985	HGI48_RS21000	carbohydrate transport and metabolism
group_00834	WP_013318360.1	WP_192988746.1	WP_024106315.1	DDA3937_RS12765	DZA65_RS13295	HGI48_RS12830	postranslational modification, protein turnover, chaperones
group_00835	WP_013318387.1	WP_192988764.1	WP_024106339.1	DDA3937_RS12890	DZA65_RS13425	HGI48_RS12960	coenzyme transport and metabolism
group_00836	WP_013318434.1	WP_192988795.1	WP_024106380.1	DDA3937_RS13110	DZA65_RS13645	HGI48_RS13175	secondary metabolites biosynthesis, transport, and catabolism
group_00837	WP_013316624.1	WP_192990454.1	WP_024104762.1	DDA3937_RS04505	DZA65_RS04385	HGI48_RS04465	amino acid transport and metabolism
group_00838	WP_013318835.1	WP_192989039.1	WP_029729655.1	DDA3937_RS14930	DZA65_RS15780	HGI48_RS15030	carbohydrate transport and metabolism
group_00839	WP_013317524.1	WP_192991042.1	WP_024105550.1	DDA3937_RS08785	DZA65_RS09170	HGI48_RS08865	none
group_00840	WP_033112363.1	WP_192988912.1	WP_024109009.1	DDA3937_RS14150	DZA65_RS14810	HGI48_RS14145	carbohydrate transport and metabolism
group_00841	WP_013318162.1	WP_192988616.1	WP_024109951.1	DDA3937_RS11815	DZA65_RS12390	HGI48_RS11845	amino acid transport and metabolism
group_00842	WP_013319984.1	WP_192989924.1	WP_024110319.1	DDA3937_RS20740	DZA65_RS00505	HGI48_RS00505	amino acid transport and metabolism
group_00843	WP_013316964.1	WP_161131520.1	WP_024105070.1	DDA3937_RS06155	DZA65_RS06545	HGI48_RS06200	cell wall/membrane/envelope biogenesis
group_00844	WP_013319906.1	WP_161131629.1	WP_016943436.1	DDA3937_RS20355	DZA65_RS00930	HGI48_RS00870	amino acid transport and metabolism
group_00845	WP_013319536.1	WP_192989471.1	WP_103415650.1	DDA3937_RS18380	DZA65_RS19455	HGI48_RS18315	carbohydrate transport and metabolism
group_00846	WP_013316045.1	WP_024104272.1	WP_024104272.1	DDA3937_RS01730	DZA65_RS01700	HGI48_RS01625	amino acid transport and metabolism
group_00847	WP_013318748.1	WP_192988959.1	WP_024106634.1	DDA3937_RS14510	DZA65_RS15415	HGI48_RS14480	secondary metabolites biosynthesis, transport, and catabolism
group_00848	WP_013315919.1	WP_013315919.1	WP_013315919.1	DDA3937_RS01065	DZA65_RS01120	HGI48_RS19405	translation, ribosomal structure, and biogenesis
group_00849	WP_013318877.1	WP_192989065.1	WP_024109057.1	DDA3937_RS15115	DZA65_RS16000	HGI48_RS15195	amino acid transport and metabolism
group_00850	WP_013318359.1	WP_192991500.1	WP_026594764.1	DDA3937_RS12760	DZA65_RS13290	HGI48_RS12825	amino acid transport and metabolism
group_00851	WP_033111575.1	WP_192990193.1	WP_024104464.1	DDA3937_RS02560	DZA65_RS02700	HGI48_RS02590	general function prediction only
group_00852	WP_013317991.1	WP_103415880.1	WP_103415880.1	DDA3937_RS10995	DZA65_RS11405	HGI48_RS10945	coenzyme transport and metabolism
group_00853	WP_013318769.1	WP_192988972.1	WP_024106652.1	DDA3937_RS14615	DZA65_RS15505	HGI48_RS14565	lipid transport and metabolism
group_00854	WP_013316813.1	WP_192990596.1	WP_024104940.1	DDA3937_RS05420	DZA65_RS05805	HGI48_RS05480	replication, recombination, and repair
group_00855	WP_013317508.1	WP_192991032.1	WP_024105538.1	DDA3937_RS08705	DZA65_RS09105	HGI48_RS08800	amino acid transport and metabolism
group_00856	WP_013319807.1	WP_192989650.1	WP_024107612.1	DDA3937_RS19805	DZA65_RS21010	HGI48_RS19965	amino acid transport and metabolism
group_00857	WP_013318720.1	WP_192988940.1	WP_024106607.1	DDA3937_RS14380	DZA65_RS15280	HGI48_RS14350	energy production and conversions
group_00858	WP_013316474.1	WP_192990908.1	WP_024105433.1	DDA3937_RS03800	DZA65_RS08500	HGI48_RS07905	secondary metabolites biosynthesis, transport, and catabolism
group_00859	WP_013317327.1	WP_192990866.1	WP_024109835.1	DDA3937_RS07880	DZA65_RS08200	HGI48_RS07640	none
group_00860	WP_013318921.1	WP_192989093.1	WP_024106778.1	DDA3937_RS15310	DZA65_RS16210	HGI48_RS15390	none
group_00861	WP_013317883.1	WP_192991265.1	WP_024105883.1	DDA3937_RS10465	DZA65_RS10945	HGI48_RS10465	amino acid transport and metabolism
group_00862	WP_013315949.1	WP_192990013.1	WP_024104197.1	DDA3937_RS01215	DZA65_RS01255	HGI48_RS01210	nucleotide transport and metabolism
group_00863	WP_013316604.1	WP_192990445.1	WP_024104748.1	DDA3937_RS04415	DZA65_RS04305	HGI48_RS04390	nucleotide transport and metabolism
group_00864	WP_013317293.1	WP_192990850.1	WP_162928388.1	DDA3937_RS07725	DZA65_RS08085	HGI48_RS07540	amino acid transport and metabolism
group_00865	WP_033111958.1	WP_192988906.1	WP_024106556.1	DDA3937_RS14110	DZA65_RS14770	HGI48_RS14110	none
group_00866	WP_013316822.1	WP_192990602.1	WP_024104949.1	DDA3937_RS05470	DZA65_RS05855	HGI48_RS05530	translation, ribosomal structure, and biogenesis
group_00867	WP_013319855.1	WP_192989676.1	WP_024107653.1	DDA3937_RS20050	DZA65_RS21240	HGI48_RS20195	cell wall/membrane/envelope biogenesis
group_00868	WP_033111972.1	WP_192989033.1	WP_024106693.1	DDA3937_RS14865	DZA65_RS15735	HGI48_RS14985	translation, ribosomal structure, and biogenesis
group_00869	WP_013317242.1	WP_161143076.1	WP_024105265.1	DDA3937_RS07490	DZA65_RS07875	HGI48_RS07365	energy production and conversions
group_00870	WP_013316185.1	WP_192990158.1	WP_103415665.1	DDA3937_RS02385	DZA65_RS02445	HGI48_RS02340	energy production and conversions
group_00871	WP_013316638.1	WP_192990467.1	WP_024108317.1	DDA3937_RS04575	DZA65_RS04455	HGI48_RS04535	carbohydrate transport and metabolism
group_00872	WP_013317925.1	WP_192991295.1	WP_024105923.1	DDA3937_RS10675	DZA65_RS11145	HGI48_RS10675	transcription
group_00873	WP_013318866.1	WP_192989056.1	WP_024106728.1	DDA3937_RS15060	DZA65_RS15940	HGI48_RS15140	secondary metabolites biosynthesis, transport, and catabolism
group_00874	WP_033112085.1	WP_161131780.1	WP_024107251.1	DDA3937_RS17910	DZA65_RS18985	HGI48_RS17835	secondary metabolites biosynthesis, transport, and catabolism
group_00875	WP_013315846.1	WP_192989738.1	WP_024108066.1	DDA3937_RS00670	DZA65_RS21730	HGI48_RS20720	amino acid transport and metabolism
group_00876	WP_013318790.1	WP_192988985.1	WP_024106668.1	DDA3937_RS14705	DZA65_RS15590	HGI48_RS14645	secondary metabolites biosynthesis, transport, and catabolism
group_00877	WP_013319172.1	WP_192989247.1	WP_024110140.1	DDA3937_RS16600	DZA65_RS17760	HGI48_RS16670	amino acid transport and metabolism
group_00878	WP_013318979.1	WP_192989140.1	WP_024106867.1	DDA3937_RS15605	DZA65_RS16780	HGI48_RS15705	energy production and conversions
group_00879	WP_013319245.1	WP_192989294.1	WP_024107090.1	DDA3937_RS16980	DZA65_RS18120	HGI48_RS17045	carbohydrate transport and metabolism
group_00880	WP_033111539.1	WP_192990052.1	WP_024104266.1	DDA3937_RS01690	DZA65_RS01660	HGI48_RS01585	none
group_00881	WP_013315853.1	WP_161132035.1	WP_024104118.1	DDA3937_RS00705	DZA65_RS21685	HGI48_RS20665	signal transduction mechanisms
group_00882	WP_013319431.1	WP_192989412.1	WP_024109194.1	DDA3937_RS17875	DZA65_RS18960	HGI48_RS17815	signal transduction mechanisms
group_00883	WP_033111702.1	WP_192990691.1	WP_024108494.1	DDA3937_RS06335	DZA65_RS06725	HGI48_RS06380	signal transduction mechanisms
group_00884	WP_013319597.1	WP_192989505.1	WP_024109231.1	DDA3937_RS18685	DZA65_RS19750	HGI48_RS18615	cell wall/membrane/envelope biogenesis
group_00885	WP_050570333.1	WP_192988818.1	WP_051119517.1	DDA3937_RS13320	DZA65_RS13855	HGI48_RS13370	nucleotide transport and metabolism
group_00886	WP_013315821.1	WP_192989749.1	WP_024104088.1	DDA3937_RS00555	DZA65_RS21850	HGI48_RS20835	energy production and conversions
group_00887	WP_042318713.1	WP_192990004.1	WP_024108087.1	DDA3937_RS01150	DZA65_RS01190	HGI48_RS01145	coenzyme transport and metabolism
group_00888	WP_033112263.1	WP_192991443.1	WP_024105453.1	DDA3937_RS07075	DZA65_RS08600	HGI48_RS08005	intracellular trafficking, secretion, and vesicular transport
group_00889	WP_013316728.1	WP_103415845.1	WP_103415845.1	DDA3937_RS04995	DZA65_RS05345	HGI48_RS05005	cell wall/membrane/envelope biogenesis
group_00890	WP_013316062.1	WP_192990069.1	WP_024108112.1	DDA3937_RS01815	DZA65_RS01785	HGI48_RS01710	amino acid transport and metabolism
group_00891	WP_033112083.1	WP_192989406.1	WP_103415646.1	DDA3937_RS17840	DZA65_RS18925	HGI48_RS17780	function unknown
group_00892	WP_033112140.1	WP_192989937.1	WP_024107753.1	DDA3937_RS20600	DZA65_RS00630	HGI48_RS00585	none
group_00893	WP_013318143.1	WP_192988604.1	WP_024108816.1	DDA3937_RS11735	DZA65_RS12260	HGI48_RS11775	lipid transport and metabolism
group_00894	WP_013318690.1	WP_192988924.1	WP_024106580.1	DDA3937_RS14245	DZA65_RS14895	HGI48_RS14220	energy production and conversions
group_00895	WP_013319317.1	WP_192989341.1	WP_024109182.1	DDA3937_RS17325	DZA65_RS18460	HGI48_RS17370	coenzyme transport and metabolism
group_00896	WP_033111819.1	WP_192991120.1	WP_024108713.1	DDA3937_RS09420	DZA65_RS09745	HGI48_RS09435	cell wall/membrane/envelope biogenesis
group_00897	WP_013317222.1	WP_103415737.1	WP_103415737.1	DDA3937_RS07395	DZA65_RS07770	HGI48_RS07260	energy production and conversions
group_00898	WP_013318640.1	WP_192988893.1	WP_024106541.1	DDA3937_RS14025	DZA65_RS14695	HGI48_RS14020	carbohydrate transport and metabolism
group_00899	WP_013317020.1	WP_161131511.1	WP_024108499.1	DDA3937_RS06465	DZA65_RS06850	HGI48_RS06505	energy production and conversions
group_00900	WP_033111497.1	WP_192989765.1	WP_024104073.1	DDA3937_RS00455	DZA65_RS21925	HGI48_RS20940	energy production and conversions
group_00901	WP_033111781.1	WP_192991007.1	WP_024105503.1	DDA3937_RS08475	DZA65_RS08930	HGI48_RS08640	coenzyme transport and metabolism
group_00902	WP_013318223.1	WP_192988668.1	WP_024106199.1	DDA3937_RS12110	DZA65_RS12650	HGI48_RS12200	mobilome: prophages, transposons
group_00903	WP_013318599.1	WP_192990790.1	WP_103415835.1	DDA3937_RS13870	DZA65_RS14425	HGI48_RS07095	intracellular trafficking, secretion, and vesicular transport
group_00904	WP_033111509.1	WP_192989729.1	WP_024104117.1	DDA3937_RS00700	DZA65_RS21690	HGI48_RS20670	signal transduction mechanisms
group_00905	WP_013318099.1	WP_192988577.1	WP_024106071.1	DDA3937_RS11510	DZA65_RS11890	HGI48_RS11555	translation, ribosomal structure, and biogenesis
group_00906	WP_013318395.1	WP_192988768.1	WP_024106344.1	DDA3937_RS12915	DZA65_RS13450	HGI48_RS12990	amino acid transport and metabolism
group_00907	WP_033111817.1	WP_192991112.1	WP_024105649.1	DDA3937_RS09360	DZA65_RS09685	HGI48_RS09375	signal transduction mechanisms
group_00908	WP_013318779.1	WP_192988979.1	WP_103415826.1	DDA3937_RS14660	DZA65_RS15545	HGI48_RS14605	carbohydrate transport and metabolism
group_00909	WP_033112114.1	WP_192989600.1	WP_024107558.1	DDA3937_RS19480	DZA65_RS20690	HGI48_RS19610	none
group_00910	WP_013318692.1	WP_024106582.1	WP_024106582.1	DDA3937_RS14255	DZA65_RS14905	HGI48_RS14230	energy production and conversions
group_00911	WP_013318802.1	WP_192988992.1	WP_024109045.1	DDA3937_RS14760	DZA65_RS15640	HGI48_RS14695	intracellular trafficking, secretion, and vesicular transport
group_00912	WP_033111897.1	WP_192988647.1	WP_024106172.1	DDA3937_RS11980	DZA65_RS12520	HGI48_RS12070	function unknown
group_00913	WP_033111956.1	WP_192988896.1	WP_024106546.1	DDA3937_RS14050	DZA65_RS14720	HGI48_RS14045	amino acid transport and metabolism
group_00914	WP_033112027.1	WP_192989252.1	WP_024107030.1	DDA3937_RS16625	DZA65_RS17785	HGI48_RS16695	amino acid transport and metabolism
group_00915	WP_013319937.1	WP_192989954.1	WP_026594870.1	DDA3937_RS20520	DZA65_RS00750	HGI48_RS00695	coenzyme transport and metabolism
group_00916	WP_071604541.1	WP_192991509.1	WP_024106456.1	DDA3937_RS13325	DZA65_RS13860	HGI48_RS13375	cell wall/membrane/envelope biogenesis
group_00917	WP_013318458.1	WP_161132621.1	WP_024106401.1	DDA3937_RS13230	DZA65_RS13770	HGI48_RS13295	signal transduction mechanisms
group_00918	WP_013319836.1	WP_103415946.1	WP_103415946.1	DDA3937_RS19935	DZA65_RS21135	HGI48_RS20090	function unknown
group_00919	WP_033111721.1	WP_192990920.1	WP_024105446.1	DDA3937_RS07040	DZA65_RS08565	HGI48_RS07970	signal transduction mechanisms
group_00920	WP_013316255.1	WP_192990207.1	WP_024104481.1	DDA3937_RS02715	DZA65_RS02845	HGI48_RS02690	carbohydrate transport and metabolism
group_00921	WP_013319362.1	WP_192989378.1	WP_024107193.1	DDA3937_RS17545	DZA65_RS18680	HGI48_RS17595	amino acid transport and metabolism
group_00922	WP_033111506.1	WP_192989735.1	WP_024104112.1	DDA3937_RS00685	DZA65_RS21720	HGI48_RS20705	transcription
group_00923	WP_013319521.1	WP_192989462.1	WP_024107326.1	DDA3937_RS18310	DZA65_RS19385	HGI48_RS18245	nucleotide transport and metabolism
group_00924	WP_013319736.1	WP_192989596.1	WP_024107554.1	DDA3937_RS19460	DZA65_RS20665	HGI48_RS19580	none
group_00925	WP_013318382.1	WP_103415906.1	WP_103415906.1	DDA3937_RS12870	DZA65_RS13405	HGI48_RS12940	general function prediction only
group_00926	WP_013317489.1	WP_192991024.1	WP_024105525.1	DDA3937_RS08615	DZA65_RS09045	HGI48_RS08755	lipid transport and metabolism
group_00927	WP_013316754.1	WP_192990545.1	WP_024104879.1	DDA3937_RS05135	DZA65_RS05475	HGI48_RS05135	lipid transport and metabolism
group_00928	WP_013316919.1	WP_192990644.1	WP_024105034.1	DDA3937_RS05945	DZA65_RS06325	HGI48_RS05995	general function prediction only
group_00929	WP_013319161.1	WP_192989239.1	WP_024107016.1	DDA3937_RS16545	DZA65_RS17705	HGI48_RS16615	signal transduction mechanisms
group_00930	WP_013316232.1	WP_192991395.1	WP_024104472.1	DDA3937_RS02600	DZA65_RS02740	HGI48_RS02630	cell wall/membrane/envelope biogenesis
group_00931	WP_013317953.1	WP_192991310.1	WP_029729494.1	DDA3937_RS10815	DZA65_RS11240	HGI48_RS10770	defense mechanisms
group_00932	WP_013317958.1	WP_192991315.1	WP_024108786.1	DDA3937_RS10840	DZA65_RS11260	HGI48_RS10795	none
group_00933	WP_013316937.1	WP_024105050.1	WP_024105050.1	DDA3937_RS06035	DZA65_RS06430	HGI48_RS06080	nucleotide transport and metabolism
group_00934	WP_013317021.1	WP_024105123.1	WP_024105123.1	DDA3937_RS06470	DZA65_RS06855	HGI48_RS06510	energy production and conversions
group_00935	WP_013319465.1	WP_024107278.1	WP_024107278.1	DDA3937_RS18045	DZA65_RS19125	HGI48_RS17980	cell cycle control, cell division, chromosome partitioning
group_00936	WP_013317644.1	WP_192991107.1	WP_024108703.1	DDA3937_RS09325	DZA65_RS09655	HGI48_RS09350	general function prediction only
group_00937	WP_161624736.1	WP_161132332.1	WP_161128606.1	DDA3937_RS15480	DZA65_RS16665	HGI48_RS15590	translation, ribosomal structure, and biogenesis
group_00938	WP_013317920.1	WP_192991291.1	WP_024105918.1	DDA3937_RS10650	DZA65_RS11120	HGI48_RS10650	none
group_00939	WP_033111816.1	WP_192991110.1	WP_024105647.1	DDA3937_RS09350	DZA65_RS09675	HGI48_RS09365	signal transduction mechanisms
group_00940	WP_033111954.1	WP_192988895.1	WP_026594798.1	DDA3937_RS14035	DZA65_RS14705	HGI48_RS14030	signal transduction mechanisms
group_00941	WP_013316059.1	WP_024108110.1	WP_103415810.1	DDA3937_RS01800	DZA65_RS01770	HGI48_RS01695	energy production and conversions
group_00942	WP_013318683.1	WP_192988919.1	WP_024106574.1	DDA3937_RS14210	DZA65_RS14860	HGI48_RS14185	postranslational modification, protein turnover, chaperones
group_00943	WP_013319451.1	WP_024107265.1	WP_024107265.1	DDA3937_RS17970	DZA65_RS19050	HGI48_RS17905	intracellular trafficking, secretion, and vesicular transport
group_00944	WP_013318409.1	WP_192988776.1	WP_024106356.1	DDA3937_RS12985	DZA65_RS13515	HGI48_RS13050	cell wall/membrane/envelope biogenesis
group_00945	WP_013317779.1	WP_192991198.1	WP_103415939.1	DDA3937_RS09990	DZA65_RS10335	HGI48_RS10000	carbohydrate transport and metabolism
group_00946	WP_013319837.1	WP_024109289.1	WP_024107637.1	DDA3937_RS19940	DZA65_RS21140	HGI48_RS20095	general function prediction only
group_00947	WP_013316670.1	WP_192990486.1	WP_024109745.1	DDA3937_RS04735	DZA65_RS04600	HGI48_RS04660	none
group_00948	WP_013318832.1	WP_192989037.1	WP_024106699.1	DDA3937_RS14915	DZA65_RS15765	HGI48_RS15015	carbohydrate transport and metabolism
group_00949	WP_013317923.1	WP_192991469.1	WP_029729492.1	DDA3937_RS10665	DZA65_RS11135	HGI48_RS10665	carbohydrate transport and metabolism
group_00950	WP_013316903.1	WP_024105019.1	WP_024105019.1	DDA3937_RS05870	DZA65_RS06250	HGI48_RS05915	nucleotide transport and metabolism
group_00951	WP_013318311.1	WP_192988722.1	WP_024106274.1	DDA3937_RS12530	DZA65_RS13035	HGI48_RS12585	cell wall/membrane/envelope biogenesis
group_00952	WP_013318923.1	WP_192989095.1	WP_024106780.1	DDA3937_RS15320	DZA65_RS16220	HGI48_RS15400	general function prediction only
group_00953	WP_033111503.1	WP_192989742.1	WP_024104094.1	DDA3937_RS00595	DZA65_RS21805	HGI48_RS20795	carbohydrate transport and metabolism
group_00954	WP_033111492.1	WP_192989771.1	WP_024104054.1	NA	DZA65_RS22015	HGI48_RS21030	NA
group_00955	WP_013316739.1	WP_024109682.1	WP_024108424.1	DDA3937_RS05060	DZA65_RS05400	HGI48_RS05060	translation, ribosomal structure, and biogenesis
group_00956	WP_013318094.1	WP_024106066.1	WP_024106066.1	DDA3937_RS11485	DZA65_RS11865	HGI48_RS11530	translation, ribosomal structure, and biogenesis
group_00957	WP_033112456.1	WP_161131910.1	WP_024109382.1	DDA3937_RS21390	DZA65_RS22610	HGI48_RS21625	cell wall/membrane/envelope biogenesis
group_00958	WP_013319887.1	WP_192989986.1	WP_024109303.1	DDA3937_RS20255	DZA65_RS01030	HGI48_RS00970	lipid transport and metabolism
group_00959	WP_013315902.1	WP_192989704.1	WP_024108081.1	DDA3937_RS00950	DZA65_RS21470	HGI48_RS20425	amino acid transport and metabolism
group_00960	WP_013319197.1	WP_192989268.1	WP_024107048.1	DDA3937_RS16720	DZA65_RS17875	HGI48_RS16800	amino acid transport and metabolism
group_00961	WP_033111867.1	WP_192988539.1	WP_024106007.1	DDA3937_RS11135	DZA65_RS11535	HGI48_RS11155	inorganic ion transport and metabolism
group_00962	WP_033111922.1	WP_192988741.1	WP_024106306.1	DDA3937_RS12715	DZA65_RS13245	HGI48_RS12780	inorganic ion transport and metabolism
group_00963	WP_013317601.1	WP_192991086.1	WP_024105610.1	DDA3937_RS09140	DZA65_RS09480	HGI48_RS09180	inorganic ion transport and metabolism
group_00964	WP_013317068.1	WP_161131489.1	WP_024105170.1	DDA3937_RS06710	DZA65_RS07085	HGI48_RS06730	cell wall/membrane/envelope biogenesis
group_00965	WP_013318473.1	WP_192988812.1	WP_024106448.1	DDA3937_RS13285	DZA65_RS13810	HGI48_RS13335	signal transduction mechanisms
group_00966	WP_013316987.1	WP_192990686.1	WP_024108492.1	DDA3937_RS06305	DZA65_RS06695	HGI48_RS06350	carbohydrate transport and metabolism
group_00967	WP_033112392.1	WP_161131986.1	WP_024109123.1	DDA3937_RS16130	DZA65_RS17345	HGI48_RS16250	amino acid transport and metabolism
group_00968	WP_013318974.1	WP_192989135.1	WP_024106862.1	DDA3937_RS15580	DZA65_RS16755	HGI48_RS15680	inorganic ion transport and metabolism
group_00969	WP_013319028.1	WP_192989174.1	WP_024106911.1	DDA3937_RS15855	DZA65_RS17080	HGI48_RS15995	transcription
group_00970	WP_013315960.1	WP_192990018.1	WP_024104205.1	DDA3937_RS01290	DZA65_RS01315	HGI48_RS01270	general function prediction only
group_00971	WP_013317085.1	WP_192991423.1	WP_024108525.1	DDA3937_RS06790	DZA65_RS07165	HGI48_RS06825	cell wall/membrane/envelope biogenesis
group_00972	WP_013316589.1	WP_024104738.1	WP_024104738.1	DDA3937_RS04340	DZA65_RS04255	HGI48_RS04335	inorganic ion transport and metabolism
group_00973	WP_013317815.1	WP_192991221.1	WP_024109527.1	DDA3937_RS10145	DZA65_RS10590	HGI48_RS10175	nucleotide transport and metabolism
group_00974	WP_013319566.1	WP_192989487.1	WP_024109220.1	DDA3937_RS18530	DZA65_RS19590	HGI48_RS18455	carbohydrate transport and metabolism
group_00975	WP_013317660.1	WP_024105655.1	WP_024108708.1	DDA3937_RS09390	DZA65_RS09715	HGI48_RS09405	carbohydrate transport and metabolism
group_00976	WP_013318479.1	WP_192988817.1	WP_024106454.1	DDA3937_RS13315	DZA65_RS13850	HGI48_RS13365	general function prediction only
group_00977	WP_013319593.1	WP_192989503.1	WP_024107394.1	DDA3937_RS18665	DZA65_RS19730	HGI48_RS18595	cell wall/membrane/envelope biogenesis
group_00978	WP_013317683.1	WP_192991129.1	WP_024105677.1	DDA3937_RS09490	DZA65_RS09820	HGI48_RS09510	carbohydrate transport and metabolism
group_00979	WP_013318516.1	WP_024106490.1	WP_024106490.1	DDA3937_RS13510	DZA65_RS14040	HGI48_RS13555	cell motility
group_00980	WP_013317467.1	WP_192991013.1	WP_024105511.1	DDA3937_RS08515	DZA65_RS08970	HGI48_RS08680	coenzyme transport and metabolism
group_00981	WP_033111573.1	WP_192990172.1	WP_024104433.1	DDA3937_RS02490	DZA65_RS02540	HGI48_RS02435	general function prediction only
group_00982	WP_013318044.1	WP_192988547.1	WP_103415889.1	DDA3937_RS11220	DZA65_RS11600	HGI48_RS11255	translation, ribosomal structure, and biogenesis
group_00983	WP_013318411.1	WP_192988778.1	WP_024106358.1	DDA3937_RS12995	DZA65_RS13525	HGI48_RS13060	cell wall/membrane/envelope biogenesis
group_00984	WP_013316705.1	WP_192990522.1	WP_024104835.1	DDA3937_RS04900	DZA65_RS05245	HGI48_RS04910	replication, recombination, and repair
group_00985	WP_013316729.1	WP_192990535.1	WP_024104856.1	DDA3937_RS05010	DZA65_RS05360	HGI48_RS05020	cell wall/membrane/envelope biogenesis
group_00986	WP_013319852.1	WP_192989674.1	WP_024110294.1	DDA3937_RS20035	DZA65_RS21225	HGI48_RS20180	cell wall/membrane/envelope biogenesis
group_00987	WP_013318069.1	WP_192988563.1	WP_024106044.1	DDA3937_RS11355	DZA65_RS11740	HGI48_RS11395	carbohydrate transport and metabolism
group_00988	WP_013316735.1	WP_192990539.1	WP_024108423.1	DDA3937_RS05040	DZA65_RS05385	HGI48_RS05045	amino acid transport and metabolism
group_00989	WP_013319856.1	WP_192989677.1	WP_024107654.1	DDA3937_RS20055	DZA65_RS21245	HGI48_RS20200	cell wall/membrane/envelope biogenesis
group_00990	WP_013317677.1	WP_192991125.1	WP_024105671.1	DDA3937_RS09460	DZA65_RS09790	HGI48_RS09480	amino acid transport and metabolism
group_00991	WP_033111677.1	WP_192990587.1	WP_024104931.1	DDA3937_RS05370	DZA65_RS05755	HGI48_RS05435	secondary metabolites biosynthesis, transport, and catabolism
group_00992	WP_012886159.1	WP_012886159.1	WP_012886159.1	DDA3937_RS18020	DZA65_RS19100	HGI48_RS17955	cell cycle control, cell division, chromosome partitioning
group_00993	WP_013319569.1	WP_024107371.1	WP_024109221.1	DDA3937_RS18540	DZA65_RS19610	HGI48_RS18475	coenzyme transport and metabolism
group_00994	WP_013316310.1	WP_192990279.1	WP_024104583.1	DDA3937_RS03005	DZA65_RS03170	HGI48_RS03175	replication, recombination, and repair
group_00995	WP_013317045.1	WP_192990722.1	WP_024108508.1	DDA3937_RS06605	DZA65_RS06980	HGI48_RS06625	carbohydrate transport and metabolism
group_00996	WP_013319563.1	WP_192989486.1	WP_024107365.1	DDA3937_RS18515	DZA65_RS19575	HGI48_RS18440	carbohydrate transport and metabolism
group_00997	WP_013319930.1	WP_192989955.1	WP_024107723.1	DDA3937_RS20475	DZA65_RS00790	HGI48_RS00735	cell wall/membrane/envelope biogenesis
group_00998	WP_013320033.1	WP_192989901.1	WP_024107825.1	DDA3937_RS20975	DZA65_RS00270	HGI48_RS00265	carbohydrate transport and metabolism
group_00999	WP_013318321.1	WP_192988727.1	WP_024108868.1	DDA3937_RS12585	DZA65_RS13095	HGI48_RS12640	cell wall/membrane/envelope biogenesis
group_01000	WP_013317024.1	WP_192990711.1	WP_024105126.1	DDA3937_RS06485	DZA65_RS06875	HGI48_RS06525	energy production and conversions
group_01001	WP_013318808.1	WP_024106683.1	WP_024106683.1	DDA3937_RS14790	DZA65_RS15670	HGI48_RS14725	intracellular trafficking, secretion, and vesicular transport
group_01002	WP_013316022.1	WP_192990045.1	WP_024104255.1	DDA3937_RS01615	DZA65_RS01595	HGI48_RS01530	general function prediction only
group_01003	WP_033111517.1	WP_192989716.1	WP_024104142.1	DDA3937_RS00855	DZA65_RS21565	HGI48_RS20520	amino acid transport and metabolism
group_01004	WP_013319929.1	WP_192989956.1	WP_024107722.1	DDA3937_RS20470	DZA65_RS00795	HGI48_RS00740	cell wall/membrane/envelope biogenesis
group_01005	WP_013316763.1	WP_192990550.1	WP_024108431.1	DDA3937_RS05180	DZA65_RS05520	HGI48_RS05180	cell wall/membrane/envelope biogenesis
group_01006	WP_013315776.1	WP_192991574.1	WP_024104055.1	DDA3937_RS00340	DZA65_RS22010	HGI48_RS21025	general function prediction only
group_01007	WP_013318280.1	WP_192990768.1	WP_024105215.1	DDA3937_RS12380	DZA65_RS07305	HGI48_RS06960	energy production and conversions
group_01008	WP_013320021.1	WP_192989910.1	WP_024107814.1	DDA3937_RS20920	DZA65_RS00325	HGI48_RS00325	carbohydrate transport and metabolism
group_01009	WP_013317678.1	WP_024105672.1	WP_024105672.1	DDA3937_RS09465	DZA65_RS09795	HGI48_RS09485	amino acid transport and metabolism
group_01010	WP_013316951.1	WP_192990663.1	WP_024105064.1	DDA3937_RS06105	DZA65_RS06500	HGI48_RS06150	amino acid transport and metabolism
group_01011	WP_013319927.1	WP_192989957.1	WP_024109315.1	DDA3937_RS20460	DZA65_RS00805	HGI48_RS00750	cell wall/membrane/envelope biogenesis
group_01012	WP_033111679.1	WP_192990599.1	WP_024104942.1	DDA3937_RS05440	DZA65_RS05825	HGI48_RS05500	amino acid transport and metabolism
group_01013	WP_013319581.1	WP_024107383.1	WP_024109224.1	DDA3937_RS18600	DZA65_RS19670	HGI48_RS18535	postranslational modification, protein turnover, chaperones
group_01014	WP_033111522.1	WP_192989996.1	WP_024104179.1	DDA3937_RS01115	DZA65_RS01170	HGI48_RS01100	none
group_01015	WP_013319991.1	WP_024107785.1	WP_024107785.1	DDA3937_RS20775	DZA65_RS00470	HGI48_RS00470	lipid transport and metabolism
group_01016	WP_042318293.1	WP_192991061.1	WP_103415958.1	DDA3937_RS08910	DZA65_RS09290	HGI48_RS08985	none
group_01017	WP_013317655.1	WP_192991113.1	WP_024105650.1	DDA3937_RS09365	DZA65_RS09690	HGI48_RS09380	signal transduction mechanisms
group_01018	WP_033111933.1	WP_192988805.1	WP_024106396.1	DDA3937_RS13200	DZA65_RS13740	HGI48_RS13265	energy production and conversions
group_01019	WP_013317046.1	WP_024105146.1	WP_024105146.1	DDA3937_RS06610	DZA65_RS06985	HGI48_RS06630	carbohydrate transport and metabolism
group_01020	WP_013316651.1	WP_192990476.1	WP_024104786.1	DDA3937_RS04635	DZA65_RS04515	HGI48_RS04590	carbohydrate transport and metabolism
group_01021	WP_013318836.1	WP_192989040.1	WP_024106702.1	DDA3937_RS14935	DZA65_RS15785	HGI48_RS15035	carbohydrate transport and metabolism
group_01022	WP_013315945.1	WP_192990011.1	WP_024104192.1	DDA3937_RS01190	DZA65_RS01230	HGI48_RS01185	coenzyme transport and metabolism
group_01023	WP_013319799.1	WP_161128661.1	WP_024109278.1	DDA3937_RS19765	DZA65_RS20950	HGI48_RS19880	amino acid transport and metabolism
group_01024	WP_013316788.1	WP_192990580.1	WP_024104919.1	DDA3937_RS05300	DZA65_RS05685	HGI48_RS05385	none
group_01025	WP_013319598.1	WP_192989506.1	WP_024109232.1	DDA3937_RS18690	DZA65_RS19755	HGI48_RS18620	cell wall/membrane/envelope biogenesis
group_01026	WP_013316983.1	WP_192991419.1	WP_024105089.1	DDA3937_RS06255	DZA65_RS06645	HGI48_RS06300	energy production and conversions
group_01027	WP_013317728.1	WP_192991159.1	WP_024105718.1	DDA3937_RS09725	DZA65_RS10045	HGI48_RS09735	amino acid transport and metabolism
group_01028	WP_013316229.1	WP_192990197.1	WP_024104469.1	DDA3937_RS02585	DZA65_RS02725	HGI48_RS02615	none
group_01029	WP_013318740.1	WP_192988952.1	WP_024106627.1	DDA3937_RS14475	DZA65_RS15380	HGI48_RS14445	general function prediction only
group_01030	WP_013317074.1	WP_192990737.1	WP_024105175.1	DDA3937_RS06735	DZA65_RS07110	HGI48_RS06755	cell wall/membrane/envelope biogenesis
group_01031	WP_013319590.1	WP_192989500.1	WP_024109229.1	DDA3937_RS18645	DZA65_RS19710	HGI48_RS18575	translation, ribosomal structure, and biogenesis
group_01032	WP_013317622.1	WP_192991093.1	WP_024105625.1	DDA3937_RS09225	DZA65_RS09560	HGI48_RS09255	carbohydrate transport and metabolism
group_01033	WP_033112413.1	WP_192989399.1	WP_024107226.1	DDA3937_RS17725	DZA65_RS18865	HGI48_RS17720	carbohydrate transport and metabolism
group_01034	WP_033112416.1	WP_192989407.1	WP_103415663.1	DDA3937_RS17845	DZA65_RS18930	HGI48_RS17785	energy production and conversions
group_01035	WP_033111505.1	WP_161132038.1	WP_024104107.1	DDA3937_RS00660	DZA65_RS21740	HGI48_RS20730	amino acid transport and metabolism
group_01036	WP_013317682.1	WP_192991463.1	WP_024105676.1	DDA3937_RS09485	DZA65_RS09815	HGI48_RS09505	translation, ribosomal structure, and biogenesis
group_01037	WP_013317061.1	WP_024105164.1	WP_024105164.1	DDA3937_RS06685	DZA65_RS07055	HGI48_RS06700	cell cycle control, cell division, chromosome partitioning
group_01038	WP_033111997.1	WP_192989133.1	WP_024109089.1	DDA3937_RS15565	DZA65_RS16740	HGI48_RS15665	inorganic ion transport and metabolism
group_01039	WP_013319683.1	WP_192991563.1	WP_024107502.1	DDA3937_RS19120	DZA65_RS20335	HGI48_RS19210	replication, recombination, and repair
group_01040	WP_013318762.1	WP_161132859.1	WP_024106644.1	DDA3937_RS14580	DZA65_RS15465	HGI48_RS14530	amino acid transport and metabolism
group_01041	WP_013316457.1	WP_192990354.1	WP_024104713.1	DDA3937_RS03720	DZA65_RS03885	HGI48_RS03760	general function prediction only
group_01042	WP_013318179.1	WP_161132895.1	WP_024108830.1	DDA3937_RS11900	DZA65_RS12440	HGI48_RS11990	energy production and conversions
group_01043	WP_013318229.1	WP_192988671.1	WP_024106204.1	DDA3937_RS12135	DZA65_RS12680	HGI48_RS12230	mobilome: prophages, transposons
group_01044	WP_013316354.1	WP_192990299.1	WP_024104629.1	DDA3937_RS03245	DZA65_RS03435	HGI48_RS03390	amino acid transport and metabolism
group_01045	WP_013319562.1	WP_161131818.1	WP_024107364.1	DDA3937_RS18510	DZA65_RS19570	HGI48_RS18435	carbohydrate transport and metabolism
group_01046	WP_013316654.1	WP_192990477.1	WP_024104787.1	DDA3937_RS04645	DZA65_RS04525	HGI48_RS04605	energy production and conversions
group_01047	WP_013319482.1	WP_192989434.1	WP_024109200.1	DDA3937_RS18120	DZA65_RS19205	HGI48_RS18060	energy production and conversions
group_01048	WP_013317606.1	WP_192991088.1	WP_024105616.1	DDA3937_RS09165	DZA65_RS09505	HGI48_RS09205	carbohydrate transport and metabolism
group_01049	WP_013316463.1	WP_192990358.1	WP_024108261.1	DDA3937_RS03745	DZA65_RS03910	HGI48_RS03780	cell wall/membrane/envelope biogenesis
group_01050	WP_033111565.1	WP_192990145.1	WP_024104402.1	DDA3937_RS02285	DZA65_RS02370	HGI48_RS02260	none
group_01051	WP_013317999.1	WP_024105988.1	WP_024105988.1	DDA3937_RS11035	DZA65_RS11435	HGI48_RS10975	translation, ribosomal structure, and biogenesis
group_01052	WP_013315911.1	WP_192989700.1	WP_024104167.1	DDA3937_RS00990	DZA65_RS21430	HGI48_RS20385	translation, ribosomal structure, and biogenesis
group_01053	WP_013320098.1	WP_024107876.1	WP_024107876.1	DDA3937_RS21285	DZA65_RS00015	HGI48_RS00015	replication, recombination, and repair
group_01054	WP_013316861.1	WP_192990623.1	WP_024104985.1	DDA3937_RS05675	DZA65_RS06045	HGI48_RS05720	amino acid transport and metabolism
group_01055	WP_013316874.1	WP_024104997.1	WP_024108459.1	DDA3937_RS05740	DZA65_RS06120	HGI48_RS05795	defense mechanisms
group_01056	WP_013318053.1	WP_192988556.1	WP_024106027.1	DDA3937_RS11270	DZA65_RS11650	HGI48_RS11305	signal transduction mechanisms
group_01057	WP_013316703.1	WP_192990520.1	WP_024104833.1	DDA3937_RS04890	DZA65_RS05235	HGI48_RS04900	cell wall/membrane/envelope biogenesis
group_01058	WP_033111936.1	WP_192988816.1	WP_024106453.1	DDA3937_RS13310	DZA65_RS13845	HGI48_RS13360	none
group_01059	WP_013316827.1	WP_192990607.1	WP_024109692.1	DDA3937_RS05505	DZA65_RS05890	HGI48_RS05565	coenzyme transport and metabolism
group_01060	WP_013316927.1	WP_192990648.1	WP_024108478.1	DDA3937_RS05985	DZA65_RS06375	HGI48_RS06030	inorganic ion transport and metabolism
group_01061	WP_013319205.1	WP_192989271.1	WP_024107055.1	DDA3937_RS16760	DZA65_RS17905	HGI48_RS16830	defense mechanisms
group_01062	WP_013319745.1	WP_192989603.1	WP_024107561.1	DDA3937_RS19495	DZA65_RS20705	HGI48_RS19625	none
group_01063	WP_013319741.1	WP_192989599.1	WP_024107557.1	DDA3937_RS19475	DZA65_RS20685	HGI48_RS19605	inorganic ion transport and metabolism
group_01064	WP_013318876.1	WP_192989064.1	WP_024109056.1	DDA3937_RS15110	DZA65_RS15995	HGI48_RS15190	nucleotide transport and metabolism
group_01065	WP_013316804.1	WP_192990588.1	WP_103415779.1	DDA3937_RS05375	DZA65_RS05760	HGI48_RS05440	amino acid transport and metabolism
group_01066	WP_013319080.1	WP_192989194.1	WP_024106954.1	DDA3937_RS16135	DZA65_RS17350	HGI48_RS16255	amino acid transport and metabolism
group_01067	WP_013317712.1	WP_192991148.1	WP_024105702.1	DDA3937_RS09640	DZA65_RS09960	HGI48_RS09650	carbohydrate transport and metabolism
group_01068	WP_139348436.1	WP_192991462.1	WP_051125469.1	DDA3937_RS09375	DZA65_RS09700	HGI48_RS09390	function unknown
group_01069	WP_013315955.1	WP_192990016.1	WP_024108093.1	DDA3937_RS01265	DZA65_RS01295	HGI48_RS01250	amino acid transport and metabolism
group_01070	WP_013317719.1	WP_024108719.1	WP_024105708.1	DDA3937_RS09670	DZA65_RS09990	HGI48_RS09680	coenzyme transport and metabolism
group_01071	WP_013319960.1	WP_192989930.1	WP_051125473.1	DDA3937_RS20635	DZA65_RS00585	HGI48_RS00550	amino acid transport and metabolism
group_01072	WP_013318191.1	WP_192988644.1	WP_024106168.1	DDA3937_RS11960	DZA65_RS12500	HGI48_RS12050	none
group_01073	WP_013319255.1	WP_024107098.1	WP_024107098.1	DDA3937_RS17030	DZA65_RS18160	HGI48_RS17085	carbohydrate transport and metabolism
group_01074	WP_013320099.1	WP_161131906.1	WP_024109372.1	DDA3937_RS21290	DZA65_RS00010	HGI48_RS00010	replication, recombination, and repair
group_01075	WP_013317767.1	WP_192991188.1	WP_024105757.1	DDA3937_RS09920	DZA65_RS10260	HGI48_RS09925	energy production and conversions
group_01076	WP_013315954.1	WP_192990015.1	WP_082473357.1	DDA3937_RS01260	DZA65_RS01290	HGI48_RS01245	amino acid transport and metabolism
group_01077	WP_013316436.1	WP_192990348.1	WP_024108257.1	DDA3937_RS03625	DZA65_RS03845	HGI48_RS03720	general function prediction only
group_01078	WP_013316282.1	WP_192990226.1	WP_024104509.1	DDA3937_RS02850	DZA65_RS03000	HGI48_RS02825	translation, ribosomal structure, and biogenesis
group_01079	WP_013318951.1	WP_192989123.1	WP_024106842.1	DDA3937_RS15465	DZA65_RS16650	HGI48_RS15575	lipid transport and metabolism
group_01080	WP_013316966.1	WP_192990669.1	WP_024105072.1	DDA3937_RS06165	DZA65_RS06555	HGI48_RS06210	cell cycle control, cell division, chromosome partitioning
group_01081	WP_013317272.1	WP_192991433.1	WP_103415739.1	DDA3937_RS07630	DZA65_RS07985	HGI48_RS07480	inorganic ion transport and metabolism
group_01082	WP_013316369.1	WP_192990309.1	WP_099327151.1	DDA3937_RS03315	DZA65_RS03500	HGI48_RS03455	translation, ribosomal structure, and biogenesis
group_01083	WP_013319081.1	WP_192989195.1	WP_024106955.1	DDA3937_RS16140	DZA65_RS17355	HGI48_RS16260	amino acid transport and metabolism
group_01084	WP_013319878.1	WP_192989696.1	WP_024107675.1	DDA3937_RS20175	DZA65_RS21360	HGI48_RS20320	carbohydrate transport and metabolism
group_01085	WP_148226917.1	WP_161131896.1	WP_024109363.1	DDA3937_RS21215	DZA65_RS00090	HGI48_RS00080	none
group_01086	WP_013315912.1	WP_192989699.1	WP_024108082.1	DDA3937_RS00995	DZA65_RS21425	HGI48_RS20380	coenzyme transport and metabolism
group_01087	WP_013319159.1	WP_119875259.1	WP_024107014.1	DDA3937_RS16535	DZA65_RS17695	HGI48_RS16605	amino acid transport and metabolism
group_01088	WP_013318977.1	WP_192989138.1	WP_024109094.1	DDA3937_RS15595	DZA65_RS16770	HGI48_RS15695	none
group_01089	WP_013319746.1	WP_192989604.1	WP_024107562.1	DDA3937_RS19500	DZA65_RS20710	HGI48_RS19630	none
group_01090	WP_033111994.1	WP_192989117.1	WP_024106835.1	DDA3937_RS15425	DZA65_RS16615	HGI48_RS15540	replication, recombination, and repair
group_01091	WP_013317631.1	WP_192991099.1	WP_024105633.1	DDA3937_RS09270	DZA65_RS09600	HGI48_RS09295	carbohydrate transport and metabolism
group_01092	WP_013319853.1	WP_192989675.1	WP_024110295.1	DDA3937_RS20040	DZA65_RS21230	HGI48_RS20185	cell wall/membrane/envelope biogenesis
group_01093	WP_013317970.1	WP_192991327.1	WP_103415878.1	DDA3937_RS10900	DZA65_RS11320	HGI48_RS10855	transcription
group_01094	WP_013319924.1	WP_192989960.1	WP_024107718.1	DDA3937_RS20445	DZA65_RS00820	HGI48_RS00765	cell wall/membrane/envelope biogenesis
group_01095	WP_033112073.1	WP_192989400.1	WP_024107227.1	DDA3937_RS17730	DZA65_RS18870	HGI48_RS17725	carbohydrate transport and metabolism
group_01096	WP_013318922.1	WP_192989094.1	WP_024106779.1	DDA3937_RS15315	DZA65_RS16215	HGI48_RS15395	carbohydrate transport and metabolism
group_01097	WP_013319158.1	WP_192989238.1	WP_024107013.1	DDA3937_RS16530	DZA65_RS17690	HGI48_RS16600	amino acid transport and metabolism
group_01098	WP_013319320.1	WP_192989343.1	WP_024107155.1	DDA3937_RS17340	DZA65_RS18475	HGI48_RS17385	none
group_01099	WP_013319926.1	WP_192989958.1	WP_024107720.1	DDA3937_RS20455	DZA65_RS00810	HGI48_RS00755	cell wall/membrane/envelope biogenesis
group_01100	WP_013318376.1	WP_192988757.1	WP_024109986.1	DDA3937_RS12845	DZA65_RS13380	HGI48_RS12915	general function prediction only
group_01101	WP_013318450.1	WP_192988804.1	WP_024108885.1	DDA3937_RS13195	DZA65_RS13735	HGI48_RS13260	general function prediction only
group_01102	WP_033112152.1	WP_192989920.1	WP_024107788.1	DDA3937_RS20790	DZA65_RS00455	HGI48_RS00455	lipid transport and metabolism
group_01103	WP_013317044.1	WP_192990721.1	WP_024108507.1	DDA3937_RS06600	DZA65_RS06975	HGI48_RS06620	carbohydrate transport and metabolism
group_01104	WP_013317268.1	WP_192990841.1	WP_024108590.1	DDA3937_RS07610	DZA65_RS07965	HGI48_RS07460	inorganic ion transport and metabolism
group_01105	WP_013319531.1	WP_192989468.1	WP_103415648.1	DDA3937_RS18360	DZA65_RS19435	HGI48_RS18295	inorganic ion transport and metabolism
group_01106	WP_033112108.1	WP_192989586.1	WP_024107540.1	DDA3937_RS19370	DZA65_RS20590	HGI48_RS19500	transcription
group_01107	WP_013315898.1	WP_192989706.1	WP_024108079.1	DDA3937_RS00930	DZA65_RS21490	HGI48_RS20445	transcription
group_01108	WP_013318910.1	WP_024106767.1	WP_024106767.1	DDA3937_RS15255	DZA65_RS16155	HGI48_RS15335	nucleotide transport and metabolism
group_01109	WP_013316098.1	WP_192990099.1	WP_024104336.1	DDA3937_RS01965	DZA65_RS02015	HGI48_RS01935	amino acid transport and metabolism
group_01110	WP_013316935.1	WP_192990654.1	WP_024105049.1	DDA3937_RS06025	DZA65_RS06420	HGI48_RS06070	nucleotide transport and metabolism
group_01111	WP_013316965.1	WP_192990668.1	WP_024105071.1	DDA3937_RS06160	DZA65_RS06550	HGI48_RS06205	cell wall/membrane/envelope biogenesis
group_01112	WP_013317205.1	WP_192990945.1	WP_024105478.1	DDA3937_RS07310	DZA65_RS08725	HGI48_RS08130	defense mechanisms
group_01113	WP_033112211.1	WP_161128699.1	WP_161128699.1	DDA3937_RS03430	DZA65_RS03645	HGI48_RS03530	carbohydrate transport and metabolism
group_01114	WP_013319928.1	WP_161131613.1	WP_024109316.1	DDA3937_RS20465	DZA65_RS00800	HGI48_RS00745	none
group_01115	WP_013318982.1	WP_192989141.1	WP_024109095.1	DDA3937_RS15615	DZA65_RS16790	HGI48_RS15710	carbohydrate transport and metabolism
group_01116	WP_013319166.1	WP_192989243.1	WP_024107021.1	DDA3937_RS16575	DZA65_RS17735	HGI48_RS16645	replication, recombination, and repair
group_01117	WP_013318168.1	WP_024106146.1	WP_024106146.1	DDA3937_RS11840	DZA65_RS12415	HGI48_RS11870	amino acid transport and metabolism
group_01118	WP_013318128.1	WP_024109935.1	WP_024109935.1	DDA3937_RS11660	DZA65_RS12205	HGI48_RS11720	none
group_01119	WP_013319464.1	WP_192989424.1	WP_024107277.1	DDA3937_RS18040	DZA65_RS19120	HGI48_RS17975	cell wall/membrane/envelope biogenesis
group_01120	WP_013319467.1	WP_192989426.1	WP_012886166.1	DDA3937_RS18055	DZA65_RS19135	HGI48_RS17990	cell wall/membrane/envelope biogenesis
group_01121	WP_013320064.1	WP_192989878.1	WP_024109360.1	DDA3937_RS21125	DZA65_RS00155	HGI48_RS00135	function unknown
group_01122	WP_013318944.1	WP_161132329.1	WP_024106836.1	DDA3937_RS15430	DZA65_RS16620	HGI48_RS15545	none
group_01123	WP_013318508.1	WP_192988832.1	WP_024106482.1	DDA3937_RS13465	DZA65_RS13995	HGI48_RS13510	cell motility
group_01124	WP_033112330.1	WP_192988615.1	WP_024106136.1	DDA3937_RS11785	DZA65_RS12370	HGI48_RS11835	carbohydrate transport and metabolism
group_01125	WP_013317969.1	WP_192991326.1	WP_024105958.1	DDA3937_RS10895	DZA65_RS11315	HGI48_RS10850	amino acid transport and metabolism
group_01126	WP_013315859.1	WP_024108069.1	WP_024108069.1	DDA3937_RS00735	DZA65_RS21650	HGI48_RS20635	carbohydrate transport and metabolism
group_01127	WP_013316186.1	WP_192990159.1	WP_103415666.1	DDA3937_RS02390	DZA65_RS02450	HGI48_RS02345	energy production and conversions
group_01128	WP_013316664.1	WP_192990484.1	WP_024104796.1	DDA3937_RS04705	DZA65_RS04570	HGI48_RS04650	secondary metabolites biosynthesis, transport, and catabolism
group_01129	WP_013317047.1	WP_192990723.1	WP_024105147.1	DDA3937_RS06615	DZA65_RS06990	HGI48_RS06635	cell wall/membrane/envelope biogenesis
group_01130	WP_013319628.1	WP_192989536.1	WP_024110242.1	DDA3937_RS18845	DZA65_RS19960	HGI48_RS18850	amino acid transport and metabolism
group_01131	WP_013317830.1	WP_192991231.1	WP_024105834.1	DDA3937_RS10195	DZA65_RS10645	HGI48_RS10225	function unknown
group_01132	WP_033112020.1	WP_192989216.1	WP_024109127.1	DDA3937_RS16340	DZA65_RS17520	HGI48_RS16435	transcription
group_01133	WP_013317612.1	WP_161132747.1	WP_024108694.1	DDA3937_RS09185	DZA65_RS09530	HGI48_RS09225	secondary metabolites biosynthesis, transport, and catabolism
group_01134	WP_013319755.1	WP_024107570.1	WP_024107570.1	DDA3937_RS19545	DZA65_RS20760	HGI48_RS19675	amino acid transport and metabolism
group_01135	WP_013320096.1	WP_192989863.1	WP_024109370.1	DDA3937_RS21275	DZA65_RS00025	HGI48_RS00035	carbohydrate transport and metabolism
group_01136	WP_139348426.1	WP_192991323.1	WP_162928391.1	DDA3937_RS10880	DZA65_RS11300	HGI48_RS10835	general function prediction only
group_01137	WP_033112094.1	WP_024110226.1	WP_024107355.1	DDA3937_RS18465	DZA65_RS19535	HGI48_RS18395	signal transduction mechanisms
group_01138	WP_013317990.1	WP_192991341.1	WP_024105982.1	DDA3937_RS10990	DZA65_RS11400	HGI48_RS10940	translation, ribosomal structure, and biogenesis
group_01139	WP_013318427.1	WP_192988790.1	WP_024106373.1	DDA3937_RS13075	DZA65_RS13610	HGI48_RS13140	energy production and conversions
group_01140	WP_013317162.1	WP_192990931.1	WP_024105460.1	DDA3937_RS07125	DZA65_RS08635	HGI48_RS08040	inorganic ion transport and metabolism
group_01141	WP_013317913.1	WP_192991286.1	WP_024108768.1	DDA3937_RS10615	DZA65_RS11095	HGI48_RS10615	general function prediction only
group_01142	WP_033112052.1	WP_192989367.1	WP_024107175.1	DDA3937_RS17455	DZA65_RS18585	HGI48_RS17520	inorganic ion transport and metabolism
group_01143	WP_013317036.1	WP_192990720.1	WP_024105139.1	DDA3937_RS06560	DZA65_RS06960	HGI48_RS06605	amino acid transport and metabolism
group_01144	WP_013319650.1	WP_192989560.1	WP_024107474.1	DDA3937_RS18945	DZA65_RS20155	HGI48_RS19040	translation, ribosomal structure, and biogenesis
group_01145	WP_013318445.1	WP_192988801.1	WP_024106391.1	DDA3937_RS13170	DZA65_RS13710	HGI48_RS13235	nucleotide transport and metabolism
group_01146	WP_013318691.1	WP_192988925.1	WP_024106581.1	DDA3937_RS14250	DZA65_RS14900	HGI48_RS14225	energy production and conversions
group_01147	WP_013318747.1	WP_192988958.1	WP_024106633.1	DDA3937_RS14505	DZA65_RS15410	HGI48_RS14475	none
group_01148	WP_033112175.1	WP_192989785.1	WP_024104037.1	DDA3937_RS00235	DZA65_RS22100	HGI48_RS21125	carbohydrate transport and metabolism
group_01149	WP_013317638.1	WP_192991102.1	WP_024105638.1	DDA3937_RS09295	DZA65_RS09625	HGI48_RS09320	none
group_01150	WP_013315734.1	WP_024104018.1	WP_024104018.1	DDA3937_RS00130	DZA65_RS22205	HGI48_RS21230	signal transduction mechanisms
group_01151	WP_013318983.1	WP_029729679.1	WP_024106870.1	DDA3937_RS15620	DZA65_RS16795	HGI48_RS15715	carbohydrate transport and metabolism
group_01152	WP_013316233.1	WP_192990200.1	WP_024104473.1	DDA3937_RS02605	DZA65_RS02745	HGI48_RS02635	cell wall/membrane/envelope biogenesis
group_01153	WP_013315956.1	WP_192991379.1	WP_024104202.1	DDA3937_RS01270	DZA65_RS01300	HGI48_RS01255	signal transduction mechanisms
group_01154	WP_013319098.1	WP_192989205.1	WP_024106968.1	DDA3937_RS16245	DZA65_RS17450	HGI48_RS16355	replication, recombination, and repair
group_01155	WP_013316160.1	WP_192991389.1	WP_103415792.1	DDA3937_RS02260	DZA65_RS02355	HGI48_RS02215	amino acid transport and metabolism
group_01156	WP_013319355.1	WP_192989373.1	WP_024107187.1	DDA3937_RS17510	DZA65_RS18650	HGI48_RS17565	cell wall/membrane/envelope biogenesis
group_01157	WP_042318383.1	WP_192988617.1	WP_024106141.1	DDA3937_RS11820	DZA65_RS12395	HGI48_RS11850	amino acid transport and metabolism
group_01158	WP_013318600.1	WP_192990789.1	WP_024108963.1	DDA3937_RS13875	DZA65_RS14430	HGI48_RS07090	intracellular trafficking, secretion, and vesicular transport
group_01159	WP_033112300.1	WP_192991455.1	WP_024105510.1	DDA3937_RS08510	DZA65_RS08965	HGI48_RS08675	coenzyme transport and metabolism
group_01160	WP_013316647.1	WP_192990473.1	WP_024108321.1	DDA3937_RS04615	DZA65_RS04495	HGI48_RS04570	carbohydrate transport and metabolism
group_01161	WP_013319851.1	WP_192989673.1	WP_024110293.1	DDA3937_RS20030	DZA65_RS21220	HGI48_RS20175	none
group_01162	WP_013318525.1	WP_024106498.1	WP_024106498.1	DDA3937_RS13550	DZA65_RS14080	HGI48_RS13595	cell motility
group_01163	WP_013318333.1	WP_192988730.1	WP_024106295.1	DDA3937_RS12625	DZA65_RS13145	HGI48_RS12690	lipid transport and metabolism
group_01164	WP_033111785.1	WP_192991026.1	WP_024105528.1	DDA3937_RS08630	DZA65_RS09060	HGI48_RS08770	defense mechanisms
group_01165	WP_013318418.1	WP_192988783.1	WP_103415911.1	DDA3937_RS13030	DZA65_RS13565	HGI48_RS13095	transcription
group_01166	WP_013319452.1	WP_109105169.1	WP_024107266.1	DDA3937_RS17975	DZA65_RS19055	HGI48_RS17910	nucleotide transport and metabolism
group_01167	WP_013316821.1	WP_192990601.1	WP_024104948.1	DDA3937_RS05465	DZA65_RS05850	HGI48_RS05525	translation, ribosomal structure, and biogenesis
group_01168	WP_013317827.1	WP_192991228.1	WP_024105831.1	DDA3937_RS10180	DZA65_RS10630	HGI48_RS10210	none
group_01169	WP_013317902.1	WP_192991280.1	WP_024105902.1	DDA3937_RS10560	DZA65_RS11040	HGI48_RS10560	energy production and conversions
group_01170	WP_033111765.1	WP_192990888.1	WP_162928374.1	DDA3937_RS08010	DZA65_RS08355	HGI48_RS07760	inorganic ion transport and metabolism
group_01171	WP_033111795.1	WP_192991049.1	WP_024105561.1	DDA3937_RS08840	DZA65_RS09225	HGI48_RS08910	inorganic ion transport and metabolism
group_01172	WP_013315983.1	WP_192990027.1	WP_024104220.1	DDA3937_RS01415	DZA65_RS01395	HGI48_RS01335	energy production and conversions
group_01173	WP_013317491.1	WP_192991025.1	WP_024108662.1	DDA3937_RS08625	DZA65_RS09055	HGI48_RS08765	defense mechanisms
group_01174	WP_013317729.1	WP_192991160.1	WP_024105719.1	DDA3937_RS09730	DZA65_RS10050	HGI48_RS09740	amino acid transport and metabolism
group_01175	WP_033111799.1	WP_192991059.1	WP_024105572.1	DDA3937_RS22775	DZA65_RS09280	HGI48_RS08975	defense mechanisms
group_01176	WP_013318115.1	WP_192988592.1	WP_103415971.1	DDA3937_RS11600	DZA65_RS12150	HGI48_RS11665	none
group_01177	WP_013319564.1	WP_024107366.1	WP_024107366.1	DDA3937_RS18520	DZA65_RS19580	HGI48_RS18445	carbohydrate transport and metabolism
group_01178	WP_013318796.1	WP_192988989.1	WP_024109041.1	DDA3937_RS14735	DZA65_RS15615	HGI48_RS14670	energy production and conversions
group_01179	WP_013319743.1	WP_192989601.1	WP_024109261.1	DDA3937_RS19485	DZA65_RS20695	HGI48_RS19615	none
group_01180	WP_013318332.1	WP_024106294.1	WP_024106294.1	DDA3937_RS12620	DZA65_RS13140	HGI48_RS12685	transcription
group_01181	WP_033111602.1	WP_192990331.1	WP_103415931.1	DDA3937_RS03505	DZA65_RS03725	HGI48_RS03605	inorganic ion transport and metabolism
group_01182	WP_013318520.1	WP_024106493.1	WP_024106493.1	DDA3937_RS13525	DZA65_RS14055	HGI48_RS13570	signal transduction mechanisms
group_01183	WP_033112008.1	WP_024106910.1	WP_024106910.1	DDA3937_RS15850	DZA65_RS17075	HGI48_RS15990	inorganic ion transport and metabolism
group_01184	WP_013319226.1	WP_192989282.1	WP_024107073.1	DDA3937_RS16890	DZA65_RS18035	HGI48_RS16960	translation, ribosomal structure, and biogenesis
group_01185	WP_012883014.1	WP_012883014.1	WP_024104223.1	DDA3937_RS01430	DZA65_RS01410	HGI48_RS01350	cell cycle control, cell division, chromosome partitioning
group_01186	WP_013316981.1	WP_192990683.1	WP_024108489.1	DDA3937_RS06245	DZA65_RS06635	HGI48_RS06290	signal transduction mechanisms
group_01187	WP_013317057.1	WP_192990732.1	WP_024108512.1	DDA3937_RS06665	DZA65_RS07040	HGI48_RS06685	carbohydrate transport and metabolism
group_01188	WP_013317142.1	WP_192990919.1	WP_024107943.1	DDA3937_RS07035	DZA65_RS08560	HGI48_RS07965	intracellular trafficking, secretion, and vesicular transport
group_01189	WP_033111779.1	WP_192991005.1	WP_024105500.1	DDA3937_RS08460	DZA65_RS08915	HGI48_RS08625	cell wall/membrane/envelope biogenesis
group_01190	WP_033111986.1	WP_192989085.1	WP_024109060.1	DDA3937_RS15260	DZA65_RS16160	HGI48_RS15340	defense mechanisms
group_01191	WP_013319905.1	WP_192989972.1	WP_103415770.1	DDA3937_RS20350	DZA65_RS00935	HGI48_RS00875	amino acid transport and metabolism
group_01192	WP_013320005.1	WP_192989917.1	WP_024107798.1	DDA3937_RS20840	DZA65_RS00405	HGI48_RS00405	none
group_01193	WP_033112180.1	WP_192991575.1	WP_024104050.1	DDA3937_RS00315	DZA65_RS22035	HGI48_RS21050	carbohydrate transport and metabolism
group_01194	WP_013317611.1	WP_192991090.1	WP_024105619.1	DDA3937_RS09180	DZA65_RS09525	HGI48_RS09220	secondary metabolites biosynthesis, transport, and catabolism
group_01195	WP_013318138.1	WP_024109941.1	WP_103415966.1	DDA3937_RS11710	DZA65_RS12255	HGI48_RS11770	intracellular trafficking, secretion, and vesicular transport
group_01196	WP_013318297.1	WP_192988714.1	WP_024106262.1	DDA3937_RS12455	DZA65_RS12970	HGI48_RS12520	defense mechanisms
group_01197	WP_013317402.1	WP_192989511.1	WP_103415655.1	DDA3937_RS08230	DZA65_RS19800	HGI48_RS18665	amino acid transport and metabolism
group_01198	WP_013316330.1	WP_192990285.1	WP_024104601.1	DDA3937_RS03115	DZA65_RS03285	HGI48_RS03290	postranslational modification, protein turnover, chaperones
group_01199	WP_013319173.1	WP_192989248.1	WP_024107026.1	DDA3937_RS16605	DZA65_RS17765	HGI48_RS16675	amino acid transport and metabolism
group_01200	WP_033111490.1	WP_192989777.1	WP_024104045.1	DDA3937_RS00295	DZA65_RS22055	HGI48_RS21070	transcription
group_01201	WP_042318228.1	WP_192990759.1	WP_024105205.1	DDA3937_RS06930	DZA65_RS07255	HGI48_RS06910	amino acid transport and metabolism
group_01202	WP_033112430.1	WP_192991564.1	WP_026594861.1	DDA3937_RS19375	DZA65_RS20595	HGI48_RS19505	signal transduction mechanisms
group_01203	WP_013316970.1	WP_192990674.1	WP_024105076.1	DDA3937_RS06190	DZA65_RS06580	HGI48_RS06235	replication, recombination, and repair
group_01204	WP_013319139.1	WP_192989231.1	WP_103415630.1	DDA3937_RS16440	DZA65_RS17635	HGI48_RS16535	cell wall/membrane/envelope biogenesis
group_01205	WP_033111926.1	WP_161132601.1	WP_026594765.1	DDA3937_RS12800	DZA65_RS13330	HGI48_RS12865	general function prediction only
group_01206	WP_013319576.1	WP_192989493.1	WP_024107378.1	DDA3937_RS18575	DZA65_RS19645	HGI48_RS18510	carbohydrate transport and metabolism
group_01207	WP_013317628.1	WP_192991098.1	WP_026594729.1	DDA3937_RS09255	DZA65_RS09585	HGI48_RS09280	function unknown
group_01208	WP_013317641.1	WP_192991105.1	WP_024108700.1	DDA3937_RS09310	DZA65_RS09640	HGI48_RS09335	energy production and conversions
group_01209	WP_013319894.1	WP_192989981.1	WP_103415774.1	DDA3937_RS20295	DZA65_RS00990	HGI48_RS00930	coenzyme transport and metabolism
group_01210	WP_013320063.1	WP_192989879.1	WP_024109359.1	DDA3937_RS21120	DZA65_RS00160	HGI48_RS00140	general function prediction only
group_01211	WP_013317848.1	WP_024105854.1	WP_024105854.1	DDA3937_RS10285	DZA65_RS10770	HGI48_RS10295	translation, ribosomal structure, and biogenesis
group_01212	WP_013315805.1	WP_192989759.1	WP_024104078.1	DDA3937_RS00480	DZA65_RS21900	HGI48_RS20905	amino acid transport and metabolism
group_01213	WP_013320137.1	WP_024107908.1	WP_024107908.1	DDA3937_RS21470	DZA65_RS22540	HGI48_RS21560	inorganic ion transport and metabolism
group_01214	WP_013316713.1	WP_192990526.1	WP_024104840.1	DDA3937_RS04925	DZA65_RS05270	HGI48_RS04935	general function prediction only
group_01215	WP_013318906.1	WP_192989083.1	WP_024106765.1	DDA3937_RS15245	DZA65_RS16145	HGI48_RS15320	cell wall/membrane/envelope biogenesis
group_01216	WP_013319661.1	WP_192989564.1	WP_024107483.1	DDA3937_RS19000	DZA65_RS20210	HGI48_RS19090	amino acid transport and metabolism
group_01217	WP_193345746.1	WP_192991550.1	WP_035044894.1	NA	DZA65_RS18855	HGI48_RS17710	NA
group_01218	WP_013318495.1	WP_016940901.1	WP_016940901.1	DDA3937_RS13400	DZA65_RS13930	HGI48_RS13445	cell motility
group_01219	WP_013316268.1	WP_192990215.1	WP_024109672.1	DDA3937_RS02780	DZA65_RS02910	HGI48_RS02755	energy production and conversions
group_01220	WP_013318432.1	WP_192988793.1	WP_024106378.1	DDA3937_RS23250	DZA65_RS13635	HGI48_RS13165	cell cycle control, cell division, chromosome partitioning
group_01221	WP_013318985.1	WP_192989143.1	WP_024109096.1	DDA3937_RS15630	DZA65_RS16805	HGI48_RS15725	lipid transport and metabolism
group_01222	WP_013316020.1	WP_024104252.1	WP_024104252.1	DDA3937_RS01600	DZA65_RS01580	HGI48_RS01515	postranslational modification, protein turnover, chaperones
group_01223	WP_013318246.1	WP_024106217.1	WP_024106217.1	DDA3937_RS12215	DZA65_RS12745	HGI48_RS12305	inorganic ion transport and metabolism
group_01224	WP_013315727.1	WP_192989804.1	WP_024104008.1	DDA3937_RS00095	DZA65_RS22245	HGI48_RS21270	signal transduction mechanisms
group_01225	WP_013318438.1	WP_024108882.1	WP_024108882.1	DDA3937_RS13135	DZA65_RS13670	HGI48_RS13200	lipid transport and metabolism
group_01226	WP_013316628.1	WP_192990457.1	WP_024104766.1	DDA3937_RS04525	DZA65_RS04405	HGI48_RS04485	none
group_01227	WP_013318842.1	WP_192989041.1	WP_024106704.1	DDA3937_RS14955	DZA65_RS15805	HGI48_RS15045	none
group_01228	WP_013319750.1	WP_192989608.1	WP_024107565.1	DDA3937_RS19520	DZA65_RS20735	HGI48_RS19650	translation, ribosomal structure, and biogenesis
group_01229	WP_033112011.1	WP_192989184.1	WP_024106934.1	DDA3937_RS15995	DZA65_RS17200	HGI48_RS16115	amino acid transport and metabolism
group_01230	WP_013319944.1	WP_192989950.1	WP_024107736.1	DDA3937_RS20555	DZA65_RS00715	HGI48_RS00660	general function prediction only
group_01231	WP_013318504.1	WP_192988830.1	WP_024106478.1	DDA3937_RS13445	DZA65_RS13975	HGI48_RS13490	cell motility
group_01232	WP_033112167.1	WP_192989850.1	WP_024107888.1	DDA3937_RS21335	DZA65_RS22650	HGI48_RS21665	general function prediction only
group_01233	WP_033112191.1	WP_192990073.1	WP_024109561.1	DDA3937_RS01835	DZA65_RS01835	HGI48_RS01760	transcription
group_01234	WP_013317829.1	WP_192991230.1	WP_029729477.1	DDA3937_RS10190	DZA65_RS10640	HGI48_RS10220	none
group_01235	WP_013316345.1	WP_192990294.1	WP_024108224.1	DDA3937_RS03190	DZA65_RS03385	HGI48_RS03340	translation, ribosomal structure, and biogenesis
group_01236	WP_013318493.1	WP_192988823.1	WP_024106468.1	DDA3937_RS13390	DZA65_RS13920	HGI48_RS13435	cell motility
group_01237	WP_013317869.1	WP_192991255.1	WP_024105871.1	DDA3937_RS10395	DZA65_RS10880	HGI48_RS10400	amino acid transport and metabolism
group_01238	WP_013320036.1	WP_192989898.1	WP_024107828.1	DDA3937_RS20990	DZA65_RS00255	HGI48_RS00250	inorganic ion transport and metabolism
group_01239	WP_013318522.1	WP_024106496.1	WP_024106496.1	DDA3937_RS13535	DZA65_RS14065	HGI48_RS13580	signal transduction mechanisms
group_01240	WP_013319476.1	WP_024107287.1	WP_024107287.1	DDA3937_RS18095	DZA65_RS19175	HGI48_RS18030	transcription
group_01241	WP_013317084.1	WP_192990744.1	WP_024108524.1	DDA3937_RS06785	DZA65_RS07160	HGI48_RS06820	cell wall/membrane/envelope biogenesis
group_01242	WP_013317790.1	WP_192991208.1	WP_024105802.1	DDA3937_RS10035	DZA65_RS10475	HGI48_RS10065	none
group_01243	WP_013319812.1	WP_192989653.1	WP_024107616.1	DDA3937_RS19830	DZA65_RS21030	HGI48_RS19985	lipid transport and metabolism
group_01244	WP_033111837.1	WP_192991217.1	WP_024105817.1	DDA3937_RS10110	DZA65_RS10555	HGI48_RS10140	lipid transport and metabolism
group_01245	WP_013315820.1	WP_192989750.1	WP_024108065.1	DDA3937_RS00550	DZA65_RS21855	HGI48_RS20840	none
group_01246	WP_013318378.1	WP_192988759.1	WP_103415907.1	DDA3937_RS12855	DZA65_RS13390	HGI48_RS12925	nucleotide transport and metabolism
group_01247	WP_013319916.1	WP_024107712.1	WP_024109312.1	DDA3937_RS20405	DZA65_RS00850	HGI48_RS00795	energy production and conversions
group_01248	WP_013316092.1	WP_192991385.1	WP_024104329.1	DDA3937_RS01940	DZA65_RS01985	HGI48_RS01915	amino acid transport and metabolism
group_01249	WP_013317250.1	WP_192990831.1	WP_024105271.1	DDA3937_RS07530	DZA65_RS07905	HGI48_RS07395	energy production and conversions
group_01250	WP_033111700.1	WP_192990658.1	WP_024108484.1	DDA3937_RS06070	DZA65_RS06465	HGI48_RS06115	function unknown
group_01251	WP_013316290.1	WP_161132926.1	WP_024104517.1	DDA3937_RS02890	DZA65_RS03040	HGI48_RS02865	coenzyme transport and metabolism
group_01252	WP_013318829.1	WP_192989034.1	WP_024106695.1	DDA3937_RS14895	DZA65_RS15745	HGI48_RS14995	transcription
group_01253	WP_033111894.1	WP_192988626.1	WP_024108829.1	DDA3937_RS11855	DZA65_RS12430	HGI48_RS11915	amino acid transport and metabolism
group_01254	WP_013317912.1	WP_192991285.1	WP_024105912.1	DDA3937_RS10610	DZA65_RS11090	HGI48_RS10610	transcription
group_01255	WP_013317844.1	WP_022633470.1	WP_162928379.1	DDA3937_RS10265	DZA65_RS10750	HGI48_RS10275	carbohydrate transport and metabolism
group_01256	WP_013317033.1	WP_192990718.1	WP_103415787.1	DDA3937_RS06545	DZA65_RS06945	HGI48_RS06595	coenzyme transport and metabolism
group_01257	WP_013316301.1	WP_024104576.1	WP_024104576.1	DDA3937_RS02960	DZA65_RS03120	HGI48_RS03125	translation, ribosomal structure, and biogenesis
group_01258	WP_013318080.1	WP_024106055.1	WP_024106055.1	DDA3937_RS11415	DZA65_RS11800	HGI48_RS11455	translation, ribosomal structure, and biogenesis
group_01259	WP_013316105.1	WP_192990104.1	WP_024104346.1	DDA3937_RS02000	DZA65_RS02065	HGI48_RS01960	cell wall/membrane/envelope biogenesis
group_01260	WP_013319217.1	WP_192989277.1	WP_103415824.1	DDA3937_RS16845	DZA65_RS17990	HGI48_RS16915	amino acid transport and metabolism
group_01261	WP_013319950.1	WP_192989945.1	WP_024109323.1	DDA3937_RS20585	DZA65_RS00685	HGI48_RS00630	secondary metabolites biosynthesis, transport, and catabolism
group_01262	WP_193345737.1	WP_192990882.1	WP_103415751.1	DDA3937_RS07965	DZA65_RS08315	HGI48_RS07720	secondary metabolites biosynthesis, transport, and catabolism
group_01263	WP_013316424.1	WP_192990338.1	WP_026594649.1	DDA3937_RS03570	DZA65_RS03790	HGI48_RS03670	cell wall/membrane/envelope biogenesis
group_01264	WP_013318682.1	WP_192988918.1	WP_024106573.1	DDA3937_RS14205	DZA65_RS14855	HGI48_RS14180	postranslational modification, protein turnover, chaperones
group_01265	WP_013317053.1	WP_192990728.1	WP_024105153.1	DDA3937_RS06645	DZA65_RS07020	HGI48_RS06665	inorganic ion transport and metabolism
group_01266	WP_013317311.1	WP_192990860.1	WP_024108615.1	DDA3937_RS07800	DZA65_RS08165	HGI48_RS07610	carbohydrate transport and metabolism
group_01267	WP_013317480.1	WP_192991018.1	WP_026594723.1	DDA3937_RS08565	DZA65_RS09000	HGI48_RS08705	coenzyme transport and metabolism
group_01268	WP_042318400.1	WP_192988681.1	WP_024106215.1	DDA3937_RS12205	DZA65_RS12735	HGI48_RS12295	inorganic ion transport and metabolism
group_01269	WP_013316171.1	WP_029729212.1	WP_024104293.1	DDA3937_RS02315	DZA65_RS01810	HGI48_RS01735	carbohydrate transport and metabolism
group_01270	WP_013316328.1	WP_192990283.1	WP_024104599.1	DDA3937_RS03105	DZA65_RS03275	HGI48_RS03280	general function prediction only
group_01271	WP_013316594.1	WP_192990439.1	WP_024104742.1	DDA3937_RS04365	DZA65_RS04275	HGI48_RS04355	coenzyme transport and metabolism
group_01272	WP_033111491.1	WP_192989774.1	WP_024104049.1	DDA3937_RS00310	DZA65_RS22040	HGI48_RS21055	carbohydrate transport and metabolism
group_01273	WP_013319009.1	WP_024106893.1	WP_024106893.1	DDA3937_RS15740	DZA65_RS16905	HGI48_RS15825	none
group_01274	WP_013315987.1	WP_192990030.1	WP_103415813.1	DDA3937_RS01435	DZA65_RS01415	HGI48_RS01355	cell cycle control, cell division, chromosome partitioning
group_01275	WP_033112131.1	WP_192989679.1	WP_024109298.1	DDA3937_RS20065	DZA65_RS21255	HGI48_RS20210	cell wall/membrane/envelope biogenesis
group_01276	WP_013318430.1	WP_192988792.1	WP_024106376.1	DDA3937_RS13090	DZA65_RS13625	HGI48_RS13155	none
group_01277	WP_013319024.1	WP_192989172.1	WP_024106907.1	DDA3937_RS15835	DZA65_RS17060	HGI48_RS15975	inorganic ion transport and metabolism
group_01278	WP_013319190.1	WP_192989263.1	WP_024107043.1	DDA3937_RS16690	DZA65_RS17850	HGI48_RS16775	cell wall/membrane/envelope biogenesis
group_01279	WP_013317485.1	WP_192991021.1	WP_024105521.1	DDA3937_RS08590	DZA65_RS09025	HGI48_RS08730	inorganic ion transport and metabolism
group_01280	WP_013315723.1	WP_192991581.1	WP_162928384.1	DDA3937_RS00055	DZA65_RS22290	HGI48_RS21310	transcription
group_01281	WP_013317598.1	WP_192991084.1	WP_024105607.1	DDA3937_RS09125	DZA65_RS09465	HGI48_RS09165	function unknown
group_01282	WP_013317694.1	WP_192991136.1	WP_024105685.1	DDA3937_RS09535	DZA65_RS09860	HGI48_RS09550	energy production and conversions
group_01283	WP_033112216.1	WP_192991402.1	WP_024104712.1	DDA3937_RS03715	DZA65_RS03880	HGI48_RS03755	carbohydrate transport and metabolism
group_01284	WP_013316961.1	WP_192990666.1	WP_024105068.1	DDA3937_RS06140	DZA65_RS06530	HGI48_RS06185	coenzyme transport and metabolism
group_01285	WP_013317219.1	WP_192990812.1	WP_024105240.1	DDA3937_RS07380	DZA65_RS07755	HGI48_RS07245	transcription
group_01286	WP_013319400.1	WP_192989398.1	WP_024107223.1	DDA3937_RS17710	DZA65_RS18850	HGI48_RS17705	transcription
group_01287	WP_013318665.1	WP_192988909.1	WP_024106560.1	DDA3937_RS14125	DZA65_RS14785	HGI48_RS14125	defense mechanisms
group_01288	WP_148226882.1	WP_192989108.1	WP_026594959.1	DDA3937_RS12665	DZA65_RS16305	HGI48_RS15485	none
group_01289	WP_013318917.1	WP_192989090.1	WP_024106774.1	DDA3937_RS15290	DZA65_RS16190	HGI48_RS15370	energy production and conversions
group_01290	WP_033111609.1	WP_192990351.1	WP_024104709.1	DDA3937_RS03700	DZA65_RS03865	HGI48_RS03740	general function prediction only
group_01291	WP_012768121.1	WP_012768121.1	WP_012768121.1	DDA3937_RS19160	DZA65_RS20380	HGI48_RS19260	transcription
group_01292	WP_013318781.1	WP_192988980.1	WP_026594810.1	DDA3937_RS14665	DZA65_RS15550	HGI48_RS14610	inorganic ion transport and metabolism
group_01293	WP_033112072.1	WP_024107225.1	WP_024107225.1	DDA3937_RS17720	DZA65_RS18860	HGI48_RS17715	carbohydrate transport and metabolism
group_01294	WP_013317623.1	WP_192991094.1	WP_024105626.1	DDA3937_RS09230	DZA65_RS09565	HGI48_RS09260	carbohydrate transport and metabolism
group_01295	WP_013319835.1	WP_192989666.1	WP_024107635.1	DDA3937_RS19930	DZA65_RS21130	HGI48_RS20085	function unknown
group_01296	WP_013317800.1	WP_192991212.1	WP_024105810.1	DDA3937_RS10075	DZA65_RS10520	HGI48_RS10105	inorganic ion transport and metabolism
group_01297	WP_013317802.1	WP_024105812.1	WP_024105812.1	DDA3937_RS10085	DZA65_RS10530	HGI48_RS10115	replication, recombination, and repair
group_01298	WP_013319199.1	WP_192989269.1	WP_024107050.1	DDA3937_RS16730	DZA65_RS17885	HGI48_RS16810	amino acid transport and metabolism
group_01299	WP_013318972.1	WP_192989134.1	WP_024109090.1	DDA3937_RS15570	DZA65_RS16745	HGI48_RS15670	inorganic ion transport and metabolism
group_01300	WP_013317251.1	WP_192990832.1	WP_024105272.1	DDA3937_RS07535	DZA65_RS07910	HGI48_RS07400	amino acid transport and metabolism
group_01301	WP_013319532.1	WP_192989469.1	WP_103415649.1	DDA3937_RS18365	DZA65_RS19440	HGI48_RS18300	postranslational modification, protein turnover, chaperones
group_01302	WP_013315975.1	WP_192990022.1	WP_103415814.1	DDA3937_RS01375	DZA65_RS01355	HGI48_RS01295	translation, ribosomal structure, and biogenesis
group_01303	WP_013318422.1	WP_192988786.1	WP_024106369.1	DDA3937_RS13050	DZA65_RS13585	HGI48_RS13115	carbohydrate transport and metabolism
group_01304	WP_033112126.1	WP_161132514.1	WP_024107623.1	DDA3937_RS19870	DZA65_RS21065	HGI48_RS20025	general function prediction only
group_01305	WP_033112049.1	WP_192989354.1	WP_024107167.1	DDA3937_RS17420	DZA65_RS18545	HGI48_RS17450	transcription
group_01306	WP_013315802.1	WP_192989762.1	WP_024104075.1	DDA3937_RS00465	DZA65_RS21915	HGI48_RS20920	inorganic ion transport and metabolism
group_01307	WP_013317633.1	WP_192991461.1	WP_024108698.1	DDA3937_RS09275	DZA65_RS09605	HGI48_RS09300	lipid transport and metabolism
group_01308	WP_033112418.1	WP_192989441.1	WP_024109202.1	DDA3937_RS18155	DZA65_RS19250	HGI48_RS18100	coenzyme transport and metabolism
group_01309	WP_013316106.1	WP_161132420.1	WP_024104347.1	DDA3937_RS02005	DZA65_RS02070	HGI48_RS01965	cell wall/membrane/envelope biogenesis
group_01310	WP_013319857.1	WP_192989678.1	WP_024109297.1	DDA3937_RS20060	DZA65_RS21250	HGI48_RS20205	cell wall/membrane/envelope biogenesis
group_01311	WP_013317909.1	WP_024108766.1	WP_024105909.1	DDA3937_RS10595	DZA65_RS11075	HGI48_RS10595	carbohydrate transport and metabolism
group_01312	WP_013315889.1	WP_192989712.1	WP_024104148.1	DDA3937_RS00885	DZA65_RS21535	HGI48_RS20490	carbohydrate transport and metabolism
group_01313	WP_013318268.1	WP_192988700.1	WP_024106239.1	DDA3937_RS12330	DZA65_RS12850	HGI48_RS12410	translation, ribosomal structure, and biogenesis
group_01314	WP_013317898.1	WP_029729485.1	WP_024105898.1	DDA3937_RS10540	DZA65_RS11020	HGI48_RS10540	transcription
group_01315	WP_013318134.1	WP_192988603.1	WP_103415968.1	DDA3937_RS11690	DZA65_RS12235	HGI48_RS11750	intracellular trafficking, secretion, and vesicular transport
group_01316	WP_013316146.1	WP_192990131.1	WP_024108139.1	DDA3937_RS02190	DZA65_RS02275	HGI48_RS02145	carbohydrate transport and metabolism
group_01317	WP_013319075.1	WP_161131985.1	WP_024106950.1	DDA3937_RS16110	DZA65_RS17330	HGI48_RS16235	translation, ribosomal structure, and biogenesis
group_01318	WP_033112102.1	WP_192989563.1	WP_024107477.1	DDA3937_RS18960	DZA65_RS20175	HGI48_RS19055	translation, ribosomal structure, and biogenesis
group_01319	WP_013315914.1	WP_192989991.1	WP_024104170.1	DDA3937_RS01025	DZA65_RS01085	HGI48_RS01020	cell wall/membrane/envelope biogenesis
group_01320	WP_013316011.1	WP_192990039.1	WP_024108102.1	DDA3937_RS01555	DZA65_RS01535	HGI48_RS01470	cell wall/membrane/envelope biogenesis
group_01321	WP_013318287.1	WP_192988707.1	WP_024106253.1	DDA3937_RS12405	DZA65_RS12925	HGI48_RS12475	function unknown
group_01322	WP_013318357.1	WP_024109981.1	WP_024106312.1	DDA3937_RS12750	DZA65_RS13280	HGI48_RS12815	cell wall/membrane/envelope biogenesis
group_01323	WP_013319573.1	WP_192989491.1	WP_024107375.1	DDA3937_RS18560	DZA65_RS19630	HGI48_RS18495	translation, ribosomal structure, and biogenesis
group_01324	WP_013319958.1	WP_192989932.1	WP_024107760.1	DDA3937_RS20625	DZA65_RS00595	HGI48_RS00560	inorganic ion transport and metabolism
group_01325	WP_013318675.1	WP_161131658.1	WP_024106567.1	DDA3937_RS14170	DZA65_RS14825	HGI48_RS14155	energy production and conversions
group_01326	WP_013318846.1	WP_192989044.1	WP_024106706.1	DDA3937_RS14970	DZA65_RS15815	HGI48_RS15070	general function prediction only
group_01327	WP_033111842.1	WP_192991254.1	WP_024105870.1	DDA3937_RS10390	DZA65_RS10875	HGI48_RS10395	inorganic ion transport and metabolism
group_01328	WP_033111845.1	WP_192991267.1	WP_103415870.1	DDA3937_RS10475	DZA65_RS10955	HGI48_RS10475	amino acid transport and metabolism
group_01329	WP_013319675.1	WP_024107495.1	WP_024107495.1	DDA3937_RS19065	DZA65_RS20275	HGI48_RS19155	amino acid transport and metabolism
group_01330	WP_013316806.1	WP_192990589.1	WP_103415780.1	DDA3937_RS05385	DZA65_RS05765	HGI48_RS05445	translation, ribosomal structure, and biogenesis
group_01331	WP_013317487.1	WP_192991023.1	WP_024105523.1	DDA3937_RS08600	DZA65_RS09035	HGI48_RS08740	amino acid transport and metabolism
group_01332	WP_081441334.1	WP_192990746.1	WP_158666887.1	DDA3937_RS06800	DZA65_RS07175	HGI48_RS06835	cell cycle control, cell division, chromosome partitioning
group_01333	WP_013315804.1	WP_192989760.1	WP_024104077.1	DDA3937_RS00475	DZA65_RS21905	HGI48_RS20910	inorganic ion transport and metabolism
group_01334	WP_013315839.1	WP_192989739.1	WP_024104102.1	DDA3937_RS00635	DZA65_RS21765	HGI48_RS20755	intracellular trafficking, secretion, and vesicular transport
group_01335	WP_013318703.1	WP_024106592.1	WP_024106592.1	DDA3937_RS14305	DZA65_RS14955	HGI48_RS14280	energy production and conversions
group_01336	WP_013316932.1	WP_192990652.1	WP_024105047.1	DDA3937_RS06010	DZA65_RS06400	HGI48_RS06055	carbohydrate transport and metabolism
group_01337	WP_013319803.1	WP_192989637.1	WP_035044961.1	DDA3937_RS19785	DZA65_RS20970	HGI48_RS19900	transcription
group_01338	WP_013317916.1	WP_192991288.1	WP_024105916.1	DDA3937_RS10630	DZA65_RS11110	HGI48_RS10630	nucleotide transport and metabolism
group_01339	WP_013319925.1	WP_192989959.1	WP_024107719.1	DDA3937_RS20450	DZA65_RS00815	HGI48_RS00760	cell wall/membrane/envelope biogenesis
group_01340	WP_013316192.1	WP_192990165.1	WP_024104423.1	DDA3937_RS02425	DZA65_RS02490	HGI48_RS02385	amino acid transport and metabolism
group_01341	WP_013319198.1	WP_161132014.1	WP_024107049.1	DDA3937_RS16725	DZA65_RS17880	HGI48_RS16805	amino acid transport and metabolism
group_01342	WP_013320023.1	WP_024107816.1	WP_024107816.1	DDA3937_RS20930	DZA65_RS00315	HGI48_RS00315	carbohydrate transport and metabolism
group_01343	WP_013319327.1	WP_192989349.1	WP_024107161.1	DDA3937_RS17375	DZA65_RS18505	HGI48_RS17415	transcription
group_01344	WP_013319511.1	WP_192989457.1	WP_024109207.1	DDA3937_RS18260	DZA65_RS19335	HGI48_RS18195	coenzyme transport and metabolism
group_01345	WP_013317828.1	WP_192991229.1	WP_024105832.1	DDA3937_RS10185	DZA65_RS10635	HGI48_RS10215	signal transduction mechanisms
group_01346	WP_033111998.1	WP_192989136.1	WP_024109092.1	DDA3937_RS15585	DZA65_RS16760	HGI48_RS15685	inorganic ion transport and metabolism
group_01347	WP_033112391.1	WP_192989187.1	WP_024106941.1	DDA3937_RS16035	DZA65_RS17240	HGI48_RS16155	nucleotide transport and metabolism
group_01348	WP_013317360.1	WP_192990892.1	WP_024105407.1	DDA3937_RS08040	DZA65_RS08380	HGI48_RS07785	nucleotide transport and metabolism
group_01349	WP_033112054.1	WP_192991549.1	WP_024107182.1	DDA3937_RS17480	DZA65_RS18620	HGI48_RS17540	translation, ribosomal structure, and biogenesis
group_01350	WP_013315881.1	WP_161132024.1	WP_024104140.1	DDA3937_RS00845	DZA65_RS21575	HGI48_RS20530	carbohydrate transport and metabolism
group_01351	WP_013316933.1	WP_026594685.1	WP_026594685.1	DDA3937_RS06015	DZA65_RS06410	HGI48_RS06060	transcription
group_01352	WP_013317702.1	WP_024105693.1	WP_024108716.1	DDA3937_RS09585	DZA65_RS09910	HGI48_RS09600	postranslational modification, protein turnover, chaperones
group_01353	WP_013319596.1	WP_024107397.1	WP_024107397.1	DDA3937_RS18680	DZA65_RS19745	HGI48_RS18610	cell wall/membrane/envelope biogenesis
group_01354	WP_033111576.1	WP_192990199.1	WP_024104471.1	DDA3937_RS02595	DZA65_RS02735	HGI48_RS02625	none
group_01355	WP_013319923.1	WP_192989961.1	WP_024107717.1	DDA3937_RS20440	DZA65_RS00825	HGI48_RS00770	cell wall/membrane/envelope biogenesis
group_01356	WP_013315916.1	WP_192989993.1	WP_024104172.1	DDA3937_RS01035	DZA65_RS01095	HGI48_RS01030	coenzyme transport and metabolism
group_01357	WP_013316223.1	WP_192990192.1	WP_024104462.1	DDA3937_RS02555	DZA65_RS02690	HGI48_RS02585	transcription
group_01358	WP_013320049.1	WP_161131882.1	WP_024107836.1	DDA3937_RS21060	DZA65_RS00215	HGI48_RS00210	translation, ribosomal structure, and biogenesis
group_01359	WP_013317751.1	WP_192991178.1	WP_024105741.1	DDA3937_RS09845	DZA65_RS10185	HGI48_RS09855	cell wall/membrane/envelope biogenesis
group_01360	WP_013319244.1	WP_192989293.1	WP_024107089.1	DDA3937_RS16975	DZA65_RS18115	HGI48_RS17040	general function prediction only
group_01361	WP_033111962.1	WP_192988955.1	WP_024106630.1	DDA3937_RS14490	DZA65_RS15395	HGI48_RS14460	energy production and conversions
group_01362	WP_013317982.1	WP_024105975.1	WP_024108792.1	DDA3937_RS10955	DZA65_RS11365	HGI48_RS10905	signal transduction mechanisms
group_01363	WP_013319223.1	WP_022634659.1	WP_012885939.1	DDA3937_RS16875	DZA65_RS18020	HGI48_RS16945	transcription
group_01364	WP_013318072.1	WP_192988565.1	WP_024106047.1	DDA3937_RS11370	DZA65_RS11755	HGI48_RS11410	lipid transport and metabolism
group_01365	WP_013316830.1	WP_192990609.1	WP_024104958.1	DDA3937_RS05520	DZA65_RS05905	HGI48_RS05580	coenzyme transport and metabolism
group_01366	WP_013319353.1	WP_192989372.1	WP_024107185.1	DDA3937_RS17500	DZA65_RS18640	HGI48_RS17555	general function prediction only
group_01367	WP_013319542.1	WP_192989476.1	WP_024107344.1	DDA3937_RS18410	DZA65_RS19480	HGI48_RS18340	amino acid transport and metabolism
group_01368	WP_013316621.1	WP_024104759.1	WP_024104759.1	DDA3937_RS04490	DZA65_RS04370	HGI48_RS04450	amino acid transport and metabolism
group_01369	WP_013318270.1	WP_192988701.1	WP_024106240.1	DDA3937_RS12335	DZA65_RS12860	HGI48_RS12415	inorganic ion transport and metabolism
group_01370	WP_013319311.1	WP_192989336.1	WP_024107147.1	DDA3937_RS17295	DZA65_RS18430	HGI48_RS17340	extracellular structures
group_01371	WP_013320065.1	WP_192989877.1	WP_024107850.1	DDA3937_RS21130	DZA65_RS00150	HGI48_RS00130	carbohydrate transport and metabolism
group_01372	WP_013315739.1	WP_192989797.1	WP_024104024.1	DDA3937_RS00155	DZA65_RS22180	HGI48_RS21205	general function prediction only
group_01373	WP_013318763.1	WP_024106645.1	WP_024106645.1	DDA3937_RS14585	DZA65_RS15470	HGI48_RS14535	translation, ribosomal structure, and biogenesis
group_01374	WP_013318739.1	WP_192988951.1	WP_024106626.1	DDA3937_RS14470	DZA65_RS15375	HGI48_RS14440	amino acid transport and metabolism
group_01375	WP_013317321.1	WP_192990862.1	WP_024105367.1	DDA3937_RS07855	DZA65_RS08175	HGI48_RS07620	energy production and conversions
group_01376	WP_013317617.1	WP_192991460.1	WP_024105623.1	DDA3937_RS09205	DZA65_RS09545	HGI48_RS09240	general function prediction only
group_01377	WP_033112082.1	WP_103415645.1	WP_103415645.1	DDA3937_RS17835	DZA65_RS18920	HGI48_RS17775	coenzyme transport and metabolism
group_01378	WP_013317325.1	WP_192990864.1	WP_029729393.1	DDA3937_RS07870	DZA65_RS08190	HGI48_RS07630	transcription
group_01379	WP_013316766.1	WP_024104891.1	WP_024104891.1	DDA3937_RS05195	DZA65_RS05535	HGI48_RS05195	lipid transport and metabolism
group_01380	WP_013316849.1	WP_161131569.1	WP_024108450.1	DDA3937_RS05615	DZA65_RS05985	HGI48_RS05660	energy production and conversions
group_01381	WP_013317241.1	WP_161132825.1	WP_024105264.1	DDA3937_RS07485	DZA65_RS07870	HGI48_RS07360	transcription
group_01382	WP_013319207.1	WP_024110144.1	WP_103415628.1	DDA3937_RS16770	DZA65_RS17915	HGI48_RS16840	translation, ribosomal structure, and biogenesis
group_01383	WP_013320119.1	WP_161131947.1	WP_029729834.1	DDA3937_RS21385	DZA65_RS22615	HGI48_RS21630	cell wall/membrane/envelope biogenesis
group_01384	WP_013319875.1	WP_192989694.1	WP_024107672.1	DDA3937_RS20160	DZA65_RS21340	HGI48_RS20300	coenzyme transport and metabolism
group_01385	WP_033111744.1	WP_192990828.1	WP_024105266.1	DDA3937_RS07500	DZA65_RS07880	HGI48_RS07370	general function prediction only
group_01386	WP_107768443.1	WP_192990577.1	WP_024104916.1	DDA3937_RS05285	DZA65_RS05670	HGI48_RS05370	secondary metabolites biosynthesis, transport, and catabolism
group_01387	WP_013319912.1	WP_161131620.1	WP_024107710.1	DDA3937_RS20385	DZA65_RS00870	HGI48_RS00815	transcription
group_01388	WP_013317679.1	WP_192991126.1	WP_024105673.1	DDA3937_RS09470	DZA65_RS09800	HGI48_RS09490	amino acid transport and metabolism
group_01389	WP_139348398.1	WP_192989212.1	WP_024109125.1	DDA3937_RS16315	DZA65_RS17500	HGI48_RS16410	carbohydrate transport and metabolism
group_01390	WP_013318489.1	WP_024106464.1	WP_024106464.1	DDA3937_RS13370	DZA65_RS13900	HGI48_RS13415	cell motility
group_01391	WP_013318186.1	WP_192988641.1	WP_026594754.1	DDA3937_RS11935	DZA65_RS12475	HGI48_RS12025	general function prediction only
group_01392	WP_013316916.1	WP_192990643.1	WP_024105031.1	DDA3937_RS05930	DZA65_RS06310	HGI48_RS05975	coenzyme transport and metabolism
group_01393	WP_013315915.1	WP_192989992.1	WP_024104171.1	DDA3937_RS01030	DZA65_RS01090	HGI48_RS01025	coenzyme transport and metabolism
group_01394	WP_013319339.1	WP_024107171.1	WP_024107171.1	DDA3937_RS17435	DZA65_RS18565	HGI48_RS17500	amino acid transport and metabolism
group_01395	WP_013317011.1	WP_192990704.1	WP_024105114.1	DDA3937_RS06420	DZA65_RS06810	HGI48_RS06465	amino acid transport and metabolism
group_01396	WP_013319539.1	WP_192989473.1	WP_024107341.1	DDA3937_RS18395	DZA65_RS19465	HGI48_RS18325	carbohydrate transport and metabolism
group_01397	WP_013318016.1	WP_192991366.1	WP_116587120.1	DDA3937_RS11105	DZA65_RS11505	HGI48_RS11125	none
group_01398	WP_033112272.1	WP_192991430.1	WP_026594709.1	DDA3937_RS07525	DZA65_RS07900	HGI48_RS07390	inorganic ion transport and metabolism
group_01399	WP_013315984.1	WP_192990028.1	WP_024104221.1	DDA3937_RS01420	DZA65_RS01400	HGI48_RS01340	general function prediction only
group_01400	WP_013317522.1	WP_192991040.1	WP_024105548.1	DDA3937_RS08775	DZA65_RS09160	HGI48_RS08855	amino acid transport and metabolism
group_01401	WP_013315830.1	WP_192989743.1	WP_024104093.1	DDA3937_RS00590	DZA65_RS21815	HGI48_RS20800	function unknown
group_01402	WP_013318803.1	WP_192988993.1	WP_024109046.1	DDA3937_RS14765	DZA65_RS15645	HGI48_RS14700	intracellular trafficking, secretion, and vesicular transport
group_01403	WP_013316887.1	WP_192990630.1	WP_024105007.1	DDA3937_RS05805	DZA65_RS06180	HGI48_RS05855	coenzyme transport and metabolism
group_01404	WP_013317343.1	WP_192990880.1	WP_024105392.1	DDA3937_RS07955	DZA65_RS08305	HGI48_RS07710	transcription
group_01405	WP_013317663.1	WP_192991119.1	WP_024108710.1	DDA3937_RS09405	DZA65_RS09730	HGI48_RS09420	amino acid transport and metabolism
group_01406	WP_013316930.1	WP_024105045.1	WP_024105045.1	DDA3937_RS06000	DZA65_RS06390	HGI48_RS06045	carbohydrate transport and metabolism
group_01407	WP_013316034.1	WP_161132388.1	WP_024104262.1	DDA3937_RS01670	DZA65_RS01640	HGI48_RS01565	general function prediction only
group_01408	WP_013318124.1	WP_192988598.1	WP_024106109.1	DDA3937_RS11640	DZA65_RS12185	HGI48_RS11700	none
group_01409	WP_013316893.1	WP_192990633.1	WP_024109785.1	DDA3937_RS05825	DZA65_RS06205	HGI48_RS05870	signal transduction mechanisms
group_01410	WP_013317624.1	WP_192991095.1	WP_024105627.1	DDA3937_RS09235	DZA65_RS09570	HGI48_RS09265	carbohydrate transport and metabolism
group_01411	WP_033112303.1	WP_192991458.1	WP_158666901.1	DDA3937_RS08950	DZA65_RS09325	HGI48_RS09020	inorganic ion transport and metabolism
group_01412	WP_012769780.1	WP_012769780.1	WP_012769780.1	DDA3937_RS11010	DZA65_RS11420	HGI48_RS10960	nucleotide transport and metabolism
group_01413	WP_013319233.1	WP_024107080.1	WP_024107080.1	DDA3937_RS16925	DZA65_RS18070	HGI48_RS16995	coenzyme transport and metabolism
group_01414	WP_013316346.1	WP_192990295.1	WP_024108225.1	DDA3937_RS03195	DZA65_RS03390	HGI48_RS03345	general function prediction only
group_01415	WP_013319945.1	WP_161131607.1	WP_024107737.1	DDA3937_RS20560	DZA65_RS00710	HGI48_RS00655	general function prediction only
group_01416	WP_033111917.1	WP_192988719.1	WP_024106269.1	DDA3937_RS12505	DZA65_RS13010	HGI48_RS12560	none
group_01417	WP_033111985.1	WP_192989084.1	WP_024106766.1	DDA3937_RS15250	DZA65_RS16150	HGI48_RS15330	general function prediction only
group_01418	WP_033111683.1	WP_192991415.1	WP_035044555.1	DDA3937_RS05565	DZA65_RS05950	HGI48_RS05625	general function prediction only
group_01419	WP_013316360.1	WP_192990304.1	WP_024104634.1	DDA3937_RS03275	DZA65_RS03460	HGI48_RS03415	postranslational modification, protein turnover, chaperones
group_01420	WP_033111833.1	WP_192991192.1	WP_103415938.1	DDA3937_RS09950	DZA65_RS10290	HGI48_RS09955	general function prediction only
group_01421	WP_013318292.1	WP_192988711.1	WP_024106258.1	DDA3937_RS12430	DZA65_RS12950	HGI48_RS12500	transcription
group_01422	WP_013316642.1	WP_192990470.1	WP_024108319.1	DDA3937_RS04590	DZA65_RS04475	HGI48_RS04550	lipid transport and metabolism
group_01423	WP_013317007.1	WP_192990700.1	WP_024105110.1	DDA3937_RS06400	DZA65_RS06790	HGI48_RS06445	function unknown
group_01424	WP_013317299.1	WP_192990855.1	WP_081634304.1	DDA3937_RS07755	DZA65_RS08120	HGI48_RS07570	inorganic ion transport and metabolism
group_01425	WP_013319140.1	WP_192991539.1	WP_024107002.1	DDA3937_RS16445	DZA65_RS17640	HGI48_RS16540	none
group_01426	WP_013316307.1	WP_161132782.1	WP_024104580.1	DDA3937_RS02985	DZA65_RS03150	HGI48_RS03155	coenzyme transport and metabolism
group_01427	WP_013318405.1	WP_161132610.1	WP_024106353.1	DDA3937_RS12965	DZA65_RS13500	HGI48_RS13035	coenzyme transport and metabolism
group_01428	WP_013319580.1	WP_024107382.1	WP_024107382.1	DDA3937_RS18595	DZA65_RS19665	HGI48_RS18530	postranslational modification, protein turnover, chaperones
group_01429	WP_013316645.1	WP_192990471.1	WP_103415924.1	DDA3937_RS04605	DZA65_RS04485	HGI48_RS04560	transcription
group_01430	WP_013319224.1	WP_192989280.1	WP_024109158.1	DDA3937_RS16880	DZA65_RS18025	HGI48_RS16950	cell wall/membrane/envelope biogenesis
group_01431	WP_013317371.1	WP_161131968.1	WP_024105415.1	DDA3937_RS08090	DZA65_RS08410	HGI48_RS07815	signal transduction mechanisms
group_01432	WP_013317510.1	WP_161138092.1	WP_024105540.1	DDA3937_RS08715	DZA65_RS09115	HGI48_RS08810	translation, ribosomal structure, and biogenesis
group_01433	WP_013319460.1	WP_024107274.1	WP_024107274.1	DDA3937_RS18015	DZA65_RS19095	HGI48_RS17950	cell wall/membrane/envelope biogenesis
group_01434	WP_013318948.1	WP_192989120.1	WP_024106839.1	DDA3937_RS15450	DZA65_RS16635	HGI48_RS15560	cell wall/membrane/envelope biogenesis
group_01435	WP_013319528.1	WP_192989466.1	WP_024107333.1	DDA3937_RS18345	DZA65_RS19420	HGI48_RS18280	coenzyme transport and metabolism
group_01436	WP_013319952.1	WP_192989943.1	WP_024107744.1	DDA3937_RS20595	DZA65_RS00675	HGI48_RS00620	amino acid transport and metabolism
group_01437	WP_033112342.1	WP_192991532.1	WP_024109074.1	DDA3937_RS12690	DZA65_RS16280	HGI48_RS15460	intracellular trafficking, secretion, and vesicular transport
group_01438	WP_013319823.1	WP_024110289.1	WP_024110289.1	DDA3937_RS19875	DZA65_RS21075	HGI48_RS20030	inorganic ion transport and metabolism
group_01439	WP_033112019.1	WP_024106979.1	WP_024106979.1	DDA3937_RS16320	DZA65_RS17505	HGI48_RS16415	carbohydrate transport and metabolism
group_01440	WP_013320136.1	WP_161142939.1	WP_024107907.1	DDA3937_RS21465	DZA65_RS22545	HGI48_RS21565	inorganic ion transport and metabolism
group_01441	WP_013319919.1	WP_192989962.1	WP_024109313.1	DDA3937_RS20420	DZA65_RS00835	HGI48_RS00780	cell cycle control, cell division, chromosome partitioning
group_01442	WP_033112376.1	WP_192991520.1	WP_024106661.1	DDA3937_RS14670	DZA65_RS15555	HGI48_RS14615	inorganic ion transport and metabolism
group_01443	WP_013316737.1	WP_024109680.1	WP_024104862.1	DDA3937_RS05050	DZA65_RS05390	HGI48_RS05050	transcription
group_01444	WP_013315993.1	WP_192990034.1	WP_024104230.1	DDA3937_RS01465	DZA65_RS01445	HGI48_RS01385	transcription
group_01445	WP_013317543.1	WP_192991456.1	WP_029729435.1	DDA3937_RS08870	DZA65_RS09255	HGI48_RS08940	amino acid transport and metabolism
group_01446	WP_033111758.1	WP_192990876.1	WP_024105388.1	DDA3937_RS07935	DZA65_RS08285	HGI48_RS07690	inorganic ion transport and metabolism
group_01447	WP_013319524.1	WP_024107329.1	WP_024107329.1	DDA3937_RS18325	DZA65_RS19400	HGI48_RS18260	lipid transport and metabolism
group_01448	WP_013316655.1	WP_192990478.1	WP_103415922.1	DDA3937_RS04650	DZA65_RS04530	HGI48_RS04610	transcription
group_01449	WP_013317300.1	WP_192991438.1	WP_024105356.1	DDA3937_RS07760	DZA65_RS08125	HGI48_RS07575	inorganic ion transport and metabolism
group_01450	WP_033111678.1	WP_192990598.1	WP_024104941.1	DDA3937_RS05435	DZA65_RS05820	HGI48_RS05495	inorganic ion transport and metabolism
group_01451	WP_013316389.1	WP_192990318.1	WP_024104663.1	DDA3937_RS03415	DZA65_RS03630	HGI48_RS03515	cell wall/membrane/envelope biogenesis
group_01452	WP_013318295.1	WP_024106260.1	WP_024106260.1	DDA3937_RS12445	DZA65_RS12960	HGI48_RS12510	defense mechanisms
group_01453	WP_013316072.1	WP_192990081.1	WP_103415808.1	DDA3937_RS01860	DZA65_RS01860	HGI48_RS01805	none
group_01454	WP_013316324.1	WP_192990280.1	WP_103415867.1	DDA3937_RS03080	DZA65_RS03245	HGI48_RS03250	translation, ribosomal structure, and biogenesis
group_01455	WP_013316422.1	WP_192990336.1	WP_024104691.1	DDA3937_RS03560	DZA65_RS03770	HGI48_RS03650	defense mechanisms
group_01456	WP_013319993.1	WP_161131852.1	WP_024107787.1	DDA3937_RS20785	DZA65_RS00460	HGI48_RS00460	none
group_01457	WP_013319111.1	WP_192989210.1	WP_024106976.1	DDA3937_RS16305	DZA65_RS17490	HGI48_RS16400	carbohydrate transport and metabolism
group_01458	WP_033111928.1	WP_192988760.1	WP_024109987.1	DDA3937_RS12865	DZA65_RS13400	HGI48_RS12935	inorganic ion transport and metabolism
group_01459	WP_013319833.1	WP_192989664.1	WP_024107633.1	DDA3937_RS19920	DZA65_RS21120	HGI48_RS20075	coenzyme transport and metabolism
group_01460	WP_013319602.1	WP_192989515.1	WP_024109236.1	DDA3937_RS18715	DZA65_RS19840	HGI48_RS18700	general function prediction only
group_01461	WP_033111723.1	WP_192990928.1	WP_024105457.1	DDA3937_RS07095	DZA65_RS08620	HGI48_RS08025	none
group_01462	WP_013318441.1	WP_192988799.1	WP_024106388.1	DDA3937_RS13155	DZA65_RS13690	HGI48_RS13220	translation, ribosomal structure, and biogenesis
group_01463	WP_013318924.1	WP_192989096.1	WP_024109066.1	DDA3937_RS15325	DZA65_RS16225	HGI48_RS15405	transcription
group_01464	WP_013319472.1	WP_192989429.1	WP_024107283.1	DDA3937_RS18080	DZA65_RS19160	HGI48_RS18015	translation, ribosomal structure, and biogenesis
group_01465	WP_013317278.1	WP_192990847.1	WP_024109829.1	DDA3937_RS07660	DZA65_RS08020	HGI48_RS07510	inorganic ion transport and metabolism
group_01466	WP_013317893.1	WP_192991272.1	WP_024105893.1	DDA3937_RS10515	DZA65_RS10995	HGI48_RS10515	postranslational modification, protein turnover, chaperones
group_01467	WP_033111715.1	WP_192991425.1	WP_024105196.1	DDA3937_RS06885	DZA65_RS07215	HGI48_RS06875	carbohydrate transport and metabolism
group_01468	WP_013319447.1	WP_161131788.1	WP_024107261.1	DDA3937_RS17950	DZA65_RS19030	HGI48_RS17885	cell wall/membrane/envelope biogenesis
group_01469	WP_013319584.1	WP_192989495.1	WP_024107386.1	DDA3937_RS18615	DZA65_RS19685	HGI48_RS18550	translation, ribosomal structure, and biogenesis
group_01470	WP_033111610.1	WP_192990352.1	WP_024104710.1	DDA3937_RS03705	DZA65_RS03870	HGI48_RS03745	carbohydrate transport and metabolism
group_01471	WP_013318437.1	WP_024106383.1	WP_024106383.1	DDA3937_RS13130	DZA65_RS13665	HGI48_RS13195	lipid transport and metabolism
group_01472	WP_013316837.1	WP_192990614.1	WP_024104965.1	DDA3937_RS05555	DZA65_RS05940	HGI48_RS05615	coenzyme transport and metabolism
group_01473	WP_013317538.1	WP_192991050.1	WP_024105562.1	DDA3937_RS08845	DZA65_RS09230	HGI48_RS08915	transcription
group_01474	WP_033112361.1	WP_192991516.1	WP_024106545.1	DDA3937_RS14045	DZA65_RS14715	HGI48_RS14040	transcription
group_01475	WP_013315976.1	WP_192990023.1	WP_024104213.1	DDA3937_RS01380	DZA65_RS01360	HGI48_RS01300	translation, ribosomal structure, and biogenesis
group_01476	WP_013319012.1	WP_024106896.1	WP_024106896.1	DDA3937_RS15755	DZA65_RS16920	HGI48_RS15840	signal transduction mechanisms
group_01477	WP_013317755.1	WP_192991181.1	WP_024105746.1	DDA3937_RS09865	DZA65_RS10210	HGI48_RS09875	none
group_01478	WP_013320117.1	WP_192989845.1	WP_024109379.1	DDA3937_RS21375	DZA65_RS22625	HGI48_RS21640	cell wall/membrane/envelope biogenesis
group_01479	WP_013320107.1	WP_192989852.1	WP_024107886.1	DDA3937_RS21325	DZA65_RS22660	HGI48_RS21675	transcription
group_01480	WP_013317858.1	WP_024108758.1	WP_024108758.1	DDA3937_RS10345	DZA65_RS10830	HGI48_RS10355	cell wall/membrane/envelope biogenesis
group_01481	WP_013316087.1	WP_192990095.1	WP_024104326.1	DDA3937_RS01925	DZA65_RS01970	HGI48_RS01900	nucleotide transport and metabolism
group_01482	WP_033111600.1	WP_024104671.1	WP_024104671.1	DDA3937_RS03455	DZA65_RS03670	HGI48_RS03555	lipid transport and metabolism
group_01483	WP_013317914.1	WP_192991287.1	WP_024105914.1	DDA3937_RS10620	DZA65_RS11100	HGI48_RS10620	general function prediction only
group_01484	WP_033112164.1	WP_192989867.1	WP_024109366.1	DDA3937_RS21250	DZA65_RS00050	HGI48_RS00060	translation, ribosomal structure, and biogenesis
group_01485	WP_013315906.1	WP_192989702.1	WP_024104163.1	DDA3937_RS00970	DZA65_RS21450	HGI48_RS20405	transcription
group_01486	WP_013316683.1	WP_192989941.1	WP_024107746.1	DDA3937_RS04800	DZA65_RS00665	HGI48_RS00610	cell wall/membrane/envelope biogenesis
group_01487	WP_013318304.1	WP_192988717.1	WP_024106267.1	DDA3937_RS12495	DZA65_RS13000	HGI48_RS12550	general function prediction only
group_01488	WP_013316284.1	WP_192990228.1	WP_024104511.1	DDA3937_RS02860	DZA65_RS03010	HGI48_RS02835	carbohydrate transport and metabolism
group_01489	WP_013318452.1	WP_192988806.1	WP_024106397.1	DDA3937_RS13205	DZA65_RS13745	HGI48_RS13270	lipid transport and metabolism
group_01490	WP_013319044.1	WP_161132986.1	WP_024109116.1	DDA3937_RS15940	DZA65_RS17140	HGI48_RS16055	none
group_01491	WP_013316977.1	WP_192990679.1	WP_024105083.1	DDA3937_RS06225	DZA65_RS06615	HGI48_RS06270	signal transduction mechanisms
group_01492	WP_013319685.1	WP_192989578.1	WP_024107504.1	DDA3937_RS19130	DZA65_RS20345	HGI48_RS19220	translation, ribosomal structure, and biogenesis
group_01493	WP_033111967.1	WP_192988978.1	WP_103415837.1	DDA3937_RS14655	DZA65_RS15540	HGI48_RS14600	inorganic ion transport and metabolism
group_01494	WP_175637705.1	WP_192991388.1	WP_035045091.1	NA	DZA65_RS02330	HGI48_RS02195	NA
group_01495	WP_013317381.1	WP_161131960.1	WP_024105424.1	DDA3937_RS08135	DZA65_RS08455	HGI48_RS07865	transcription
group_01496	WP_013315882.1	WP_192989717.1	WP_024104141.1	DDA3937_RS00850	DZA65_RS21570	HGI48_RS20525	general function prediction only
group_01497	WP_013318214.1	WP_192988662.1	WP_024108842.1	DDA3937_RS12070	DZA65_RS12610	HGI48_RS12165	none
group_01498	WP_013317494.1	WP_192991028.1	WP_024105530.1	DDA3937_RS08640	DZA65_RS09070	HGI48_RS08780	defense mechanisms
group_01499	WP_013318709.1	WP_024106599.1	WP_024106599.1	DDA3937_RS14340	DZA65_RS14990	HGI48_RS14315	transcription
group_01500	WP_013316605.1	WP_192990446.1	WP_024104749.1	DDA3937_RS04420	DZA65_RS04310	HGI48_RS04395	inorganic ion transport and metabolism
group_01501	WP_013319996.1	WP_024107790.1	WP_024107790.1	DDA3937_RS20800	DZA65_RS00445	HGI48_RS00445	none
group_01502	WP_013319007.1	WP_192989154.1	WP_024106892.1	DDA3937_RS15730	DZA65_RS16895	HGI48_RS15815	translation, ribosomal structure, and biogenesis
group_01503	WP_013317922.1	WP_192991293.1	WP_024105920.1	DDA3937_RS10660	DZA65_RS11130	HGI48_RS10660	none
group_01504	WP_013319558.1	WP_024107360.1	WP_024107360.1	DDA3937_RS18490	DZA65_RS19550	HGI48_RS18415	transcription
group_01505	WP_013317362.1	WP_192990894.1	WP_024108633.1	DDA3937_RS08050	DZA65_RS08390	HGI48_RS07795	inorganic ion transport and metabolism
group_01506	WP_033112098.1	WP_192989516.1	WP_026594855.1	DDA3937_RS18730	DZA65_RS19855	HGI48_RS18715	signal transduction mechanisms
group_01507	WP_033112202.1	WP_192991393.1	WP_026594992.1	DDA3937_RS02505	DZA65_RS02555	HGI48_RS02450	inorganic ion transport and metabolism
group_01508	WP_013316071.1	WP_119875274.1	WP_024104302.1	DDA3937_RS01855	DZA65_RS01855	HGI48_RS01780	carbohydrate transport and metabolism
group_01509	WP_013318062.1	WP_192988559.1	WP_024108909.1	DDA3937_RS11315	DZA65_RS11700	HGI48_RS11355	carbohydrate transport and metabolism
group_01510	WP_013318669.1	WP_192988911.1	WP_024106564.1	DDA3937_RS14145	DZA65_RS14805	HGI48_RS14140	postranslational modification, protein turnover, chaperones
group_01511	WP_013316824.1	WP_192990604.1	WP_024104952.1	DDA3937_RS05485	DZA65_RS05870	HGI48_RS05545	intracellular trafficking, secretion, and vesicular transport
group_01512	WP_013317361.1	WP_192990893.1	WP_024105408.1	DDA3937_RS08045	DZA65_RS08385	HGI48_RS07790	nucleotide transport and metabolism
group_01513	WP_033111669.1	WP_192990536.1	WP_024104857.1	DDA3937_RS05020	DZA65_RS05365	HGI48_RS05025	general function prediction only
group_01514	WP_013316326.1	WP_024104597.1	WP_024104597.1	DDA3937_RS03095	DZA65_RS03260	HGI48_RS03265	cell wall/membrane/envelope biogenesis
group_01515	WP_013318068.1	WP_024106043.1	WP_024106043.1	DDA3937_RS11350	DZA65_RS11735	HGI48_RS11390	carbohydrate transport and metabolism
group_01516	WP_013315772.1	WP_192989773.1	WP_024104051.1	DDA3937_RS00320	DZA65_RS22030	HGI48_RS21045	general function prediction only
group_01517	WP_013315827.1	WP_192989745.1	WP_024104092.1	DDA3937_RS00580	DZA65_RS21825	HGI48_RS20810	carbohydrate transport and metabolism
group_01518	WP_013319052.1	WP_024106929.1	WP_024106929.1	DDA3937_RS15975	DZA65_RS17175	HGI48_RS16090	defense mechanisms
group_01519	WP_013316293.1	WP_192990235.1	WP_024104520.1	DDA3937_RS02910	DZA65_RS03055	HGI48_RS02875	coenzyme transport and metabolism
group_01520	WP_013316303.1	WP_192990276.1	WP_024104577.1	DDA3937_RS02970	DZA65_RS03130	HGI48_RS03135	energy production and conversions
group_01521	WP_033112228.1	WP_192990456.1	WP_103415925.1	DDA3937_RS04520	DZA65_RS04400	HGI48_RS04480	function unknown
group_01522	WP_033112444.1	WP_192991371.1	WP_026594978.1	DDA3937_RS20860	DZA65_RS00385	HGI48_RS00385	lipid transport and metabolism
group_01523	WP_013315904.1	WP_161132655.1	WP_024104161.1	DDA3937_RS00960	DZA65_RS21460	HGI48_RS20415	amino acid transport and metabolism
group_01524	WP_013316811.1	WP_192990594.1	WP_024104938.1	DDA3937_RS05410	DZA65_RS05795	HGI48_RS05470	transcription
group_01525	WP_013316477.1	WP_192990910.1	WP_024108642.1	DDA3937_RS03815	DZA65_RS08515	HGI48_RS07920	defense mechanisms
group_01526	WP_013317116.1	WP_192990758.1	WP_046830383.1	DDA3937_RS06925	DZA65_RS07250	HGI48_RS06905	inorganic ion transport and metabolism
group_01527	WP_013316416.1	WP_192990332.1	WP_024108248.1	DDA3937_RS03535	DZA65_RS03745	HGI48_RS03625	general function prediction only
group_01528	WP_013320084.1	WP_192989870.1	WP_026594876.1	DDA3937_RS21220	DZA65_RS00085	HGI48_RS00075	function unknown
group_01529	WP_013316112.1	WP_192990110.1	WP_103415802.1	DDA3937_RS02045	DZA65_RS02105	HGI48_RS02005	mobilome: prophages, transposons
group_01530	WP_013318503.1	WP_192988829.1	WP_024106477.1	DDA3937_RS13440	DZA65_RS13970	HGI48_RS13485	cell wall/membrane/envelope biogenesis
group_01531	WP_013316915.1	WP_024105030.1	WP_024105030.1	DDA3937_RS05925	DZA65_RS06305	HGI48_RS05970	coenzyme transport and metabolism
group_01532	WP_013317866.1	WP_013317866.1	WP_013317866.1	DDA3937_RS10380	DZA65_RS10865	HGI48_RS10385	inorganic ion transport and metabolism
group_01533	WP_013317559.1	WP_192991457.1	WP_024108680.1	DDA3937_RS08940	DZA65_RS09315	HGI48_RS09010	inorganic ion transport and metabolism
group_01534	WP_013318521.1	WP_024106494.1	WP_024106494.1	DDA3937_RS13530	DZA65_RS14060	HGI48_RS13575	signal transduction mechanisms
group_01535	WP_013316329.1	WP_192990284.1	WP_024104600.1	DDA3937_RS03110	DZA65_RS03280	HGI48_RS03285	postranslational modification, protein turnover, chaperones
group_01536	WP_013317355.1	WP_192990889.1	WP_024105403.1	DDA3937_RS08015	DZA65_RS08360	HGI48_RS07765	transcription
group_01537	WP_013317986.1	WP_192991337.1	WP_024105978.1	DDA3937_RS10970	DZA65_RS11380	HGI48_RS10920	none
group_01538	WP_033111612.1	WP_192990356.1	WP_024104715.1	DDA3937_RS03730	DZA65_RS03895	HGI48_RS03770	carbohydrate transport and metabolism
group_01539	WP_013316159.1	WP_192990141.1	WP_024104394.1	DDA3937_RS02255	DZA65_RS02350	HGI48_RS02210	transcription
group_01540	WP_013319732.1	WP_192989593.1	WP_024107550.1	DDA3937_RS19435	DZA65_RS20640	HGI48_RS19555	carbohydrate transport and metabolism
group_01541	WP_013317924.1	WP_192991294.1	WP_024105922.1	DDA3937_RS10670	DZA65_RS11140	HGI48_RS10670	transcription
group_01542	WP_013319913.1	WP_192989963.1	WP_046830427.1	DDA3937_RS22535	DZA65_RS00865	HGI48_RS00810	general function prediction only
group_01543	WP_033111803.1	WP_192991065.1	WP_162928377.1	DDA3937_RS08955	DZA65_RS09330	HGI48_RS09025	amino acid transport and metabolism
group_01544	WP_013316180.1	WP_192990154.1	WP_024104412.1	DDA3937_RS02360	DZA65_RS02425	HGI48_RS02315	inorganic ion transport and metabolism
group_01545	WP_013319061.1	WP_161138335.1	WP_024109120.1	DDA3937_RS16010	DZA65_RS17215	HGI48_RS16130	amino acid transport and metabolism
group_01546	WP_013318668.1	WP_192988910.1	WP_026594801.1	DDA3937_RS14140	DZA65_RS14800	HGI48_RS14135	none
group_01547	WP_033111846.1	WP_192991270.1	WP_024105888.1	DDA3937_RS10490	DZA65_RS10970	HGI48_RS10490	general function prediction only
group_01548	WP_033111708.1	WP_024105174.1	WP_024105174.1	DDA3937_RS06730	DZA65_RS07105	HGI48_RS06750	carbohydrate transport and metabolism
group_01549	WP_013320012.1	WP_161131862.1	WP_024107805.1	DDA3937_RS20875	DZA65_RS00370	HGI48_RS00370	nucleotide transport and metabolism
group_01550	WP_013317369.1	WP_192990897.1	WP_162928375.1	DDA3937_RS08085	DZA65_RS08405	HGI48_RS07810	carbohydrate transport and metabolism
group_01551	WP_013319827.1	WP_192989659.1	WP_024107627.1	DDA3937_RS19890	DZA65_RS21090	HGI48_RS20045	replication, recombination, and repair
group_01552	WP_033111716.1	WP_192990754.1	WP_024105199.1	DDA3937_RS06895	DZA65_RS07225	HGI48_RS06885	general function prediction only
group_01553	WP_013315861.1	WP_192989724.1	WP_024108071.1	DDA3937_RS00745	DZA65_RS21640	HGI48_RS20625	general function prediction only
group_01554	WP_013316309.1	WP_192990278.1	WP_024104582.1	DDA3937_RS03000	DZA65_RS03165	HGI48_RS03170	none
group_01555	WP_013316720.1	WP_192990529.1	WP_024104847.1	DDA3937_RS04955	DZA65_RS05305	HGI48_RS04965	cell wall/membrane/envelope biogenesis
group_01556	WP_013319616.1	WP_192989524.1	WP_024107426.1	DDA3937_RS18780	DZA65_RS19900	HGI48_RS18765	transcription
group_01557	WP_042318771.1	WP_192991440.1	WP_024105428.1	DDA3937_RS08155	DZA65_RS08475	HGI48_RS07885	inorganic ion transport and metabolism
group_01558	WP_013317515.1	WP_109105272.1	WP_024105542.1	DDA3937_RS08735	DZA65_RS09125	HGI48_RS08820	cell wall/membrane/envelope biogenesis
group_01559	WP_013318436.1	WP_192988796.1	WP_024106382.1	DDA3937_RS13125	DZA65_RS13660	HGI48_RS13190	lipid transport and metabolism
group_01560	WP_013319870.1	WP_192989690.1	WP_024107667.1	DDA3937_RS20135	DZA65_RS21315	HGI48_RS20275	transcription
group_01561	WP_013317782.1	WP_192991199.1	WP_024108741.1	DDA3937_RS10005	DZA65_RS10350	HGI48_RS10015	general function prediction only
group_01562	WP_013319948.1	WP_192989947.1	WP_024107740.1	DDA3937_RS20575	DZA65_RS00695	HGI48_RS00640	inorganic ion transport and metabolism
group_01563	WP_013316213.1	WP_192990175.1	WP_024104437.1	DDA3937_RS02510	DZA65_RS02560	HGI48_RS02455	inorganic ion transport and metabolism
group_01564	WP_013319546.1	WP_024110224.1	WP_024107349.1	DDA3937_RS18435	DZA65_RS19505	HGI48_RS18365	transcription
group_01565	WP_013318792.1	WP_192988987.1	WP_024106670.1	DDA3937_RS14715	DZA65_RS15600	HGI48_RS14655	secondary metabolites biosynthesis, transport, and catabolism
group_01566	WP_013316810.1	WP_192990593.1	WP_024104937.1	DDA3937_RS05405	DZA65_RS05790	HGI48_RS05465	replication, recombination, and repair
group_01567	WP_013319714.1	WP_192989582.1	WP_029729781.1	DDA3937_RS19355	DZA65_RS20575	HGI48_RS19455	signal transduction mechanisms
group_01568	WP_013317890.1	WP_192991271.1	WP_024105890.1	DDA3937_RS10500	DZA65_RS10980	HGI48_RS10500	translation, ribosomal structure, and biogenesis
group_01569	WP_013316586.1	WP_024104736.1	WP_024104736.1	DDA3937_RS04330	DZA65_RS04240	HGI48_RS04325	nucleotide transport and metabolism
group_01570	WP_012769686.1	WP_192988562.1	WP_024106042.1	DDA3937_RS11345	DZA65_RS11730	HGI48_RS11385	carbohydrate transport and metabolism
group_01571	WP_013317629.1	WP_161132754.1	WP_024105631.1	DDA3937_RS09260	DZA65_RS09590	HGI48_RS09285	transcription
group_01572	WP_013316394.1	WP_192990322.1	WP_024104668.1	DDA3937_RS03440	DZA65_RS03655	HGI48_RS03540	carbohydrate transport and metabolism
group_01573	WP_033111918.1	WP_024106281.1	WP_024106281.1	DDA3937_RS12565	DZA65_RS13075	HGI48_RS12620	coenzyme transport and metabolism
group_01574	WP_013317269.1	WP_192990842.1	WP_024108591.1	DDA3937_RS07615	DZA65_RS07970	HGI48_RS07465	inorganic ion transport and metabolism
group_01575	WP_013319426.1	WP_192989408.1	WP_103415647.1	DDA3937_RS17850	DZA65_RS18935	HGI48_RS17790	cell wall/membrane/envelope biogenesis
group_01576	WP_013317385.1	WP_192990905.1	WP_024105427.1	DDA3937_RS08150	DZA65_RS08470	HGI48_RS07880	inorganic ion transport and metabolism
group_01577	WP_013319599.1	WP_192989507.1	WP_024107400.1	DDA3937_RS18695	DZA65_RS19760	HGI48_RS18625	general function prediction only
group_01578	WP_013319957.1	WP_192989933.1	WP_024107759.1	DDA3937_RS20620	DZA65_RS00600	HGI48_RS00565	inorganic ion transport and metabolism
group_01579	WP_013316267.1	WP_192990214.1	WP_024104494.1	DDA3937_RS02775	DZA65_RS02905	HGI48_RS02750	transcription
group_01580	WP_033112141.1	WP_161131589.1	WP_024107763.1	DDA3937_RS20640	DZA65_RS00580	HGI48_RS00545	transcription
group_01581	WP_013318596.1	WP_192990793.1	WP_024106435.1	DDA3937_RS13855	DZA65_RS07615	HGI48_RS07110	intracellular trafficking, secretion, and vesicular transport
group_01582	WP_033111840.1	WP_192991239.1	WP_024105850.1	DDA3937_RS10260	DZA65_RS10745	HGI48_RS10270	carbohydrate transport and metabolism
group_01583	WP_013318130.1	WP_192988601.1	WP_024109937.1	DDA3937_RS11670	DZA65_RS12215	HGI48_RS11730	none
group_01584	WP_013316143.1	WP_192990129.1	WP_024104379.1	DDA3937_RS02175	DZA65_RS02260	HGI48_RS02130	carbohydrate transport and metabolism
group_01585	WP_013318726.1	WP_192988943.1	WP_024106613.1	DDA3937_RS14405	DZA65_RS15305	HGI48_RS14375	general function prediction only
group_01586	WP_013317029.1	WP_192990717.1	WP_024108502.1	DDA3937_RS06515	DZA65_RS06910	HGI48_RS06560	intracellular trafficking, secretion, and vesicular transport
group_01587	WP_013319338.1	WP_192989362.1	WP_024107169.1	DDA3937_RS17430	DZA65_RS18555	HGI48_RS17490	transcription
group_01588	WP_013319646.1	WP_192989547.1	WP_024107451.1	DDA3937_RS18925	DZA65_RS20030	HGI48_RS18930	inorganic ion transport and metabolism
group_01589	WP_033111542.1	WP_192990068.1	WP_103415809.1	DDA3937_RS01805	DZA65_RS01775	HGI48_RS01700	transcription
group_01590	WP_033112118.1	WP_192989615.1	WP_024110273.1	DDA3937_RS19575	DZA65_RS20790	HGI48_RS19705	none
group_01591	WP_013317911.1	WP_024105911.1	WP_024105911.1	DDA3937_RS10605	DZA65_RS11085	HGI48_RS10605	carbohydrate transport and metabolism
group_01592	WP_013319821.1	WP_161132515.1	WP_024107622.1	DDA3937_RS19865	DZA65_RS21060	HGI48_RS20020	function unknown
group_01593	WP_148226906.1	WP_192991533.1	WP_024106798.1	DDA3937_RS12655	DZA65_RS16315	HGI48_RS15495	carbohydrate transport and metabolism
group_01594	WP_013316366.1	WP_024104639.1	WP_024104639.1	DDA3937_RS03300	DZA65_RS03485	HGI48_RS03440	replication, recombination, and repair
group_01595	WP_013316833.1	WP_192990612.1	WP_024108447.1	DDA3937_RS05535	DZA65_RS05920	HGI48_RS05595	coenzyme transport and metabolism
group_01596	WP_033111824.1	WP_192991149.1	WP_024105703.1	DDA3937_RS09645	DZA65_RS09965	HGI48_RS09655	transcription
group_01597	WP_033112316.1	WP_192991248.1	WP_024105863.1	DDA3937_RS10335	DZA65_RS10820	HGI48_RS10345	general function prediction only
group_01598	WP_081441348.1	WP_192991376.1	WP_103415767.1	DDA3937_RS20425	DZA65_RS00830	HGI48_RS00775	carbohydrate transport and metabolism
group_01599	WP_013316643.1	WP_161132241.1	WP_024104779.1	DDA3937_RS04595	DZA65_RS04480	HGI48_RS04555	transcription
group_01600	WP_013318275.1	WP_192988703.1	WP_024106245.1	DDA3937_RS12360	DZA65_RS12885	HGI48_RS12440	none
group_01601	WP_013316656.1	WP_192990479.1	WP_024104789.1	DDA3937_RS04655	DZA65_RS04535	HGI48_RS04615	translation, ribosomal structure, and biogenesis
group_01602	WP_013316943.1	WP_192990657.1	WP_024108483.1	DDA3937_RS06065	DZA65_RS06460	HGI48_RS06110	cell wall/membrane/envelope biogenesis
group_01603	WP_081441322.1	WP_192991381.1	WP_071598798.1	DDA3937_RS01475	DZA65_RS01455	HGI48_RS01395	defense mechanisms
group_01604	WP_013318736.1	WP_161131637.1	WP_024106623.1	DDA3937_RS14455	DZA65_RS15355	HGI48_RS14425	lipid transport and metabolism
group_01605	WP_013319122.1	WP_192989218.1	WP_024109128.1	DDA3937_RS16350	DZA65_RS17535	HGI48_RS16450	general function prediction only
group_01606	WP_013319767.1	WP_192989619.1	WP_103415765.1	DDA3937_RS19605	DZA65_RS20825	HGI48_RS19735	postranslational modification, protein turnover, chaperones
group_01607	WP_013317731.1	WP_192991162.1	WP_024105721.1	DDA3937_RS09740	DZA65_RS10060	HGI48_RS09750	amino acid transport and metabolism
group_01608	WP_033111718.1	WP_192990756.1	WP_024105202.1	DDA3937_RS06915	DZA65_RS07240	HGI48_RS06895	inorganic ion transport and metabolism
group_01609	WP_013315720.1	WP_024104002.1	WP_024104002.1	DDA3937_RS00040	DZA65_RS22305	HGI48_RS21325	carbohydrate transport and metabolism
group_01610	WP_013318869.1	WP_192989059.1	WP_024106733.1	DDA3937_RS15075	DZA65_RS15960	HGI48_RS15155	coenzyme transport and metabolism
group_01611	WP_013317674.1	WP_192991124.1	WP_024105668.1	DDA3937_RS09450	DZA65_RS09780	HGI48_RS09470	translation, ribosomal structure, and biogenesis
group_01612	WP_033111740.1	WP_192990813.1	WP_103415736.1	DDA3937_RS07390	DZA65_RS07765	HGI48_RS07255	transcription
group_01613	WP_013315722.1	WP_161131937.1	WP_024104004.1	DDA3937_RS00050	DZA65_RS22295	HGI48_RS21315	carbohydrate transport and metabolism
group_01614	WP_013319985.1	WP_161131846.1	WP_024107779.1	DDA3937_RS20745	DZA65_RS00500	HGI48_RS00500	none
group_01615	WP_013317245.1	WP_192990829.1	WP_024105267.1	DDA3937_RS07505	DZA65_RS07885	HGI48_RS07375	postranslational modification, protein turnover, chaperones
group_01616	WP_013317298.1	WP_192990854.1	WP_103415746.1	DDA3937_RS07750	DZA65_RS08115	HGI48_RS07565	inorganic ion transport and metabolism
group_01617	WP_033111519.1	WP_192989709.1	WP_024104151.1	DDA3937_RS00910	DZA65_RS21510	HGI48_RS20465	coenzyme transport and metabolism
group_01618	WP_042318336.1	WP_192991215.1	WP_024105815.1	DDA3937_RS10100	DZA65_RS10545	HGI48_RS10130	inorganic ion transport and metabolism
group_01619	WP_013319523.1	WP_192989463.1	WP_024107328.1	DDA3937_RS18320	DZA65_RS19395	HGI48_RS18255	nucleotide transport and metabolism
group_01620	WP_033111797.1	WP_192991054.1	WP_024105566.1	DDA3937_RS08865	DZA65_RS09250	HGI48_RS08935	amino acid transport and metabolism
group_01621	WP_013317357.1	WP_024105405.1	WP_024108628.1	DDA3937_RS08025	DZA65_RS08370	HGI48_RS07775	transcription
group_01622	WP_033112179.1	WP_192989775.1	WP_024104048.1	DDA3937_RS00305	DZA65_RS22045	HGI48_RS21060	carbohydrate transport and metabolism
group_01623	WP_042318034.1	WP_192990087.1	WP_026594894.1	DDA3937_RS01890	DZA65_RS01895	HGI48_RS01840	inorganic ion transport and metabolism
group_01624	WP_013316003.1	WP_013316003.1	WP_013316003.1	DDA3937_RS01515	DZA65_RS01495	HGI48_RS01430	signal transduction mechanisms
group_01625	WP_013317378.1	WP_161131963.1	WP_024105421.1	DDA3937_RS08120	DZA65_RS08440	HGI48_RS07850	general function prediction only
group_01626	WP_013316606.1	WP_192990447.1	WP_103415928.1	DDA3937_RS04425	DZA65_RS04315	HGI48_RS04400	amino acid transport and metabolism
group_01627	WP_033111905.1	WP_192988669.1	WP_024106202.1	DDA3937_RS12125	DZA65_RS12670	HGI48_RS12220	none
group_01628	WP_013319607.1	WP_192989518.1	WP_024107419.1	DDA3937_RS18740	DZA65_RS19865	HGI48_RS18725	amino acid transport and metabolism
group_01629	WP_013317867.1	WP_192991253.1	WP_024105869.1	DDA3937_RS10385	DZA65_RS10870	HGI48_RS10390	inorganic ion transport and metabolism
group_01630	WP_013316281.1	WP_192990225.1	WP_024108204.1	DDA3937_RS02845	DZA65_RS02990	HGI48_RS02820	inorganic ion transport and metabolism
group_01631	WP_013316639.1	WP_192990468.1	WP_024108318.1	DDA3937_RS04580	DZA65_RS04460	HGI48_RS04540	inorganic ion transport and metabolism
group_01632	WP_013317473.1	WP_192991017.1	WP_024105515.1	DDA3937_RS08540	DZA65_RS08995	HGI48_RS08700	coenzyme transport and metabolism
group_01633	WP_013317507.1	WP_192991031.1	WP_024105537.1	DDA3937_RS08700	DZA65_RS09100	HGI48_RS08795	none
group_01634	WP_013316867.1	WP_024104991.1	WP_024108455.1	DDA3937_RS05705	DZA65_RS06075	HGI48_RS05750	lipid transport and metabolism
group_01635	WP_013316058.1	WP_192990067.1	WP_103415811.1	DDA3937_RS01795	DZA65_RS01765	HGI48_RS01690	secondary metabolites biosynthesis, transport, and catabolism
group_01636	WP_013318171.1	WP_192988625.1	WP_024108828.1	DDA3937_RS11850	DZA65_RS12425	HGI48_RS11910	none
group_01637	WP_013316979.1	WP_192990681.1	WP_024108487.1	DDA3937_RS06235	DZA65_RS06625	HGI48_RS06280	inorganic ion transport and metabolism
group_01638	WP_013317022.1	WP_192990709.1	WP_024105124.1	DDA3937_RS06475	DZA65_RS06860	HGI48_RS06515	energy production and conversions
group_01639	WP_033111651.1	WP_161132246.1	WP_103415923.1	DDA3937_RS04625	DZA65_RS04505	HGI48_RS04580	carbohydrate transport and metabolism
group_01640	WP_013317086.1	WP_192990745.1	WP_024108526.1	DDA3937_RS06795	DZA65_RS07170	HGI48_RS06830	cell wall/membrane/envelope biogenesis
group_01641	WP_013317639.1	WP_192991103.1	WP_024105639.1	DDA3937_RS09300	DZA65_RS09630	HGI48_RS09325	carbohydrate transport and metabolism
group_01642	WP_013317094.1	WP_192990752.1	WP_024108527.1	DDA3937_RS06835	DZA65_RS07205	HGI48_RS06865	transcription
group_01643	WP_013318281.1	WP_192990767.1	WP_024105214.1	DDA3937_RS12385	DZA65_RS07300	HGI48_RS06955	transcription
group_01644	WP_033111588.1	WP_192990296.1	WP_024104626.1	DDA3937_RS03225	DZA65_RS03420	HGI48_RS03375	transcription
group_01645	WP_013315841.1	WP_161132039.1	WP_103415856.1	DDA3937_RS00645	DZA65_RS21755	HGI48_RS20745	cell cycle control, cell division, chromosome partitioning
group_01646	WP_013317075.1	WP_161131484.1	WP_024108517.1	DDA3937_RS06740	DZA65_RS07115	HGI48_RS06760	cell wall/membrane/envelope biogenesis
group_01647	WP_013317237.1	WP_192990826.1	WP_024105260.1	DDA3937_RS07465	DZA65_RS07850	HGI48_RS07340	energy production and conversions
group_01648	WP_013319514.1	WP_192989459.1	WP_024107319.1	DDA3937_RS18275	DZA65_RS19350	HGI48_RS18210	signal transduction mechanisms
group_01649	WP_013315880.1	WP_024104139.1	WP_024104139.1	DDA3937_RS00840	DZA65_RS21580	HGI48_RS20535	inorganic ion transport and metabolism
group_01650	WP_013316261.1	WP_024104488.1	WP_024104488.1	DDA3937_RS02745	DZA65_RS02875	HGI48_RS02720	coenzyme transport and metabolism
group_01651	WP_013319129.1	WP_024109135.1	WP_024109135.1	DDA3937_RS16390	DZA65_RS17575	HGI48_RS16490	inorganic ion transport and metabolism
group_01652	WP_013316460.1	WP_192990357.1	WP_024104716.1	DDA3937_RS03735	DZA65_RS03900	HGI48_RS03775	carbohydrate transport and metabolism
group_01653	WP_013316721.1	WP_192990530.1	WP_024104848.1	DDA3937_RS04960	DZA65_RS05310	HGI48_RS04970	nucleotide transport and metabolism
group_01654	WP_013317794.1	WP_192991210.1	WP_024105805.1	DDA3937_RS10050	DZA65_RS10490	HGI48_RS10080	function unknown
group_01655	WP_193345741.1	WP_192991106.1	WP_024108702.1	DDA3937_RS09320	DZA65_RS09650	HGI48_RS09345	defense mechanisms
group_01656	WP_139348394.1	WP_192991556.1	WP_024109237.1	DDA3937_RS18725	DZA65_RS19850	HGI48_RS18710	signal transduction mechanisms
group_01657	WP_013315842.1	WP_024104105.1	WP_024104105.1	DDA3937_RS00650	DZA65_RS21750	HGI48_RS20740	transcription
group_01658	WP_013316411.1	WP_024104683.1	WP_024104683.1	DDA3937_RS03510	DZA65_RS03730	HGI48_RS03610	inorganic ion transport and metabolism
group_01659	WP_013316077.1	WP_192990085.1	WP_024109564.1	DDA3937_RS01880	DZA65_RS01885	HGI48_RS01830	amino acid transport and metabolism
group_01660	WP_033111971.1	WP_192989002.1	WP_024106690.1	DDA3937_RS14830	DZA65_RS15710	HGI48_RS14760	coenzyme transport and metabolism
group_01661	WP_013317741.1	WP_192991172.1	WP_024105733.1	DDA3937_RS09800	DZA65_RS10125	HGI48_RS09815	coenzyme transport and metabolism
group_01662	WP_013317855.1	WP_192991247.1	WP_024105861.1	DDA3937_RS10325	DZA65_RS10810	HGI48_RS10335	nucleotide transport and metabolism
group_01663	WP_013319949.1	WP_192989946.1	WP_024107741.1	DDA3937_RS20580	DZA65_RS00690	HGI48_RS00635	inorganic ion transport and metabolism
group_01664	WP_033111656.1	WP_192990483.1	WP_024104795.1	DDA3937_RS04700	DZA65_RS04565	HGI48_RS04645	none
group_01665	WP_013315845.1	WP_024104108.1	WP_024104108.1	DDA3937_RS00665	DZA65_RS21735	HGI48_RS20725	amino acid transport and metabolism
group_01666	WP_013316042.1	WP_192990054.1	WP_024104270.1	DDA3937_RS01715	DZA65_RS01685	HGI48_RS01610	translation, ribosomal structure, and biogenesis
group_01667	WP_013316393.1	WP_192990321.1	WP_024104667.1	DDA3937_RS03435	DZA65_RS03650	HGI48_RS03535	signal transduction mechanisms
group_01668	WP_013319342.1	WP_192989366.1	WP_024107174.1	DDA3937_RS17450	DZA65_RS18580	HGI48_RS17515	none
group_01669	WP_013319651.1	WP_192989561.1	WP_024107475.1	DDA3937_RS18950	DZA65_RS20160	HGI48_RS19045	lipid transport and metabolism
group_01670	WP_013317627.1	WP_192991097.1	WP_024108695.1	DDA3937_RS09250	DZA65_RS09580	HGI48_RS09275	replication, recombination, and repair
group_01671	WP_013320092.1	WP_192989866.1	WP_024109367.1	DDA3937_RS21255	DZA65_RS00045	HGI48_RS00055	translation, ribosomal structure, and biogenesis
group_01672	WP_013318761.1	WP_192988966.1	WP_024109031.1	DDA3937_RS14575	DZA65_RS15460	HGI48_RS14525	cell wall/membrane/envelope biogenesis
group_01673	WP_013317993.1	WP_103415882.1	WP_103415882.1	DDA3937_RS11005	DZA65_RS11415	HGI48_RS10955	lipid transport and metabolism
group_01674	WP_033111613.1	WP_024104718.1	WP_024104718.1	DDA3937_RS03765	DZA65_RS03915	HGI48_RS03785	none
group_01675	WP_013317711.1	WP_192991147.1	WP_024105701.1	DDA3937_RS09635	DZA65_RS09955	HGI48_RS09645	transcription
group_01676	WP_013320135.1	WP_192989837.1	WP_024107906.1	DDA3937_RS21460	DZA65_RS22550	HGI48_RS21570	inorganic ion transport and metabolism
group_01677	WP_013315857.1	WP_161132032.1	WP_024104123.1	DDA3937_RS00725	DZA65_RS21660	HGI48_RS20645	carbohydrate transport and metabolism
group_01678	WP_013315753.1	WP_192989786.1	WP_024104036.1	DDA3937_RS00230	DZA65_RS22105	HGI48_RS21130	transcription
group_01679	WP_013318185.1	WP_192988640.1	WP_024106162.1	DDA3937_RS11930	DZA65_RS12470	HGI48_RS12020	transcription
group_01680	WP_013318484.1	WP_192988821.1	WP_024108889.1	DDA3937_RS13345	DZA65_RS13875	HGI48_RS13390	cell motility
group_01681	WP_013318694.1	WP_192988927.1	WP_024109014.1	DDA3937_RS14265	DZA65_RS14915	HGI48_RS14240	general function prediction only
group_01682	WP_013316632.1	WP_192990461.1	WP_024104770.1	DDA3937_RS04545	DZA65_RS04425	HGI48_RS04505	transcription
group_01683	WP_013319829.1	WP_192989661.1	WP_024107629.1	DDA3937_RS19900	DZA65_RS21100	HGI48_RS20055	amino acid transport and metabolism
group_01684	WP_042318710.1	WP_192991577.1	WP_103415862.1	DDA3937_RS00265	DZA65_RS22070	HGI48_RS21095	inorganic ion transport and metabolism
group_01685	WP_033112244.1	WP_024104970.1	WP_024104970.1	DDA3937_RS05595	DZA65_RS05965	HGI48_RS05640	lipid transport and metabolism
group_01686	WP_013317853.1	WP_192991245.1	WP_024105859.1	DDA3937_RS10310	DZA65_RS10795	HGI48_RS10320	replication, recombination, and repair
group_01687	WP_013317811.1	WP_024105821.1	WP_024105821.1	DDA3937_RS10130	DZA65_RS10575	HGI48_RS10160	transcription
group_01688	WP_013318212.1	WP_192988660.1	WP_024106188.1	DDA3937_RS12060	DZA65_RS12600	HGI48_RS12155	mobilome: prophages, transposons
group_01689	WP_013318738.1	WP_192988950.1	WP_024106625.1	DDA3937_RS14465	DZA65_RS15370	HGI48_RS14435	translation, ribosomal structure, and biogenesis
group_01690	WP_013316347.1	WP_192991399.1	WP_024108226.1	DDA3937_RS03200	DZA65_RS03395	HGI48_RS03350	transcription
group_01691	WP_033112077.1	WP_103415642.1	WP_103415642.1	DDA3937_RS17775	DZA65_RS18905	HGI48_RS17760	inorganic ion transport and metabolism
group_01692	WP_013320059.1	WP_192989882.1	WP_024109356.1	DDA3937_RS21105	DZA65_RS00175	HGI48_RS00155	inorganic ion transport and metabolism
group_01693	WP_013318065.1	WP_192988560.1	WP_024108910.1	DDA3937_RS11330	DZA65_RS11715	HGI48_RS11370	carbohydrate transport and metabolism
group_01694	WP_033111995.1	WP_192989124.1	WP_024106847.1	DDA3937_RS15495	DZA65_RS16675	HGI48_RS15600	inorganic ion transport and metabolism
group_01695	WP_013319085.1	WP_192989196.1	WP_024106956.1	DDA3937_RS16150	DZA65_RS17360	HGI48_RS16265	none
group_01696	WP_171849480.1	WP_192988651.1	WP_035044709.1	DDA3937_RS12005	DZA65_RS12545	HGI48_RS12095	none
group_01697	WP_013318994.1	WP_192991535.1	WP_072145077.1	DDA3937_RS15675	DZA65_RS16845	HGI48_RS15765	cell wall/membrane/envelope biogenesis
group_01698	WP_107768463.1	WP_192991328.1	WP_024109921.1	DDA3937_RS10905	DZA65_RS11325	HGI48_RS10860	transcription
group_01699	WP_013318407.1	WP_192988775.1	WP_024108877.1	DDA3937_RS12975	DZA65_RS13510	HGI48_RS13045	postranslational modification, protein turnover, chaperones
group_01700	WP_013318501.1	WP_192988827.1	WP_024106475.1	DDA3937_RS13430	DZA65_RS13960	HGI48_RS13475	cell motility
group_01701	WP_013320156.1	WP_024109389.1	WP_024109389.1	DDA3937_RS21565	DZA65_RS22400	HGI48_RS21420	energy production and conversions
group_01702	WP_013320054.1	WP_192989885.1	WP_024109352.1	DDA3937_RS21080	DZA65_RS00195	HGI48_RS00175	general function prediction only
group_01703	WP_013315913.1	WP_192989698.1	WP_024108083.1	DDA3937_RS01000	DZA65_RS21420	HGI48_RS20375	cell wall/membrane/envelope biogenesis
group_01704	WP_013318526.1	WP_024106499.1	WP_024106499.1	DDA3937_RS13555	DZA65_RS14085	HGI48_RS13600	cell motility
group_01705	WP_013316141.1	WP_192990127.1	WP_024108137.1	DDA3937_RS02165	DZA65_RS02250	HGI48_RS02120	carbohydrate transport and metabolism
group_01706	WP_013318340.1	WP_192989107.1	WP_024106795.1	DDA3937_RS12670	DZA65_RS16300	HGI48_RS15480	intracellular trafficking, secretion, and vesicular transport
group_01707	WP_013319935.1	WP_024107727.1	WP_024107727.1	DDA3937_RS20500	DZA65_RS00770	HGI48_RS00715	replication, recombination, and repair
group_01708	WP_013319448.1	WP_192991552.1	WP_024107262.1	DDA3937_RS17955	DZA65_RS19035	HGI48_RS17890	coenzyme transport and metabolism
group_01709	WP_013318423.1	WP_192988787.1	WP_024106370.1	DDA3937_RS13055	DZA65_RS13590	HGI48_RS13120	coenzyme transport and metabolism
group_01710	WP_013317987.1	WP_192991338.1	WP_024105979.1	DDA3937_RS10975	DZA65_RS11385	HGI48_RS10925	cell wall/membrane/envelope biogenesis
group_01711	WP_162467706.1	WP_192991401.1	WP_161128746.1	DDA3937_RS03515	DZA65_RS03735	HGI48_RS03615	none
group_01712	WP_013319701.1	WP_012886343.1	WP_012886343.1	DDA3937_RS19270	DZA65_RS20490	HGI48_RS19370	translation, ribosomal structure, and biogenesis
group_01713	WP_013319062.1	WP_024106937.1	WP_024106937.1	DDA3937_RS16015	DZA65_RS17220	HGI48_RS16135	amino acid transport and metabolism
group_01714	WP_013317717.1	WP_192991152.1	WP_024105706.1	DDA3937_RS09660	DZA65_RS09980	HGI48_RS09670	inorganic ion transport and metabolism
group_01715	WP_033111980.1	WP_192989053.1	WP_024106717.1	DDA3937_RS15045	DZA65_RS15875	HGI48_RS15125	signal transduction mechanisms
group_01716	WP_042318423.1	WP_192988920.1	WP_024109012.1	DDA3937_RS14220	DZA65_RS14870	HGI48_RS14195	postranslational modification, protein turnover, chaperones
group_01717	WP_033112278.1	WP_192991435.1	WP_103415757.1	DDA3937_RS07670	DZA65_RS08030	HGI48_RS07520	inorganic ion transport and metabolism
group_01718	WP_013318800.1	WP_192988991.1	WP_024109043.1	DDA3937_RS14750	DZA65_RS15630	HGI48_RS14685	intracellular trafficking, secretion, and vesicular transport
group_01719	WP_033111691.1	WP_024108466.1	WP_024105013.1	DDA3937_RS05840	DZA65_RS06220	HGI48_RS05885	function unknown
group_01720	WP_042318239.1	WP_192990947.1	WP_024108561.1	DDA3937_RS07320	DZA65_RS08735	HGI48_RS08140	transcription
group_01721	WP_013316154.1	WP_161132270.1	WP_103415795.1	DDA3937_RS02230	DZA65_RS02320	HGI48_RS02185	inorganic ion transport and metabolism
group_01722	WP_013316044.1	WP_192990055.1	WP_024104271.1	DDA3937_RS01725	DZA65_RS01695	HGI48_RS01620	secondary metabolites biosynthesis, transport, and catabolism
group_01723	WP_013316050.1	WP_192990059.1	WP_024104277.1	DDA3937_RS01755	DZA65_RS01725	HGI48_RS01650	signal transduction mechanisms
group_01724	WP_013320028.1	WP_046830422.1	WP_103415817.1	DDA3937_RS20955	DZA65_RS00290	HGI48_RS00290	energy production and conversions
group_01725	WP_013319495.1	WP_192989445.1	WP_024107306.1	DDA3937_RS18185	DZA65_RS19285	HGI48_RS18135	none
group_01726	WP_013316657.1	WP_161132372.1	WP_024104790.1	DDA3937_RS04660	DZA65_RS04540	HGI48_RS04620	function unknown
group_01727	WP_013317460.1	WP_192991009.1	WP_024105505.1	DDA3937_RS08485	DZA65_RS08940	HGI48_RS08650	nucleotide transport and metabolism
group_01728	WP_013318089.1	WP_024106062.1	WP_024108911.1	DDA3937_RS11460	DZA65_RS11840	HGI48_RS11505	postranslational modification, protein turnover, chaperones
group_01729	WP_013318773.1	WP_192988975.1	WP_024109034.1	DDA3937_RS14635	DZA65_RS15525	HGI48_RS14585	none
group_01730	WP_033112134.1	WP_024107678.1	WP_024107678.1	DDA3937_RS20190	DZA65_RS21375	HGI48_RS20335	transcription
group_01731	WP_033112122.1	WP_192989652.1	WP_024107615.1	DDA3937_RS19825	DZA65_RS21025	HGI48_RS19980	general function prediction only
group_01732	WP_033111599.1	WP_192990323.1	WP_024104669.1	DDA3937_RS03445	DZA65_RS03660	HGI48_RS03545	carbohydrate transport and metabolism
group_01733	WP_013316174.1	WP_161132275.1	WP_024104407.1	DDA3937_RS02330	DZA65_RS02400	HGI48_RS02285	none
group_01734	WP_013318058.1	WP_024106031.1	WP_024106031.1	DDA3937_RS11290	DZA65_RS11670	HGI48_RS11325	carbohydrate transport and metabolism
group_01735	WP_013320070.1	WP_192989875.1	WP_024107854.1	DDA3937_RS21150	DZA65_RS00130	HGI48_RS00115	transcription
group_01736	WP_033112074.1	WP_192989403.1	WP_103415639.1	DDA3937_RS17750	DZA65_RS18890	HGI48_RS17745	carbohydrate transport and metabolism
group_01737	WP_013315721.1	WP_161131936.1	WP_024104003.1	DDA3937_RS00045	DZA65_RS22300	HGI48_RS21320	carbohydrate transport and metabolism
group_01738	WP_013318952.1	WP_161132322.1	WP_024106843.1	DDA3937_RS15470	DZA65_RS16655	HGI48_RS15580	cell cycle control, cell division, chromosome partitioning
group_01739	WP_033112067.1	WP_192989395.1	WP_024107219.1	DDA3937_RS17680	DZA65_RS18820	HGI48_RS17685	none
group_01740	WP_033112135.1	WP_192989965.1	WP_024107708.1	DDA3937_RS20375	DZA65_RS00880	HGI48_RS00825	secondary metabolites biosynthesis, transport, and catabolism
group_01741	WP_148226850.1	WP_192989782.1	WP_026594600.1	DDA3937_RS00250	DZA65_RS22085	HGI48_RS21110	carbohydrate transport and metabolism
group_01742	WP_033112277.1	WP_192991434.1	WP_103415756.1	DDA3937_RS07665	DZA65_RS08025	HGI48_RS07515	inorganic ion transport and metabolism
group_01743	WP_013318757.1	WP_192988963.1	WP_024106639.1	DDA3937_RS14555	DZA65_RS15440	HGI48_RS14505	transcription
group_01744	WP_013319962.1	WP_192989929.1	WP_024107764.1	DDA3937_RS20645	DZA65_RS00575	HGI48_RS00540	function unknown
group_01745	WP_033111560.1	WP_192990138.1	WP_024104390.1	DDA3937_RS02235	DZA65_RS02325	HGI48_RS02190	inorganic ion transport and metabolism
group_01746	WP_013316756.1	WP_024104881.1	WP_024108427.1	DDA3937_RS05145	DZA65_RS05485	HGI48_RS05145	lipid transport and metabolism
group_01747	WP_013318657.1	WP_192988904.1	WP_024106554.1	DDA3937_RS14100	DZA65_RS14760	HGI48_RS14100	inorganic ion transport and metabolism
group_01748	WP_013319169.1	WP_192989245.1	WP_024107023.1	DDA3937_RS16585	DZA65_RS17745	HGI48_RS16655	general function prediction only
group_01749	WP_013317200.1	WP_192990942.1	WP_024105473.1	DDA3937_RS07285	DZA65_RS08700	HGI48_RS08105	inorganic ion transport and metabolism
group_01750	WP_013317363.1	WP_192990895.1	WP_024105410.1	DDA3937_RS08055	DZA65_RS08395	HGI48_RS07800	inorganic ion transport and metabolism
group_01751	WP_013319025.1	WP_192989173.1	WP_024106908.1	DDA3937_RS15840	DZA65_RS17065	HGI48_RS15980	inorganic ion transport and metabolism
group_01752	WP_033111895.1	WP_192990766.1	WP_024105213.1	DDA3937_RS11860	DZA65_RS07295	HGI48_RS06950	coenzyme transport and metabolism
group_01753	WP_013315803.1	WP_192989761.1	WP_024104076.1	DDA3937_RS00470	DZA65_RS21910	HGI48_RS20915	inorganic ion transport and metabolism
group_01754	WP_013315891.1	WP_192989710.1	WP_024104150.1	DDA3937_RS00895	DZA65_RS21525	HGI48_RS20480	carbohydrate transport and metabolism
group_01755	WP_013319325.1	WP_192989348.1	WP_024107160.1	DDA3937_RS17365	DZA65_RS18500	HGI48_RS17410	none
group_01756	WP_013317732.1	WP_192991163.1	WP_024105722.1	DDA3937_RS09745	DZA65_RS10070	HGI48_RS09760	cell wall/membrane/envelope biogenesis
group_01757	WP_013319462.1	WP_192991553.1	WP_024107275.1	DDA3937_RS18030	DZA65_RS19110	HGI48_RS17965	cell cycle control, cell division, chromosome partitioning
group_01758	WP_013318970.1	WP_024106858.1	WP_024106858.1	DDA3937_RS15560	DZA65_RS16735	HGI48_RS15660	carbohydrate transport and metabolism
group_01759	WP_013319445.1	WP_029729742.1	WP_024107258.1	DDA3937_RS17940	DZA65_RS19015	HGI48_RS17870	defense mechanisms
group_01760	WP_013318653.1	WP_192988901.1	WP_024106550.1	DDA3937_RS14080	DZA65_RS14740	HGI48_RS14080	coenzyme transport and metabolism
group_01761	WP_013319753.1	WP_192989611.1	WP_024107568.1	DDA3937_RS19535	DZA65_RS20750	HGI48_RS19665	replication, recombination, and repair
group_01762	WP_013317665.1	WP_024105660.1	WP_024108712.1	DDA3937_RS09415	DZA65_RS09740	HGI48_RS09430	general function prediction only
group_01763	WP_013316012.1	WP_192990040.1	WP_024104246.1	DDA3937_RS01560	DZA65_RS01540	HGI48_RS01475	inorganic ion transport and metabolism
group_01764	WP_013316173.1	WP_192990149.1	WP_024104406.1	DDA3937_RS02325	DZA65_RS02395	HGI48_RS02280	none
group_01765	WP_013319915.1	WP_013319915.1	WP_013319915.1	DDA3937_RS20400	DZA65_RS00855	HGI48_RS00800	amino acid transport and metabolism
group_01766	WP_033111924.1	WP_161132596.1	WP_024106310.1	DDA3937_RS12735	DZA65_RS13265	HGI48_RS12800	none
group_01767	WP_013317645.1	WP_192991108.1	WP_024105645.1	DDA3937_RS09330	DZA65_RS09660	HGI48_RS09355	transcription
group_01768	WP_013319781.1	WP_192989629.1	WP_024107594.1	DDA3937_RS19675	DZA65_RS20895	HGI48_RS19805	postranslational modification, protein turnover, chaperones
group_01769	WP_013318242.1	WP_046830465.1	WP_046830465.1	DDA3937_RS12200	DZA65_RS12730	HGI48_RS12290	inorganic ion transport and metabolism
group_01770	WP_033111585.1	WP_024108208.1	WP_024108208.1	DDA3937_RS03035	DZA65_RS03200	HGI48_RS03205	coenzyme transport and metabolism
group_01771	WP_013319049.1	WP_192989182.1	WP_024106926.1	DDA3937_RS15960	DZA65_RS17160	HGI48_RS16075	coenzyme transport and metabolism
group_01772	WP_081441353.1	WP_192988569.1	WP_024106052.1	DDA3937_RS11395	DZA65_RS11780	HGI48_RS11435	none
group_01773	WP_013315858.1	WP_161132090.1	WP_024108068.1	DDA3937_RS00730	DZA65_RS21655	HGI48_RS20640	carbohydrate transport and metabolism
group_01774	WP_013317055.1	WP_192990730.1	WP_024105156.1	DDA3937_RS06655	DZA65_RS07030	HGI48_RS06675	carbohydrate transport and metabolism
group_01775	WP_013317231.1	WP_192990821.1	WP_024108580.1	DDA3937_RS07435	DZA65_RS07820	HGI48_RS07310	energy production and conversions
group_01776	WP_033111823.1	WP_192991146.1	WP_024105700.1	NA	DZA65_RS09950	HGI48_RS09640	NA
group_01777	WP_013318076.1	WP_192988568.1	WP_024106051.1	DDA3937_RS11390	DZA65_RS11775	HGI48_RS11430	coenzyme transport and metabolism
group_01778	WP_013318415.1	WP_192988780.1	WP_024108878.1	DDA3937_RS13015	DZA65_RS13545	HGI48_RS13080	secondary metabolites biosynthesis, transport, and catabolism
group_01779	WP_013319630.1	WP_192989537.1	WP_024109244.1	DDA3937_RS18855	DZA65_RS19970	HGI48_RS18860	postranslational modification, protein turnover, chaperones
group_01780	WP_013317842.1	WP_192991238.1	WP_024105849.1	DDA3937_RS10255	DZA65_RS10740	HGI48_RS10265	secondary metabolites biosynthesis, transport, and catabolism
group_01781	WP_139348349.1	WP_192989783.1	WP_026594599.1	NA	DZA65_RS22090	HGI48_RS21115	NA
group_01782	WP_013316751.1	WP_024104876.1	WP_024104876.1	DDA3937_RS05120	DZA65_RS05460	HGI48_RS05120	translation, ribosomal structure, and biogenesis
group_01783	WP_013320132.1	WP_161131917.1	WP_024107904.1	DDA3937_RS21445	DZA65_RS22565	HGI48_RS21585	signal transduction mechanisms
group_01784	WP_013317496.1	WP_192991030.1	WP_024108665.1	DDA3937_RS08650	DZA65_RS09080	HGI48_RS08790	none
group_01785	WP_013319956.1	WP_192989934.1	WP_024107758.1	DDA3937_RS20615	DZA65_RS00605	HGI48_RS00570	inorganic ion transport and metabolism
group_01786	WP_033112106.1	WP_192989575.1	WP_024107498.1	DDA3937_RS19100	DZA65_RS20315	HGI48_RS19190	amino acid transport and metabolism
group_01787	WP_081441337.1	WP_192990867.1	WP_024105372.1	DDA3937_RS07885	DZA65_RS08205	HGI48_RS07645	postranslational modification, protein turnover, chaperones
group_01788	WP_013319671.1	WP_192989570.1	WP_024107491.1	DDA3937_RS19045	DZA65_RS20255	HGI48_RS19135	transcription
group_01789	WP_148226887.1	WP_192989484.1	WP_144414588.1	DDA3937_RS18500	DZA65_RS19560	HGI48_RS18425	transcription
group_01790	WP_013316929.1	WP_192990650.1	WP_024109787.1	DDA3937_RS05995	DZA65_RS06385	HGI48_RS06040	signal transduction mechanisms
group_01791	WP_013316988.1	WP_192990687.1	WP_024105094.1	DDA3937_RS06310	DZA65_RS06700	HGI48_RS06355	carbohydrate transport and metabolism
group_01792	WP_013317989.1	WP_192991340.1	WP_024105981.1	DDA3937_RS10985	DZA65_RS11395	HGI48_RS10935	translation, ribosomal structure, and biogenesis
group_01793	WP_033111873.1	WP_192991476.1	WP_024108908.1	DDA3937_RS11305	DZA65_RS11685	HGI48_RS11340	coenzyme transport and metabolism
group_01794	WP_013319512.1	WP_024107317.1	WP_024107317.1	DDA3937_RS18265	DZA65_RS19340	HGI48_RS18200	translation, ribosomal structure, and biogenesis
group_01795	WP_013320013.1	WP_024107806.1	WP_024107806.1	DDA3937_RS20880	DZA65_RS00365	HGI48_RS00365	amino acid transport and metabolism
group_01796	WP_013316920.1	WP_192990645.1	WP_024105037.1	DDA3937_RS05950	DZA65_RS06345	HGI48_RS06000	postranslational modification, protein turnover, chaperones
group_01797	WP_013317691.1	WP_192991464.1	WP_024105683.1	DDA3937_RS09525	DZA65_RS09850	HGI48_RS09540	cell wall/membrane/envelope biogenesis
group_01798	WP_013316733.1	WP_192990537.1	WP_024108422.1	DDA3937_RS05030	DZA65_RS05375	HGI48_RS05035	translation, ribosomal structure, and biogenesis
group_01799	WP_013317662.1	WP_192991118.1	WP_024108709.1	DDA3937_RS09400	DZA65_RS09725	HGI48_RS09415	inorganic ion transport and metabolism
group_01800	WP_013317935.1	WP_192991301.1	WP_103415876.1	DDA3937_RS10725	DZA65_RS11185	HGI48_RS10715	cell wall/membrane/envelope biogenesis
group_01801	WP_013315944.1	WP_192990010.1	WP_024104191.1	DDA3937_RS01185	DZA65_RS01225	HGI48_RS01180	nucleotide transport and metabolism
group_01802	WP_013319276.1	WP_024107117.1	WP_024107117.1	DDA3937_RS17125	DZA65_RS18260	HGI48_RS17175	lipid transport and metabolism
group_01803	WP_013316216.1	WP_192990177.1	WP_024104440.1	DDA3937_RS02525	DZA65_RS02575	HGI48_RS02470	function unknown
group_01804	WP_033111745.1	WP_024109817.1	WP_024105269.1	DDA3937_RS07520	DZA65_RS07895	HGI48_RS07385	inorganic ion transport and metabolism
group_01805	WP_013319257.1	WP_192989301.1	WP_024107100.1	DDA3937_RS17040	DZA65_RS18170	HGI48_RS17095	carbohydrate transport and metabolism
group_01806	WP_033111927.1	WP_192988751.1	WP_024106324.1	DDA3937_RS12810	DZA65_RS13345	HGI48_RS12880	signal transduction mechanisms
group_01807	WP_013318598.1	WP_192990791.1	WP_103415727.1	DDA3937_RS13865	DZA65_RS07605	HGI48_RS07100	intracellular trafficking, secretion, and vesicular transport
group_01808	WP_171849882.1	WP_192991545.1	WP_024107099.1	DDA3937_RS17035	DZA65_RS18165	HGI48_RS17090	lipid transport and metabolism
group_01809	WP_013316749.1	WP_192990543.1	WP_024104874.1	DDA3937_RS05110	DZA65_RS05450	HGI48_RS05110	translation, ribosomal structure, and biogenesis
group_01810	WP_033112051.1	WP_192989365.1	WP_024107173.1	DDA3937_RS17445	DZA65_RS18575	HGI48_RS17510	general function prediction only
group_01811	WP_013316013.1	WP_024104247.1	WP_024104247.1	DDA3937_RS01565	DZA65_RS01545	HGI48_RS01480	cell wall/membrane/envelope biogenesis
group_01812	WP_013316760.1	WP_024108430.1	WP_024108430.1	DDA3937_RS05165	DZA65_RS05505	HGI48_RS05165	cell wall/membrane/envelope biogenesis
group_01813	WP_013316140.1	WP_192990126.1	WP_024108136.1	DDA3937_RS02160	DZA65_RS02245	HGI48_RS02115	carbohydrate transport and metabolism
group_01814	WP_013316350.1	WP_192990297.1	WP_024104627.1	DDA3937_RS03230	DZA65_RS03425	HGI48_RS03380	secondary metabolites biosynthesis, transport, and catabolism
group_01815	WP_033111607.1	WP_161132134.1	WP_024108258.1	DDA3937_RS03665	DZA65_RS03850	HGI48_RS03725	transcription
group_01816	WP_013317115.1	WP_192990757.1	WP_024105203.1	DDA3937_RS06920	DZA65_RS07245	HGI48_RS06900	inorganic ion transport and metabolism
group_01817	WP_013317376.1	WP_161131965.1	WP_024105419.1	DDA3937_RS08110	DZA65_RS08430	HGI48_RS07840	lipid transport and metabolism
group_01818	WP_013319932.1	WP_161131610.1	WP_024107725.1	DDA3937_RS20485	DZA65_RS00780	HGI48_RS00725	cell wall/membrane/envelope biogenesis
group_01819	WP_013317247.1	WP_192990830.1	WP_024105268.1	DDA3937_RS07515	DZA65_RS07890	HGI48_RS07380	inorganic ion transport and metabolism
group_01820	WP_013317380.1	WP_192990902.1	WP_024105423.1	DDA3937_RS08130	DZA65_RS08450	HGI48_RS07860	lipid transport and metabolism
group_01821	WP_013318252.1	WP_192988687.1	WP_024106223.1	DDA3937_RS12245	DZA65_RS12775	HGI48_RS12335	amino acid transport and metabolism
group_01822	WP_013318429.1	WP_192988791.1	WP_024106375.1	DDA3937_RS13085	DZA65_RS13620	HGI48_RS13150	cell motility
group_01823	WP_013317054.1	WP_192990729.1	WP_024105154.1	DDA3937_RS06650	DZA65_RS07025	HGI48_RS06670	general function prediction only
group_01824	WP_013317882.1	WP_192991264.1	WP_024105882.1	DDA3937_RS10460	DZA65_RS10940	HGI48_RS10460	amino acid transport and metabolism
group_01825	WP_013316157.1	WP_192990139.1	WP_103415794.1	DDA3937_RS02245	DZA65_RS02335	HGI48_RS02200	none
group_01826	WP_013318811.1	WP_192988999.1	WP_024106686.1	DDA3937_RS14805	DZA65_RS15685	HGI48_RS14740	intracellular trafficking, secretion, and vesicular transport
group_01827	WP_033111984.1	WP_024110093.1	WP_024106744.1	DDA3937_RS15135	DZA65_RS16030	HGI48_RS15210	inorganic ion transport and metabolism
group_01828	WP_033112029.1	WP_161132005.1	WP_024107038.1	DDA3937_RS16665	DZA65_RS17825	HGI48_RS16735	transcription
group_01829	WP_013319895.1	WP_192989980.1	WP_103415773.1	DDA3937_RS20300	DZA65_RS00985	HGI48_RS00925	cell motility
group_01830	WP_033111696.1	WP_192991417.1	WP_024105029.1	DDA3937_RS05920	DZA65_RS06300	HGI48_RS05965	general function prediction only
group_01831	WP_013319608.1	WP_192989519.1	WP_024107420.1	DDA3937_RS18745	DZA65_RS19870	HGI48_RS18730	amino acid transport and metabolism
group_01832	WP_013317715.1	WP_192991150.1	WP_024105704.1	DDA3937_RS09650	DZA65_RS09970	HGI48_RS09660	postranslational modification, protein turnover, chaperones
group_01833	WP_013317757.1	WP_192991183.1	WP_029729456.1	DDA3937_RS09875	DZA65_RS10220	HGI48_RS09885	coenzyme transport and metabolism
group_01834	WP_013320134.1	WP_192989838.1	WP_013320134.1	DDA3937_RS21455	DZA65_RS22555	HGI48_RS21575	inorganic ion transport and metabolism
group_01835	WP_013319219.1	WP_024107067.1	WP_024107067.1	DDA3937_RS16855	DZA65_RS18000	HGI48_RS16925	inorganic ion transport and metabolism
group_01836	WP_013318241.1	WP_192988680.1	WP_024106213.1	DDA3937_RS12195	DZA65_RS12725	HGI48_RS12285	inorganic ion transport and metabolism
group_01837	WP_013316646.1	WP_192990472.1	WP_024104781.1	DDA3937_RS04610	DZA65_RS04490	HGI48_RS04565	translation, ribosomal structure, and biogenesis
group_01838	WP_013317680.1	WP_192991127.1	WP_024105674.1	DDA3937_RS09475	DZA65_RS09805	HGI48_RS09495	amino acid transport and metabolism
group_01839	WP_013317988.1	WP_192991339.1	WP_024105980.1	DDA3937_RS10980	DZA65_RS11390	HGI48_RS10930	signal transduction mechanisms
group_01840	WP_013319951.1	WP_192989944.1	WP_024107743.1	DDA3937_RS20590	DZA65_RS00680	HGI48_RS00625	amino acid transport and metabolism
group_01841	WP_042318723.1	WP_192991392.1	WP_103415667.1	DDA3937_RS02460	DZA65_RS02520	HGI48_RS02415	cell motility
group_01842	WP_013318042.1	WP_024106015.1	WP_024106015.1	DDA3937_RS11210	DZA65_RS11590	HGI48_RS11245	cell cycle control, cell division, chromosome partitioning
group_01843	WP_013318298.1	WP_024106263.1	WP_024106263.1	DDA3937_RS12460	DZA65_RS12975	HGI48_RS12525	defense mechanisms
group_01844	WP_013318296.1	WP_192988713.1	WP_024106261.1	DDA3937_RS12450	DZA65_RS12965	HGI48_RS12515	defense mechanisms
group_01845	WP_013317539.1	WP_192991051.1	WP_024105563.1	DDA3937_RS08850	DZA65_RS09235	HGI48_RS08920	general function prediction only
group_01846	WP_013317384.1	WP_192990904.1	WP_024105426.1	DDA3937_RS08145	DZA65_RS08465	HGI48_RS07875	inorganic ion transport and metabolism
group_01847	WP_013320060.1	WP_192989881.1	WP_024109357.1	DDA3937_RS21110	DZA65_RS00170	HGI48_RS00150	inorganic ion transport and metabolism
group_01848	WP_013317490.1	WP_161132211.1	WP_026594724.1	DDA3937_RS08620	DZA65_RS09050	HGI48_RS08760	general function prediction only
group_01849	WP_013316275.1	WP_024104502.1	WP_024104502.1	DDA3937_RS02815	DZA65_RS02945	HGI48_RS02790	transcription
group_01850	WP_013317038.1	WP_024105140.1	WP_024105140.1	DDA3937_RS06570	DZA65_RS06965	HGI48_RS06610	carbohydrate transport and metabolism
group_01851	WP_013317725.1	WP_024105715.1	WP_024105715.1	DDA3937_RS09710	DZA65_RS10030	HGI48_RS09720	amino acid transport and metabolism
group_01852	WP_013319485.1	WP_192989437.1	WP_024107296.1	DDA3937_RS18135	DZA65_RS19225	HGI48_RS18075	inorganic ion transport and metabolism
group_01853	WP_042318486.1	WP_161132982.1	WP_029729686.1	DDA3937_RS15875	DZA65_RS17100	HGI48_RS16015	inorganic ion transport and metabolism
group_01854	WP_013315782.1	WP_192989769.1	WP_024104059.1	DDA3937_RS00365	DZA65_RS21990	HGI48_RS21005	general function prediction only
group_01855	WP_013319655.1	WP_024107479.1	WP_024107479.1	DDA3937_RS18970	DZA65_RS20185	HGI48_RS19065	energy production and conversions
group_01856	WP_013319048.1	WP_192989181.1	WP_024106925.1	DDA3937_RS15955	DZA65_RS17155	HGI48_RS16070	coenzyme transport and metabolism
group_01857	WP_013316928.1	WP_192990649.1	WP_024108479.1	DDA3937_RS05990	DZA65_RS06380	HGI48_RS06035	amino acid transport and metabolism
group_01858	WP_013317146.1	WP_192990922.1	WP_024105449.1	DDA3937_RS07055	DZA65_RS08580	HGI48_RS07985	intracellular trafficking, secretion, and vesicular transport
group_01859	WP_013317161.1	WP_192990930.1	WP_024108649.1	DDA3937_RS07120	DZA65_RS08630	HGI48_RS08035	inorganic ion transport and metabolism
group_01860	WP_033111968.1	WP_192988981.1	WP_024106662.1	DDA3937_RS14675	DZA65_RS15560	HGI48_RS14620	inorganic ion transport and metabolism
group_01861	WP_033111859.1	WP_192991324.1	WP_024108789.1	DDA3937_RS10885	DZA65_RS11305	HGI48_RS10840	amino acid transport and metabolism
group_01862	WP_033112310.1	WP_192991109.1	WP_024105646.1	DDA3937_RS09335	DZA65_RS09670	HGI48_RS09360	signal transduction mechanisms
group_01863	WP_013318299.1	WP_024106264.1	WP_024106264.1	DDA3937_RS12465	DZA65_RS12980	HGI48_RS12530	lipid transport and metabolism
group_01864	WP_013318433.1	WP_192988794.1	WP_024106379.1	DDA3937_RS23255	DZA65_RS13640	HGI48_RS13170	coenzyme transport and metabolism
group_01865	WP_013318867.1	WP_192989057.1	WP_024106729.1	DDA3937_RS15065	DZA65_RS15945	HGI48_RS15145	amino acid transport and metabolism
group_01866	WP_013319178.1	WP_192989253.1	WP_024107031.1	DDA3937_RS16630	DZA65_RS17790	HGI48_RS16700	general function prediction only
group_01867	WP_013316555.1	WP_192991396.1	WP_026594652.1	DDA3937_RS04165	DZA65_RS04055	HGI48_RS02945	none
group_01868	WP_042318671.1	WP_046830423.1	WP_046830423.1	DDA3937_RS20795	DZA65_RS00450	HGI48_RS00450	none
group_01869	WP_013318833.1	WP_026594811.1	WP_024106700.1	DDA3937_RS14920	DZA65_RS15770	HGI48_RS15020	carbohydrate transport and metabolism
group_01870	WP_013316167.1	WP_192990147.1	WP_024104404.1	DDA3937_RS02295	DZA65_RS02380	HGI48_RS02270	transcription
group_01871	WP_013316665.1	WP_192990485.1	WP_024104798.1	DDA3937_RS04710	DZA65_RS04575	HGI48_RS04655	cell wall/membrane/envelope biogenesis
group_01872	WP_013318926.1	WP_192989097.1	WP_024106782.1	DDA3937_RS15335	DZA65_RS16235	HGI48_RS15410	coenzyme transport and metabolism
group_01873	WP_013319072.1	WP_192989191.1	WP_024106947.1	DDA3937_RS16070	DZA65_RS17280	HGI48_RS16190	general function prediction only
group_01874	WP_033111557.1	WP_192990128.1	WP_024104378.1	DDA3937_RS02170	DZA65_RS02255	HGI48_RS02125	secondary metabolites biosynthesis, transport, and catabolism
group_01875	WP_033111569.1	WP_192990153.1	WP_029729243.1	DDA3937_RS02355	DZA65_RS02420	HGI48_RS02310	inorganic ion transport and metabolism
group_01876	WP_013318137.1	WP_103415967.1	WP_103415967.1	DDA3937_RS11705	DZA65_RS12250	HGI48_RS11765	intracellular trafficking, secretion, and vesicular transport
group_01877	WP_013318656.1	WP_161131665.1	WP_024106553.1	DDA3937_RS14095	DZA65_RS14755	HGI48_RS14095	inorganic ion transport and metabolism
group_01878	WP_013319518.1	WP_024107323.1	WP_024107323.1	DDA3937_RS18295	DZA65_RS19370	HGI48_RS18230	function unknown
group_01879	WP_013318775.1	WP_192988976.1	WP_024109035.1	DDA3937_RS14640	DZA65_RS15530	HGI48_RS14590	general function prediction only
group_01880	WP_013316959.1	WP_192990665.1	WP_024105067.1	DDA3937_RS06130	DZA65_RS06520	HGI48_RS06175	general function prediction only
group_01881	WP_013316648.1	WP_192990474.1	WP_024108322.1	DDA3937_RS04620	DZA65_RS04500	HGI48_RS04575	carbohydrate transport and metabolism
group_01882	WP_013320160.1	WP_024107938.1	WP_024107938.1	DDA3937_RS21590	DZA65_RS22375	HGI48_RS21395	energy production and conversions
group_01883	WP_013317274.1	WP_192990844.1	WP_103415740.1	DDA3937_RS07640	DZA65_RS07995	HGI48_RS07490	inorganic ion transport and metabolism
group_01884	WP_013319026.1	WP_024106909.1	WP_024106909.1	DDA3937_RS15845	DZA65_RS17070	HGI48_RS15985	inorganic ion transport and metabolism
group_01885	WP_023637605.1	WP_103415934.1	WP_103415934.1	DDA3937_RS03520	DZA65_RS03740	HGI48_RS03620	inorganic ion transport and metabolism
group_01886	WP_013319087.1	WP_192989197.1	WP_024106957.1	DDA3937_RS16165	DZA65_RS17370	HGI48_RS16275	translation, ribosomal structure, and biogenesis
group_01887	WP_013319412.1	WP_192989404.1	WP_103415641.1	DDA3937_RS17770	DZA65_RS18900	HGI48_RS17755	inorganic ion transport and metabolism
group_01888	WP_013317346.1	WP_192990883.1	WP_024105395.1	DDA3937_RS07970	DZA65_RS08320	HGI48_RS07725	inorganic ion transport and metabolism
group_01889	WP_013319494.1	WP_192989444.1	WP_024107305.1	DDA3937_RS18180	DZA65_RS19280	HGI48_RS18130	function unknown
group_01890	WP_013319507.1	WP_192989454.1	WP_024107313.1	DDA3937_RS18245	DZA65_RS19320	HGI48_RS18180	none
group_01891	WP_013317450.1	WP_192991003.1	WP_024105495.1	DDA3937_RS08430	DZA65_RS08885	HGI48_RS08595	signal transduction mechanisms
group_01892	WP_033111996.1	WP_192989125.1	WP_024106848.1	DDA3937_RS15500	DZA65_RS16680	HGI48_RS15605	none
group_01893	WP_013316744.1	WP_192990541.1	WP_024104869.1	DDA3937_RS05085	DZA65_RS05425	HGI48_RS05085	translation, ribosomal structure, and biogenesis
group_01894	WP_022634759.1	WP_038924817.1	WP_024107163.1	DDA3937_RS17395	DZA65_RS18520	HGI48_RS17425	transcription
group_01895	WP_013317968.1	WP_192991325.1	WP_024105957.1	DDA3937_RS10890	DZA65_RS11310	HGI48_RS10845	amino acid transport and metabolism
group_01896	WP_171853195.1	WP_192990692.1	WP_103415786.1	DDA3937_RS06345	DZA65_RS06735	HGI48_RS06390	general function prediction only
group_01897	WP_013315953.1	WP_024104199.1	WP_024104199.1	DDA3937_RS01255	DZA65_RS01285	HGI48_RS01240	amino acid transport and metabolism
group_01898	WP_013319522.1	WP_024107327.1	WP_024107327.1	DDA3937_RS18315	DZA65_RS19390	HGI48_RS18250	amino acid transport and metabolism
group_01899	WP_013318771.1	WP_192988974.1	WP_024106654.1	DDA3937_RS14625	DZA65_RS15515	HGI48_RS14575	cell wall/membrane/envelope biogenesis
group_01900	WP_033112035.1	WP_192989297.1	WP_024107094.1	DDA3937_RS17010	DZA65_RS18140	HGI48_RS17065	none
group_01901	WP_033111550.1	WP_192990119.1	WP_024108133.1	DDA3937_RS02085	DZA65_RS02205	HGI48_RS02080	none
group_01902	WP_033111730.1	WP_192990937.1	WP_024105467.1	DDA3937_RS07215	DZA65_RS08670	HGI48_RS08075	transcription
group_01903	WP_013316755.1	WP_192990546.1	WP_024104880.1	DDA3937_RS05140	DZA65_RS05480	HGI48_RS05140	lipid transport and metabolism
group_01904	WP_013317383.1	WP_192990903.1	WP_024105425.1	DDA3937_RS08140	DZA65_RS08460	HGI48_RS07870	inorganic ion transport and metabolism
group_01905	WP_033111883.1	WP_192988596.1	WP_024106106.1	DDA3937_RS11625	DZA65_RS12170	HGI48_RS11685	intracellular trafficking, secretion, and vesicular transport
group_01906	WP_013319070.1	WP_192989189.1	WP_103415916.1	DDA3937_RS16060	DZA65_RS17265	HGI48_RS16180	general function prediction only
group_01907	WP_013319308.1	WP_192989334.1	WP_051119528.1	DDA3937_RS17275	DZA65_RS18420	HGI48_RS17330	none
group_01908	WP_033111769.1	WP_192990899.1	WP_024105417.1	DDA3937_RS08100	DZA65_RS08420	HGI48_RS07830	coenzyme transport and metabolism
group_01909	WP_012768014.1	WP_024107593.1	WP_024107593.1	DDA3937_RS19670	DZA65_RS20890	HGI48_RS19800	transcription
group_01910	WP_013316921.1	WP_024105038.1	WP_024105038.1	DDA3937_RS05955	DZA65_RS06350	HGI48_RS06005	general function prediction only
group_01911	WP_013317403.1	WP_109104972.1	WP_024107405.1	DDA3937_RS08235	DZA65_RS19795	HGI48_RS18660	transcription
group_01912	WP_013318085.1	WP_024106060.1	WP_024106060.1	DDA3937_RS11445	DZA65_RS11830	HGI48_RS11490	transcription
group_01913	WP_013319106.1	WP_029729689.1	WP_024106973.1	DDA3937_RS16280	DZA65_RS17475	HGI48_RS16380	secondary metabolites biosynthesis, transport, and catabolism
group_01914	WP_013319184.1	WP_161132004.1	WP_029729704.1	DDA3937_RS16660	DZA65_RS17820	HGI48_RS16730	signal transduction mechanisms
group_01915	WP_013319840.1	WP_161132511.1	WP_024107640.1	DDA3937_RS19955	DZA65_RS21155	HGI48_RS20110	signal transduction mechanisms
group_01916	WP_013317277.1	WP_192990846.1	WP_024109828.1	DDA3937_RS07655	DZA65_RS08015	HGI48_RS07505	inorganic ion transport and metabolism
group_01917	WP_033112081.1	WP_192989405.1	WP_103415644.1	DDA3937_RS17830	DZA65_RS18915	HGI48_RS17770	transcription
group_01918	WP_013315860.1	WP_192989725.1	WP_024108070.1	DDA3937_RS00740	DZA65_RS21645	HGI48_RS20630	lipid transport and metabolism
group_01919	WP_013319002.1	WP_024106887.1	WP_024106887.1	DDA3937_RS15705	DZA65_RS16870	HGI48_RS15790	signal transduction mechanisms
group_01920	WP_013320127.1	WP_024107899.1	WP_024107899.1	DDA3937_RS21420	DZA65_RS22595	HGI48_RS21610	coenzyme transport and metabolism
group_01921	WP_013319130.1	WP_192989223.1	WP_024106992.1	DDA3937_RS16395	DZA65_RS17580	HGI48_RS16495	inorganic ion transport and metabolism
group_01922	WP_013317775.1	WP_192991194.1	WP_024105768.1	DDA3937_RS09970	DZA65_RS10315	HGI48_RS09980	general function prediction only
group_01923	WP_013317804.1	WP_192991214.1	WP_024105814.1	DDA3937_RS10095	DZA65_RS10540	HGI48_RS10125	inorganic ion transport and metabolism
group_01924	WP_013317892.1	WP_024105892.1	WP_103415872.1	DDA3937_RS10510	DZA65_RS10990	HGI48_RS10510	secondary metabolites biosynthesis, transport, and catabolism
group_01925	WP_013319091.1	WP_024106961.1	WP_024106961.1	DDA3937_RS16185	DZA65_RS17390	HGI48_RS16295	general function prediction only
group_01926	WP_013318730.1	WP_192988946.1	WP_024106617.1	DDA3937_RS14425	DZA65_RS15325	HGI48_RS14395	signal transduction mechanisms
group_01927	WP_013317786.1	WP_192991206.1	WP_024105800.1	DDA3937_RS10025	DZA65_RS10465	HGI48_RS10055	inorganic ion transport and metabolism
group_01928	WP_033112004.1	WP_192989150.1	WP_024109101.1	DDA3937_RS15695	DZA65_RS16860	HGI48_RS15780	none
group_01929	WP_013315815.1	WP_192989755.1	WP_024104082.1	DDA3937_RS00525	DZA65_RS21880	HGI48_RS20865	cell motility
group_01930	WP_013318973.1	WP_024109091.1	WP_024109091.1	DDA3937_RS15575	DZA65_RS16750	HGI48_RS15675	inorganic ion transport and metabolism
group_01931	WP_013318474.1	WP_192988813.1	WP_024106449.1	DDA3937_RS13290	DZA65_RS13820	HGI48_RS13340	signal transduction mechanisms
group_01932	WP_013317051.1	WP_192990726.1	WP_024105151.1	DDA3937_RS06635	DZA65_RS07010	HGI48_RS06655	inorganic ion transport and metabolism
group_01933	WP_013317091.1	WP_192990750.1	WP_024105192.1	DDA3937_RS06820	DZA65_RS07195	HGI48_RS06855	none
group_01934	WP_013317533.1	WP_192991046.1	WP_024105558.1	DDA3937_RS08820	DZA65_RS09210	HGI48_RS08895	amino acid transport and metabolism
group_01935	WP_013317964.1	WP_192991321.1	WP_024105953.1	DDA3937_RS10870	DZA65_RS11290	HGI48_RS10825	carbohydrate transport and metabolism
group_01936	WP_013318727.1	WP_024106614.1	WP_024106614.1	DDA3937_RS14410	DZA65_RS15310	HGI48_RS14380	amino acid transport and metabolism
group_01937	WP_042318225.1	WP_192990755.1	WP_081634300.1	DDA3937_RS06905	DZA65_RS07235	HGI48_RS06890	none
group_01938	WP_013318066.1	WP_024106040.1	WP_024106040.1	DDA3937_RS11335	DZA65_RS11720	HGI48_RS11375	secondary metabolites biosynthesis, transport, and catabolism
group_01939	WP_013318506.1	WP_024106480.1	WP_024106480.1	DDA3937_RS13455	DZA65_RS13985	HGI48_RS13500	cell motility
group_01940	WP_013318109.1	WP_192988585.1	WP_024106095.1	DDA3937_RS11570	DZA65_RS12110	HGI48_RS11625	none
group_01941	WP_013318647.1	WP_192988897.1	WP_024106547.1	DDA3937_RS14055	DZA65_RS14725	HGI48_RS14050	signal transduction mechanisms
group_01942	WP_013317301.1	WP_192991439.1	WP_024105357.1	DDA3937_RS07765	DZA65_RS08130	HGI48_RS07580	inorganic ion transport and metabolism
group_01943	WP_013318383.1	WP_192988761.1	WP_103415905.1	DDA3937_RS12875	DZA65_RS13410	HGI48_RS12945	inorganic ion transport and metabolism
group_01944	WP_033111802.1	WP_192991064.1	WP_103415954.1	DDA3937_RS08945	DZA65_RS09320	HGI48_RS09015	none
group_01945	WP_013315897.1	WP_192989707.1	WP_024104154.1	DDA3937_RS00925	DZA65_RS21495	HGI48_RS20450	cell cycle control, cell division, chromosome partitioning
group_01946	WP_013319561.1	WP_192989485.1	WP_024109218.1	DDA3937_RS18505	DZA65_RS19565	HGI48_RS18430	cell wall/membrane/envelope biogenesis
group_01947	WP_033112058.1	WP_192989375.1	WP_024107189.1	DDA3937_RS17520	DZA65_RS18660	HGI48_RS17575	signal transduction mechanisms
group_01948	WP_013318760.1	WP_161132861.1	WP_024109030.1	DDA3937_RS14570	DZA65_RS15455	HGI48_RS14520	function unknown
group_01949	WP_013318860.1	WP_192989050.1	WP_024106714.1	DDA3937_RS15030	DZA65_RS15860	HGI48_RS15110	amino acid transport and metabolism
group_01950	WP_013317352.1	WP_192990887.1	WP_103415753.1	DDA3937_RS08000	DZA65_RS08345	HGI48_RS07750	inorganic ion transport and metabolism
group_01951	WP_013319540.1	WP_192989474.1	WP_024107342.1	DDA3937_RS18400	DZA65_RS19470	HGI48_RS18330	inorganic ion transport and metabolism
group_01952	WP_033111929.1	WP_192988762.1	WP_103415904.1	DDA3937_RS12880	DZA65_RS13415	HGI48_RS12950	inorganic ion transport and metabolism
group_01953	WP_013319715.1	WP_192989585.1	WP_024107538.1	DDA3937_RS19360	DZA65_RS20580	HGI48_RS19490	postranslational modification, protein turnover, chaperones
group_01954	WP_013317270.1	WP_192991432.1	WP_026594710.1	DDA3937_RS07620	DZA65_RS07975	HGI48_RS07470	inorganic ion transport and metabolism
group_01955	WP_013316080.1	WP_192990088.1	WP_024104311.1	DDA3937_RS01895	DZA65_RS01900	HGI48_RS01845	inorganic ion transport and metabolism
group_01956	WP_013317668.1	WP_192991121.1	WP_024105662.1	DDA3937_RS09425	DZA65_RS09750	HGI48_RS09440	transcription
group_01957	WP_013317198.1	WP_192991445.1	WP_162928376.1	DDA3937_RS07275	DZA65_RS08690	HGI48_RS08095	none
group_01958	WP_013317756.1	WP_192991182.1	WP_024105747.1	DDA3937_RS09870	DZA65_RS10215	HGI48_RS09880	general function prediction only
group_01959	WP_013319908.1	WP_192989967.1	WP_024107706.1	DDA3937_RS20365	DZA65_RS00890	HGI48_RS00835	signal transduction mechanisms
group_01960	WP_013317981.1	WP_024105974.1	WP_024105974.1	DDA3937_RS10950	DZA65_RS11360	HGI48_RS10900	signal transduction mechanisms
group_01961	WP_013317753.1	WP_192991179.1	WP_024105743.1	DDA3937_RS09855	DZA65_RS10195	HGI48_RS09865	cell wall/membrane/envelope biogenesis
group_01962	WP_013319904.1	WP_192989973.1	WP_103415771.1	DDA3937_RS20345	DZA65_RS00940	HGI48_RS00880	amino acid transport and metabolism
group_01963	WP_013316334.1	WP_192990288.1	WP_024104606.1	DDA3937_RS03135	DZA65_RS03305	HGI48_RS03310	nucleotide transport and metabolism
[truncated: 1,864 more rows]

## Sheet: group_descriptions
group_00001	mandelate racemase family protein	mandelate racemase family protein	enolase	enolase	enolase	mandelate racemase
group_00002	type VI secretion system tip protein VgrG	type VI secretion system tip protein VgrG	type VI secretion system tip protein VgrG	type VI secretion system tip protein VgrG	type VI secretion system tip protein VgrG
group_00003	Hcp family type VI secretion system effector	Hcp family type VI secretion system effector	Hcp family type VI secretion system effector	Hcp family type VI secretion system effector	Hcp family type VI secretion system effector
group_00004	Hcp family type VI secretion system effector	Hcp family type VI secretion system effector	type VI secretion system tube protein Hcp	Hcp family type VI secretion system effector	Hcp family type VI secretion system effector
group_00005	DNA-damage-inducible protein J	DNA-damage-inducible protein J	damage-inducible protein J	DNA-damage-inducible protein J	DNA-damage-inducible protein J
group_00006	IS110 family transposase	IS110 family transposase	IS110 family transposase	IS110 family transposase	IS110-like element ISEch4 family transposase
group_00007	integrase arm-type DNA-binding domain-containing protein	integrase arm-type DNA-binding domain-containing protein	integrase arm-type DNA-binding domain-containing protein	integrase arm-type DNA-binding domain-containing protein
group_00008	porin	porin	porin	porin
group_00009	[citrate (pro-3S)-lyase] ligase	[citrate (pro-3S)-lyase] ligase	[citrate (pro-3S)-lyase] ligase	[citrate (pro-3S)-lyase] ligase
group_00010	type IV secretion system DNA-binding domain-containing protein	type IV secretory system conjugative DNA transfer family protein	type IV secretion system DNA-binding domain-containing protein	TraM recognition domain-containing protein
group_00011	fumarylacetoacetate hydrolase family protein	fumarylacetoacetate hydrolase family protein	fumarylacetoacetate hydrolase family protein	fumarylacetoacetate hydrolase family protein
group_00012	citrate (pro-3S)-lyase subunit beta	citrate (pro-3S)-lyase subunit beta	citrate (pro-3S)-lyase subunit beta	citrate (pro-3S)-lyase subunit beta
group_00013	LysR family transcriptional regulator	LysR family transcriptional regulator	LysR family transcriptional regulator	LysR family transcriptional regulator
group_00014	hypothetical protein	hypothetical protein	hypothetical protein	hypothetical protein
group_00015	hypothetical protein	molybdopterin-guanine dinucleotide biosynthesis protein MobC	molybdopterin-guanine dinucleotide biosynthesis protein MobC	hypothetical protein
group_00016	AraC family transcriptional regulator	AraC family transcriptional regulator	AraC family transcriptional regulator	AraC family transcriptional regulator
group_00017	integrase	tyrosine-type recombinase/integrase	tyrosine-type recombinase/integrase	tyrosine-type recombinase/integrase
group_00018	IS3 family transposase	IS3 family transposase	IS3 family transposase	IS3 family transposase
group_00019	CcdB family protein	CcdB family protein	CcdB family protein	CcdB family protein
group_00020	non-ribosomal peptide synthetase	amino acid adenylation domain-containing protein	non-ribosomal peptide synthetase
group_00021	glutamate synthase large subunit	glutamate synthase large subunit	glutamate synthase large subunit
group_00022	AvrE-family type 3 secretion system effector	AvrE-family type 3 secretion system effector	AvrE-family type 3 secretion system effector
group_00023	amino acid adenylation domain-containing protein	amino acid adenylation domain-containing protein	amino acid adenylation domain-containing protein
group_00024	DNA-directed RNA polymerase subunit beta'	DNA-directed RNA polymerase subunit beta'	DNA-directed RNA polymerase subunit beta'
group_00025	DNA-directed RNA polymerase subunit beta	DNA-directed RNA polymerase subunit beta	DNA-directed RNA polymerase subunit beta
group_00026	nitrate reductase subunit alpha	nitrate reductase subunit alpha	nitrate reductase subunit alpha
group_00027	nitrite reductase small subunit NirD	nitrite reductase small subunit NirD	nitrite reductase small subunit NirD
group_00028	phosphoribosylformylglycinamidine synthase	phosphoribosylformylglycinamidine synthase	phosphoribosylformylglycinamidine synthase
group_00029	chromosome partition protein MukB	chromosome partition protein MukB	chromosome partition protein MukB
group_00030	AsmA2 domain-containing protein YhdP	AsmA2 domain-containing protein YhdP	AsmA2 domain-containing protein
group_00031	ATP-dependent RNA helicase HrpA	ATP-dependent RNA helicase HrpA	ATP-dependent RNA helicase HrpA
group_00032	baseplate J/gp47 family protein	baseplate J/gp47 family protein	hypothetical protein
group_00033	trifunctional transcriptional regulator/proline dehydrogenase/L-glutamate gamma-semialdehyde dehydrogenase	trifunctional transcriptional regulator/proline dehydrogenase/L-glutamate gamma-semialdehyde dehydrogenase	trifunctional transcriptional regulator/proline dehydrogenase/L-glutamate gamma-semialdehyde dehydrogenase
group_00034	methionine synthase	methionine synthase	methionine synthase
group_00035	exodeoxyribonuclease V subunit beta	exodeoxyribonuclease V subunit beta	exodeoxyribonuclease V subunit beta
group_00036	DNA polymerase III subunit alpha	DNA polymerase III subunit alpha	DNA polymerase III subunit alpha
group_00037	pyruvate:ferredoxin (flavodoxin) oxidoreductase	pyruvate:ferredoxin (flavodoxin) oxidoreductase	pyruvate:ferredoxin (flavodoxin) oxidoreductase
group_00038	type VI secretion system membrane subunit TssM	type VI secretion system membrane subunit TssM	type VI secretion system membrane subunit TssM
group_00039	urea carboxylase	urea carboxylase	urea carboxylase
group_00040	translocation/assembly module TamB	translocation/assembly module TamB	translocation/assembly module TamB
group_00041	pyruvate:ferredoxin (flavodoxin) oxidoreductase	pyruvate:ferredoxin (flavodoxin) oxidoreductase	pyruvate:ferredoxin (flavodoxin) oxidoreductase
group_00042	cellulose biosynthesis protein BcsC	BCSC C-terminal domain-containing protein	cellulose biosynthesis protein BcsC
group_00043	transcription-repair coupling factor	transcription-repair coupling factor	transcription-repair coupling factor
group_00044	exodeoxyribonuclease V subunit gamma	exodeoxyribonuclease V subunit gamma	exodeoxyribonuclease V subunit gamma
group_00045	carbamoyl-phosphate synthase large subunit	carbamoyl-phosphate synthase large subunit	carbamoyl-phosphate synthase large subunit
group_00046	beta-galactosidase	beta-galactosidase	beta-galactosidase
group_00047	formate dehydrogenase-N subunit alpha	formate dehydrogenase-N subunit alpha	formate dehydrogenase-N subunit alpha
group_00048	formate dehydrogenase-N subunit alpha	formate dehydrogenase-N subunit alpha	formate dehydrogenase-N subunit alpha
group_00049	mechanosensitive channel MscK	mechanosensitive channel MscK	mechanosensitive channel MscK
group_00050	FAD-binding oxidoreductase	FAD-binding oxidoreductase	FAD-binding oxidoreductase
group_00051	hypothetical protein	AAA family ATPase	AAA family ATPase
group_00052	virulence factor SrfB	virulence factor SrfB	virulence factor SrfB
group_00053	DNA translocase FtsK	DNA translocase FtsK 4TM domain-containing protein	DNA translocase FtsK
group_00054	multidrug efflux RND transporter permease subunit	efflux RND transporter permease subunit	multidrug efflux RND transporter permease subunit
group_00055	multidrug efflux RND transporter permease subunit	multidrug efflux RND transporter permease subunit	multidrug efflux RND transporter permease subunit
group_00056	valine--tRNA ligase	valine--tRNA ligase	valine--tRNA ligase
group_00057	multidrug efflux RND transporter permease subunit MdtC	multidrug efflux RND transporter permease subunit MdtC	multidrug efflux RND transporter permease subunit MdtC
group_00058	MdtB/MuxB family multidrug efflux RND transporter permease subunit	MdtB/MuxB family multidrug efflux RND transporter permease subunit	MdtB/MuxB family multidrug efflux RND transporter permease subunit
group_00059	2-oxoglutarate dehydrogenase E1 component	2-oxoglutarate dehydrogenase E1 component	2-oxoglutarate dehydrogenase E1 component
group_00060	efflux RND transporter permease subunit	efflux RND transporter permease subunit	efflux RND transporter permease subunit
group_00061	miniconductance mechanosensitive channel MscM	miniconductance mechanosensitive channel MscM	miniconductance mechanosensitive channel MscM
group_00062	aminomethyl-transferring glycine dehydrogenase	aminomethyl-transferring glycine dehydrogenase	aminomethyl-transferring glycine dehydrogenase
group_00063	isoleucine--tRNA ligase	isoleucine--tRNA ligase	isoleucine--tRNA ligase
group_00064	excinuclease ABC subunit UvrA	excinuclease ABC subunit UvrA	excinuclease ABC subunit UvrA
group_00065	RNA polymerase-associated protein RapA	RNA polymerase-associated protein RapA	RNA polymerase-associated protein RapA
group_00066	autotransporter serine protease	autotransporter domain-containing protein	autotransporter serine protease
group_00067	hypothetical protein	hypothetical protein	hypothetical protein
group_00068	pitrilysin	pitrilysin	pitrilysin
group_00069	VirB3 family type IV secretion system protein	VirB3 family type IV secretion system protein	ATPase
group_00070	hypothetical protein	Tat pathway signal sequence domain protein	Tat pathway signal sequence domain protein
group_00071	DNA polymerase I	DNA polymerase I	DNA polymerase I
group_00072	bifunctional uridylyltransferase/uridylyl-removing protein GlnD	bifunctional uridylyltransferase/uridylyl-removing protein GlnD	bifunctional uridylyltransferase/uridylyl-removing protein GlnD
group_00073	bifunctional	bifunctional	bifunctional
group_00074	pyruvate dehydrogenase (acetyl-transferring), homodimeric type	pyruvate dehydrogenase (acetyl-transferring), homodimeric type	pyruvate dehydrogenase (acetyl-transferring), homodimeric type
group_00075	nitrate reductase	nitrate reductase	nitrate reductase
group_00076	two-component system sensor histidine kinase RcsC	two-component system sensor histidine kinase RcsC	two-component system sensor histidine kinase RcsC
group_00077	NADH-quinone oxidoreductase subunit NuoG	NADH-quinone oxidoreductase subunit NuoG	NADH-quinone oxidoreductase subunit NuoG
group_00078	phosphoenolpyruvate carboxylase	phosphoenolpyruvate carboxylase	phosphoenolpyruvate carboxylase
group_00079	two-component system sensor histidine kinase KdpD	two-component system sensor histidine kinase KdpD	two-component system sensor histidine kinase KdbD
group_00080	bifunctional acetaldehyde-CoA/alcohol dehydrogenase	bifunctional acetaldehyde-CoA/alcohol dehydrogenase	bifunctional acetaldehyde-CoA/alcohol dehydrogenase
group_00081	class I adenylate cyclase	class I adenylate cyclase	class I adenylate cyclase
group_00082	leucine--tRNA ligase	leucine--tRNA ligase	leucine--tRNA ligase
group_00083	two-component sensor histidine kinase BarA	two-component sensor histidine kinase BarA	two-component sensor histidine kinase BarA
group_00084	preprotein translocase subunit SecA	preprotein translocase subunit SecA	preprotein translocase subunit SecA
group_00085	aconitate hydratase AcnA	aconitate hydratase AcnA	aconitate hydratase AcnA
group_00086	aminopeptidase N	aminopeptidase N	aminopeptidase N
group_00087	alanine--tRNA ligase	alanine--tRNA ligase	alanine--tRNA ligase
group_00088	phosphotransferase RcsD	phosphotransferase RcsD	phosphotransferase RcsD
group_00089	type I DNA topoisomerase	type I DNA topoisomerase	type I DNA topoisomerase
group_00090	bifunctional aconitate hydratase 2/2-methylisocitrate dehydratase	bifunctional aconitate hydratase 2/2-methylisocitrate dehydratase	bifunctional aconitate hydratase 2/2-methylisocitrate dehydratase
group_00091	magnesium-translocating P-type ATPase	magnesium-translocating P-type ATPase	magnesium-translocating P-type ATPase
group_00092	hypothetical protein	hypothetical protein	hypothetical protein
group_00093	bifunctional acetate--CoA ligase family protein/GNAT family N-acetyltransferase	bifunctional acetate--CoA ligase family protein/GNAT family N-acetyltransferase	bifunctional acetate--CoA ligase family protein/GNAT family N-acetyltransferase
group_00094	peptidoglycan glycosyltransferase/peptidoglycan DD-transpeptidase MrcA	peptidoglycan glycosyltransferase/peptidoglycan DD-transpeptidase MrcA	peptidoglycan glycosyltransferase/peptidoglycan DD-transpeptidase MrcA
group_00095	MCE family protein	MCE family protein	MCE family protein
group_00096	copper-exporting P-type ATPase CopA	copper-exporting P-type ATPase CopA	copper-exporting P-type ATPase CopA
group_00097	glucans biosynthesis glucosyltransferase MdoH	glucans biosynthesis glucosyltransferase MdoH	glucans biosynthesis glucosyltransferase MdoH
group_00098	YdbH family protein	YdbH family protein	YdbH family protein
group_00099	glycogen phosphorylase	glycogen phosphorylase	glycogen phosphorylase
group_00100	glycoside hydrolase family 31 protein	glycoside hydrolase family 31 protein	glycoside hydrolase family 31 protein
group_00101	DNA mismatch repair protein MutS	DNA mismatch repair protein MutS	DNA mismatch repair protein MutS
group_00102	ATP-dependent chaperone ClpB	ATP-dependent chaperone ClpB	ATP-dependent chaperone ClpB
group_00103	maltodextrin phosphorylase	maltodextrin phosphorylase	maltodextrin phosphorylase
group_00104	type VI secretion system ATPase TssH	type VI secretion system ATPase TssH	type VI secretion system ATPase TssH
group_00105	outer membrane protein assembly factor BamA	outer membrane protein assembly factor BamA	outer membrane protein assembly factor BamA
group_00106	LPS assembly protein LptD	LPS assembly protein LptD	LPS assembly protein LptD
group_00107	DNA topoisomerase (ATP-hydrolyzing) subunit A	DNA topoisomerase (ATP-hydrolyzing) subunit A	DNA topoisomerase (ATP-hydrolyzing) subunit A
group_00108	bifunctional aspartate kinase/homoserine dehydrogenase II	bifunctional aspartate kinase/homoserine dehydrogenase II	bifunctional aspartate kinase/homoserine dehydrogenase II
group_00109	DNA topoisomerase (ATP-hydrolyzing) subunit B	DNA topoisomerase (ATP-hydrolyzing) subunit B	DNA topoisomerase (ATP-hydrolyzing) subunit B
group_00110	bifunctional aspartate kinase/homoserine dehydrogenase I	bifunctional aspartate kinase/homoserine dehydrogenase I	bifunctional aspartate kinase/homoserine dehydrogenase I
group_00111	bifunctional glycosyl transferase/transpeptidase	bifunctional glycosyl transferase/transpeptidase	bifunctional glycosyl transferase/transpeptidase
group_00112	virulence factor	virulence factor	virulence factor
group_00113	acyl-CoA dehydrogenase FadE	acyl-CoA dehydrogenase FadE	acyl-CoA dehydrogenase
group_00114	glycerol-3-phosphate 1-O-acyltransferase PlsB	glycerol-3-phosphate 1-O-acyltransferase PlsB	glycerol-3-phosphate 1-O-acyltransferase PlsB
group_00115	DNA polymerase II	DNA polymerase II	DNA polymerase II
group_00116	ABC transporter permease	ABC transporter permease	FtsX-like permease family protein
group_00117	ribonuclease R	ribonuclease R	ribonuclease R
group_00118	phosphoenolpyruvate synthase	phosphoenolpyruvate synthase	phosphoenolpyruvate synthase
group_00119	ribonuclease E	ribonuclease E	ribonuclease E
group_00120	phenylalanine--tRNA ligase subunit beta	phenylalanine--tRNA ligase subunit beta	phenylalanine--tRNA ligase subunit beta
group_00121	ABC transporter permease	ABC transporter permease	ABC transporter permease
group_00122	1,4-alpha-glucan branching protein GlgB	1,4-alpha-glucan branching protein GlgB	1,4-alpha-glucan branching protein GlgB
group_00123	formate C-acetyltransferase	formate C-acetyltransferase	formate C-acetyltransferase
group_00124	5-methyltetrahydropteroyltriglutamate--homocysteine S-methyltransferase	5-methyltetrahydropteroyltriglutamate--homocysteine S-methyltransferase	5-methyltetrahydropteroyltriglutamate--homocysteine S-methyltransferase
group_00125	cellulose biosynthesis cyclic di-GMP-binding regulatory protein BcsB	cellulose biosynthesis cyclic di-GMP-binding regulatory protein BcsB	cellulose biosynthesis cyclic di-GMP-binding regulatory protein BcsB
group_00126	endopeptidase La	endopeptidase La	endopeptidase La
group_00127	beta-glucosidase BglX	beta-glucosidase BglX	beta-glucosidase BglX
group_00128	ribonucleoside-diphosphate reductase subunit alpha	ribonucleoside-diphosphate reductase subunit alpha	ribonucleoside-diphosphate reductase subunit alpha
group_00129	GTP diphosphokinase	GTP diphosphokinase	GTP diphosphokinase
group_00130	diguanylate cyclase	diguanylate cyclase	diguanylate cyclase
group_00131	ATP-dependent helicase HrpB	ATP-dependent helicase HrpB	ATP-dependent helicase HrpB
group_00132	mechanosensitive ion channel family protein	mechanosensitive ion channel family protein	mechanosensitive ion channel family protein
group_00133	translation initiation factor IF-2	translation initiation factor IF-2	translation initiation factor IF-2
group_00134	formate dehydrogenase subunit alpha	formate dehydrogenase subunit alpha	formate dehydrogenase subunit alpha
group_00135	DNA topoisomerase IV subunit A	DNA topoisomerase IV subunit A	DNA topoisomerase IV subunit A
group_00136	NADP-dependent oxaloacetate-decarboxylating malate dehydrogenase	NADP-dependent oxaloacetate-decarboxylating malate dehydrogenase	NADP-dependent oxaloacetate-decarboxylating malate dehydrogenase
group_00137	ATP-dependent Clp protease ATP-binding subunit ClpA	ATP-dependent Clp protease ATP-binding subunit ClpA	ATP-dependent Clp protease ATP-binding subunit ClpA
group_00138	penicillin acylase family protein	penicillin acylase family protein	penicillin acylase family protein
group_00139	catalase/peroxidase HPI	catalase/peroxidase HPI	catalase/peroxidase HPI
group_00140	RNA-binding transcriptional accessory protein	RNA-binding transcriptional accessory protein	RNA-binding transcriptional accessory protein
group_00141	TonB-dependent receptor	TonB-dependent receptor	TonB-dependent receptor
group_00142	Fe(2+) transporter permease subunit FeoB	Fe(2+) transporter permease subunit FeoB	Fe(2+) transporter permease subunit FeoB
group_00143	anaerobic ribonucleoside-triphosphate reductase	anaerobic ribonucleoside-triphosphate reductase	anaerobic ribonucleoside-triphosphate reductase
group_00144	YjbH domain-containing protein	YjbH domain-containing protein	YjbH domain-containing protein
group_00145	primosomal protein N'	primosomal protein N'	primosomal protein N'
group_00146	DNA helicase II	DNA helicase II	DNA helicase II
group_00147	hypothetical protein	hypothetical protein	hypothetical protein
group_00148	ornithine decarboxylase	ornithine decarboxylase	ornithine decarboxylase
group_00149	phosphoenolpyruvate--protein phosphotransferase	phosphoenolpyruvate--protein phosphotransferase	phosphoenolpyruvate--protein phosphotransferase
group_00150	multicopper oxidase family protein	multicopper oxidase family protein	multicopper oxidase family protein
group_00151	alpha-galactosidase	alpha-galactosidase	alpha-galactosidase
group_00152	4-alpha-glucanotransferase	4-alpha-glucanotransferase	4-alpha-glucanotransferase
group_00153	EAL domain-containing protein	EAL domain-containing protein	EAL domain-containing protein
group_00154	carbon starvation protein A	carbon starvation protein A	carbon starvation protein A
group_00155	ATP-dependent DNA helicase DinG	ATP-dependent DNA helicase DinG	ATP-dependent DNA helicase DinG
group_00156	elongation factor G	elongation factor G	elongation factor G
group_00157	right-handed parallel beta-helix repeat-containing protein	right-handed parallel beta-helix repeat-containing protein	right-handed parallel beta-helix repeat-containing protein
group_00158	class 1b ribonucleoside-diphosphate reductase subunit alpha	class 1b ribonucleoside-diphosphate reductase subunit alpha	class 1b ribonucleoside-diphosphate reductase subunit alpha
group_00159	bifunctional acyl-ACP--phospholipid O-acyltransferase/long-chain-fatty-acid--ACP ligase	bifunctional acyl-ACP--phospholipid O-acyltransferase/long-chain-fatty-acid--ACP ligase	bifunctional acyl-ACP--phospholipid O-acyltransferase/long-chain-fatty-acid--ACP ligase
group_00160	TIGR01666 family membrane protein	TIGR01666 family membrane protein	TIGR01666 family membrane protein
group_00161	carbamoyltransferase HypF	carbamoyltransferase HypF	carbamoyltransferase HypF
group_00162	intracellular growth attenuator family protein	intracellular growth attenuator family protein	intracellular growth attenuator family protein
group_00163	bifunctional GTP diphosphokinase/guanosine-3',5'-bis pyrophosphate 3'-pyrophosphohydrolase	bifunctional GTP diphosphokinase/guanosine-3',5'-bis pyrophosphate 3'-pyrophosphohydrolase	bifunctional GTP diphosphokinase/guanosine-3',5'-bis pyrophosphate 3'-pyrophosphohydrolase
group_00164	bifunctional 23S rRNA (guanine(2069)-N(7))-methyltransferase RlmK/23S rRNA (guanine(2445)-N(2))-methyltransferase RlmL	bifunctional 23S rRNA (guanine(2069)-N(7))-methyltransferase RlmK/23S rRNA (guanine(2445)-N(2))-methyltransferase RlmL	bifunctional 23S rRNA (guanine(2069)-N(7))-methyltransferase RlmK/23S rRNA (guanine(2445)-N(2))-methyltransferase RlmL
group_00165	TonB-dependent receptor	TonB-dependent siderophore receptor	TonB-dependent siderophore receptor
group_00166	phosphate acetyltransferase	phosphate acetyltransferase	phosphate acetyltransferase
group_00167	glycogen debranching protein GlgX	glycogen debranching protein GlgX	glycogen debranching protein GlgX
group_00168	beta-galactosidase	beta-galactosidase	beta-galactosidase
group_00169	hypothetical protein	hypothetical protein	hypothetical protein
group_00170	fatty acid oxidation complex subunit alpha FadB	fatty acid oxidation complex subunit alpha FadB	fatty acid oxidation complex subunit alpha FadB
group_00171	TonB-dependent receptor	TonB-dependent receptor	TonB-dependent receptor
group_00172	methionine--tRNA ligase	methionine--tRNA ligase	methionine--tRNA ligase
group_00173	acetate--CoA ligase	acetate--CoA ligase	acetate--CoA ligase
group_00174	UDP-forming cellulose synthase catalytic subunit	UDP-forming cellulose synthase catalytic subunit	UDP-forming cellulose synthase catalytic subunit
group_00175	DNA helicase IV	DNA helicase IV	DNA helicase IV
group_00176	polyphosphate kinase 1	polyphosphate kinase 1	polyphosphate kinase 1
group_00177	formate hydrogenlyase transcriptional activator FlhA	formate hydrogenlyase transcriptional activator FlhA	formate hydrogenlyase transcriptional activator FlhA
group_00178	cytochrome o ubiquinol oxidase subunit I	cytochrome o ubiquinol oxidase subunit I	cytochrome o ubiquinol oxidase subunit I
group_00179	transketolase	transketolase	transketolase
group_00180	bifunctional UDP-4-amino-4-deoxy-L-arabinose formyltransferase/UDP-glucuronic acid oxidase ArnA	bifunctional UDP-4-amino-4-deoxy-L-arabinose formyltransferase/UDP-glucuronic acid oxidase ArnA	bifunctional UDP-4-amino-4-deoxy-L-arabinose formyltransferase/UDP-glucuronic acid oxidase ArnA
group_00181	ATP-dependent DNA helicase RecG	ATP-dependent DNA helicase RecG	ATP-dependent DNA helicase RecG
group_00182	DNA helicase Rep	DNA helicase Rep	DNA helicase Rep
group_00183	fatty acid oxidation complex subunit alpha FadJ	fatty acid oxidation complex subunit alpha FadJ	fatty acid oxidation complex subunit alpha FadJ
group_00184	glycine--tRNA ligase subunit beta	glycine--tRNA ligase subunit beta	glycine--tRNA ligase subunit beta
group_00185	polyribonucleotide nucleotidyltransferase	polyribonucleotide nucleotidyltransferase	polyribonucleotide nucleotidyltransferase
group_00186	prolyl oligopeptidase family serine peptidase	prolyl oligopeptidase family serine peptidase	prolyl oligopeptidase family serine peptidase
group_00187	replication endonuclease	replication endonuclease	replication endonuclease
group_00188	oligopeptidase A	oligopeptidase A	oligopeptidase A
group_00189	efflux RND transporter permease subunit	Cu(+)/Ag(+) efflux RND transporter permease subunit SilA	Cu(+)/Ag(+) efflux RND transporter permease subunit SilA
group_00190	biosynthetic arginine decarboxylase	biosynthetic arginine decarboxylase	biosynthetic arginine decarboxylase
group_00191	threonine--tRNA ligase	threonine--tRNA ligase	threonine--tRNA ligase
group_00192	carbon starvation protein A	carbon starvation protein A	carbon starvation protein A
group_00193	NAD-dependent DNA ligase LigA	NAD-dependent DNA ligase LigA	NAD-dependent DNA ligase LigA
group_00194	formate-dependent uric acid utilization protein AegA	formate-dependent uric acid utilization protein AegA	formate-dependent uric acid utilization protein AegA
group_00195	carboxy terminal-processing peptidase	carboxy terminal-processing peptidase	carboxy terminal-processing peptidase
group_00196	type III secretion system export apparatus subunit SctV	type III secretion system export apparatus subunit SctV	type III secretion system export apparatus subunit SctV
group_00197	type I secretion system permease/ATPase	type I secretion system permease/ATPase	type I secretion system permease/ATPase
group_00198	ABC transporter permease subunit	ABC transporter permease subunit	ABC transporter permease subunit
group_00199	PrkA family serine protein kinase	PrkA family serine protein kinase	PrkA family serine protein kinase
group_00200	flagellar biosynthesis protein FlhA	flagellar biosynthesis protein FlhA	flagellar biosynthesis protein FlhA
group_00201	excinuclease ABC subunit B	excinuclease ABC subunit B	excinuclease ABC subunit B
group_00202	exoribonuclease II	exoribonuclease II	exoribonuclease II
group_00203	tRNA(Met) cytidine acetyltransferase	tRNA(Met) cytidine acetyltransferase	tRNA(Met) cytidine acetyltransferase
group_00204	bifunctional tRNA (5-methylaminomethyl-2-thiouridine)(34)-methyltransferase MnmD/FAD-dependent 5-carboxymethylaminomethyl-2-thiouridine(34) oxidoreductase MnmC	bifunctional tRNA (5-methylaminomethyl-2-thiouridine)(34)-methyltransferase MnmD/FAD-dependent 5-carboxymethylaminomethyl-2-thiouridine(34) oxidoreductase MnmC	bifunctional tRNA (5-methylaminomethyl-2-thiouridine)(34)-methyltransferase MnmD/FAD-dependent 5-carboxymethylaminomethyl-2-thiouridine(34) oxidoreductase MnmC
group_00205	peptidoglycan DD-transpeptidase MrdA	peptidoglycan DD-transpeptidase MrdA	peptidoglycan DD-transpeptidase MrdA
group_00206	bifunctional 2',3'-cyclic-nucleotide 2'-phosphodiesterase/3'-nucleotidase	bifunctional 2',3'-cyclic-nucleotide 2'-phosphodiesterase/3'-nucleotidase	bifunctional 2',3'-cyclic-nucleotide 2'-phosphodiesterase/3'-nucleotidase
group_00207	ATP-dependent zinc metalloprotease FtsH	ATP-dependent zinc metalloprotease FtsH	ATP-dependent zinc metalloprotease FtsH
group_00208	tyrosine-protein kinase Wzc	tyrosine-protein kinase Wzc	tyrosine-protein kinase Wzc
group_00209	potassium-transporting ATPase subunit KdpB	potassium-transporting ATPase subunit KdpB	potassium-transporting ATPase subunit KdpB
group_00210	DNA topoisomerase III	DNA topoisomerase III	DNA topoisomerase III
group_00211	exodeoxyribonuclease V subunit alpha	exodeoxyribonuclease V subunit alpha	exodeoxyribonuclease V subunit alpha
group_00212	PatA/PatG family cyanobactin maturation protease	PatA/PatG family cyanobactin maturation protease	PatA/PatG family cyanobactin maturation protease
group_00213	DNA topoisomerase IV subunit B	DNA topoisomerase IV subunit B	DNA topoisomerase IV subunit B
group_00214	type III secretion system outer membrane ring subunit SctC	type III secretion system outer membrane ring subunit SctC	type III secretion system outer membrane ring subunit SctC
group_00215	hydrogenase 4 subunit B	hydrogenase 4 subunit B	hydrogenase 4 subunit B
group_00216	murein transglycosylase	murein transglycosylase	murein transglycosylase
group_00217	ATP-dependent DNA helicase	ATP-dependent DNA helicase	ATP-dependent DNA helicase
group_00218	phosphomethylpyrimidine synthase ThiC	phosphomethylpyrimidine synthase ThiC	phosphomethylpyrimidine synthase ThiC
group_00219	5-dehydro-2-deoxygluconokinase	5-dehydro-2-deoxygluconokinase	5-dehydro-2-deoxygluconokinase
group_00220	RNase E specificity factor CsrD	RNase E specificity factor CsrD	RNase E specificity factor CsrD
group_00221	3D-(3,5/4)-trihydroxycyclohexane-1,2-dione acylhydrolase (decyclizing)	3D-(3,5/4)-trihydroxycyclohexane-1,2-dione acylhydrolase (decyclizing)	3D-(3,5/4)-trihydroxycyclohexane-1,2-dione acylhydrolase (decyclizing)
group_00222	NADH-quinone oxidoreductase subunit C/D	NADH-quinone oxidoreductase subunit C/D	NADH-quinone oxidoreductase subunit C/D
group_00223	aryl-sulfate sulfotransferase	aryl-sulfate sulfotransferase	thioredoxin
group_00224	1-deoxy-D-xylulose-5-phosphate synthase	1-deoxy-D-xylulose-5-phosphate synthase	1-deoxy-D-xylulose-5-phosphate synthase
group_00225	tRNA uridine-5-carboxymethylaminomethyl(34) synthesis enzyme MnmG	tRNA uridine-5-carboxymethylaminomethyl(34) synthesis enzyme MnmG	tRNA uridine-5-carboxymethylaminomethyl(34) synthesis enzyme MnmG
group_00226	peptidase M3	peptidase M3	peptidase M3
group_00227	discoidin domain-containing protein	discoidin domain-containing protein	discoidin domain-containing protein
group_00228	amidohydrolase	amidohydrolase	amidohydrolase
group_00229	GMC family oxidoreductase	GMC family oxidoreductase	GMC family oxidoreductase
group_00230	TonB-dependent siderophore receptor	TonB-dependent siderophore receptor	TonB-dependent siderophore receptor
group_00231	type II secretion system secretin GspD	type II secretion system secretin GspD	type II secretion system secretin GspD
group_00232	AcsA protein	IucA/IucC family protein	AcsA protein
group_00233	ABC transporter ATP-binding protein	ABC transporter ATP-binding protein	ABC transporter ATP-binding protein
group_00234	ABC transporter ATP-binding protein	ABC transporter ATP-binding protein	ABC transporter ATP-binding protein
group_00235	molecular chaperone HtpG	molecular chaperone HtpG	molecular chaperone HtpG
group_00236	fumarate reductase (quinol) flavoprotein subunit	fumarate reductase (quinol) flavoprotein subunit	fumarate reductase (quinol) flavoprotein subunit
group_00237	siderophore achromobactin biosynthesis protein AcsC	IucA/IucC family siderophore biosynthesis protein	achromobactin biosynthetic protein AcsC
group_00238	molecular chaperone DnaK	molecular chaperone DnaK	molecular chaperone DnaK
group_00239	ATP-dependent DNA helicase RecQ	ATP-dependent DNA helicase RecQ	ATP-dependent DNA helicase RecQ
group_00240	low affinity potassium transporter Kup	low affinity potassium transporter Kup	low affinity potassium transporter Kup
group_00241	DNA polymerase III subunit gamma/tau	DNA polymerase III subunit gamma/tau	DNA polymerase III subunit gamma/tau
group_00242	dihydroxy-acid dehydratase	dihydroxy-acid dehydratase	dihydroxy-acid dehydratase
group_00243	succinate dehydrogenase flavoprotein subunit	succinate dehydrogenase flavoprotein subunit	succinate dehydrogenase flavoprotein subunit
group_00244	ribosome-dependent GTPase TypA	ribosome-dependent GTPase TypA	ribosome-dependent GTPase TypA
group_00245	type VI secretion system baseplate subunit TssF	type VI secretion system baseplate subunit TssF	type VI secretion system baseplate subunit TssF
group_00246	IucA/IucC family siderophore biosynthesis protein	IucA/IucC family siderophore biosynthesis protein	AcsD protein
group_00247	ABC transporter ATP-binding protein	ABC transporter ATP-binding protein	ABC transporter ATP-binding protein
group_00248	NADH-quinone oxidoreductase subunit L	NADH-quinone oxidoreductase subunit L	NADH-quinone oxidoreductase subunit L
group_00249	glutamine--fructose-6-phosphate transaminase (isomerizing)	glutamine--fructose-6-phosphate transaminase (isomerizing)	glutamine--fructose-6-phosphate transaminase (isomerizing)
group_00250	ABC transporter substrate-binding protein	ABC transporter substrate-binding protein	ABC transporter substrate-binding protein
group_00251	p-hydroxybenzoic acid efflux pump subunit AaeB	p-hydroxybenzoic acid efflux pump subunit AaeB	p-hydroxybenzoic acid efflux pump subunit AaeB
group_00252	polysaccharide biosynthesis tyrosine autokinase	polysaccharide biosynthesis tyrosine autokinase	polysaccharide biosynthesis tyrosine autokinase
group_00253	PTS mannitol transporter subunit IICBA	PTS mannitol transporter subunit IICBA	PTS mannitol transporter subunit IICBA
group_00254	hydrogenase 2 large subunit	hydrogenase 2 large subunit	hydrogenase 2 large subunit
group_00255	potassium transporter Kup	KUP/HAK/KT family potassium transporter	potassium transporter Kup
group_00256	elongation factor 4	elongation factor 4	elongation factor 4
group_00257	DEAD/DEAH box helicase	DEAD/DEAH box helicase	DEAD/DEAH box helicase
group_00258	excinuclease ABC subunit UvrC	excinuclease ABC subunit UvrC	excinuclease ABC subunit UvrC
group_00259	signal peptide peptidase SppA	signal peptide peptidase SppA	signal peptide peptidase SppA
group_00260	PTS beta-glucoside transporter subunit IIABC	PTS beta-glucoside transporter subunit IIABC	PTS beta-glucoside transporter subunit IIABC
group_00261	polysaccharide biosynthesis protein	polysaccharide biosynthesis protein	polysaccharide biosynthesis protein
group_00262	chemotaxis protein CheA	chemotaxis protein CheA	chemotaxis protein CheA
group_00263	penicillin-binding protein activator	penicillin-binding protein activator	penicillin-binding protein activator
group_00264	hydrogenase large subunit	hydrogenase large subunit	hydrogenase large subunit
group_00265	aspartate--tRNA ligase	aspartate--tRNA ligase	aspartate--tRNA ligase
group_00266	peptidoglycan glycosyltransferase FtsI	peptidoglycan glycosyltransferase FtsI	peptidoglycan glycosyltransferase FtsI
group_00267	DNA primase	DNA primase	DNA primase
group_00268	long-chain fatty acid--CoA ligase	long-chain fatty acid--CoA ligase	long-chain fatty acid--CoA ligase
group_00269	30S ribosomal protein S12 methylthiotransferase accessory protein YcaO	YcaO-like family protein	hypothetical protein
group_00270	DUF3413 domain-containing protein	DUF3413 domain-containing protein	DUF3413 domain-containing protein
group_00271	Fe-S protein assembly chaperone HscA	Fe-S protein assembly chaperone HscA	Fe-S protein assembly chaperone HscA
group_00272	Lon protease family protein	Lon protease family protein	Lon protease family protein
group_00273	avirulence protein	avirulence protein	avirulence protein
group_00274	DNA mismatch repair endonuclease MutL	DNA mismatch repair endonuclease MutL	DNA mismatch repair endonuclease MutL
group_00275	bifunctional isocitrate dehydrogenase kinase/phosphatase	bifunctional isocitrate dehydrogenase kinase/phosphatase	bifunctional isocitrate dehydrogenase kinase/phosphatase
group_00276	HAMP domain-containing protein	HAMP domain-containing protein	HAMP domain-containing protein
group_00277	assimilatory sulfite reductase (NADPH) hemoprotein subunit	assimilatory sulfite reductase (NADPH) hemoprotein subunit	assimilatory sulfite reductase (NADPH) hemoprotein subunit
group_00278	PTS glucose transporter subunit IIA	PTS glucose transporter subunit IIA	PTS transporter subunit EIIC
group_00279	protein translocase subunit SecD	protein translocase subunit SecD	protein translocase subunit SecD
group_00280	allophanate hydrolase	allophanate hydrolase	allophanate hydrolase
group_00281	lysophospholipid acyltransferase family protein	lysophospholipid acyltransferase family protein	lysophospholipid acyltransferase family protein
group_00282	ABC transporter ATP-binding protein	ABC transporter ATP-binding protein	ABC transporter ATP-binding protein
group_00283	outer membrane protein assembly factor	outer membrane protein assembly factor	outer membrane protein assembly factor
group_00284	FIST C-terminal domain-containing protein	FIST C-terminal domain-containing protein	chemoreceptor
group_00285	peptide ABC transporter substrate-binding protein SapA	peptide ABC transporter substrate-binding protein SapA	peptide ABC transporter substrate-binding protein SapA
group_00286	L-tyrosine/L-tryptophan isonitrile synthase family protein	L-tyrosine/L-tryptophan isonitrile synthase family protein	L-tyrosine/L-tryptophan isonitrile synthase family protein
group_00287	diguanylate cyclase	diguanylate cyclase	diguanylate cyclase
group_00288	RNA polymerase sigma factor RpoD	RNA polymerase sigma factor RpoD	RNA polymerase sigma factor RpoD
group_00289	ribulokinase	ribulokinase	ribulokinase
group_00290	single-stranded-DNA-specific exonuclease RecJ	single-stranded-DNA-specific exonuclease RecJ	single-stranded-DNA-specific exonuclease RecJ
group_00291	gamma-glutamyltransferase	gamma-glutamyltransferase	gamma-glutamyltransferase
group_00292	glutamine--tRNA ligase	glutamine--tRNA ligase	glutamine--tRNA ligase
group_00293	acetolactate synthase 3 large subunit	acetolactate synthase 3 large subunit	acetolactate synthase 3 large subunit
group_00294	proline--tRNA ligase	proline--tRNA ligase	proline--tRNA ligase
group_00295	HTH-type transcriptional regulator SgrR	HTH-type transcriptional regulator SgrR	HTH-type transcriptional regulator SgrR
group_00296	outer membrane assembly protein AsmA	outer membrane assembly protein AsmA	outer membrane assembly protein AsmA
group_00297	urocanate hydratase	urocanate hydratase	urocanate hydratase
group_00298	rhamnogalacturonate lyase	rhamnogalacturonate lyase	rhamnogalacturonate lyase
group_00299	NADPH-dependent assimilatory sulfite reductase flavoprotein subunit	NADPH-dependent assimilatory sulfite reductase flavoprotein subunit	NADPH-dependent assimilatory sulfite reductase flavoprotein subunit
group_00300	NAD-dependent malic enzyme	NAD-dependent malic enzyme	NAD-dependent malic enzyme
group_00301	hydroxylamine reductase	hydroxylamine reductase	hydroxylamine reductase
group_00302	AsmA family protein	AsmA family protein	AsmA family protein
group_00303	flagellar hook-associated protein FlgK	flagellar hook-associated protein FlgK	flagellar hook-associated protein FlgK
group_00304	SmdB family multidrug efflux ABC transporter permease/ATP-binding protein	SmdB family multidrug efflux ABC transporter permease/ATP-binding protein	SmdB family multidrug efflux ABC transporter permease/ATP-binding protein
group_00305	ABC transporter ATP-binding protein	ABC transporter ATP-binding protein	ABC transporter ATP-binding protein
group_00306	pectate disaccharide-lyase	pectate lyase	pectate disaccharide-lyase
group_00307	SmdA family multidrug ABC transporter permease/ATP-binding protein	SmdA family multidrug ABC transporter permease/ATP-binding protein	SmdA family multidrug ABC transporter permease/ATP-binding protein
group_00308	bifunctional UDP-sugar hydrolase/5'-nucleotidase	bifunctional UDP-sugar hydrolase/5'-nucleotidase	bifunctional UDP-sugar hydrolase/5'-nucleotidase
group_00309	2-succinyl-5-enolpyruvyl-6-hydroxy-3-cyclohexene-1-carboxylic-acid synthase	2-succinyl-5-enolpyruvyl-6-hydroxy-3-cyclohexene-1-carboxylic-acid synthase	2-succinyl-5-enolpyruvyl-6-hydroxy-3-cyclohexene-1-carboxylic-acid synthase
group_00310	phosphoenolpyruvate carboxykinase (ATP)	phosphoenolpyruvate carboxykinase (ATP)	phosphoenolpyruvate carboxykinase (ATP)
group_00311	oxalyl-CoA decarboxylase	oxalyl-CoA decarboxylase	oxalyl-CoA decarboxylase
group_00312	lipid IV(A) 4-amino-4-deoxy-L-arabinosyltransferase	lipid IV(A) 4-amino-4-deoxy-L-arabinosyltransferase	lipid IV(A) 4-amino-4-deoxy-L-arabinosyltransferase
group_00313	CTP synthase (glutamine hydrolyzing)	CTP synthase (glutamine hydrolyzing)	CTP synthase (glutamine hydrolyzing)
group_00314	glucose-6-phosphate isomerase	glucose-6-phosphate isomerase	glucose-6-phosphate isomerase
group_00315	lipid A ABC transporter ATP-binding protein/permease MsbA	lipid A ABC transporter ATP-binding protein/permease MsbA	lipid A ABC transporter ATP-binding protein/permease MsbA
group_00316	malonate decarboxylase subunit alpha	malonate decarboxylase subunit alpha	malonate decarboxylase subunit alpha
group_00317	phosphoenolpyruvate-protein phosphotransferase PtsI	phosphoenolpyruvate-protein phosphotransferase PtsI	phosphoenolpyruvate-protein phosphotransferase PtsI
group_00318	energy-dependent translational throttle protein EttA	energy-dependent translational throttle protein EttA	energy-dependent translational throttle protein EttA
group_00319	ABC transporter substrate-binding protein	ABC transporter substrate-binding protein	ABC transporter substrate-binding protein
group_00320	glutathione-regulated potassium-efflux system protein KefB	glutathione-regulated potassium-efflux system protein KefB	glutathione-regulated potassium-efflux system protein KefB
group_00321	cysteine/glutathione ABC transporter permease/ATP-binding protein CydD	cysteine/glutathione ABC transporter permease/ATP-binding protein CydD	cysteine/glutathione ABC transporter permease/ATP-binding protein CydD
group_00322	arginine--tRNA ligase	arginine--tRNA ligase	arginine--tRNA ligase
group_00323	fumarate hydratase	fumarate hydratase	fumarate hydratase
group_00324	glycoside hydrolase family 28 protein	right-handed parallel beta-helix repeat-containing protein	glycoside hydrolase family 28 protein
group_00325	ShlB/FhaC/HecB family hemolysin secretion/activation protein	ShlB/FhaC/HecB family hemolysin secretion/activation protein	ShlB/FhaC/HecB family hemolysin secretion/activation protein
group_00326	ATP-dependent endonuclease	ATP-dependent endonuclease	ATP-dependent endonuclease
group_00327	alpha-D-glucose phosphate-specific phosphoglucomutase	alpha-D-glucose phosphate-specific phosphoglucomutase	alpha-D-glucose phosphate-specific phosphoglucomutase
group_00328	glycosyl hydrolase 43 family protein	glycoside hydrolase 43 family protein	glycosyl hydrolase 43 family protein
group_00329	sensor histidine kinase	sensor histidine kinase	sensor histidine kinase
group_00330	acetolactate synthase 2 catalytic subunit	acetolactate synthase 2 catalytic subunit	acetolactate synthase 2 catalytic subunit
group_00331	sensor histidine kinase	sensor histidine kinase	sensor histidine kinase
group_00332	protein-disulfide reductase DsbD	protein-disulfide reductase DsbD	protein-disulfide reductase DsbD
group_00333	nitrate/nitrite two-component system sensor histidine kinase NarX	nitrate/nitrite two-component system sensor histidine kinase NarX	nitrate/nitrite two-component system sensor histidine kinase NarX
group_00334	L-aspartate oxidase	L-aspartate oxidase	L-aspartate oxidase
group_00335	anaerobic glycerol-3-phosphate dehydrogenase subunit A	anaerobic glycerol-3-phosphate dehydrogenase subunit A	anaerobic glycerol-3-phosphate dehydrogenase subunit A
group_00336	type I secretion system permease/ATPase	type I secretion system permease/ATPase	type I secretion system permease/ATPase
group_00337	acetolactate synthase AlsS	acetolactate synthase AlsS	acetolactate synthase AlsS
group_00338	30S ribosomal protein S1	30S ribosomal protein S1	30S ribosomal protein S1
group_00339	ubiquinone biosynthesis regulatory protein kinase UbiB	ubiquinone biosynthesis regulatory protein kinase UbiB	ubiquinone biosynthesis regulatory protein kinase UbiB
group_00340	methyl-accepting chemotaxis protein	Cache 3/Cache 2 fusion domain-containing protein	methyl-accepting chemotaxis protein
group_00341	oligopeptide ABC transporter substrate-binding protein OppA	oligopeptide ABC transporter substrate-binding protein OppA	oligopeptide ABC transporter substrate-binding protein OppA
group_00342	membrane protein insertase YidC	membrane protein insertase YidC	membrane protein insertase YidC
group_00343	nitrogenase molybdenum-iron protein subunit beta	nitrogenase molybdenum-iron protein subunit beta	nitrogenase molybdenum-iron protein subunit beta
group_00344	HAD-IIIC family phosphatase	HAD-IIIC family phosphatase	HAD-IIIC family phosphatase
group_00345	kdo(2)-lipid A phosphoethanolamine 7''-transferase	kdo(2)-lipid A phosphoethanolamine 7''-transferase	kdo(2)-lipid A phosphoethanolamine 7''-transferase
group_00346	L,D-transpeptidase	L,D-transpeptidase	L,D-transpeptidase
group_00347	NAD-dependent DNA ligase LigB	NAD-dependent DNA ligase LigB	NAD-dependent DNA ligase LigB
group_00348	TIGR04028 family ABC transporter substrate-binding protein	TIGR04028 family ABC transporter substrate-binding protein	TIGR04028 family ABC transporter substrate-binding protein
group_00349	nitrate reductase subunit beta	nitrate reductase subunit beta	nitrate reductase subunit beta
group_00350	ABC transporter substrate-binding protein	ABC transporter substrate-binding protein	ABC transporter substrate-binding protein
group_00351	glutamine-hydrolyzing GMP synthase	glutamine-hydrolyzing GMP synthase	glutamine-hydrolyzing GMP synthase
group_00352	glucan biosynthesis protein G	glucan biosynthesis protein G	glucan biosynthesis protein G
group_00353	DEAD/DEAH family ATP-dependent RNA helicase	DEAD/DEAH family ATP-dependent RNA helicase	DEAD/DEAH family ATP-dependent RNA helicase
group_00354	ABC transporter substrate-binding protein	ABC transporter substrate-binding protein	ABC transporter substrate-binding protein
group_00355	acetolactate synthase large subunit	acetolactate synthase large subunit	acetolactate synthase large subunit
group_00356	flagellar M-ring protein FliF	flagellar M-ring protein FliF	flagellar basal body M-ring protein FliF
group_00357	phosphoethanolamine transferase EptA	phosphoethanolamine transferase EptA	phosphoethanolamine transferase EptA
group_00358	type VI secretion system tip protein VgrG	type VI secretion system tip protein VgrG	type VI secretion system tip protein VgrG
group_00359	cysteine/glutathione ABC transporter ATP-binding protein/permease CydC	cysteine/glutathione ABC transporter ATP-binding protein/permease CydC	cysteine/glutathione ABC transporter ATP-binding protein/permease CydC
group_00360	peptide ABC transporter substrate-binding protein	oligopeptide ABC transporter substrate-binding protein OppA	peptide ABC transporter substrate-binding protein
group_00361	peptide chain release factor 3	peptide chain release factor 3	peptide chain release factor 3
group_00362	type II secretion system secretin GspD	type II secretion system secretin GspD	type II secretion system secretin GspD
group_00363	peptidylprolyl isomerase	peptidylprolyl isomerase	peptidylprolyl isomerase
group_00364	ABC transporter substrate-binding protein	ABC transporter substrate-binding protein	ABC transporter substrate-binding protein
group_00365	potassium-transporting ATPase subunit KdpA	potassium-transporting ATPase subunit KdpA	potassium-transporting ATPase subunit KdpA
group_00366	C4-dicarboxylic acid transporter DauA	C4-dicarboxylic acid transporter DauA	C4-dicarboxylic acid transporter DauA
group_00367	(2,3-dihydroxybenzoyl)adenylate synthase	(2,3-dihydroxybenzoyl)adenylate synthase	(2,3-dihydroxybenzoyl)adenylate synthase
group_00368	glutathione ABC transporter substrate-binding protein	glutathione ABC transporter substrate-binding protein	glutathione ABC transporter substrate-binding protein
group_00369	SpoVR family protein	SpoVR family protein	SpoVR family protein
group_00370	ABC transporter substrate-binding protein	ABC transporter substrate-binding protein	ABC transporter substrate-binding protein
group_00371	malate synthase A	malate synthase A	malate synthase A
group_00372	carbohydrate porin	carbohydrate porin	carbohydrate porin
group_00373	ABC transporter ATP-binding protein	ABC transporter ATP-binding protein	ABC transporter ATP-binding protein
group_00374	ABC transporter substrate-binding protein	oligopeptide ABC transporter substrate-binding protein OppA	ABC transporter substrate-binding protein
group_00375	ABC transporter substrate-binding protein	ABC transporter substrate-binding protein	ABC transporter substrate-binding protein
group_00376	two-component system sensor histidine kinase DcuS	two-component system sensor histidine kinase DcuS	two-component system sensor histidine kinase DcuS
group_00377	cytochrome ubiquinol oxidase subunit I	cytochrome ubiquinol oxidase subunit I	cytochrome ubiquinol oxidase subunit I
group_00378	aldehyde dehydrogenase	aldehyde dehydrogenase	aldehyde dehydrogenase
group_00379	ABC transporter ATP-binding protein	ABC transporter ATP-binding protein	ABC transporter ATP-binding protein
group_00380	FAD-dependent oxidoreductase	FAD-dependent oxidoreductase	FAD-dependent oxidoreductase
group_00381	hypothetical protein	hypothetical protein	hypothetical protein
group_00382	intermembrane transport protein PqiB	intermembrane transport protein PqiB	intermembrane transport protein PqiB
group_00383	cation/acetate symporter ActP	cation/acetate symporter ActP	cation/acetate symporter ActP
group_00384	family 1 glycosylhydrolase	family 1 glycosylhydrolase	family 1 glycosylhydrolase
group_00385	ABC transporter substrate-binding protein	ABC transporter substrate-binding protein	ABC transporter substrate-binding protein
group_00386	galactarate dehydratase	galactarate dehydratase	galactarate dehydratase
group_00387	DUF1349 domain-containing protein	DUF1349 domain-containing protein	DUF1349 domain-containing protein
group_00388	ABC-F family ATPase	ABC-F family ATPase	ABC-F family ATPase
group_00389	bifunctional phosphoribosylaminoimidazolecarboxamide formyltransferase/IMP cyclohydrolase	bifunctional phosphoribosylaminoimidazolecarboxamide formyltransferase/IMP cyclohydrolase	bifunctional phosphoribosylaminoimidazolecarboxamide formyltransferase/IMP cyclohydrolase
group_00390	glycerol kinase GlpK	glycerol kinase GlpK	glycerol kinase GlpK
group_00391	DNA repair protein RecN	DNA repair protein RecN	DNA repair protein RecN
group_00392	sensor histidine kinase	sensor histidine kinase	sensor histidine kinase
group_00393	L-arabinose isomerase	L-arabinose isomerase	L-arabinose isomerase
group_00394	alkyl hydroperoxide reductase subunit F	alkyl hydroperoxide reductase subunit F	alkyl hydroperoxide reductase subunit F
group_00395	DHA2 family efflux MFS transporter permease subunit	DHA2 family efflux MFS transporter permease subunit	DHA2 family efflux MFS transporter permease subunit
group_00396	glutamate--cysteine ligase	glutamate--cysteine ligase	glutamate--cysteine ligase
group_00397	electron transport complex subunit RsxC	electron transport complex subunit RsxC	electron transport complex subunit RsxC
group_00398	apolipoprotein N-acyltransferase	apolipoprotein N-acyltransferase	apolipoprotein N-acyltransferase
group_00399	AMP-binding protein	AMP-binding protein	AMP-binding protein
group_00400	Na+/H+ antiporter	Na+/H+ antiporter	Na+/H+ antiporter
group_00401	acyl--CoA ligase	acyl--CoA ligase	acyl--CoA ligase
group_00402	malate dehydrogenase (quinone)	malate dehydrogenase (quinone)	malate dehydrogenase (quinone)
group_00403	Kef family K(+) transporter	Kef family K(+) transporter	Kef family K(+) transporter
group_00404	pectin acetylesterase	pectin acetylesterase	pectin acetylesterase
group_00405	phage tail sheath family protein	phage tail sheath family protein	phage tail sheath family protein
group_00406	gamma-glutamyltransferase family protein	gamma-glutamyltransferase family protein	gamma-glutamyltransferase family protein
group_00407	2-isopropylmalate synthase	2-isopropylmalate synthase	2-isopropylmalate synthase
group_00408	methyl-accepting chemotaxis protein	HAMP domain-containing protein	HAMP domain-containing protein
group_00409	glycoside hydrolase family 1 protein	glycoside hydrolase family 1 protein	glycoside hydrolase family 1 protein
group_00410	anthranilate synthase component 1	anthranilate synthase component 1	anthranilate synthase component 1
group_00411	sensor histidine kinase	sensor histidine kinase	sensor histidine kinase
group_00412	amidophosphoribosyltransferase	amidophosphoribosyltransferase	amidophosphoribosyltransferase
group_00413	phosphate ABC transporter permease PstA	phosphate ABC transporter permease PstA	phosphate ABC transporter permease PstA
group_00414	TerC family protein	TerC family protein	TerC family protein
group_00415	M20/M25/M40 family metallo-hydrolase	M20/M25/M40 family metallo-hydrolase	M20/M25/M40 family metallo-hydrolase
group_00416	transcriptional regulator TyrR	transcriptional regulator TyrR	transcriptional regulator TyrR
group_00417	leucyl aminopeptidase	leucyl aminopeptidase	leucyl aminopeptidase
group_00418	N-acetylmuramoyl-L-alanine amidase AmiB	N-acetylmuramoyl-L-alanine amidase AmiB	N-acetylmuramoyl-L-alanine amidase AmiB
group_00419	methyl-accepting chemotaxis protein	methyl-accepting chemotaxis protein	HAMP domain-containing protein
group_00420	nif-specific transcriptional activator NifA	nif-specific transcriptional activator NifA	nif-specific transcriptional activator NifA
group_00421	lysine--tRNA ligase	lysine--tRNA ligase	lysine--tRNA ligase
group_00422	xylose ABC transporter ATP-binding protein	xylose ABC transporter ATP-binding protein	xylose ABC transporter ATP-binding protein
group_00423	ABC transporter substrate-binding protein	ABC transporter substrate-binding protein	ABC transporter substrate-binding protein
group_00424	6-phospho-beta-glucosidase	6-phospho-beta-glucosidase	6-phospho-beta-glucosidase
group_00425	Fe-S cluster assembly protein SufB	Fe-S cluster assembly protein SufB	Fe-S cluster assembly protein SufB
group_00426	MFS transporter	MFS transporter	MFS transporter
group_00427	methyl-accepting chemotaxis protein	methyl-accepting chemotaxis protein	HAMP domain-containing protein
group_00428	threonine ammonia-lyase, biosynthetic	threonine ammonia-lyase, biosynthetic	threonine ammonia-lyase, biosynthetic
group_00429	NADH-quinone oxidoreductase subunit M	NADH-quinone oxidoreductase subunit M	NADH-quinone oxidoreductase subunit M
group_00430	sugar ABC transporter ATP-binding protein	sugar ABC transporter ATP-binding protein	sugar ABC transporter ATP-binding protein
group_00431	sensor domain-containing diguanylate cyclase	diguanylate cyclase	sensor domain-containing diguanylate cyclase
group_00432	altronate dehydratase	altronate dehydratase	altronate dehydratase
group_00433	F0F1 ATP synthase subunit alpha	F0F1 ATP synthase subunit alpha	F0F1 ATP synthase subunit alpha
group_00434	glucose-6-phosphate dehydrogenase	glucose-6-phosphate dehydrogenase	glucose-6-phosphate dehydrogenase
group_00435	YifB family Mg chelatase-like AAA ATPase	YifB family Mg chelatase-like AAA ATPase	YifB family Mg chelatase-like AAA ATPase
group_00436	Na/Pi cotransporter family protein	Na/Pi cotransporter family protein	Na/Pi cotransporter family protein
group_00437	multidrug efflux MFS transporter permease subunit EmrB	multidrug efflux MFS transporter permease subunit EmrB	multidrug efflux MFS transporter permease subunit EmrB
group_00438	ABC transporter substrate-binding protein	ABC transporter substrate-binding protein	ABC transporter substrate-binding protein
group_00439	hydrogenase 4 subunit F	hydrogenase 4 subunit F	hydrogenase 4 subunit F
group_00440	bifunctional ADP-dependent NAD(P)H-hydrate dehydratase/NAD(P)H-hydrate epimerase	bifunctional ADP-dependent NAD(P)H-hydrate dehydratase/NAD(P)H-hydrate epimerase	bifunctional ADP-dependent NAD(P)H-hydrate dehydratase/NAD(P)H-hydrate epimerase
group_00441	AMP-binding protein	AMP-binding protein	AMP-binding protein
group_00442	FAD-dependent oxidoreductase	FAD-dependent oxidoreductase	FAD-dependent oxidoreductase
group_00443	catalase	catalase	catalase
group_00444	glycerol-3-phosphate dehydrogenase	glycerol-3-phosphate dehydrogenase	glycerol-3-phosphate dehydrogenase
group_00445	microcin C ABC transporter ATP-binding protein YejF	microcin C ABC transporter ATP-binding protein YejF	microcin C ABC transporter ATP-binding protein YejF
group_00446	chaperonin GroEL	chaperonin GroEL	chaperonin GroEL
group_00447	galactose/methyl galactoside ABC transporter ATP-binding protein MglA	galactose/methyl galactoside ABC transporter ATP-binding protein MglA	galactose/methyl galactoside ABC transporter ATP-binding protein MglA
group_00448	ABC transporter substrate-binding protein	ABC transporter substrate-binding protein	ABC transporter substrate-binding protein
group_00449	multicopper oxidase CueO	multicopper oxidase CueO	multicopper oxidase CueO
group_00450	ABC transporter ATP-binding protein	ABC transporter ATP-binding protein	ABC transporter ATP-binding protein
group_00451	CoA-acylating methylmalonate-semialdehyde dehydrogenase	CoA-acylating methylmalonate-semialdehyde dehydrogenase	CoA-acylating methylmalonate-semialdehyde dehydrogenase
group_00452	PLP-dependent aminotransferase family protein	PLP-dependent aminotransferase family protein	PLP-dependent aminotransferase family protein
group_00453	iron ABC transporter permease	iron ABC transporter permease	iron ABC transporter permease
group_00454	exopolyphosphatase	exopolyphosphatase	exopolyphosphatase
group_00455	citrate lyase subunit alpha	citrate lyase subunit alpha	citrate lyase subunit alpha
group_00456	iron ABC transporter permease	iron ABC transporter permease	iron ABC transporter permease
group_00457	tagaturonate reductase	tagaturonate reductase	tagaturonate reductase
group_00458	MFS transporter	MFS transporter	MFS transporter
group_00459	type VI secretion system contractile sheath large subunit	type VI secretion system contractile sheath large subunit	type VI secretion system contractile sheath large subunit
group_00460	ribose ABC transporter ATP-binding protein RbsA	ribose ABC transporter ATP-binding protein RbsA	ribose ABC transporter ATP-binding protein RbsA
group_00461	glucuronate isomerase	glucuronate isomerase	glucuronate isomerase
group_00462	L-arabinose ABC transporter ATP-binding protein AraG	L-arabinose ABC transporter ATP-binding protein AraG	L-arabinose ABC transporter ATP-binding protein AraG
group_00463	nitric oxide reductase transcriptional regulator NorR	nitric oxide reductase transcriptional regulator NorR	nitric oxide reductase transcriptional regulator NorR
group_00464	sucrose-6-phosphate hydrolase	sucrose-6-phosphate hydrolase	sucrose-6-phosphate hydrolase
group_00465	pyruvate dehydrogenase complex dihydrolipoyllysine-residue acetyltransferase	pyruvate dehydrogenase complex dihydrolipoyllysine-residue acetyltransferase	pyruvate dehydrogenase complex dihydrolipoyllysine-residue acetyltransferase
group_00466	sugar ABC transporter ATP-binding protein	sugar ABC transporter ATP-binding protein	sugar ABC transporter ATP-binding protein
group_00467	fructuronate reductase	fructuronate reductase	fructuronate reductase
group_00468	YcjX family protein	YcjX family protein	YcjX family protein
group_00469	exopolyphosphatase	exopolyphosphatase	guanosine-5'-triphosphate,3'-diphosphate diphosphatase
group_00470	NCS1 family nucleobase:cation symporter-1	NCS1 family nucleobase:cation symporter-1	NCS1 family nucleobase:cation symporter-1
group_00471	DHA2 family efflux MFS transporter permease subunit	DHA2 family efflux MFS transporter permease subunit	DHA2 family efflux MFS transporter permease subunit
group_00472	thiamine/thiamine pyrophosphate ABC transporter permease ThiP	thiamine/thiamine pyrophosphate ABC transporter permease ThiP	thiamine/thiamine pyrophosphate ABC transporter permease ThiP
group_00473	anaerobic nitric oxide reductase flavorubredoxin	anaerobic nitric oxide reductase flavorubredoxin	anaerobic nitric oxide reductase flavorubredoxin
group_00474	sugar ABC transporter ATP-binding protein	sugar ABC transporter ATP-binding protein	sugar ABC transporter ATP-binding protein
group_00475	ketol-acid reductoisomerase	ketol-acid reductoisomerase	ketol-acid reductoisomerase
group_00476	serine hydrolase	beta-lactamase family protein	serine hydrolase
group_00477	FAD-dependent oxidoreductase	glutamate synthase small subunit	FAD-dependent oxidoreductase
group_00478	ribonuclease G	ribonuclease G	ribonuclease G
group_00479	ribosome biogenesis GTPase Der	ribosome biogenesis GTPase Der	ribosome biogenesis GTPase Der
group_00480	glutamate--tRNA ligase	glutamate--tRNA ligase	glutamate--tRNA ligase
group_00481	glycogen synthase GlgA	glycogen synthase GlgA	glycogen synthase GlgA
group_00482	FGGY-family carbohydrate kinase	FGGY-family carbohydrate kinase	FGGY-family carbohydrate kinase
group_00483	CehA/McbA family metallohydrolase	CehA/McbA family metallohydrolase	CehA/McbA family metallohydrolase
group_00484	UDP-N-acetylmuramate--L-alanine ligase	UDP-N-acetylmuramate--L-alanine ligase	UDP-N-acetylmuramate--L-alanine ligase
group_00485	ABC transporter substrate-binding protein	ABC transporter substrate-binding protein	ABC transporter substrate-binding protein
group_00486	nitrogenase molybdenum-iron protein alpha chain	nitrogenase molybdenum-iron protein alpha chain	nitrogenase molybdenum-iron protein alpha chain
group_00487	p-aminobenzoyl-glutamate transporter	p-aminobenzoyl-glutamate transporter	p-aminobenzoyl-glutamate transporter
group_00488	6-phospho-beta-glucosidase	6-phospho-beta-glucosidase	6-phospho-beta-glucosidase
group_00489	sodium/proline symporter PutP	sodium/proline symporter PutP	sodium/proline symporter PutP
group_00490	family 1 glycosylhydrolase	glycoside hydrolase family 1 protein	glycoside hydrolase family 1 protein
group_00491	DUF2867 domain-containing protein	DUF2867 domain-containing protein	DUF2867 domain-containing protein
group_00492	amino acid permease	amino acid permease	amino acid permease
group_00493	AMP nucleosidase	AMP nucleosidase	AMP nucleosidase
group_00494	glutamate--ammonia ligase	glutamate--ammonia ligase	glutamate--ammonia ligase
group_00495	methyl-accepting chemotaxis protein	HAMP domain-containing protein	methyl-accepting chemotaxis protein
group_00496	histidine ammonia-lyase	histidine ammonia-lyase	histidine ammonia-lyase
group_00497	16S rRNA (cytosine(1407)-C(5))-methyltransferase RsmF	16S rRNA (cytosine(1407)-C(5))-methyltransferase RsmF	16S rRNA (cytosine(1407)-C(5))-methyltransferase RsmF
group_00498	sigma-54-dependent Fis family transcriptional regulator	sigma-54-dependent Fis family transcriptional regulator	sigma-54-dependent Fis family transcriptional regulator
group_00499	UDP-N-acetylmuramoyl-L-alanyl-D-glutamate--2,6-diaminopimelate ligase	UDP-N-acetylmuramoyl-L-alanyl-D-glutamate--2,6-diaminopimelate ligase	UDP-N-acetylmuramoyl-L-alanyl-D-glutamate--2,6-diaminopimelate ligase
group_00500	PAS domain S-box protein	PAS domain-containing protein	PAS domain-containing protein
group_00501	YdgA family protein	YdgA family protein	YdgA family protein
group_00502	ABC transporter ATP-binding protein	ABC transporter ATP-binding protein	ABC transporter ATP-binding protein
group_00503	membrane-bound lytic murein transglycosylase MltF	membrane-bound lytic murein transglycosylase MltF	membrane-bound lytic murein transglycosylase MltF
group_00504	Re/Si-specific NAD(P)(+) transhydrogenase subunit alpha	Re/Si-specific NAD(P)(+) transhydrogenase subunit alpha	Re/Si-specific NAD(P)(+) transhydrogenase subunit alpha
group_00505	two-component system sensor histidine kinase PhoQ	two-component system sensor histidine kinase PhoQ	two-component system sensor histidine kinase PhoQ
group_00506	transcription termination/antitermination protein NusA	transcription termination/antitermination protein NusA	transcription termination/antitermination protein NusA
group_00507	PAS domain-containing protein	PAS domain-containing protein	PAS domain-containing protein
group_00508	nitrogen fixation negative regulator NifL	nitrogen fixation negative regulator NifL	nitrogen fixation negative regulator NifL
group_00509	Trk system potassium transporter TrkH	Trk system potassium transporter TrkH	Trk system potassium transporter TrkH
group_00510	exodeoxyribonuclease I	exodeoxyribonuclease I	exodeoxyribonuclease I
group_00511	signal transduction histidine-protein kinase/phosphatase UhpB	signal transduction histidine-protein kinase/phosphatase UhpB	signal transduction histidine-protein kinase/phosphatase UhpB
group_00512	YdiU family protein	YdiU family protein	YdiU family protein
group_00513	tryptophanase	tryptophanase	tryptophanase
group_00514	EAL domain-containing protein	EAL domain-containing protein	EAL domain-containing protein
group_00515	ABC transporter substrate-binding protein	ABC transporter substrate-binding protein	ABC transporter substrate-binding protein
group_00516	aspartate ammonia-lyase	aspartate ammonia-lyase	aspartate ammonia-lyase
group_00517	cardiolipin synthase	cardiolipin synthase	cardiolipin synthase
group_00518	iron-sulfur cluster-binding protein	iron-sulfur cluster-binding protein	iron-sulfur cluster-binding protein
group_00519	deoxyribodipyrimidine photo-lyase	deoxyribodipyrimidine photo-lyase	deoxyribodipyrimidine photo-lyase
group_00520	nickel ABC transporter, nickel/metallophore periplasmic binding protein	nickel ABC transporter, nickel/metallophore periplasmic binding protein	nickel ABC transporter, nickel/metallophore periplasmic binding protein
group_00521	ATPase RavA	ATPase RavA	ATPase RavA
group_00522	cell division protein FtsP	cell division protein FtsP	cell division protein FtsP
group_00523	PAS domain-containing protein	PAS domain-containing protein	PAS domain-containing protein
group_00524	type II secretion system ATPase GspE	type II secretion system ATPase GspE	type II secretion system ATPase GspE
group_00525	beta-Ala-His dipeptidase	beta-Ala-His dipeptidase	beta-Ala-His dipeptidase
group_00526	iron-sulfur cluster-binding protein	iron-sulfur cluster-binding protein	iron-sulfur cluster-binding protein
group_00527	nitrogen regulation protein NR(I)	nitrogen regulation protein NR(I)	nitrogen regulation protein NR(I)
group_00528	sugar ABC transporter ATP-binding protein	sugar ABC transporter ATP-binding protein	sugar ABC transporter ATP-binding protein
group_00529	phosphatidylserine decarboxylase family protein	phophatidylserine decarboxylase associated domain-containing protein	phosphatidylserine decarboxylase family protein
group_00530	molybdate ABC transporter ATP-binding protein ModF	molybdate ABC transporter ATP-binding protein ModF	molybdate ABC transporter ATP-binding protein ModF
group_00531	Si-specific NAD(P)(+) transhydrogenase	Si-specific NAD(P)(+) transhydrogenase	Si-specific NAD(P)(+) transhydrogenase
group_00532	TerC family protein	TerC family protein	TerC family protein
group_00533	type VI secretion system ImpA family N-terminal domain-containing protein	type VI secretion system ImpA family N-terminal domain-containing protein	membrane protein
group_00534	tRNA 4-thiouridine(8) synthase ThiI	tRNA 4-thiouridine(8) synthase ThiI	tRNA 4-thiouridine(8) synthase ThiI
group_00535	ATPase RavA stimulator ViaA	ATPase RavA stimulator ViaA	ATPase RavA stimulator ViaA
group_00536	insulinase family protein	insulinase family protein	insulinase family protein
group_00537	aminobutyraldehyde dehydrogenase	aminobutyraldehyde dehydrogenase	aminobutyraldehyde dehydrogenase
group_00538	putrescine aminotransferase	putrescine aminotransferase	putrescine aminotransferase
group_00539	xylulokinase	xylulokinase	xylulokinase
group_00540	dihydrolipoyl dehydrogenase	dihydrolipoyl dehydrogenase	dihydrolipoyl dehydrogenase
group_00541	PTS fructose transporter subunit IIBC	PTS fructose transporter subunit IIBC	PTS fructose transporter subunit IIBC
group_00542	L-asparagine permease	L-asparagine permease	L-asparagine permease
group_00543	UDP-N-acetylmuramate:L-alanyl-gamma-D-glutamyl-meso-diaminopimelate ligase	UDP-N-acetylmuramate:L-alanyl-gamma-D-glutamyl-meso-diaminopimelate ligase	UDP-N-acetylmuramate:L-alanyl-gamma-D-glutamyl-meso-diaminopimelate ligase
group_00544	mannose-1-phosphate guanylyltransferase/mannose-6-phosphate isomerase	mannose-1-phosphate guanylyltransferase/mannose-6-phosphate isomerase	mannose-1-phosphate guanylyltransferase/mannose-6-phosphate isomerase
group_00545	GGDEF domain-containing protein	GGDEF domain-containing protein	GGDEF domain-containing protein
group_00546	inorganic phosphate transporter PitA	inorganic phosphate transporter PitA	inorganic phosphate transporter PitA
group_00547	asparagine--tRNA ligase	asparagine--tRNA ligase	asparagine--tRNA ligase
group_00548	tRNA (N6-isopentenyl adenosine(37)-C2)-methylthiotransferase MiaB	tRNA (N6-isopentenyl adenosine(37)-C2)-methylthiotransferase MiaB	tRNA (N6-isopentenyl adenosine(37)-C2)-methylthiotransferase MiaB
group_00549	amidohydrolase	amidohydrolase	amidohydrolase
group_00550	30S ribosomal protein S12 methylthiotransferase RimO	30S ribosomal protein S12 methylthiotransferase RimO	30S ribosomal protein S12 methylthiotransferase RimO
group_00551	metalloprotease TldD	metalloprotease TldD	metalloprotease TldD
group_00552	tRNA 5-hydroxyuridine modification protein YegQ	tRNA 5-hydroxyuridine modification protein YegQ	tRNA 5-hydroxyuridine modification protein YegQ
group_00553	glucarate dehydratase	glucarate dehydratase	glucarate dehydratase
group_00554	bifunctional D-glycero-beta-D-manno-heptose-7-phosphate kinase/D-glycero-beta-D-manno-heptose 1-phosphate adenylyltransferase HldE	bifunctional D-glycero-beta-D-manno-heptose-7-phosphate kinase/D-glycero-beta-D-manno-heptose 1-phosphate adenylyltransferase HldE	bifunctional D-glycero-beta-D-manno-heptose-7-phosphate kinase/D-glycero-beta-D-manno-heptose 1-phosphate adenylyltransferase HldE
group_00555	NADH-quinone oxidoreductase subunit NuoF	NADH-quinone oxidoreductase subunit NuoF	NADH-quinone oxidoreductase subunit NuoF
group_00556	DASS family sodium-coupled anion symporter	DASS family sodium-coupled anion symporter	DASS family sodium-coupled anion symporter
group_00557	hypothetical protein	hypothetical protein	hypothetical protein
group_00558	AMP-binding protein	AMP-binding protein	AMP-binding protein
group_00559	IMP dehydrogenase	IMP dehydrogenase	IMP dehydrogenase
group_00560	murein biosynthesis integral membrane protein MurJ	murein biosynthesis integral membrane protein MurJ	murein biosynthesis integral membrane protein MurJ
group_00561	tripartite tricarboxylate transporter permease	tripartite tricarboxylate transporter permease	tripartite tricarboxylate transporter permease
group_00562	PLP-dependent aminotransferase family protein	PLP-dependent aminotransferase family protein	PLP-dependent aminotransferase family protein
group_00563	carbohydrate porin	carbohydrate porin	carbohydrate porin
group_00564	polynucleotide adenylyltransferase PcnB	polynucleotide adenylyltransferase PcnB	polynucleotide adenylyltransferase PcnB
group_00565	GGDEF domain-containing protein	GGDEF domain-containing protein	diguanylate cyclase
group_00566	nitrogenase cofactor biosynthesis protein NifB	nitrogenase cofactor biosynthesis protein NifB	nitrogenase cofactor biosynthesis protein NifB
group_00567	HAMP domain-containing protein	HAMP domain-containing protein	HAMP domain-containing protein
group_00568	PTS glucose transporter subunit IIBC	PTS glucose transporter subunit IIBC	PTS glucose transporter subunit IIBC
group_00569	L-lactate permease	L-lactate permease	L-lactate permease
group_00570	MFS transporter	MFS transporter	MFS transporter
group_00571	cysteine--tRNA ligase	cysteine--tRNA ligase	cysteine--tRNA ligase
group_00572	nitrogenase iron-molybdenum cofactor biosynthesis protein NifE	nitrogenase iron-molybdenum cofactor biosynthesis protein NifE	nitrogenase iron-molybdenum cofactor biosynthesis protein NifE
group_00573	murein DD-endopeptidase MepM	murein DD-endopeptidase MepM	murein DD-endopeptidase MepM
group_00574	M48 family metallopeptidase	M48 family metallopeptidase	M48 family metallopeptidase
group_00575	alkaline phosphatase	alkaline phosphatase	alkaline phosphatase
group_00576	Tar ligand binding domain-containing protein	Tar ligand binding domain-containing protein	HAMP domain-containing protein
group_00577	sulfate adenylyltransferase subunit CysN	sulfate adenylyltransferase subunit CysN	sulfate adenylyltransferase subunit CysN
group_00578	3-isopropylmalate dehydratase large subunit	3-isopropylmalate dehydratase large subunit	3-isopropylmalate dehydratase large subunit
group_00579	argininosuccinate synthase	argininosuccinate synthase	argininosuccinate synthase
group_00580	DUF4832 domain-containing protein	DUF4832 domain-containing protein	DUF4832 domain-containing protein
group_00581	anion permease	anion permease	anion permease
group_00582	L-serine ammonia-lyase	L-serine ammonia-lyase	L-serine ammonia-lyase
group_00583	M20 family metallopeptidase	M20 family metallopeptidase	M20 family metallopeptidase
group_00584	serine-type D-Ala-D-Ala carboxypeptidase	serine-type D-Ala-D-Ala carboxypeptidase	serine-type D-Ala-D-Ala carboxypeptidase
group_00585	adenylosuccinate lyase	adenylosuccinate lyase	adenylosuccinate lyase
group_00586	muropeptide MFS transporter AmpG	muropeptide MFS transporter AmpG	muropeptide MFS transporter AmpG
group_00587	glucarate dehydratase	glucarate dehydratase	glucarate dehydratase
group_00588	glutamate decarboxylase	glutamate decarboxylase	glutamate decarboxylase
group_00589	amino acid permease	amino acid permease	amino acid permease
group_00590	sodium/pantothenate symporter	sodium/pantothenate symporter	sodium/pantothenate symporter
group_00591	chromosomal replication initiator protein DnaA	chromosomal replication initiator protein DnaA	chromosomal replication initiator protein DnaA
group_00592	pyruvate kinase	pyruvate kinase	pyruvate kinase
group_00593	oxygen-independent coproporphyrinogen III oxidase	oxygen-independent coproporphyrinogen III oxidase	oxygen-independent coproporphyrinogen III oxidase
group_00594	NADP-dependent phosphogluconate dehydrogenase	NADP-dependent phosphogluconate dehydrogenase	NADP-dependent phosphogluconate dehydrogenase
group_00595	murein transglycosylase D	murein transglycosylase D	murein transglycosylase D
group_00596	diaminobutyrate--2-oxoglutarate transaminase	diaminobutyrate--2-oxoglutarate transaminase	diaminobutyrate--2-oxoglutarate transaminase
group_00597	DUF927 domain-containing protein	DUF927 domain-containing protein	DUF927 domain-containing protein
group_00598	LOG family protein	LOG family protein	LOG family protein
group_00599	glycerol-3-phosphate transporter	glycerol-3-phosphate transporter	glycerol-3-phosphate transporter
group_00600	F0F1 ATP synthase subunit beta	F0F1 ATP synthase subunit beta	F0F1 ATP synthase subunit beta
group_00601	xylose isomerase	xylose isomerase	xylose isomerase
group_00602	RNA polymerase factor sigma-54	RNA polymerase factor sigma-54	RNA polymerase factor sigma-54
group_00603	NarK family nitrate/nitrite MFS transporter	NarK family nitrate/nitrite MFS transporter	NarK family nitrate/nitrite MFS transporter
group_00604	acetyl-CoA carboxylase biotin carboxylase subunit	acetyl-CoA carboxylase biotin carboxylase subunit	acetyl-CoA carboxylase biotin carboxylase subunit
group_00605	Tar ligand binding domain-containing protein	Tar ligand binding domain-containing protein	HAMP domain-containing protein
group_00606	NADH-quinone oxidoreductase subunit NuoN	NADH-quinone oxidoreductase subunit NuoN	NADH-quinone oxidoreductase subunit NuoN
group_00607	hydrogenase 4 subunit D	hydrogenase 4 subunit D	hydrogenase 4 subunit D
group_00608	hypothetical protein	hypothetical protein	hypothetical protein
group_00609	class II fumarate hydratase	class II fumarate hydratase	class II fumarate hydratase
group_00610	extracellular solute-binding protein	extracellular solute-binding protein	extracellular solute-binding protein
group_00611	replicative DNA helicase	replicative DNA helicase	replicative DNA helicase
group_00612	glutathione-disulfide reductase	glutathione-disulfide reductase	glutathione-disulfide reductase
group_00613	L-serine ammonia-lyase	L-serine ammonia-lyase	L-serine ammonia-lyase
group_00614	two-component system response regulator VfmH	two-component system response regulator VfmH	sigma-54-dependent Fis family transcriptional regulator
group_00615	Xaa-Pro dipeptidase	Xaa-Pro dipeptidase	Xaa-Pro dipeptidase
group_00616	EmmdR/YeeO family multidrug/toxin efflux MATE transporter	EmmdR/YeeO family multidrug/toxin efflux MATE transporter	EmmdR/YeeO family multidrug/toxin efflux MATE transporter
group_00617	formimidoylglutamate deiminase	formimidoylglutamate deiminase	formimidoylglutamate deiminase
group_00618	MCP four helix bundle domain-containing protein	MCP four helix bundle domain-containing protein	chemotaxis protein
group_00619	PTS transporter subunit EIIC	PTS transporter subunit EIIBC	PTS transporter subunit EIIC
group_00620	two-component system sensor histidine kinase EnvZ	two-component system sensor histidine kinase EnvZ	two-component system sensor histidine kinase EnvZ
group_00621	glycoside hydrolase family 28 protein	glycoside hydrolase family 28 protein	glycoside hydrolase family 28 protein
group_00622	nitrogenase iron-molybdenum cofactor biosynthesis protein NifN	nitrogenase iron-molybdenum cofactor biosynthesis protein NifN	nitrogenase iron-molybdenum cofactor biosynthesis protein NifN
group_00623	flagellum-specific ATP synthase FliI	flagellum-specific ATP synthase FliI	flagellum-specific ATP synthase FliI
group_00624	envelope stress sensor histidine kinase CpxA	envelope stress sensor histidine kinase CpxA	envelope stress sensor histidine kinase CpxA
group_00625	Flp pilus assembly complex ATPase component TadA	Flp pilus assembly complex ATPase component TadA	Flp pilus assembly complex ATPase component TadA
group_00626	hexose-6-phosphate:phosphate antiporter	hexose-6-phosphate:phosphate antiporter	hexose-6-phosphate:phosphate antiporter
group_00627	MFS transporter	MFS transporter	MFS transporter
group_00628	Xaa-Pro aminopeptidase	Xaa-Pro aminopeptidase	Xaa-Pro aminopeptidase
group_00629	phosphomannomutase/phosphoglucomutase	phosphomannomutase CpsG	phosphomannomutase/phosphoglucomutase
group_00630	o-succinylbenzoate--CoA ligase	o-succinylbenzoate--CoA ligase	o-succinylbenzoate--CoA ligase
group_00631	sn-glycerol-3-phosphate ABC transporter substrate-binding protein UgpB	sn-glycerol-3-phosphate ABC transporter substrate-binding protein UgpB	sn-glycerol-3-phosphate ABC transporter substrate-binding protein UgpB
group_00632	dGTPase	dGTPase	dGTPase
group_00633	argininosuccinate lyase	argininosuccinate lyase	argininosuccinate lyase
group_00634	CDP-diacylglycerol--serine O-phosphatidyltransferase	CDP-diacylglycerol--serine O-phosphatidyltransferase	CDP-diacylglycerol--serine O-phosphatidyltransferase
group_00635	aminodeoxychorismate synthase component 1	aminodeoxychorismate synthase component 1	aminodeoxychorismate synthase component 1
group_00636	pyruvate kinase PykF	pyruvate kinase PykF	pyruvate kinase PykF
group_00637	Trk system potassium transporter TrkA	Trk system potassium transporter TrkA	Trk system potassium transporter TrkA
group_00638	adenylosuccinate lyase	adenylosuccinate lyase	adenylosuccinate lyase
group_00639	ABC transporter substrate-binding protein	ABC transporter substrate-binding protein	ABC transporter substrate-binding protein
group_00640	phosphate regulon sensor histidine kinase PhoR	phosphate regulon sensor histidine kinase PhoR	phosphate regulon sensor histidine kinase PhoR
group_00641	MCP four helix bundle domain-containing protein	MCP four helix bundle domain-containing protein	HAMP domain-containing protein
group_00642	glucose-1-phosphate adenylyltransferase	glucose-1-phosphate adenylyltransferase	glucose-1-phosphate adenylyltransferase
group_00643	right-handed parallel beta-helix repeat-containing protein	right-handed parallel beta-helix repeat-containing protein	right-handed parallel beta-helix repeat-containing protein
group_00644	HAMP domain-containing histidine kinase	HAMP domain-containing histidine kinase	HAMP domain-containing histidine kinase
group_00645	uroporphyrinogen-III C-methyltransferase	uroporphyrinogen-III C-methyltransferase	uroporphyrinogen-III C-methyltransferase
group_00646	sensor histidine kinase	sensor histidine kinase N-terminal domain-containing protein	sensor histidine kinase
group_00647	undecaprenyl-phosphate glucose phosphotransferase	undecaprenyl-phosphate glucose phosphotransferase	undecaprenyl-phosphate glucose phosphotransferase
group_00648	citrate synthase	citrate synthase	citrate synthase
group_00649	type III secretion system ATPase SctN	type III secretion system ATPase SctN	type III secretion system ATPase SctN
group_00650	serine endoprotease DegP	serine endoprotease DegP	serine endoprotease DegP
group_00651	aspartate aminotransferase family protein	aspartate aminotransferase family protein	aspartate aminotransferase family protein
group_00652	molecular chaperone	molecular chaperone	molecular chaperone
group_00653	ethanolamine permease	ethanolamine permease	ethanolamine permease
group_00654	replication-associated recombination protein A	replication-associated recombination protein A	replication-associated recombination protein A
group_00655	MFS transporter	MFS transporter	MFS transporter
group_00656	efflux transporter outer membrane subunit	efflux transporter outer membrane subunit	efflux transporter outer membrane subunit
group_00657	PAS domain-containing protein	PAS domain-containing protein	PAS domain-containing protein
group_00658	D-serine/D-alanine/glycine transporter	D-serine/D-alanine/glycine transporter	D-serine/D-alanine/glycine transporter
group_00659	sigma E protease regulator RseP	sigma E protease regulator RseP	sigma E protease regulator RseP
group_00660	two-component system sensor histidine kinase BaeS	two-component system sensor histidine kinase BaeS	two-component system sensor histidine kinase BaeS
group_00661	aldehyde dehydrogenase EutE	aldehyde dehydrogenase EutE	aldehyde dehydrogenase EutE
group_00662	ATP-dependent RNA helicase DbpA	ATP-dependent RNA helicase DbpA	ATP-dependent RNA helicase DbpA
group_00663	metalloprotease PmbA	metalloprotease PmbA	metalloprotease PmbA
group_00664	carbohydrate ABC transporter substrate-binding protein	extracellular solute-binding protein	carbohydrate ABC transporter substrate-binding protein
group_00665	sensor domain-containing diguanylate cyclase	diguanylate cyclase	sensor domain-containing diguanylate cyclase
group_00666	type VI secretion system baseplate subunit TssK	type VI secretion system baseplate subunit TssK	type VI secretion system baseplate subunit TssK
group_00667	bifunctional UDP-N-acetylglucosamine diphosphorylase/glucosamine-1-phosphate N-acetyltransferase GlmU	bifunctional UDP-N-acetylglucosamine diphosphorylase/glucosamine-1-phosphate N-acetyltransferase GlmU	bifunctional UDP-N-acetylglucosamine diphosphorylase/glucosamine-1-phosphate N-acetyltransferase GlmU
group_00668	isocitrate lyase	isocitrate lyase	isocitrate lyase
group_00669	LLM class flavin-dependent oxidoreductase	LLM class flavin-dependent oxidoreductase	LLM class flavin-dependent oxidoreductase
group_00670	phosphoglucosamine mutase	phosphoglucosamine mutase	phosphoglucosamine mutase
group_00671	two-component system sensor histidine kinase RstB	two-component system sensor histidine kinase RstB	two-component system sensor histidine kinase RstB
group_00672	coniferyl aldehyde dehydrogenase	coniferyl aldehyde dehydrogenase	coniferyl aldehyde dehydrogenase
group_00673	type II secretion system protein GspE	type II secretion system protein GspE	type II secretion system protein GspE
group_00674	esterase-like activity of phytase family protein	esterase-like activity of phytase family protein	esterase-like activity of phytase family protein
group_00675	APC family permease	APC family permease	APC family permease
group_00676	Re/Si-specific NAD(P)(+) transhydrogenase subunit beta	Re/Si-specific NAD(P)(+) transhydrogenase subunit beta	Re/Si-specific NAD(P)(+) transhydrogenase subunit beta
group_00677	formyl-CoA transferase	formyl-CoA transferase	formyl-CoA transferase
group_00678	amino-acid N-acetyltransferase	amino-acid N-acetyltransferase	amino-acid N-acetyltransferase
group_00679	two-component system sensor histidine kinase VfmI	two-component system sensor histidine kinase VfmI	histidine kinase
group_00680	amino acid permease	amino acid permease	amino acid permease
group_00681	tRNA uridine-5-carboxymethylaminomethyl(34) synthesis GTPase MnmE	tRNA uridine-5-carboxymethylaminomethyl(34) synthesis GTPase MnmE	tRNA uridine-5-carboxymethylaminomethyl(34) synthesis GTPase MnmE
group_00682	MFS transporter	MFS transporter	MFS transporter
group_00683	proline-specific permease ProY	proline-specific permease ProY	proline-specific permease ProY
group_00684	amino acid permease	amino acid permease	amino acid permease
group_00685	carbohydrate ABC transporter substrate-binding protein	carbohydrate ABC transporter substrate-binding protein	carbohydrate ABC transporter substrate-binding protein
group_00686	MFS transporter	MFS transporter	MFS transporter
group_00687	acetyl-CoA carboxylase biotin carboxylase subunit	acetyl-CoA carboxylase biotin carboxylase subunit	acetyl-CoA carboxylase biotin carboxylase subunit
group_00688	adenylosuccinate synthase	adenylosuccinate synthase	adenylosuccinate synthase
group_00689	preprotein translocase subunit SecY	preprotein translocase subunit SecY	preprotein translocase subunit SecY
group_00690	16S rRNA (cytosine(967)-C(5))-methyltransferase RsmB	16S rRNA (cytosine(967)-C(5))-methyltransferase RsmB	16S rRNA (cytosine(967)-C(5))-methyltransferase RsmB
group_00691	sugar ABC transporter permease	sugar ABC transporter permease	sugar ABC transporter permease
group_00692	ABC transporter permease	ABC transporter permease	ABC transporter permease
group_00693	tyrosine--tRNA ligase	tyrosine--tRNA ligase	tyrosine--tRNA ligase
group_00694	two-component system response regulator GlrR	two-component system response regulator GlrR	two-component system response regulator GlrR
group_00695	D-galactonate dehydratase family protein	D-galactonate dehydratase family protein	D-galactonate dehydratase family protein
group_00696	chromosome partition protein MukF	chromosome partition protein MukF	chromosome partition protein MukF
group_00697	uracil-xanthine permease	uracil-xanthine permease	uracil-xanthine permease
group_00698	serine endoprotease DegQ	serine endoprotease DegQ	serine endoprotease DegQ
group_00699	maltoporin	maltoporin	maltoporin
group_00700	PTS sucrose transporter subunit IIBC	PTS sucrose transporter subunit IIBC	PTS sucrose transporter subunit IIBC
group_00701	aminopeptidase PepB	aminopeptidase PepB	aminopeptidase PepB
group_00702	LVIVD repeat-containing protein	LVIVD repeat-containing protein	hypothetical protein
group_00703	anaerobic C4-dicarboxylate transporter	anaerobic C4-dicarboxylate transporter	anaerobic C4-dicarboxylate transporter
group_00704	DHA2 family efflux MFS transporter permease subunit	DHA2 family efflux MFS transporter permease subunit	DHA2 family efflux MFS transporter permease subunit
group_00705	multifunctional transcriptional regulator/nicotinamide-nucleotide adenylyltransferase/ribosylnicotinamide kinase NadR	multifunctional transcriptional regulator/nicotinamide-nucleotide adenylyltransferase/ribosylnicotinamide kinase NadR	multifunctional transcriptional regulator/nicotinamide-nucleotide adenylyltransferase/ribosylnicotinamide kinase NadR
group_00706	deferrochelatase/peroxidase EfeB	deferrochelatase/peroxidase EfeB	deferrochelatase/peroxidase EfeB
group_00707	adenosylmethionine--8-amino-7-oxononanoate transaminase	adenosylmethionine--8-amino-7-oxononanoate transaminase	adenosylmethionine--8-amino-7-oxononanoate transaminase
group_00708	FAD-dependent oxidoreductase	FAD-dependent oxidoreductase	FAD-dependent oxidoreductase
group_00709	lipid IV(A) 3-deoxy-D-manno-octulosonic acid transferase	lipid IV(A) 3-deoxy-D-manno-octulosonic acid transferase	3-deoxy-D-manno-octulosonic acid transferase
group_00710	isochorismate synthase MenF	isochorismate synthase MenF	isochorismate synthase MenF
group_00711	23S rRNA (uracil(1939)-C(5))-methyltransferase RlmD	23S rRNA (uracil(1939)-C(5))-methyltransferase RlmD	23S rRNA (uracil(1939)-C(5))-methyltransferase RlmD
group_00712	UDP-N-acetylmuramoyl-tripeptide--D-alanyl-D-alanine ligase	UDP-N-acetylmuramoyl-tripeptide--D-alanyl-D-alanine ligase	UDP-N-acetylmuramoyl-tripeptide--D-alanyl-D-alanine ligase
group_00713	multidrug transporter subunit MdtD	multidrug transporter subunit MdtD	MFS transporter
group_00714	cytochrome P450	cytochrome P450	cytochrome P450
group_00715	ABC transporter substrate-binding protein	ABC transporter substrate-binding protein	ABC transporter substrate-binding protein
group_00716	AtzE family amidohydrolase	AtzE family amidohydrolase	AtzE family amidohydrolase
group_00717	lysine-sensitive aspartokinase 3	lysine-sensitive aspartokinase 3	lysine-sensitive aspartokinase 3
group_00718	serralysin family metalloprotease	M10 family metallopeptidase	serralysin family metalloprotease
group_00719	amidohydrolase	M20 family metallo-hydrolase	M20 family metallo-hydrolase
group_00720	DNA repair protein RadA	DNA repair protein RadA	DNA repair protein RadA
group_00721	valine--pyruvate transaminase	valine--pyruvate transaminase	valine--pyruvate transaminase
group_00722	MHS family MFS transporter	MHS family MFS transporter	MHS family MFS transporter
group_00723	serralysin family metalloprotease	M10 family metallopeptidase	serralysin family metalloprotease
group_00724	HslU--HslV peptidase ATPase subunit	HslU--HslV peptidase ATPase subunit	HslU--HslV peptidase ATPase subunit
group_00725	aromatic acid/H+ symport family MFS transporter	aromatic acid/H+ symport family MFS transporter	aromatic acid/H+ symport family MFS transporter
group_00726	Tar ligand binding domain-containing protein	Tar ligand binding domain-containing protein	HAMP domain-containing protein
group_00727	SEL1-like repeat protein	SEL1-like repeat protein	SEL1-like repeat protein
group_00728	PepSY domain-containing protein	PepSY domain-containing protein	PepSY domain-containing protein
group_00729	undecaprenyl-phosphate galactose phosphotransferase WbaP	undecaprenyl-phosphate galactose phosphotransferase WbaP	undecaprenyl-phosphate galactose phosphotransferase WbaP
group_00730	glutamate-1-semialdehyde 2,1-aminomutase	glutamate-1-semialdehyde 2,1-aminomutase	glutamate-1-semialdehyde 2,1-aminomutase
group_00731	putative acyl-CoA thioester hydrolase	putative acyl-CoA thioester hydrolase	putative acyl-CoA thioester hydrolase
group_00732	oligogalacturonate lyase	oligogalacturonate lyase family protein	oligogalacturonate lyase
group_00733	peptidase T	peptidase T	peptidase T
group_00734	outer membrane channel protein TolC	outer membrane channel protein TolC	outer membrane channel protein TolC
group_00735	histidine--tRNA ligase	histidine--tRNA ligase	histidine--tRNA ligase
group_00736	UDP-N-acetylmuramoyl-L-alanine--D-glutamate ligase	UDP-N-acetylmuramoyl-L-alanine--D-glutamate ligase	UDP-N-acetylmuramoyl-L-alanine--D-glutamate ligase
group_00737	Tar ligand binding domain-containing protein	Tar ligand binding domain-containing protein	HAMP domain-containing protein
group_00738	alanine--glyoxylate aminotransferase family protein	alanine--glyoxylate aminotransferase family protein	alanine--glyoxylate aminotransferase family protein
group_00739	hypothetical protein	capsular biosynthesis protein	hypothetical protein
group_00740	bifunctional indole-3-glycerol-phosphate synthase TrpC/phosphoribosylanthranilate isomerase TrpF	bifunctional indole-3-glycerol-phosphate synthase TrpC/phosphoribosylanthranilate isomerase TrpF	bifunctional indole-3-glycerol-phosphate synthase TrpC/phosphoribosylanthranilate isomerase TrpF
group_00741	MFS transporter	MFS transporter	MFS transporter
group_00742	ATP-dependent protease ATP-binding subunit ClpX	ATP-dependent protease ATP-binding subunit ClpX	ATP-dependent protease ATP-binding subunit ClpX
group_00743	histidine-type phosphatase	histidine-type phosphatase	histidine-type phosphatase
group_00744	cell division protein FtsA	cell division protein FtsA	cell division protein FtsA
group_00745	NADP-dependent isocitrate dehydrogenase	NADP-dependent isocitrate dehydrogenase	NADP-dependent isocitrate dehydrogenase
group_00746	inorganic triphosphatase	inorganic triphosphatase	inorganic triphosphatase
group_00747	DNA recombination protein RmuC	DNA recombination protein RmuC	DNA recombination protein RmuC
group_00748	thymidine phosphorylase	thymidine phosphorylase	thymidine phosphorylase
group_00749	NAD(P)/FAD-dependent oxidoreductase	NAD(P)/FAD-dependent oxidoreductase	NAD(P)/FAD-dependent oxidoreductase
group_00750	MHS family MFS transporter	MHS family MFS transporter	MHS family MFS transporter
group_00751	branched-chain amino acid transport system II carrier protein	branched-chain amino acid transport system II carrier protein	branched-chain amino acid transport system II carrier protein
group_00752	enterochelin esterase	enterochelin esterase	enterochelin esterase
group_00753	ammonium transporter AmtB	ammonium transporter AmtB	ammonium transporter AmtB
group_00754	MCP four helix bundle domain-containing protein	MCP four helix bundle domain-containing protein	chemotaxis protein
group_00755	SpoIIE family protein phosphatase	SpoIIE family protein phosphatase	SpoIIE family protein phosphatase
group_00756	TolC family outer membrane protein	TolC family outer membrane protein	TolC family outer membrane protein
group_00757	MBOAT family protein	MBOAT family protein	MBOAT family protein
group_00758	3-phosphoshikimate 1-carboxyvinyltransferase	3-phosphoshikimate 1-carboxyvinyltransferase	3-phosphoshikimate 1-carboxyvinyltransferase
group_00759	UDP-N-acetylglucosamine 1-carboxyvinyltransferase	UDP-N-acetylglucosamine 1-carboxyvinyltransferase	UDP-N-acetylglucosamine 1-carboxyvinyltransferase
group_00760	L-cystine transporter	L-cystine transporter	L-cystine transporter
group_00761	serine hydroxymethyltransferase	serine hydroxymethyltransferase	serine hydroxymethyltransferase
group_00762	ATP-dependent RNA helicase SrmB	ATP-dependent RNA helicase SrmB	ATP-dependent RNA helicase SrmB
group_00763	threonine synthase	threonine synthase	threonine synthase
group_00764	guanine deaminase	guanine deaminase	guanine deaminase
group_00765	NCS2 family permease	NCS2 family permease	NCS2 family permease
group_00766	Tar ligand binding domain-containing protein	Tar ligand binding domain-containing protein	chemotaxis protein
group_00767	transcription termination factor Rho	transcription termination factor Rho	transcription termination factor Rho
group_00768	extracellular solute-binding protein	extracellular solute-binding protein	extracellular solute-binding protein
group_00769	M20/M25/M40 family metallo-hydrolase	M20 family metallopeptidase	M20 family metallopeptidase
group_00770	glycosyl transferase	glycosyl transferase	glycosyl transferase
group_00771	D-amino acid dehydrogenase	D-amino acid dehydrogenase	D-amino acid dehydrogenase
group_00772	MFS transporter	MFS transporter	MFS transporter
group_00773	pyridoxal phosphate-dependent aminotransferase	pyridoxal phosphate-dependent aminotransferase	pyridoxal phosphate-dependent aminotransferase
group_00774	alanine transaminase	alanine transaminase	alanine transaminase
group_00775	diaminopimelate decarboxylase	diaminopimelate decarboxylase	diaminopimelate decarboxylase
group_00776	anaerobic glycerol-3-phosphate dehydrogenase subunit C	anaerobic glycerol-3-phosphate dehydrogenase subunit C	anaerobic glycerol-3-phosphate dehydrogenase subunit C
group_00777	HlyC/CorC family transporter	HlyC/CorC family transporter	HlyC/CorC family transporter
group_00778	glycosyltransferase	glycosyltransferase	N-glycosyltransferase
group_00779	GTPase HflX	GTPase HflX	GTPase HflX
group_00780	HAMP domain-containing protein	HAMP domain-containing protein	HAMP domain-containing protein
group_00781	MHS family MFS transporter	MHS family MFS transporter	MHS family MFS transporter
group_00782	trigger factor	trigger factor	trigger factor
group_00783	phosphopyruvate hydratase	phosphopyruvate hydratase	phosphopyruvate hydratase
group_00784	cellulase family glycosylhydrolase	cellulase family glycosylhydrolase	cellulase family glycosylhydrolase
group_00785	bifunctional tetrahydrofolate synthase/dihydrofolate synthase	bifunctional tetrahydrofolate synthase/dihydrofolate synthase	bifunctional tetrahydrofolate synthase/dihydrofolate synthase
group_00786	PTS sugar transporter subunit IIC	PTS sugar transporter subunit IIC	PTS sugar transporter subunit IIC
group_00787	peptidylprolyl isomerase SurA	peptidylprolyl isomerase SurA	peptidylprolyl isomerase SurA
group_00788	OFA family MFS transporter	OFA family MFS transporter	MFS transporter
group_00789	membrane integrity-associated transporter subunit PqiA	membrane integrity-associated transporter subunit PqiA	membrane integrity-associated transporter subunit PqiA
group_00790	MFS transporter	MFS transporter	MFS transporter
group_00791	MFS transporter	MFS transporter	MFS transporter
group_00792	signal recognition particle protein	signal recognition particle protein	signal recognition particle protein
group_00793	histidinol dehydrogenase	histidinol dehydrogenase	histidinol dehydrogenase
group_00794	ECA oligosaccharide polymerase	ECA oligosaccharide polymerase	O-antigen assembly polymerase
group_00795	serralysin family metalloprotease	M10 family metallopeptidase	serralysin family metalloprotease
group_00796	acyltransferase	acyltransferase	acyltransferase
group_00797	esterase FrsA	esterase FrsA	esterase FrsA
group_00798	ABC transporter substrate-binding protein	ABC transporter substrate-binding protein	ABC transporter substrate-binding protein
group_00799	pectate lyase	right-handed parallel beta-helix repeat-containing protein	pectate lyase
group_00800	4-aminobutyrate--2-oxoglutarate transaminase	4-aminobutyrate--2-oxoglutarate transaminase	4-aminobutyrate--2-oxoglutarate transaminase
group_00801	MFS transporter	MFS transporter	MFS transporter
group_00802	multifunctional CCA addition/repair protein	multifunctional CCA addition/repair protein	multifunctional CCA addition/repair protein
group_00803	Tar ligand binding domain-containing protein	Tar ligand binding domain-containing protein	HAMP domain-containing protein
group_00804	2-hydroxycarboxylate transporter family protein	2-hydroxycarboxylate transporter family protein	2-hydroxycarboxylate transporter family protein
group_00805	M20/M25/M40 family metallo-hydrolase	M20/M25/M40 family metallo-hydrolase	M20/M25/M40 family metallo-hydrolase
group_00806	sodium:solute symporter family protein	sodium:solute symporter family protein	sodium:solute symporter family protein
group_00807	lytic murein transglycosylase	lytic murein transglycosylase	lytic murein transglycosylase
group_00808	aspartate aminotransferase family protein	aspartate aminotransferase family protein	aspartate aminotransferase family protein
group_00809	serine--tRNA ligase	serine--tRNA ligase	serine--tRNA ligase
group_00810	outer membrane beta-barrel protein	outer membrane beta-barrel protein	outer membrane beta-barrel protein
group_00811	YeaH/YhbH family protein	YeaH/YhbH family protein	YeaH/YhbH family protein
group_00812	NCS2 family permease	NCS2 family permease	NCS2 family permease
group_00813	cytosine deaminase	cytosine deaminase	cytosine deaminase
group_00814	TolC family protein	TolC family protein	TolC family protein
group_00815	DNA-binding transcriptional regulator	XylR family transcriptional regulator	DNA-binding transcriptional regulator
group_00816	MmgE/PrpD family protein	MmgE/PrpD family protein	immune-responsive protein 1
group_00817	cysteine desulfurase NifS	cysteine desulfurase NifS	cysteine desulfurase NifS
group_00818	P-loop NTPase	P-loop NTPase	P-loop NTPase
group_00819	phosphopentomutase	phosphopentomutase	phosphopentomutase
group_00820	allantoate amidohydrolase	allantoate amidohydrolase	allantoate amidohydrolase
group_00821	right-handed parallel beta-helix repeat-containing protein	right-handed parallel beta-helix repeat-containing protein	right-handed parallel beta-helix repeat-containing protein
group_00822	cysteine desulfurase	cysteine desulfurase	cysteine desulfurase
group_00823	formyl-CoA transferase	formyl-CoA transferase	formyl-CoA transferase
group_00824	aldose 1-epimerase family protein	aldose 1-epimerase family protein	aldose 1-epimerase family protein
group_00825	tRNA lysidine(34) synthetase TilS	tRNA lysidine(34) synthetase TilS	tRNA lysidine(34) synthetase TilS
group_00826	exo-alpha-sialidase	exo-alpha-sialidase	glycosyl hydrolase
group_00827	MATE family efflux transporter	MATE family efflux transporter	MATE family efflux transporter
group_00828	DNA uptake porin HofQ	DNA uptake porin HofQ	DNA uptake porin HofQ
group_00829	gluconate transporter	gluconate transporter	gluconate transporter
group_00830	phosphoglycerate dehydrogenase	phosphoglycerate dehydrogenase	phosphoglycerate dehydrogenase
group_00831	ATP-dependent RNA helicase RhlE	ATP-dependent RNA helicase RhlE	ATP-dependent RNA helicase RhlE
group_00832	ATP-dependent RNA helicase RhlB	ATP-dependent RNA helicase RhlB	ATP-dependent RNA helicase RhlB
group_00833	mannonate dehydratase	mannonate dehydratase	mannonate dehydratase
group_00834	Fe-S cluster assembly protein SufD	Fe-S cluster assembly protein SufD	Fe-S cluster assembly protein SufD
group_00835	nicotinate phosphoribosyltransferase	nicotinate phosphoribosyltransferase	nicotinate phosphoribosyltransferase
group_00836	beta-ketoacyl-ACP synthase II	beta-ketoacyl-ACP synthase II	beta-ketoacyl-ACP synthase II
group_00837	L-methionine/branched-chain amino acid transporter	L-methionine/branched-chain amino acid transporter	L-methionine/branched-chain amino acid transporter
group_00838	extracellular solute-binding protein	extracellular solute-binding protein	extracellular solute-binding protein
group_00839	phosphatase PAP2 family protein	phosphatase PAP2 family protein	phosphatase PAP2 family protein
group_00840	MFS transporter	MFS transporter	MFS transporter
group_00841	ABC transporter permease	ABC transporter permease	ABC transporter permease
group_00842	type III PLP-dependent enzyme	type III PLP-dependent enzyme	type III PLP-dependent enzyme
group_00843	D-alanyl-D-alanine carboxypeptidase DacA	D-alanyl-D-alanine carboxypeptidase DacA	D-alanyl-D-alanine carboxypeptidase DacA
group_00844	acetylornithine deacetylase	acetylornithine deacetylase	acetylornithine deacetylase
group_00845	MFS transporter	MFS transporter	MFS transporter
group_00846	glutathionylspermidine synthase family protein	glutathionylspermidine synthase family protein	glutathionylspermidine synthase family protein
group_00847	beta-ketoacyl-ACP synthase I	beta-ketoacyl-ACP synthase I	beta-ketoacyl-ACP synthase I
group_00848	elongation factor Tu	elongation factor Tu	elongation factor Tu
group_00849	HAAAP family serine/threonine permease	HAAAP family serine/threonine permease	HAAAP family serine/threonine permease
group_00850	cysteine desulfurase SufS	cysteine desulfurase SufS	cysteine desulfurase SufS
group_00851	L-talarate/galactarate dehydratase	L-talarate/galactarate dehydratase	L-talarate/galactarate dehydratase
group_00852	glutamyl-tRNA reductase	glutamyl-tRNA reductase	glutamyl-tRNA reductase
group_00853	long-chain fatty acid transporter FadL	long-chain fatty acid transporter FadL	long-chain fatty acid transporter FadL
group_00854	exonuclease subunit SbcD	exonuclease subunit SbcD	exonuclease subunit SbcD
group_00855	peptidase T	peptidase T	peptidase T
group_00856	glycerol-3-phosphate dehydrogenase subunit GlpB	glycerol-3-phosphate dehydrogenase subunit GlpB	glycerol-3-phosphate dehydrogenase subunit GlpB
group_00857	acetate kinase	acetate kinase	acetate kinase
group_00858	beta-ketoacyl-ACP synthase II	beta-ketoacyl-ACP synthase II	beta-ketoacyl-ACP synthase II
group_00859	MFS transporter	MFS transporter	MFS transporter
group_00860	MFS transporter	MFS transporter	MFS transporter
group_00861	tryptophan synthase subunit beta	tryptophan synthase subunit beta	tryptophan synthase subunit beta
group_00862	phosphoribosylamine--glycine ligase	phosphoribosylamine--glycine ligase	phosphoribosylamine--glycine ligase
group_00863	cytosine permease	cytosine permease	cytosine permease
group_00864	type III PLP-dependent enzyme	type III PLP-dependent enzyme	type III PLP-dependent enzyme
group_00865	nitrate- and nitrite sensing domain-containing protein	nitrate- and nitrite sensing domain-containing protein	ANTAR domain-containing protein
group_00866	tRNA guanosine(34) transglycosylase Tgt	tRNA guanosine(34) transglycosylase Tgt	tRNA guanosine(34) transglycosylase Tgt
group_00867	UDP-N-acetyl-D-mannosamine dehydrogenase	UDP-N-acetyl-D-mannosamine dehydrogenase	UDP-N-acetyl-D-mannosamine dehydrogenase
group_00868	cupin domain-containing protein	cupin domain-containing protein	cupin domain-containing protein
group_00869	glutamate/aspartate:proton symporter GltP	glutamate/aspartate:proton symporter GltP	glutamate/aspartate:proton symporter GltP
group_00870	FAD-dependent 2-octaprenylphenol hydroxylase	FAD-dependent 2-octaprenylphenol hydroxylase	FAD-dependent 2-octaprenylphenol hydroxylase
group_00871	MFS transporter	MFS transporter	MFS transporter
group_00872	ROK family transcriptional regulator	ROK family transcriptional regulator	ROK family transcriptional regulator
group_00873	imidazolonepropionase	imidazolonepropionase	imidazolonepropionase
group_00874	alpha/beta fold hydrolase	dienelactone hydrolase family protein	hydrolase
group_00875	high-affinity branched-chain amino acid ABC transporter permease LivM	high-affinity branched-chain amino acid ABC transporter permease LivM	high-affinity branched-chain amino acid ABC transporter permease LivM
group_00876	isochorismate synthase	isochorismate synthase	isochorismate synthase
group_00877	S-methyl-5-thioribose kinase	S-methyl-5-thioribose kinase	S-methyl-5-thioribose kinase
group_00878	NO-inducible flavohemoprotein	NO-inducible flavohemoprotein	NO-inducible flavohemoprotein
group_00879	glycoside hydrolase family 88 protein	glycoside hydrolase family 88 protein	glycosyl hydrolase family 88
group_00880	alginate lyase family protein	alginate lyase family protein	alginate lyase family protein
group_00881	MCP four helix bundle domain-containing protein	MCP four helix bundle domain-containing protein	chemotaxis protein
group_00882	MCP four helix bundle domain-containing protein	MCP four helix bundle domain-containing protein	chemotaxis protein
group_00883	Tar ligand binding domain-containing protein	Tar ligand binding domain-containing protein	methyl-accepting chemotaxis protein
group_00884	WbeA	hypothetical protein	hypothetical protein
group_00885	ATP-grasp domain-containing protein	carbamoyl-phosphate synthase small subunit	carbamoyl-phosphate synthase small subunit
group_00886	dicarboxylate/amino acid:cation symporter	dicarboxylate/amino acid:cation symporter	dicarboxylate/amino acid:cation symporter
group_00887	2-iminoacetate synthase ThiH	2-iminoacetate synthase ThiH	2-iminoacetate synthase ThiH
group_00888	type VI secretion system protein TssA	type VI secretion system protein TssA	type VI secretion system protein TssA
group_00889	N-acetylmuramoyl-L-alanine amidase	N-acetylmuramoyl-L-alanine amidase	N-acetylmuramoyl-L-alanine amidase
group_00890	cystathionine beta-lyase	cystathionine beta-lyase	cystathionine beta-lyase
group_00891	four-carbon acid sugar kinase family protein	four-carbon acid sugar kinase family protein	four-carbon acid sugar kinase family protein
group_00892	sulfotransferase family 2 domain-containing protein	sulfotransferase family 2 domain-containing protein	sulfotransferase family 2 domain-containing protein
group_00893	peptide antibiotic transporter SbmA	peptide antibiotic transporter SbmA	peptide antibiotic transporter SbmA
group_00894	Ni/Fe-hydrogenase cytochrome b subunit	Ni/Fe-hydrogenase cytochrome b subunit	Ni/Fe-hydrogenase cytochrome b subunit
group_00895	radical SAM family heme chaperone HemW	radical SAM family heme chaperone HemW	radical SAM family heme chaperone HemW
group_00896	serine hydrolase	serine hydrolase	D-alanyl-D-alanine carboxypeptidase
group_00897	dicarboxylate/amino acid:cation symporter	dicarboxylate/amino acid:cation symporter	dicarboxylate/amino acid:cation symporter
group_00898	glycosyltransferase	glycosyltransferase	glycosyltransferase
group_00899	2-oxoglutarate dehydrogenase complex dihydrolipoyllysine-residue succinyltransferase	2-oxoglutarate dehydrogenase complex dihydrolipoyllysine-residue succinyltransferase	2-oxoglutarate dehydrogenase complex dihydrolipoyllysine-residue succinyltransferase
group_00900	2-hydroxycarboxylate transporter family protein	2-hydroxycarboxylate transporter family protein	2-hydroxycarboxylate transporter family protein
group_00901	molybdopterin molybdotransferase MoeA	molybdopterin molybdotransferase MoeA	molybdopterin molybdotransferase MoeA
group_00902	phage tail sheath protein	phage tail sheath protein	phage tail sheath protein
group_00903	TrbI/VirB10 family protein	TrbI/VirB10 family protein	TrbI/VirB10 family protein
group_00904	MCP four helix bundle domain-containing protein	MCP four helix bundle domain-containing protein	chemotaxis protein
group_00905	cupin domain-containing protein	cupin domain-containing protein	cupin domain-containing protein
group_00906	aspartate/tyrosine/aromatic aminotransferase	aspartate/tyrosine/aromatic aminotransferase	aspartate/tyrosine/aromatic aminotransferase
group_00907	Tar ligand binding domain-containing protein	Tar ligand binding domain-containing protein	methyl-accepting chemotaxis protein
group_00908	enterobactin transporter EntS	enterobactin transporter EntS	enterobactin transporter EntS
group_00909	hypothetical protein	histidine kinase	hypothetical protein
group_00910	hydrogenase 2 small subunit	hydrogenase 2 small subunit	hydrogenase 2 small subunit
group_00911	type II secretion system protein GspL	type II secretion system protein GspL	type II secretion system protein GspL
group_00912	membrane integrity lipid transport subunit YebS	membrane integrity lipid transport subunit YebS	membrane integrity lipid transport subunit YebS
group_00913	pyridoxal phosphate-dependent aminotransferase	pyridoxal phosphate-dependent aminotransferase	pyridoxal phosphate-dependent aminotransferase
group_00914	pyridoxal phosphate-dependent aminotransferase	pyridoxal phosphate-dependent aminotransferase	pyridoxal phosphate-dependent aminotransferase
group_00915	bifunctional phosphopantothenoylcysteine decarboxylase/phosphopantothenate--cysteine ligase CoaBC	bifunctional phosphopantothenoylcysteine decarboxylase/phosphopantothenate--cysteine ligase CoaBC	bifunctional phosphopantothenoylcysteine decarboxylase/phosphopantothenate--cysteine ligase CoaBC
group_00916	DegT/DnrJ/EryC1/StrS family aminotransferase	DegT/DnrJ/EryC1/StrS family aminotransferase	DegT/DnrJ/EryC1/StrS family aminotransferase
group_00917	MCP four helix bundle domain-containing protein	MCP four helix bundle domain-containing protein	HAMP domain-containing protein
group_00918	protoheme IX biogenesis protein HemY	protoheme IX biogenesis protein HemY	protoheme IX biogenesis protein HemY
group_00919	type VI secretion system-associated FHA domain protein TagH	type VI secretion system-associated FHA domain protein TagH	type VI secretion system-associated FHA domain protein TagH
group_00920	anaerobic C4-dicarboxylate transporter	anaerobic C4-dicarboxylate transporter	anaerobic C4-dicarboxylate transporter
group_00921	aspartate/tyrosine/aromatic aminotransferase	aspartate/tyrosine/aromatic aminotransferase	aspartate/tyrosine/aromatic aminotransferase
group_00922	PLP-dependent aminotransferase family protein	PLP-dependent aminotransferase family protein	PLP-dependent aminotransferase family protein
group_00923	glutamine-hydrolyzing carbamoyl-phosphate synthase small subunit	glutamine-hydrolyzing carbamoyl-phosphate synthase small subunit	glutamine-hydrolyzing carbamoyl-phosphate synthase small subunit
group_00924	helix-turn-helix domain-containing protein	helix-turn-helix domain-containing protein	helix-turn-helix domain-containing protein
group_00925	FMNH2-dependent alkanesulfonate monooxygenase	FMNH2-dependent alkanesulfonate monooxygenase	FMNH2-dependent alkanesulfonate monooxygenase
group_00926	cardiolipin synthase ClsB	cardiolipin synthase ClsB	cardiolipin synthase ClsB
group_00927	1-deoxy-D-xylulose-5-phosphate reductoisomerase	1-deoxy-D-xylulose-5-phosphate reductoisomerase	1-deoxy-D-xylulose-5-phosphate reductoisomerase
group_00928	nicotinamide mononucleotide deamidase-related protein YfaY	nicotinamide mononucleotide deamidase-related protein YfaY	nicotinamide mononucleotide deamidase-related protein YfaY
group_00929	diguanylate cyclase	diguanylate cyclase	diguanylate cyclase
group_00930	glycosyltransferase family 4 protein	glycosyltransferase family 4 protein	glycosyltransferase family 4 protein
group_00931	HlyD family type I secretion periplasmic adaptor subunit	HlyD family type I secretion periplasmic adaptor subunit	HlyD family type I secretion periplasmic adaptor subunit
group_00932	hypothetical protein	hypothetical protein	hypothetical protein
group_00933	uracil permease	uracil permease	uracil permease
group_00934	ADP-forming succinate--CoA ligase subunit beta	ADP-forming succinate--CoA ligase subunit beta	ADP-forming succinate--CoA ligase subunit beta
group_00935	cell division protein FtsW	cell division protein FtsW	cell division protein FtsW
group_00936	S-(hydroxymethyl)glutathione dehydrogenase/class III alcohol dehydrogenase	S-(hydroxymethyl)glutathione dehydrogenase/class III alcohol dehydrogenase	S-(hydroxymethyl)glutathione dehydrogenase/class III alcohol dehydrogenase
group_00937	bifunctional tRNA (adenosine(37)-C2)-methyltransferase TrmG/ribosomal RNA large subunit methyltransferase RlmN	bifunctional tRNA (adenosine(37)-C2)-methyltransferase TrmG/ribosomal RNA large subunit methyltransferase RlmN	bifunctional tRNA (adenosine(37)-C2)-methyltransferase TrmG/ribosomal RNA large subunit methyltransferase RlmN
group_00938	mannose-6-phosphate isomerase	mannose-6-phosphate isomerase	mannose-6-phosphate isomerase
group_00939	Tar ligand binding domain-containing protein	Tar ligand binding domain-containing protein	methyl-accepting chemotaxis protein
group_00940	methyl-accepting chemotaxis protein	MCP four helix bundle domain-containing protein	methyl-accepting chemotaxis protein
group_00941	alcohol dehydrogenase	alcohol dehydrogenase	alcohol dehydrogenase
group_00942	hydrogenase formation protein HypD	hydrogenase formation protein HypD	hydrogenase formation protein HypD
group_00943	protein transport protein HofC	protein transport protein HofC	protein transport protein HofC
group_00944	lipoprotein-releasing ABC transporter permease subunit LolE	lipoprotein-releasing ABC transporter permease subunit LolE	lipoprotein-releasing ABC transporter permease subunit LolE
group_00945	multidrug efflux MFS transporter MdtH	multidrug efflux MFS transporter MdtH	multidrug efflux MFS transporter MdtH
group_00946	amidohydrolase	amidohydrolase	amidohydrolase
group_00947	conjugal transfer protein TraF	conjugal transfer protein TraF	conjugal transfer protein TraF
group_00948	glycosyl hydrolase 53 family protein	glycosyl hydrolase 53 family protein	galactosidase
group_00949	MFS transporter	MFS transporter	MFS transporter
group_00950	ribonucleotide-diphosphate reductase subunit beta	ribonucleotide-diphosphate reductase subunit beta	ribonucleotide-diphosphate reductase subunit beta
group_00951	lipopolysaccharide assembly protein LapB	lipopolysaccharide assembly protein LapB	lipopolysaccharide assembly protein LapB
group_00952	Gfo/Idh/MocA family oxidoreductase	Gfo/Idh/MocA family oxidoreductase	Gfo/Idh/MocA family oxidoreductase
group_00953	MFS transporter	MFS transporter	MFS transporter
group_00954	AAA family ATPase	AAA family ATPase	AAA family ATPase
group_00955	23S rRNA (cytidine(2498)-2'-O)-methyltransferase RlmM	23S rRNA (cytidine(2498)-2'-O)-methyltransferase RlmM	23S rRNA (cytidine(2498)-2'-O)-methyltransferase RlmM
group_00956	tRNA 2-thiouridine(34) synthase MnmA	tRNA 2-thiouridine(34) synthase MnmA	tRNA 2-thiouridine(34) synthase MnmA
group_00957	UDP-4-amino-4-deoxy-L-arabinose aminotransferase	UDP-4-amino-4-deoxy-L-arabinose aminotransferase	UDP-4-amino-4-deoxy-L-arabinose aminotransferase
group_00958	acetyl-CoA C-acyltransferase FadA	acetyl-CoA C-acyltransferase FadA	acetyl-CoA C-acyltransferase FadA
group_00959	cystathionine gamma-synthase	cystathionine gamma-synthase	cystathionine gamma-synthase
group_00960	glycine betaine/L-proline ABC transporter ATP-binding protein ProV	glycine betaine/L-proline ABC transporter ATP-binding protein ProV	glycine betaine/L-proline ABC transporter ATP-binding protein ProV
group_00961	extracellular solute-binding protein	extracellular solute-binding protein	extracellular solute-binding protein
group_00962	glycoside hydrolase	esterase family protein	hypothetical protein
group_00963	OFA family MFS transporter	OFA family MFS transporter	OFA family MFS transporter
group_00964	polysaccharide export protein	polysaccharide biosynthesis/export family protein	polysaccharide export protein
group_00965	MCP four helix bundle domain-containing protein	MCP four helix bundle domain-containing protein	HAMP domain-containing protein
group_00966	N-acetylglucosamine-6-phosphate deacetylase	N-acetylglucosamine-6-phosphate deacetylase	N-acetylglucosamine-6-phosphate deacetylase
group_00967	bifunctional chorismate mutase/prephenate dehydratase	bifunctional chorismate mutase/prephenate dehydratase	bifunctional chorismate mutase/prephenate dehydratase
group_00968	ABC transporter substrate-binding protein	ABC transporter substrate-binding protein	ABC transporter substrate-binding protein
group_00969	CdaR family transcriptional regulator	CdaR family transcriptional regulator	CdaR family transcriptional regulator
group_00970	endonuclease	endonuclease	endonuclease
group_00971	nucleotide sugar dehydrogenase	nucleotide sugar dehydrogenase	nucleotide sugar dehydrogenase
group_00972	Nramp family divalent metal transporter	Nramp family divalent metal transporter	divalent metal cation transporter
group_00973	formate-dependent phosphoribosylglycinamide formyltransferase	formate-dependent phosphoribosylglycinamide formyltransferase	formate-dependent phosphoribosylglycinamide formyltransferase
group_00974	MFS transporter TsgA	MFS transporter TsgA	MFS transporter TsgA
group_00975	PQQ-dependent sugar dehydrogenase	PQQ-dependent sugar dehydrogenase	PQQ-dependent sugar dehydrogenase
group_00976	Gfo/Idh/MocA family oxidoreductase	Gfo/Idh/MocA family oxidoreductase	Gfo/Idh/MocA family oxidoreductase
group_00977	GDP-mannose 4,6-dehydratase	GDP-mannose 4,6-dehydratase	GDP-mannose 4,6-dehydratase
group_00978	MFS transporter	MFS transporter	MFS transporter
group_00979	flagellar type III secretion system protein FlhB	flagellar type III secretion system protein FlhB	flagellar type III secretion system protein FlhB
group_00980	8-amino-7-oxononanoate synthase	8-amino-7-oxononanoate synthase	8-amino-7-oxononanoate synthase
group_00981	amidohydrolase	amidohydrolase	amidohydrolase
group_00982	ribonuclease D	ribonuclease D	ribonuclease D
group_00983	lipoprotein-releasing ABC transporter permease subunit LolC	lipoprotein-releasing ABC transporter permease subunit LolC	lipoprotein-releasing ABC transporter permease subunit LolC
group_00984	A/G-specific adenine glycosylase	A/G-specific adenine glycosylase	A/G-specific adenine glycosylase
group_00985	murein transglycosylase A	murein transglycosylase A	murein transglycosylase A
group_00986	lipid III flippase WzxE	lipid III flippase WzxE	lipid III flippase WzxE
group_00987	sn-glycerol-3-phosphate ABC transporter ATP-binding protein UgpC	sn-glycerol-3-phosphate ABC transporter ATP-binding protein UgpC	sn-glycerol-3-phosphate ABC transporter ATP-binding protein UgpC
group_00988	cysteine desulfurase CsdA	cysteine desulfurase CsdA	cysteine desulfurase CsdA
group_00989	UDP-N-acetylglucosamine 2-epimerase (non-hydrolyzing)	UDP-N-acetylglucosamine 2-epimerase (non-hydrolyzing)	UDP-N-acetylglucosamine 2-epimerase (non-hydrolyzing)
group_00990	spermidine/putrescine ABC transporter substrate-binding protein PotF	spermidine/putrescine ABC transporter substrate-binding protein PotF	spermidine/putrescine ABC transporter substrate-binding protein PotF
group_00991	alpha/beta fold hydrolase	alpha/beta fold hydrolase	alpha/beta fold hydrolase
group_00992	cell division protein FtsZ	cell division protein FtsZ	cell division protein FtsZ
group_00993	methionine adenosyltransferase	methionine adenosyltransferase	methionine adenosyltransferase
group_00994	Obg family GTPase CgtA	Obg family GTPase CgtA	Obg family GTPase CgtA
group_00995	galactokinase	galactokinase	galactokinase
group_00996	phosphoglycerate kinase	phosphoglycerate kinase	phosphoglycerate kinase
group_00997	glycosyltransferase family 4 protein	glycosyltransferase family 4 protein	glycosyltransferase family 4 protein
group_00998	mannitol-1-phosphate 5-dehydrogenase	mannitol-1-phosphate 5-dehydrogenase	mannitol-1-phosphate 5-dehydrogenase
group_00999	anhydro-N-acetylmuramic acid kinase	anhydro-N-acetylmuramic acid kinase	anhydro-N-acetylmuramic acid kinase
group_01000	cytochrome d ubiquinol oxidase subunit II	cytochrome d ubiquinol oxidase subunit II	cytochrome d ubiquinol oxidase subunit II
group_01001	type II secretion system inner membrane protein GspF	type II secretion system inner membrane protein GspF	type II secretion system inner membrane protein GspF
group_01002	cell division protein ZapE	AFG1 family ATPase	cell division protein ZapE
group_01003	agmatine deiminase	agmatine deiminase	agmatine deiminase
group_01004	glycosyltransferase family 9 protein	glycosyltransferase family 9 protein	glycosyltransferase family 9 protein
group_01005	lipid-A-disaccharide synthase	lipid-A-disaccharide synthase	lipid-A-disaccharide synthase
group_01006	NAD(P)/FAD-dependent oxidoreductase	NAD(P)/FAD-dependent oxidoreductase	NAD(P)/FAD-dependent oxidoreductase
group_01007	NADH-dependent flavin oxidoreductase	NADH-dependent flavin oxidoreductase	NADH-dependent flavin oxidoreductase
group_01008	sugar ABC transporter permease	sugar ABC transporter permease	sugar ABC transporter permease
group_01009	putrescine ABC transporter ATP-binding subunit PotG	putrescine ABC transporter ATP-binding subunit PotG	putrescine ABC transporter ATP-binding subunit PotG
group_01010	succinyl-diaminopimelate desuccinylase	succinyl-diaminopimelate desuccinylase	succinyl-diaminopimelate desuccinylase
group_01011	glycosyltransferase family 4 protein	glycosyltransferase family 4 protein	glycosyltransferase family 4 protein
group_01012	cobalamin-independent methionine synthase II family protein	cobalamin-independent methionine synthase II family protein	cobalamin-independent methionine synthase II family protein
group_01013	FtsH protease activity modulator HflK	FtsH protease activity modulator HflK	FtsH protease activity modulator HflK
group_01014	DUF1176 domain-containing protein	DUF1176 domain-containing protein	DUF1176 domain-containing protein
group_01015	acyl-CoA dehydrogenase	acyl-CoA dehydrogenase	acyl-CoA dehydrogenase
group_01016	efflux RND transporter periplasmic adaptor subunit	efflux RND transporter periplasmic adaptor subunit	HlyD family efflux transporter periplasmic adaptor subunit
group_01017	Tar ligand binding domain-containing protein	Tar ligand binding domain-containing protein	methyl-accepting chemotaxis protein
group_01018	NADH:flavin oxidoreductase/NADH oxidase	NADH:flavin oxidoreductase/NADH oxidase	NADH:flavin oxidoreductase/NADH oxidase
group_01019	galactose-1-phosphate uridylyltransferase	galactose-1-phosphate uridylyltransferase	galactose-1-phosphate uridylyltransferase
group_01020	multidrug efflux MFS transporter	multidrug efflux MFS transporter	multidrug efflux MFS transporter
group_01021	sn-glycerol-3-phosphate ABC transporter ATP-binding protein UgpC	ABC transporter ATP-binding protein	ABC transporter ATP-binding protein
group_01022	uroporphyrinogen decarboxylase	uroporphyrinogen decarboxylase	uroporphyrinogen decarboxylase
group_01023	aspartate-semialdehyde dehydrogenase	aspartate-semialdehyde dehydrogenase	aspartate-semialdehyde dehydrogenase
group_01024	MFS transporter	MFS transporter	MFS transporter
group_01025	glycosyltransferase	glycosyltransferase	glycosyltransferase
group_01026	2-octaprenyl-3-methyl-6-methoxy-1,4-benzoquinol hydroxylase	2-octaprenyl-3-methyl-6-methoxy-1,4-benzoquinol hydroxylase	2-octaprenyl-3-methyl-6-methoxy-1,4-benzoquinol hydroxylase
group_01027	bifunctional histidinol-phosphatase/imidazoleglycerol-phosphate dehydratase HisB	bifunctional histidinol-phosphatase/imidazoleglycerol-phosphate dehydratase HisB	bifunctional histidinol-phosphatase/imidazoleglycerol-phosphate dehydratase HisB
group_01028	oligosaccharide flippase family protein	capsular biosynthesis protein	capsular polysaccharide biosynthesis protein
group_01029	4-phosphoerythronate dehydrogenase PdxB	4-phosphoerythronate dehydrogenase PdxB	4-phosphoerythronate dehydrogenase PdxB
group_01030	dTDP-glucose 4,6-dehydratase	dTDP-glucose 4,6-dehydratase	dTDP-glucose 4,6-dehydratase
group_01031	tRNA epoxyqueuosine(34) reductase QueG	tRNA epoxyqueuosine(34) reductase QueG	tRNA epoxyqueuosine(34) reductase QueG
group_01032	sugar efflux transporter	sugar efflux transporter	sugar efflux transporter
group_01033	sn-glycerol-3-phosphate ABC transporter ATP-binding protein UgpC	sn-glycerol-3-phosphate ABC transporter ATP-binding protein UgpC	sn-glycerol-3-phosphate ABC transporter ATP-binding protein UgpC
group_01034	iron-containing alcohol dehydrogenase	iron-containing alcohol dehydrogenase	iron-containing alcohol dehydrogenase
group_01035	branched-chain amino acid ABC transporter substrate-binding protein	high-affinity branched-chain amino acid ABC transporter substrate-binding protein	branched-chain amino acid ABC transporter substrate-binding protein
group_01036	23S rRNA (uracil(747)-C(5))-methyltransferase RlmC	23S rRNA (uracil(747)-C(5))-methyltransferase RlmC	23S rRNA (uracil(747)-C(5))-methyltransferase RlmC
group_01037	iron-sulfur cluster carrier protein ApbC	iron-sulfur cluster carrier protein ApbC	iron-sulfur cluster carrier protein ApbC
group_01038	ABC transporter substrate-binding protein	ABC transporter substrate-binding protein	ABC transporter substrate-binding protein
group_01039	DNA-protecting protein DprA	DNA-protecting protein DprA	DNA-protecting protein DprA
group_01040	chorismate synthase	chorismate synthase	chorismate synthase
[truncated: 2,781 more rows]
