# Supplementary material for: Genome-Wide Identification of Genes Important for Growth of Dickeya dadantii and Dickeya dianthicola in Potato (Solanum tuberosum) Tubers
Source: Front Microbiol. 2022 Jan 25;13:778927. doi: 10.3389/fmicb.2022.778927 (PMC8821946; doi:10.3389/fmicb.2022.778927)
Supplement: Supplementary file 10 [file Table_4.XLSX]

## Sheet: LEGEND
Supplementary Table 4.
Predictions of essential or nearly essential genes in LB, based on the TnSeq data.
Protein coding genes were considered essential or nearly essential for growth in LB if normalized read density (reads/nucleotides across the entire gene) and normalized insertion density (sites/nucleotides in the central 10 to 90% of the gene) were below 0.2 (Price et al. 2018).
Genes shorter than 175 bp (Dda3937) or 150 bp (DdiaME23 and Ddia6719) were excluded from this analysis.
Functional category annotations are COG assignments for Dda3937 genes in the IMG database (Chen et al. 2019), matched to PyParanoid-determined DdiaME23 and Ddia6719 orthologs.

## Sheet: Dda3937
locusId	type	sysName	scaffoldId	begin	end	strand	name	desc	ntLenNoOverlap	dupScore	nPos	nReads	nPosCentral	nReadsCentral	GC	nTA	dens	reads	normreads	ess	group
DDA3937_RS20675	1	DDA3937_RS20675	NC_014500	4701579	4702055	+	NA	hypothetical protein	473	0	10	8309	10	8309	0.283	44	0.830088	17.5666	0.542863	FALSE	NA
DDA3937_RS11160	1	DDA3937_RS11160	NC_014500	2526364	2526609	-	NA	hypothetical protein	246	0	7	3605	4	1223	0.2927	22	0.638425	14.6545	0.452869	FALSE	NA
DDA3937_RS04130	1	DDA3937_RS04130	NC_014500	918075	918857	-	NA	hypothetical protein	783	0	13	8669	7	4585	0.2937	73	0.351012	11.0715	0.342145	FALSE	NA
DDA3937_RS22335	1	DDA3937_RS22335	NC_014500	3130907	3131407	-	NA	SMI1/KNR4 family protein	501	0	0	0	0	0	0.2954	54	0	0	0	TRUE	NA
DDA3937_RS02660	1	DDA3937_RS02660	NC_014500	590563	591906	-	NA	RNA-directed DNA polymerase	1336	0	26	22051	24	21457	0.2969	141	0.705326	16.5052	0.510064	FALSE	NA
DDA3937_RS20680	1	DDA3937_RS20680	NC_014500	4702125	4702868	-	NA	hypothetical protein	744	0	26	23079	20	19938	0.297	79	1.05546	31.0202	0.95862	FALSE	NA
DDA3937_RS20700	1	DDA3937_RS20700	NC_014500	4705366	4705854	+	NA	hypothetical protein	489	0	5	696	5	696	0.2986	54	0.401464	1.42331	0.0439848	FALSE	NA
DDA3937_RS04440	1	DDA3937_RS04440	NC_014500	979845	980234	-	NA	hypothetical protein	390	0	2	242	1	40	0.3026	29	0.100675	0.620513	0.0191758	TRUE	NA
DDA3937_RS06765	1	DDA3937_RS06765	NC_014500	1512519	1513304	+	NA	DUF616 domain-containing protein	786	0	11	10947	7	6176	0.3028	79	0.349672	13.9275	0.430403	FALSE	NA
DDA3937_RS18190	1	DDA3937_RS18190	NC_014500	4153085	4153651	+	NA	hypothetical protein	567	0	15	8760	9	5920	0.3034	50	0.623225	15.4497	0.477445	FALSE	group_02472
DDA3937_RS02655	1	DDA3937_RS02655	NC_014500	588528	590570	-	NA	RNA-directed DNA polymerase	2035	0	52	26345	39	19506	0.3054	215	0.752463	12.9459	0.40007	FALSE	NA
DDA3937_RS20685	1	DDA3937_RS20685	NC_014500	4703187	4703558	+	NA	hypothetical protein	372	0	4	1613	0	0	0.3065	27	0	4.33602	0.133997	TRUE	NA
DDA3937_RS23035	1	DDA3937_RS23035	NC_014500	924557	925606	-	NA	Fic family protein	1050	0	42	21262	34	18077	0.3067	95	1.27138	20.2495	0.625774	FALSE	group_03454
DDA3937_RS06770	1	DDA3937_RS06770	NC_014500	1515467	1516738	+	NA	oligosaccharide flippase family protein	1268	0	21	5127	16	3207	0.3082	136	0.495434	4.04338	0.124953	FALSE	NA
DDA3937_RS19640	1	DDA3937_RS19640	NC_014500	4469617	4470117	+	NA	hypothetical protein	501	0	19	12155	15	10284	0.3094	47	1.17554	24.2615	0.749756	FALSE	NA
DDA3937_RS06760	1	DDA3937_RS06760	NC_014500	1511169	1512095	+	NA	EpsG family protein	927	0	28	10903	26	9646	0.3096	103	1.10123	11.7616	0.36347	FALSE	NA
DDA3937_RS09015	1	DDA3937_RS09015	NC_014500	2031378	2032301	-	NA	hypothetical protein	924	0	17	4565	14	3770	0.3106	94	0.594896	4.94048	0.152676	FALSE	NA
DDA3937_RS08395	1	DDA3937_RS08395	NC_014500	1901087	1902190	-	NA	DUF3800 domain-containing protein	1104	0	23	10562	21	9405	0.3116	86	0.746854	9.56703	0.295651	FALSE	NA
DDA3937_RS01325	1	DDA3937_RS01325	NC_014500	297932	298669	+	NA	hypothetical protein	737	0	20	8406	15	5479	0.3184	75	0.799114	11.4057	0.352472	FALSE	NA
DDA3937_RS04090	1	DDA3937_RS04090	NC_014500	906975	907382	-	NA	immunity protein RhsIA	408	0	0	0	0	0	0.3211	36	0	0	0	TRUE	group_03439
DDA3937_RS20690	1	DDA3937_RS20690	NC_014500	4703631	4704560	+	NA	hypothetical protein	930	0	17	7518	11	4258	0.3215	87	0.464403	8.08387	0.249817	FALSE	NA
DDA3937_RS22485	1	DDA3937_RS22485	NC_014500	4309385	4309789	+	NA	hypothetical protein	401	0	15	4855	15	4855	0.3235	37	1.4687	12.1072	0.374151	FALSE	group_03441
DDA3937_RS16470	1	DDA3937_RS16470	NC_014500	3755522	3756076	+	NA	hypothetical protein	555	0	9	3179	6	2692	0.3261	41	0.424467	5.72793	0.177011	FALSE	NA
DDA3937_RS22035	1	DDA3937_RS22035	NC_014500	1567475	1567897	+	NA	immunity protein RhsIC	423	0	21	8614	18	7665	0.3262	37	1.67077	20.3641	0.629314	FALSE	NA
DDA3937_RS06775	1	DDA3937_RS06775	NC_014500	1516735	1517733	+	NA	glycosyltransferase family 2 protein	995	0	10	3643	6	1749	0.3263	90	0.236763	3.66131	0.113146	FALSE	NA
DDA3937_RS04855	1	DDA3937_RS04855	NC_014500	1086801	1086989	+	NA	hypothetical protein	189	0	7	4903	7	4903	0.328	15	1.45419	25.9418	0.801683	FALSE	group_03817
DDA3937_RS04835	1	DDA3937_RS04835	NC_014500	1077209	1080958	-	NA	hypothetical protein	3750	0	70	49849	55	41260	0.3291	345	0.57586	13.2931	0.410797	FALSE	NA
DDA3937_RS21885	1	DDA3937_RS21885	NC_014500	879640	880596	+	NA	hypothetical protein	949	0	27	15809	23	13513	0.3292	91	0.951583	16.6586	0.514803	FALSE	NA
DDA3937_RS04055	1	DDA3937_RS04055	NC_014500	903078	903527	+	NA	hypothetical protein	445	0	0	0	0	0	0.3311	34	0	0	0	TRUE	NA
DDA3937_RS02020	1	DDA3937_RS02020	NC_014500	453448	456006	-	NA	DEAD/DEAH box helicase	2539	0	72	51835	66	47219	0.3314	224	1.02063	20.4155	0.630904	FALSE	NA
DDA3937_RS18195	1	DDA3937_RS18195	NC_014500	4153654	4154211	+	NA	hypothetical protein	558	0	7	8948	7	8948	0.3333	53	0.492549	16.0358	0.495558	FALSE	group_03435
DDA3937_RS08375	1	DDA3937_RS08375	NC_014500	1896102	1897529	+	NA	radical SAM protein	1428	0	41	37737	31	31796	0.3347	117	0.852351	26.4265	0.816661	FALSE	NA
DDA3937_RS23075	1	DDA3937_RS23075	NC_014500	1513861	1515339	+	NA	hypothetical protein	1479	0	34	14912	26	11841	0.3347	142	0.690225	10.0825	0.311581	FALSE	NA
DDA3937_RS23305	1	DDA3937_RS23305	NC_014500	3409105	3409608	-	NA	hypothetical protein	504	0	20	11754	12	4051	0.3353	51	0.934837	23.3214	0.720705	FALSE	NA
DDA3937_RS21675	1	DDA3937_RS21675	NC_014500	978973	979806	+	NA	DUF4225 domain-containing protein	834	0	23	10749	16	7342	0.3357	80	0.75325	12.8885	0.398295	FALSE	NA
DDA3937_RS11870	1	DDA3937_RS11870	NC_014500	2697586	2698464	-	NA	SIR2 family protein	879	0	20	20322	14	9960	0.3367	82	0.625352	23.1195	0.714464	FALSE	NA
DDA3937_RS06755	1	DDA3937_RS06755	NC_014500	1510117	1511010	+	NA	glycosyltransferase family 2 protein	894	0	13	11866	9	7891	0.3389	90	0.395267	13.2729	0.410175	FALSE	group_03286
DDA3937_RS08365	1	DDA3937_RS08365	NC_014500	1893387	1894280	+	NA	hypothetical protein	894	0	22	11056	15	7362	0.34	66	0.658778	12.3669	0.382176	FALSE	NA
DDA3937_RS16475	1	DDA3937_RS16475	NC_014500	3756119	3756805	-	NA	hypothetical protein	687	0	22	10435	21	9657	0.3406	54	1.20018	15.1892	0.469395	FALSE	NA
DDA3937_RS20695	1	DDA3937_RS20695	NC_014500	4704609	4705334	+	NA	hypothetical protein	726	0	6	3403	5	3156	0.343	60	0.270407	4.68733	0.144853	FALSE	NA
DDA3937_RS03935	1	DDA3937_RS03935	NC_014500	878544	879647	+	NA	hypothetical protein	1096	0	31	18322	28	14101	0.3433	99	1.00307	16.7172	0.516612	FALSE	NA
DDA3937_RS18200	1	DDA3937_RS18200	NC_014500	4154258	4154626	-	NA	hypothetical protein	369	0	17	13045	13	11401	0.3442	32	1.38325	35.3523	1.0925	FALSE	NA
DDA3937_RS02630	1	DDA3937_RS02630	NC_014500	582713	584452	+	NA	TIGR04141 family sporadically distributed protein	1740	0	37	15849	25	10798	0.3448	139	0.564126	9.10862	0.281485	FALSE	NA
DDA3937_RS07000	1	DDA3937_RS07000	NC_014500	1571103	1571450	+	NA	hypothetical protein	348	0	7	4244	7	4244	0.3448	29	0.789776	12.1954	0.376876	FALSE	NA
DDA3937_RS22350	1	DDA3937_RS22350	NC_014500	3161932	3162798	-	NA	hypothetical protein	867	0	47	43843	28	19282	0.3483	78	1.26801	50.5686	1.56273	FALSE	NA
DDA3937_RS23495	1	DDA3937_RS23495	NC_014500	3163024	3163671	-	NA	hypothetical protein	648	0	19	7875	17	6805	0.3503	58	1.03005	12.1528	0.375559	FALSE	NA
DDA3937_RS10725	1	DDA3937_RS10725	NC_014500	2413290	2414294	-	NA	acyltransferase family protein	1005	0	30	16990	18	10574	0.3552	85	0.703221	16.9055	0.522432	FALSE	group_01800
DDA3937_RS23320	1	DDA3937_RS23320	NC_014500	3755024	3755284	-	NA	hypothetical protein	261	0	20	9533	12	6378	0.3563	25	1.8052	36.5249	1.12873	FALSE	NA
DDA3937_RS04125	1	DDA3937_RS04125	NC_014500	917000	918073	-	NA	acetyltransferase	1051	0	19	9755	19	9755	0.3566	95	0.7098	9.28164	0.286832	FALSE	NA
DDA3937_RS03890	1	DDA3937_RS03890	NC_014500	863993	864589	+	NA	hypothetical protein	597	0	19	12504	16	8189	0.3568	47	1.05228	20.9447	0.647258	FALSE	NA
DDA3937_RS22040	1	DDA3937_RS22040	NC_014500	1569577	1569957	+	NA	hypothetical protein	381	0	14	5504	11	3832	0.357	31	1.13358	14.4462	0.446433	FALSE	NA
DDA3937_RS11715	1	DDA3937_RS11715	NC_014500	2662077	2662763	+	NA	hypothetical protein	687	0	19	17038	17	15681	0.361	54	0.971577	24.8006	0.766416	FALSE	NA
DDA3937_RS02025	1	DDA3937_RS02025	NC_014500	455987	457027	-	NA	DUF1837 domain-containing protein	1021	0	25	14965	18	12351	0.3631	85	0.692201	14.6572	0.452953	FALSE	NA
DDA3937_RS18670	1	DDA3937_RS18670	NC_014500	4268124	4268897	+	NA	ABC transporter permease	774	0	39	25046	34	22342	0.3643	72	1.72474	32.3592	1	FALSE	group_01971
DDA3937_RS04830	1	DDA3937_RS04830	NC_014500	1076557	1077102	+	NA	hypothetical protein	546	0	16	5747	14	4916	0.3645	44	1.00675	10.5256	0.325275	FALSE	NA
DDA3937_RS11725	1	DDA3937_RS11725	NC_014500	2662971	2663450	-	NA	Hcp family type VI secretion system effector	480	0	12	6022	8	5269	0.3646	35	0.654386	12.5458	0.387706	FALSE	group_00004
DDA3937_RS08280	1	DDA3937_RS08280	NC_014500	1872626	1873036	+	NA	RhsIA family immunity protein	407	0	12	10087	10	8757	0.365	31	0.964697	24.7838	0.765897	FALSE	NA
DDA3937_RS11540	1	DDA3937_RS11540	NC_014500	2619743	2620174	-	NA	toxin-immunity protein system imunity protein CdiI	431	0	4	592	0	0	0.3657	37	0	1.37355	0.042447	TRUE	NA
DDA3937_RS09100	1	DDA3937_RS09100	NC_014500	2045613	2046425	-	NA	hypothetical protein	813	0	46	30005	38	23306	0.3665	75	1.83518	36.9065	1.14053	FALSE	NA
DDA3937_RS23130	1	DDA3937_RS23130	NC_014500	2007484	2007891	+	NA	hypothetical protein	408	0	9	2739	5	1527	0.3676	34	0.481166	6.71324	0.20746	FALSE	group_03453
DDA3937_RS22490	1	DDA3937_RS22490	NC_014500	4309871	4310350	-	NA	Hcp family type VI secretion system effector	480	0	34	32900	25	24783	0.3688	45	2.04496	68.5417	2.11815	FALSE	group_03788
DDA3937_RS18860	1	DDA3937_RS18860	NC_014500	4308585	4309388	+	NA	glycoside hydrolase family protein	800	0	37	31506	27	24802	0.3694	66	1.32513	39.3825	1.21704	FALSE	NA
DDA3937_RS13785	1	DDA3937_RS13785	NC_014500	3140296	3140550	+	NA	helix-turn-helix transcriptional regulator	255	0	12	3463	7	1395	0.3725	19	1.07781	13.5804	0.419677	FALSE	group_03471
DDA3937_RS11875	1	DDA3937_RS11875	NC_014500	2698473	2699531	-	NA	AAA family ATPase	1059	0	37	20298	33	18060	0.3758	86	1.2235	19.1671	0.592325	FALSE	group_03239
DDA3937_RS02345	1	DDA3937_RS02345	NC_014500	518965	519222	-	NA	hypothetical protein	258	0	19	14324	10	5261	0.376	22	1.52183	55.5194	1.71572	FALSE	NA
DDA3937_RS03850	1	DDA3937_RS03850	NC_014500	853255	858222	+	NA	NACHT domain-containing protein	4968	0	165	100844	129	79378	0.377	382	1.01951	20.2987	0.627294	FALSE	NA
DDA3937_RS04430	1	DDA3937_RS04430	NC_014500	978492	978971	+	NA	Hcp family type VI secretion system effector	480	0	18	21998	9	18607	0.3792	36	0.736184	45.8292	1.41627	FALSE	group_00004
DDA3937_RS22515	1	DDA3937_RS22515	NC_014500	4424500	4424817	-	NA	helix-turn-helix transcriptional regulator	318	0	9	18359	8	16316	0.3805	21	0.987752	57.7327	1.78412	FALSE	group_03064
DDA3937_RS22985	1	DDA3937_RS22985	NC_014500	469685	470092	+	NA	phenylacetate--CoA ligase	403	0	25	27173	15	13197	0.3824	30	1.46141	67.4268	2.0837	FALSE	NA
DDA3937_RS23235	1	DDA3937_RS23235	NC_014500	2877093	2877314	-	NA	hypothetical protein	222	0	11	8351	10	7044	0.3829	19	1.76861	37.6171	1.16249	FALSE	NA
DDA3937_RS08885	1	DDA3937_RS08885	NC_014500	2007012	2007389	+	NA	hypothetical protein	378	0	14	7379	9	5479	0.3836	31	0.934837	19.5212	0.603265	FALSE	group_03163
DDA3937_RS00790	1	DDA3937_RS00790	NC_014500	185220	185708	-	NA	hypothetical protein	489	0	22	17992	19	13040	0.3845	32	1.52556	36.7935	1.13703	FALSE	NA
DDA3937_RS04815	1	DDA3937_RS04815	NC_014500	1073099	1073839	-	NA	alpha/beta hydrolase	741	0	20	20391	16	19378	0.3846	60	0.847787	27.5182	0.850399	FALSE	group_02064
DDA3937_RS22250	1	DDA3937_RS22250	NC_014500	2569968	2570084	-	NA	DUF2627 domain-containing protein	117	0	8	5613	4	1430	0.3846	9	1.34233	47.9744	1.48256	FALSE	group_03316
DDA3937_RS23380	1	DDA3937_RS23380	NC_014500	107892	108065	+	NA	hypothetical protein	174	0	19	51135	16	48166	0.3851	15	3.61041	293.879	9.08179	FALSE	NA
DDA3937_RS17795	1	DDA3937_RS17795	NC_014500	4058704	4060008	-	NA	hypothetical protein	1305	0	29	13770	25	12460	0.3854	82	0.752168	10.5517	0.326081	FALSE	NA
DDA3937_RS16450	1	DDA3937_RS16450	NC_014500	3752413	3752814	-	NA	hypothetical protein	402	0	23	26528	20	23450	0.3856	31	1.95339	65.99	2.0393	FALSE	NA
DDA3937_RS07360	1	DDA3937_RS07360	NC_014500	1658774	1660318	-	NA	type 2 lantipeptide synthetase LanM	1522	0	55	35068	45	26975	0.3858	119	1.16087	23.0407	0.712031	FALSE	NA
DDA3937_RS11805	1	DDA3937_RS11805	NC_014500	2681764	2682681	-	NA	hypothetical protein	918	0	45	60288	34	54301	0.3889	62	1.45419	65.6732	2.02951	FALSE	NA
DDA3937_RS17800	1	DDA3937_RS17800	NC_014500	4060026	4061204	-	NA	ATP-grasp domain-containing protein	1179	0	24	19136	18	10611	0.3902	85	0.599438	16.2307	0.50158	FALSE	NA
DDA3937_RS13565	1	DDA3937_RS13565	NC_014500	3089819	3090169	-	NA	flagellar transcriptional regulator FlhD	351	0	29	49297	24	44433	0.3903	20	2.68466	140.447	4.34026	FALSE	group_02973
DDA3937_RS21225	1	DDA3937_RS21225	NC_014500	4831251	4832666	-	NA	MBOAT family protein	1402	0	35	32442	33	31063	0.3912	104	0.924168	23.1398	0.715092	FALSE	group_00757
DDA3937_RS02340	1	DDA3937_RS02340	NC_014500	518418	518687	-	NA	hypothetical protein	270	0	14	16272	13	15742	0.3926	31	1.89045	60.2667	1.86243	FALSE	group_03704
DDA3937_RS04120	1	DDA3937_RS04120	NC_014500	916651	917022	-	NA	ASCH domain-containing protein	349	0	3	5072	0	0	0.3952	22	0	14.533	0.449114	FALSE	NA
DDA3937_RS11850	1	DDA3937_RS11850	NC_014500	2693378	2694361	+	NA	DUF1852 domain-containing protein	984	0	46	36146	35	30495	0.3953	66	1.39656	36.7337	1.13519	FALSE	group_01636
DDA3937_RS04845	1	DDA3937_RS04845	NC_014500	1084896	1085162	-	NA	helix-turn-helix transcriptional regulator	267	0	11	8657	11	8657	0.397	19	1.61758	32.4232	1.00198	FALSE	group_03114
DDA3937_RS19840	1	DDA3937_RS19840	NC_014500	4519586	4520476	-	NA	hypothetical protein	891	0	39	28248	31	24527	0.3973	70	1.36606	31.7037	0.979744	FALSE	group_03382
DDA3937_RS07255	1	DDA3937_RS07255	NC_014500	1635517	1635702	-	NA	hypothetical protein	186	0	13	9878	13	9878	0.3978	15	2.7442	53.1075	1.64119	FALSE	NA
DDA3937_RS02055	1	DDA3937_RS02055	NC_014500	463135	463536	-	NA	hypothetical protein	402	0	29	74821	23	69787	0.398	28	2.2464	186.122	5.75175	FALSE	group_03790
DDA3937_RS03370	1	DDA3937_RS03370	NC_014500	735117	736229	-	NA	RelA/SpoT domain-containing protein	1113	0	62	48584	50	43651	0.4016	75	1.76384	43.6514	1.34897	FALSE	NA
DDA3937_RS21905	1	DDA3937_RS21905	NC_014500	903527	904039	+	NA	restriction endonuclease	512	0	29	36475	26	33756	0.4016	44	1.99383	71.2402	2.20155	FALSE	NA
DDA3937_RS23065	1	DDA3937_RS23065	NC_014500	1329513	1329773	-	NA	hypothetical protein	261	0	23	51034	13	41261	0.4023	20	1.95564	195.533	6.04257	FALSE	NA
DDA3937_RS23045	1	DDA3937_RS23045	NC_014500	1023832	1023975	+	NA	stress response protein AzuC	144	0	6	3609	4	905	0.4028	7	1.09064	25.0625	0.77451	FALSE	group_03327
DDA3937_RS15360	1	DDA3937_RS15360	NC_014500	3525581	3526249	+	NA	amino acid ABC transporter permease	669	0	57	86329	45	77531	0.4036	47	2.64102	129.042	3.9878	FALSE	group_02409
DDA3937_RS04410	1	DDA3937_RS04410	NC_014500	973712	974401	+	NA	PAS and helix-turn-helix domain-containing protein	690	0	35	20737	25	13535	0.4058	46	1.42258	30.0536	0.928751	FALSE	group_02144
DDA3937_RS05725	1	DDA3937_RS05725	NC_014500	1278399	1278767	-	NA	Hha toxicity modulator TomB	369	0	23	22440	15	8758	0.4065	24	1.59606	60.813	1.87931	FALSE	group_02897
DDA3937_RS02220	1	DDA3937_RS02220	NC_014500	491661	492296	-	NA	delta-endotoxin CytB	636	0	31	52092	26	44017	0.4072	38	1.6051	81.9057	2.53114	FALSE	group_02318
DDA3937_RS19700	1	DDA3937_RS19700	NC_014500	4483847	4484533	+	NA	EAL domain-containing protein	687	0	15	12606	12	9906	0.4076	47	0.685819	18.3493	0.567052	FALSE	NA
DDA3937_RS15405	1	DDA3937_RS15405	NC_014500	3532654	3532971	-	NA	hypothetical protein	318	0	18	10916	10	5084	0.4088	20	1.23469	34.327	1.06081	FALSE	group_03227
DDA3937_RS04050	1	DDA3937_RS04050	NC_014500	902452	903081	+	NA	AAA family ATPase	626	0	25	26846	22	24413	0.4095	41	1.37986	42.885	1.32528	FALSE	NA
DDA3937_RS08890	1	DDA3937_RS08890	NC_014500	2008199	2008573	+	NA	hypothetical protein	375	0	15	9298	12	7827	0.4107	25	1.25642	24.7947	0.766233	FALSE	NA
DDA3937_RS12705	1	DDA3937_RS12705	NC_014500	2888814	2889302	-	NA	hypothetical protein	489	0	27	17185	18	12552	0.4131	36	1.44527	35.1431	1.08603	FALSE	group_02940
DDA3937_RS03400	1	DDA3937_RS03400	NC_014500	743628	743852	+	NA	hypothetical protein	225	0	13	14773	3	2162	0.4133	19	0.523509	65.6578	2.02502	FALSE	NA
DDA3937_RS12645	1	DDA3937_RS12645	NC_014500	2877661	2878044	+	NA	type II secretion system pilot lipoprotein GspS	384	0	9	7762	8	7722	0.4141	25	0.817982	20.2135	0.623428	FALSE	group_03013
DDA3937_RS15350	1	DDA3937_RS15350	NC_014500	3524175	3524876	+	NA	amino acid ABC transporter permease	679	0	22	14465	17	8720	0.4145	49	0.983025	21.3034	0.657041	FALSE	group_02439
DDA3937_RS17380	1	DDA3937_RS17380	NC_014500	3956499	3957215	-	NA	Fic family protein	709	0	48	66274	43	63516	0.4156	48	2.38126	93.4753	2.8511	FALSE	NA
DDA3937_RS15345	1	DDA3937_RS15345	NC_014500	3523410	3524168	+	NA	transporter substrate-binding domain-containing protein	759	0	19	10448	17	10283	0.4163	51	0.879412	13.7655	0.418272	FALSE	group_02066
DDA3937_RS05720	1	DDA3937_RS05720	NC_014500	1278142	1278345	-	NA	hemolysin expression modulator Hha	204	0	3	589	2	300	0.4167	13	0.384933	2.88725	0.087419	FALSE	group_03230
DDA3937_RS20730	1	DDA3937_RS20730	NC_014500	4711608	4712360	-	NA	LuxR family transcriptional regulator	718	0	34	29988	28	27578	0.417	43	1.53115	41.766	1.26457	FALSE	group_02004
DDA3937_RS09415	1	DDA3937_RS09415	NC_014500	2122175	2122993	-	NA	alpha/beta hydrolase	819	0	20	9925	14	7952	0.4176	49	0.671165	12.1184	0.353029	FALSE	group_01762
DDA3937_RS23435	1	DDA3937_RS23435	NC_014500	3400131	3400331	+	NA	hypothetical protein	201	0	20	22789	15	18479	0.4179	17	2.93009	113.378	3.22618	FALSE	NA
DDA3937_RS17385	1	DDA3937_RS17385	NC_014500	3957208	3957876	-	NA	hypothetical protein	661	0	0	0	0	0	0.4185	46	0	0	0	TRUE	NA
DDA3937_RS04840	1	DDA3937_RS04840	NC_014500	1081001	1084747	-	NA	hypothetical protein	3747	0	143	123755	127	111155	0.419	217	1.33078	33.0278	0.919061	FALSE	NA
DDA3937_RS13240	1	DDA3937_RS13240	NC_014500	3022756	3022941	+	NA	GhoT/OrtT family toxin	186	0	12	8738	12	8738	0.4194	10	2.53311	46.9785	1.2862	FALSE	group_03282
DDA3937_RS23425	1	DDA3937_RS23425	NC_014500	2295640	2295789	-	NA	hypothetical protein	150	0	14	15945	8	9373	0.42	13	2.09404	106.3	2.91034	FALSE	NA
DDA3937_RS14010	1	DDA3937_RS14010	NC_014500	3199257	3199763	-	NA	hypothetical protein	507	0	60	79807	46	64482	0.4201	35	3.56234	157.41	4.29236	FALSE	NA
DDA3937_RS18280	1	DDA3937_RS18280	NC_014500	4174531	4175601	-	NA	acyltransferase	1071	0	59	33173	52	28092	0.4202	69	1.90633	30.9739	0.844614	FALSE	group_03386
DDA3937_RS07575	1	DDA3937_RS07575	NC_014500	1711774	1712094	-	NA	hypothetical protein	321	0	11	8225	8	5879	0.4206	20	0.978521	25.6231	0.697535	FALSE	group_03130
DDA3937_RS18680	1	DDA3937_RS18680	NC_014500	4269643	4270581	+	NA	GDP-L-fucose synthase	935	0	32	16853	30	16629	0.4207	62	1.25978	18.0246	0.490682	FALSE	group_01353
DDA3937_RS21515	1	DDA3937_RS21515	NC_014500	4900905	4902071	-	NA	ATP-grasp domain-containing protein	1167	0	46	48811	27	23831	0.4216	62	0.908402	41.826	1.13678	FALSE	NA
DDA3937_RS23125	1	DDA3937_RS23125	NC_014500	1968997	1969335	-	NA	hypothetical protein	339	0	32	68746	26	51667	0.4218	20	3.01133	202.791	5.51159	FALSE	NA
DDA3937_RS18685	1	DDA3937_RS18685	NC_014500	4270578	4271777	+	NA	WbeA	1196	0	65	66150	56	51410	0.4225	73	1.83841	55.3094	1.50324	FALSE	group_00884
DDA3937_RS09960	1	DDA3937_RS09960	NC_014500	2250411	2250935	-	NA	hypothetical protein	525	0	55	75387	36	43610	0.4229	32	2.69233	143.594	3.89076	FALSE	NA
DDA3937_RS10445	1	DDA3937_RS10445	NC_014500	2352627	2352827	-	NA	hypothetical protein	201	0	6	5102	6	5102	0.4229	6	1.17203	25.3831	0.687335	FALSE	NA
DDA3937_RS18690	1	DDA3937_RS18690	NC_014500	4271829	4272956	+	NA	glycosyltransferase	1128	0	58	44098	46	35545	0.4229	69	1.60116	39.094	1.03926	FALSE	group_01025
DDA3937_RS21990	1	DDA3937_RS21990	NC_014500	1303115	1303513	+	NA	hypothetical protein	399	0	18	12609	16	10779	0.4236	27	1.57446	31.6015	0.829077	FALSE	group_03793
DDA3937_RS13750	1	DDA3937_RS13750	NC_014500	3129435	3130361	+	NA	hypothetical protein	927	0	30	19176	22	13074	0.4239	58	0.931812	20.6861	0.529137	FALSE	group_00014
DDA3937_RS13630	1	DDA3937_RS13630	NC_014500	3103298	3103495	-	NA	hypothetical protein	198	0	14	14457	9	12574	0.4242	10	1.78469	73.0152	1.854	FALSE	group_03283
DDA3937_RS03695	1	DDA3937_RS03695	NC_014500	817691	818161	-	NA	hypothetical protein	471	0	13	13835	9	9710	0.4246	24	0.750251	29.3737	0.745856	FALSE	NA
DDA3937_RS03920	1	DDA3937_RS03920	NC_014500	870481	872130	+	NA	DNA phosphorothioation-dependent restriction protein DptF	1650	0	68	60934	54	51457	0.4248	100	1.28498	36.9297	0.926074	FALSE	group_03351
DDA3937_RS11200	1	DDA3937_RS11200	NC_014500	2546936	2547208	-	NA	YcgL domain-containing protein	273	0	12	20072	7	10278	0.4249	16	1.00675	73.5238	1.8289	FALSE	group_03134
DDA3937_RS20665	1	DDA3937_RS20665	NC_014500	4699204	4701582	+	NA	glycoside hydrolase family 19 protein	2375	0	88	85349	72	74237	0.425	143	1.19029	35.9364	0.860423	FALSE	NA
DDA3937_RS17805	1	DDA3937_RS17805	NC_014500	4061323	4062246	-	NA	pyridoxal-phosphate dependent enzyme	924	0	28	16793	27	16605	0.4253	65	1.1473	18.1742	0.43452	FALSE	NA
DDA3937_RS14860	1	DDA3937_RS14860	NC_014500	3410059	3410373	+	NA	PTS cellobiose transporter subunit IIB	315	0	26	42960	23	40529	0.4254	20	2.86683	136.381	3.21356	FALSE	NA
DDA3937_RS07355	1	DDA3937_RS07355	NC_014500	1657942	1658796	-	NA	hypothetical protein	831	0	46	47164	41	43453	0.4257	50	1.93717	56.7557	1.33734	FALSE	NA
DDA3937_RS21535	1	DDA3937_RS21535	NC_014500	4904922	4905548	-	NA	GTP cyclohydrolase II	627	0	28	16991	23	14633	0.4258	32	1.44028	27.0989	0.638534	FALSE	NA
DDA3937_RS13995	1	DDA3937_RS13995	NC_014500	3195996	3197108	-	NA	His-Xaa-Ser system radical SAM maturase HxsC	1101	0	59	71347	51	48627	0.4259	58	1.81873	64.802	1.51106	FALSE	NA
DDA3937_RS04250	1	DDA3937_RS04250	NC_014500	936595	936852	+	NA	putative phage tail assembly chaperone	258	0	16	25096	14	23442	0.4264	19	2.13056	97.2713	2.26244	FALSE	group_03806
DDA3937_RS03775	1	DDA3937_RS03775	NC_014500	836339	837121	-	NA	transporter substrate-binding domain-containing protein	783	0	59	50329	52	45615	0.4266	50	2.60751	64.2771	1.47518	FALSE	NA
DDA3937_RS07150	1	DDA3937_RS07150	NC_014500	1609221	1610528	+	NA	type II toxin-antitoxin system HipA family toxin	1307	0	166	224091	129	183952	0.4274	92	3.87525	171.454	3.93493	FALSE	NA
DDA3937_RS23085	1	DDA3937_RS23085	NC_014500	1660371	1660550	-	NA	hypothetical protein	180	0	11	6601	9	5081	0.4278	17	1.96316	36.6722	0.841639	FALSE	NA
DDA3937_RS12030	1	DDA3937_RS12030	NC_014500	2737902	2738123	+	NA	hypothetical protein	222	0	6	5626	5	5375	0.4279	7	0.884305	25.3423	0.580562	FALSE	group_03228
DDA3937_RS02685	1	DDA3937_RS02685	NC_014500	594773	594961	+	NA	hypothetical protein	189	0	12	7598	7	2622	0.4286	8	1.45419	40.2011	0.920957	FALSE	group_03485
DDA3937_RS14945	1	DDA3937_RS14945	NC_014500	3429891	3430226	-	NA	hypothetical protein	336	0	15	14446	6	4057	0.4286	15	0.701128	42.994	0.938137	FALSE	group_03115
DDA3937_RS09220	1	DDA3937_RS09220	NC_014500	2071689	2073026	+	NA	amidohydrolase	1338	0	115	157496	100	135778	0.429	91	2.93447	117.71	2.56248	FALSE	NA
DDA3937_RS11365	1	DDA3937_RS11365	NC_014500	2581701	2582411	+	NA	oligogalacturonate-specific porin KdgM	711	0	19	14733	16	13216	0.429	54	0.883559	20.7215	0.451095	FALSE	group_02160
DDA3937_RS18895	1	DDA3937_RS18895	NC_014500	4316944	4317204	-	NA	hypothetical protein	253	0	18	24690	14	18736	0.4291	14	2.17266	97.5889	2.07731	FALSE	NA
DDA3937_RS23165	1	DDA3937_RS23165	NC_014500	2337533	2337907	+	NA	hypothetical protein	375	0	38	66808	26	42282	0.4293	28	2.72225	178.155	3.79226	FALSE	NA
DDA3937_RS10205	1	DDA3937_RS10205	NC_014500	2301992	2302435	+	NA	hypothetical protein	444	0	31	23306	22	18573	0.4302	28	1.94547	52.491	1.11734	FALSE	group_02856
DDA3937_RS23410	1	DDA3937_RS23410	NC_014500	1047105	1047278	-	NA	hypothetical protein	174	0	4	1737	4	1737	0.431	10	0.902601	9.98276	0.212496	FALSE	NA
DDA3937_RS18675	1	DDA3937_RS18675	NC_014500	4268901	4269632	+	NA	ABC transporter ATP-binding protein	732	0	44	31895	30	16772	0.4317	51	1.60915	43.5724	0.908244	FALSE	group_02104
DDA3937_RS19755	1	DDA3937_RS19755	NC_014500	4500180	4500392	-	NA	cold-shock protein	213	0	10	16105	3	2263	0.4319	11	0.553002	75.6103	1.55992	FALSE	group_03214
DDA3937_RS08160	1	DDA3937_RS08160	NC_014500	1847884	1848804	-	NA	LysR family transcriptional regulator	921	0	47	44748	38	37338	0.4321	60	1.61998	48.5863	1	FALSE	NA
DDA3937_RS10720	1	DDA3937_RS10720	NC_014500	2412277	2412918	-	NA	hypothetical protein	642	0	24	49550	19	47300	0.433	35	1.16199	77.1807	1.50856	FALSE	NA
DDA3937_RS00090	1	DDA3937_RS00090	NC_014500	19469	19738	+	NA	YihD family protein	270	0	14	19546	13	19305	0.4333	13	1.89045	72.3926	1.41221	FALSE	group_03109
DDA3937_RS09955	1	DDA3937_RS09955	NC_014500	2249867	2250286	-	NA	hypothetical protein	420	0	53	119340	41	95184	0.4333	30	3.83283	284.143	5.53636	FALSE	group_03787
DDA3937_RS23345	1	DDA3937_RS23345	NC_014500	4203306	4203554	+	NA	hypothetical protein	249	0	15	9491	11	4749	0.4337	13	1.73452	38.1165	0.728246	FALSE	NA
DDA3937_RS20505	1	DDA3937_RS20505	NC_014500	4668757	4668924	-	NA	50S ribosomal protein L33	168	0	7	5508	5	4115	0.4345	11	1.16855	32.7857	0.624597	FALSE	group_03293
DDA3937_RS13650	1	DDA3937_RS13650	NC_014500	3106170	3106712	-	NA	MaoC family dehydratase	543	0	37	30964	36	30477	0.4346	38	2.60308	57.0239	1.07374	FALSE	NA
DDA3937_RS14005	1	DDA3937_RS14005	NC_014500	3198492	3198767	-	NA	His-Xaa-Ser system protein HxsD	272	0	11	13916	11	13916	0.4348	10	1.58785	51.1618	0.963362	FALSE	NA
DDA3937_RS10580	1	DDA3937_RS10580	NC_014500	2380845	2381060	-	NA	transcription modulator YdgT	216	0	9	12396	8	12218	0.4352	10	1.45419	57.3889	1.08062	FALSE	NA
DDA3937_RS10740	1	DDA3937_RS10740	NC_014500	2416305	2416823	-	NA	ClbS/DfsB family four-helix bundle protein	519	0	16	10663	14	10282	0.4355	26	1.05912	20.5453	0.391406	FALSE	NA
DDA3937_RS02210	1	DDA3937_RS02210	NC_014500	490266	490877	-	NA	type-1Ba cytolytic delta-endotoxin	612	0	49	62494	40	56694	0.4363	44	2.56622	102.114	1.94537	FALSE	group_02533
DDA3937_RS13305	1	DDA3937_RS13305	NC_014500	3036374	3037801	-	NA	hypothetical protein	1428	0	54	80163	41	67895	0.4363	83	1.1273	56.1366	1.05704	FALSE	group_00608
DDA3937_RS12655	1	DDA3937_RS12655	NC_014500	2879166	2880083	-	NA	pectate lyase	918	0	86	79647	71	62142	0.4368	74	3.03669	86.7614	1.59893	FALSE	group_01593
DDA3937_RS23135	1	DDA3937_RS23135	NC_014500	2034691	2034825	-	NA	DUF2280 domain-containing protein	135	0	7	2195	4	1290	0.437	8	1.16335	16.2593	0.299642	FALSE	NA
DDA3937_RS02335	1	DDA3937_RS02335	NC_014500	518072	518368	-	NA	hypothetical protein	297	0	19	16957	18	15302	0.4377	20	2.37959	57.0943	1.05219	FALSE	group_03477
DDA3937_RS23355	1	DDA3937_RS23355	NC_014500	4310669	4311031	-	NA	hypothetical protein	359	0	15	35467	9	18561	0.438	22	0.984313	98.7939	1.82067	FALSE	group_03476
DDA3937_RS20725	1	DDA3937_RS20725	NC_014500	4711004	4711642	+	NA	acyl-homoserine-lactone synthase	604	0	24	13383	19	12412	0.4382	34	1.2351	22.1573	0.417216	FALSE	group_02312
DDA3937_RS15355	1	DDA3937_RS15355	NC_014500	3524854	3525579	+	NA	amino acid ABC transporter ATP-binding protein	703	0	25	21188	23	20338	0.4394	44	1.28457	30.1394	0.574182	FALSE	group_02209
DDA3937_RS10455	1	DDA3937_RS10455	NC_014500	2353602	2354333	-	NA	porin	732	0	65	70985	56	56303	0.4399	50	3.00374	96.974	1.82599	FALSE	group_02088
DDA3937_RS17785	1	DDA3937_RS17785	NC_014500	4056445	4057698	-	NA	MFS transporter	1246	0	85	85995	56	55017	0.4402	74	1.76464	69.0169	1.27191	FALSE	NA
DDA3937_RS21400	1	DDA3937_RS21400	NC_014500	4873500	4873853	-	NA	DUF4810 domain-containing protein	354	0	21	24606	18	23852	0.4407	19	1.99643	69.5085	1.28097	FALSE	NA
DDA3937_RS06730	1	DDA3937_RS06730	NC_014500	1505210	1506121	+	NA	glycosyltransferase family 2 protein	912	0	62	63812	51	56478	0.4408	66	2.19564	69.9693	1.28946	FALSE	group_01548
DDA3937_RS02665	1	DDA3937_RS02665	NC_014500	592071	592376	-	NA	type II toxin-antitoxin system toxin CcdB	306	0	6	6826	4	5385	0.4412	13	0.513244	22.3072	0.408319	FALSE	group_03071
DDA3937_RS11295	1	DDA3937_RS11295	NC_014500	2567355	2567813	+	NA	DUF986 domain-containing protein	459	0	26	22248	25	21659	0.4423	29	2.13852	48.4706	0.893265	FALSE	group_02869
DDA3937_RS01720	1	DDA3937_RS01720	NC_014500	381360	382169	+	NA	shikimate 5-dehydrogenase	810	0	80	117053	61	83271	0.4432	56	2.95686	144.51	2.64516	FALSE	NA
DDA3937_RS02215	1	DDA3937_RS02215	NC_014500	490991	491590	-	NA	type-2Aa cytolytic delta-endotoxin	600	0	39	52298	29	44771	0.4433	35	1.89772	87.1633	1.60633	FALSE	group_02479
DDA3937_RS03945	1	DDA3937_RS03945	NC_014500	880697	881050	-	NA	DNA sulfur modification protein DndE	353	0	11	8174	9	7870	0.4435	29	1.00104	23.1558	0.423853	FALSE	group_03452
DDA3937_RS07145	1	DDA3937_RS07145	NC_014500	1608814	1609221	+	NA	helix-turn-helix domain-containing protein	407	0	4	1027	4	1027	0.4436	22	0.385879	2.52334	0.0461882	FALSE	NA
DDA3937_RS21475	1	DDA3937_RS21475	NC_014500	4888789	4889205	+	NA	hypothetical protein	413	0	39	65366	31	49825	0.4436	21	2.94711	158.271	2.89706	FALSE	group_02988
DDA3937_RS07580	1	DDA3937_RS07580	NC_014500	1712501	1713043	+	NA	DUF3916 domain-containing protein	543	0	41	34228	33	29557	0.4438	37	2.38616	63.035	1.15382	FALSE	group_03424
DDA3937_RS11015	1	DDA3937_RS11015	NC_014500	2485326	2486111	-	NA	type 1 glutamine amidotransferase domain-containing protein	786	0	48	55455	38	46243	0.444	35	1.89822	70.5534	1.27561	FALSE	NA
DDA3937_RS04405	1	DDA3937_RS04405	NC_014500	973263	973676	+	NA	GNAT family N-acetyltransferase	414	0	27	41661	20	17862	0.4444	30	1.89677	100.63	1.81941	FALSE	group_03442
DDA3937_RS14845	1	DDA3937_RS14845	NC_014500	3407286	3407591	-	NA	tail fiber assembly protein	306	0	9	9236	8	8772	0.4444	12	1.02649	30.183	0.537671	FALSE	NA
DDA3937_RS07330	1	DDA3937_RS07330	NC_014500	1652920	1653510	-	NA	flavin reductase family protein	591	0	26	19450	23	16627	0.445	41	1.52801	32.9103	0.579859	FALSE	group_02386
DDA3937_RS16505	1	DDA3937_RS16505	NC_014500	3761559	3762290	-	NA	hypothetical protein	732	0	35	41692	28	36109	0.4454	37	1.50187	56.9563	1.00353	FALSE	group_03781
DDA3937_RS10435	1	DDA3937_RS10435	NC_014500	2350620	2351180	-	NA	septation protein A	561	0	27	11812	22	10908	0.4456	31	1.53973	21.0553	0.37098	FALSE	group_02534
DDA3937_RS03845	1	DDA3937_RS03845	NC_014500	852351	853034	+	NA	hypothetical protein	684	0	39	40273	32	29695	0.4459	40	1.83687	58.8787	1.03375	FALSE	NA
DDA3937_RS22435	1	DDA3937_RS22435	NC_014500	3761148	3761351	-	NA	AlpA family transcriptional regulator	204	0	8	2713	4	1481	0.4461	12	0.769866	13.299	0.233495	FALSE	group_03488
DDA3937_RS20825	1	DDA3937_RS20825	NC_014500	4731532	4733967	-	NA	ABC transporter permease	2436	0	212	281556	160	174204	0.447	167	2.57886	115.581	2.02689	FALSE	group_00116
DDA3937_RS08165	1	DDA3937_RS08165	NC_014500	1849110	1850441	+	NA	MFS transporter	1332	0	78	68281	62	58180	0.4474	87	1.82756	51.262	0.898956	FALSE	NA
DDA3937_RS04300	1	DDA3937_RS04300	NC_014500	946617	947123	-	NA	zinc ribbon domain-containing protein	507	0	30	49818	17	33593	0.4477	18	1.31652	98.2604	1.72519	FALSE	group_03778
DDA3937_RS12685	1	DDA3937_RS12685	NC_014500	2883596	2884012	-	NA	type II secretion system major pseudopilin GspG	417	0	21	16629	19	16521	0.4484	24	1.78897	39.8777	0.700146	FALSE	group_02978
DDA3937_RS17790	1	DDA3937_RS17790	NC_014500	4057695	4058702	-	NA	hypothetical protein	1004	0	78	100151	63	86163	0.4484	55	2.46372	99.752	1.75138	FALSE	NA
DDA3937_RS13355	1	DDA3937_RS13355	NC_014500	3050679	3051041	+	NA	flagellar protein FliT	362	0	19	15363	15	13728	0.449	20	1.62693	42.4392	0.744235	FALSE	group_02990
DDA3937_RS10745	1	DDA3937_RS10745	NC_014500	2417247	2417936	+	NA	Expansin-YoaJ	690	0	40	20490	33	17812	0.4493	53	1.8778	29.6957	0.520758	FALSE	group_02124
DDA3937_RS22940	1	DDA3937_RS22940	NC_014500	84989	85255	+	NA	hypothetical protein	233	0	19	75475	19	75475	0.4494	12	3.20172	323.927	5.68054	FALSE	NA
DDA3937_RS02205	1	DDA3937_RS02205	NC_014500	489535	490194	-	NA	type-1Aa cytolytic delta-endotoxin	660	0	47	220037	25	35598	0.45	37	1.48724	333.389	5.84648	FALSE	group_02453
DDA3937_RS11040	1	DDA3937_RS11040	NC_014500	2490666	2491907	-	NA	xylanase	1242	0	78	87972	72	85168	0.4501	79	2.27613	70.8309	1.2406	FALSE	NA
DDA3937_RS19145	1	DDA3937_RS19145	NC_014500	4376958	4377383	+	NA	large-conductance mechanosensitive channel protein MscL	426	0	24	13703	20	11089	0.4507	24	1.84334	32.1667	0.560503	FALSE	group_02862
DDA3937_RS23365	1	DDA3937_RS23365	NC_014500	4509568	4509762	+	NA	hypothetical protein	195	0	3	3106	3	3106	0.4513	6	0.604049	15.9282	0.277492	FALSE	group_03487
DDA3937_RS03925	1	DDA3937_RS03925	NC_014500	872135	873460	+	NA	DNA phosphorothioation-dependent restriction protein DptG	1306	0	105	244112	77	216053	0.4517	70	2.3149	186.916	3.18178	FALSE	group_03372
DDA3937_RS19690	1	DDA3937_RS19690	NC_014500	4481716	4482195	+	NA	YhcH/YjgK/YiaL family protein	480	0	15	11497	10	8897	0.4521	25	0.817982	23.9521	0.407725	FALSE	NA
DDA3937_RS06115	1	DDA3937_RS06115	NC_014500	1375129	1375338	+	NA	transcription antiterminator/RNA stability regulator CspE	210	0	12	5799	5	3185	0.4524	14	0.934837	27.6143	0.469003	FALSE	group_03224
DDA3937_RS07500	1	DDA3937_RS07500	NC_014500	1693448	1694437	+	NA	Gfo/Idh/MocA family oxidoreductase	990	0	82	119146	69	107499	0.4525	64	2.73652	120.349	2.02626	FALSE	group_01385
DDA3937_RS10715	1	DDA3937_RS10715	NC_014500	2411479	2411931	+	NA	GNAT family N-acetyltransferase	453	0	28	38502	26	37253	0.4525	24	2.25351	84.9934	1.43099	FALSE	NA
DDA3937_RS18185	1	DDA3937_RS18185	NC_014500	4152227	4153078	+	NA	DUF3380 domain-containing protein	852	0	60	62737	53	58857	0.4531	54	2.44243	73.635	1.21956	FALSE	group_01725
DDA3937_RS09275	1	DDA3937_RS09275	NC_014500	2086160	2087185	+	NA	3-oxoacyl-ACP synthase	1026	0	27	18129	17	12873	0.4532	67	0.650559	17.6696	0.289286	FALSE	group_01307
DDA3937_RS02605	1	DDA3937_RS02605	NC_014500	577952	579067	+	NA	glycosyltransferase family 4 protein	1116	0	66	85079	56	77102	0.4534	63	1.97019	76.2357	1.24608	FALSE	group_01152
DDA3937_RS13385	1	DDA3937_RS13385	NC_014500	3056690	3057130	+	NA	flagella biosynthesis chaperone FliJ	441	0	25	32515	20	22978	0.4535	16	1.78064	73.7302	1.20513	FALSE	group_02905
DDA3937_RS21795	1	DDA3937_RS21795	NC_014500	502518	502700	+	NA	CopG family transcriptional regulator	183	0	6	9930	2	5209	0.4536	6	0.429106	54.2623	0.886926	FALSE	group_03486
DDA3937_RS02270	1	DDA3937_RS02270	NC_014500	503959	504612	+	NA	DUF4276 family protein	650	0	51	77562	49	75996	0.4541	34	2.95984	119.326	1.89301	FALSE	NA
DDA3937_RS17175	1	DDA3937_RS17175	NC_014500	3915172	3915378	-	NA	DUF1107 domain-containing protein	207	0	26	110721	20	73979	0.4541	8	3.79354	534.884	8.48551	FALSE	group_03235
DDA3937_RS02065	1	DDA3937_RS02065	NC_014500	464035	464307	-	NA	DUF1778 domain-containing protein	263	0	7	4619	6	4035	0.4542	9	0.895737	17.5627	0.277116	FALSE	group_03120
DDA3937_RS01525	1	DDA3937_RS01525	NC_014500	340629	340916	-	NA	ribosome hibernation promoting factor	288	0	29	63199	21	47883	0.4549	14	2.86294	219.441	3.46248	FALSE	group_03090
DDA3937_RS04135	1	DDA3937_RS04135	NC_014500	918861	919712	-	NA	helix-turn-helix domain-containing protein	852	0	0	0	0	0	0.4554	47	0	0	0	TRUE	group_03773
DDA3937_RS15380	1	DDA3937_RS15380	NC_014500	3528765	3530432	-	NA	alginate lyase family protein	1668	0	146	291568	120	250702	0.4556	128	2.82469	174.801	2.77308	FALSE	group_03449
DDA3937_RS13115	1	DDA3937_RS13115	NC_014500	2993083	2993319	-	NA	acyl carrier protein	237	0	0	0	0	0	0.4557	8	0	0	0	TRUE	group_03225
DDA3937_RS23265	1	DDA3937_RS23265	NC_014500	3170602	3171237	+	NA	hypothetical protein	632	0	45	60558	40	55942	0.456	32	2.48501	95.8196	1.51191	FALSE	group_03413
DDA3937_RS21695	1	DDA3937_RS21695	NC_014500	3974105	3976033	+	NA	tetratricopeptide repeat protein	1929	0	44	37793	29	19107	0.4562	86	0.59027	19.592	0.309136	FALSE	NA
DDA3937_RS01035	1	DDA3937_RS01035	NC_014500	239136	240086	-	NA	type I pantothenate kinase	951	0	2	194	0	0	0.4564	53	0	0.203996	0.00323623	TRUE	group_01356
DDA3937_RS13520	1	DDA3937_RS13520	NC_014500	3079631	3080020	-	NA	chemotaxis response regulator CheY	390	0	33	63182	22	36924	0.4564	19	2.21484	162.005	2.55622	FALSE	group_02895
DDA3937_RS13810	1	DDA3937_RS13810	NC_014500	3142932	3143126	+	NA	AlpA family transcriptional regulator	195	0	10	10008	9	9937	0.4564	10	1.81215	51.3231	0.809809	FALSE	group_03269
DDA3937_RS19300	1	DDA3937_RS19300	NC_014500	4392702	4392896	-	NA	bacterioferritin-associated ferredoxin	195	0	18	146071	5	5401	0.4564	8	1.00675	749.082	11.6539	FALSE	group_03251
DDA3937_RS22370	1	DDA3937_RS22370	NC_014500	3195352	3195999	-	NA	His-Xaa-Ser repeat protein HxsA	644	0	38	33707	34	32199	0.4568	39	2.0729	52.3401	0.807905	FALSE	NA
DDA3937_RS21495	1	DDA3937_RS21495	NC_014500	4895042	4896934	-	NA	MFS transporter	1893	0	113	167719	81	109134	0.4569	101	1.68004	88.5996	1.36724	FALSE	NA
DDA3937_RS02565	1	DDA3937_RS02565	NC_014500	567824	569173	+	NA	undecaprenyl-phosphate glucose phosphotransferase	1339	0	85	86747	66	68886	0.457	89	1.9353	64.7849	0.987488	FALSE	NA
DDA3937_RS11310	1	DDA3937_RS11310	NC_014500	2569719	2569928	-	NA	transcription antiterminator/RNA stability regulator CspE	210	0	8	5397	7	3325	0.4571	8	1.30877	25.7	0.396593	FALSE	group_03215
DDA3937_RS11020	1	DDA3937_RS11020	NC_014500	2486291	2487193	+	NA	LysR family transcriptional regulator	903	0	54	59242	47	53028	0.4574	44	2.0436	65.6058	1.0124	FALSE	NA
DDA3937_RS11880	1	DDA3937_RS11880	NC_014500	2699974	2700351	-	NA	type II toxin-antitoxin system death-on-curing family toxin	374	0	21	29087	20	28921	0.4577	18	2.09963	77.7727	1.18546	FALSE	group_03447
DDA3937_RS09000	1	DDA3937_RS09000	NC_014500	2028346	2029092	-	NA	SDR family oxidoreductase	747	0	70	116936	58	102902	0.4578	42	3.04855	156.541	2.41568	FALSE	group_03405
DDA3937_RS12900	1	DDA3937_RS12900	NC_014500	2942241	2943341	+	NA	porin	1101	0	124	198328	109	184493	0.4578	78	3.88709	180.134	2.74571	FALSE	group_00008
DDA3937_RS03950	1	DDA3937_RS03950	NC_014500	881050	883059	-	NA	DNA sulfur modification protein DndD	1998	0	122	117374	88	88128	0.4587	102	1.72931	58.7457	0.895436	FALSE	group_03345
DDA3937_RS02265	1	DDA3937_RS02265	NC_014500	502871	503962	+	NA	AAA family ATPase	1088	0	18	16885	11	3790	0.4588	51	0.396962	15.5193	0.236554	FALSE	group_03368
DDA3937_RS02600	1	DDA3937_RS02600	NC_014500	576739	577950	+	NA	glycosyltransferase family 4 protein	1212	0	62	38626	55	34989	0.4596	75	1.78174	31.8696	0.480022	FALSE	group_00930
DDA3937_RS19295	1	DDA3937_RS19295	NC_014500	4392154	4392627	-	NA	bacterioferritin	474	0	30	49206	24	44097	0.4599	18	1.98801	103.81	1.56359	FALSE	group_02666
DDA3937_RS09315	1	DDA3937_RS09315	NC_014500	2095352	2095564	-	NA	KTSC domain-containing protein	213	0	26	37632	20	32550	0.4601	15	3.68668	176.676	2.5599	FALSE	group_03254
DDA3937_RS21705	1	DDA3937_RS21705	NC_014500	4014394	4014882	+	NA	hypothetical protein	489	0	22	29525	16	14046	0.4601	24	1.28468	60.3783	0.874834	FALSE	group_02694
DDA3937_RS07340	1	DDA3937_RS07340	NC_014500	1654241	1654579	+	NA	DUF1869 domain-containing protein	339	0	14	7092	12	5530	0.4602	21	1.38985	20.9204	0.301715	FALSE	group_03039
DDA3937_RS00805	1	DDA3937_RS00805	NC_014500	188977	189354	+	NA	phage tail assembly chaperone	378	0	11	15726	8	7736	0.4603	21	0.830966	41.6032	0.602797	FALSE	group_03461
DDA3937_RS09005	1	DDA3937_RS09005	NC_014500	2029230	2030132	+	NA	LysR family transcriptional regulator	903	0	65	75372	57	66033	0.4607	45	2.47841	83.4684	1.20939	FALSE	group_03378
DDA3937_RS21320	1	DDA3937_RS21320	NC_014500	4857862	4858128	-	NA	helix-turn-helix domain-containing protein	266	0	2	655	1	31	0.4607	14	0.147606	2.46241	0.0356783	TRUE	group_03808
DDA3937_RS22235	1	DDA3937_RS22235	NC_014500	2522713	2523057	-	NA	immunity 8 family protein	345	0	30	27584	24	24971	0.4609	19	2.73135	79.9536	1.15847	FALSE	group_03800
DDA3937_RS12940	1	DDA3937_RS12940	NC_014500	2953630	2954364	-	NA	EAL domain-containing protein	735	0	31	33763	23	26223	0.4612	35	1.22864	45.9361	0.665577	FALSE	group_02152
DDA3937_RS20710	1	DDA3937_RS20710	NC_014500	4706733	4706951	+	NA	hypothetical protein	219	0	18	16418	14	13209	0.4612	11	2.50997	74.968	1.08623	FALSE	group_03475
DDA3937_RS02095	1	DDA3937_RS02095	NC_014500	468753	469127	+	NA	Dabb family protein	375	0	41	76032	34	67550	0.4613	22	3.55986	202.752	2.93772	FALSE	NA
DDA3937_RS03690	1	DDA3937_RS03690	NC_014500	816783	817532	-	NA	AAA family ATPase	750	0	27	21748	22	19896	0.4613	41	1.15172	28.9973	0.420149	FALSE	NA
DDA3937_RS01205	1	DDA3937_RS01205	NC_014500	273939	274211	+	NA	DNA-binding protein HU-alpha	273	0	3	1405	1	724	0.4615	11	0.143821	5.14652	0.0775171	TRUE	group_03138
DDA3937_RS13790	1	DDA3937_RS13790	NC_014500	3140638	3140886	+	NA	helix-turn-helix transcriptional regulator	249	0	15	9120	11	5783	0.4618	13	1.73452	36.6265	0.530689	FALSE	group_03474
DDA3937_RS18660	1	DDA3937_RS18660	NC_014500	4265532	4266905	+	NA	phosphomannomutase/phosphoglucomutase	1374	0	103	194251	86	172349	0.4622	76	2.45752	141.376	2.04843	FALSE	group_00629
DDA3937_RS17780	1	DDA3937_RS17780	NC_014500	4055705	4056448	-	NA	2OG-Fe(II) oxygenase	740	0	71	87850	60	84787	0.4624	47	3.1835	118.716	1.7201	FALSE	NA
DDA3937_RS21220	1	DDA3937_RS21220	NC_014500	4830188	4831264	-	NA	DUF459 domain-containing protein	1063	0	74	88319	57	74375	0.4624	65	2.10536	83.0847	1.25143	FALSE	group_01528
DDA3937_RS16300	1	DDA3937_RS16300	NC_014500	3715204	3715551	-	NA	hypothetical protein	348	0	36	35921	29	23079	0.4626	24	3.27193	103.221	1.4956	FALSE	NA
DDA3937_RS08915	1	DDA3937_RS08915	NC_014500	2013259	2014293	-	NA	hypothetical protein	1035	0	102	150409	79	103255	0.4628	64	2.9969	145.323	2.18886	FALSE	NA
DDA3937_RS18610	1	DDA3937_RS18610	NC_014500	4253799	4254098	-	NA	RNA chaperone Hfq	300	0	23	82736	23	82736	0.4633	14	3.01018	275.787	4.15391	FALSE	group_03194
DDA3937_RS08995	1	DDA3937_RS08995	NC_014500	2027592	2028266	-	NA	glutathione S-transferase family protein	675	0	57	58042	39	34364	0.4637	32	2.26854	85.9881	1.31068	FALSE	group_02221
DDA3937_RS13905	1	DDA3937_RS13905	NC_014500	3163984	3164427	-	NA	hypothetical protein	444	0	27	27164	16	11599	0.464	22	1.41489	61.1802	0.932543	FALSE	NA
DDA3937_RS10625	1	DDA3937_RS10625	NC_014500	2392426	2392884	+	NA	SgcJ/EcaC family oxidoreductase	459	0	36	52306	36	52306	0.4641	19	3.07946	113.956	1.73699	FALSE	group_02898
DDA3937_RS00575	1	DDA3937_RS00575	NC_014500	137428	137928	-	NA	type II toxin-antitoxin system RelB/DinJ family antitoxin	501	0	15	18280	3	1798	0.4651	15	0.235109	36.487	0.549569	FALSE	group_03431
DDA3937_RS08440	1	DDA3937_RS08440	NC_014500	1907842	1908189	+	NA	DUF3168 domain-containing protein	348	0	11	7300	9	6747	0.4655	22	1.01543	20.977	0.315957	FALSE	group_03005
DDA3937_RS08855	1	DDA3937_RS08855	NC_014500	2000825	2001073	+	NA	biotin carboxyl carrier domain-containing protein	249	0	11	11385	8	5815	0.4659	15	1.26147	45.7229	0.68868	FALSE	group_03170
DDA3937_RS04825	1	DDA3937_RS04825	NC_014500	1075225	1076367	+	NA	Fic family protein	1143	0	61	56154	57	53748	0.4663	59	1.95801	49.1286	0.711835	FALSE	NA
DDA3937_RS12910	1	DDA3937_RS12910	NC_014500	2945979	2947061	+	NA	porin	1083	0	106	147959	86	123189	0.4663	80	3.11785	136.62	2.05777	FALSE	group_03375
DDA3937_RS20835	1	DDA3937_RS20835	NC_014500	4735320	4735883	+	NA	AraC family transcriptional regulator VfmE	564	0	55	124608	40	94166	0.4663	33	2.78462	220.936	3.32775	FALSE	group_02401
DDA3937_RS16515	1	DDA3937_RS16515	NC_014500	3762790	3763374	-	NA	hypothetical protein	585	0	39	58412	35	55488	0.4667	31	2.34908	99.8496	1.52196	FALSE	group_03768
DDA3937_RS19230	1	DDA3937_RS19230	NC_014500	4386039	4386353	-	NA	50S ribosomal protein L24	315	0	0	0	0	0	0.4667	15	0	0	0	TRUE	group_03049
DDA3937_RS21720	1	DDA3937_RS21720	NC_014500	4904377	4904916	-	NA	NAD(P)H-dependent oxidoreductase	540	0	24	14594	16	9605	0.4667	27	1.16335	27.0259	0.411944	FALSE	NA
DDA3937_RS22340	1	DDA3937_RS22340	NC_014500	3151474	3151698	+	NA	EexN family lipoprotein	225	0	7	11696	3	5966	0.4667	7	0.523509	51.9822	0.802382	FALSE	group_03205
DDA3937_RS23375	1	DDA3937_RS23375	NC_014500	4740323	4740592	+	NA	hypothetical protein	229	0	4	7720	4	7720	0.4667	8	0.685819	33.7118	0.513854	FALSE	NA
DDA3937_RS13350	1	DDA3937_RS13350	NC_014500	3050269	3050679	+	NA	flagellar export chaperone FliS	410	0	26	22399	18	11671	0.4672	24	1.72375	54.6317	0.832727	FALSE	group_02865
DDA3937_RS01345	1	DDA3937_RS01345	NC_014500	299694	299909	+	NA	hypothetical protein	204	0	14	14145	12	12067	0.4676	12	2.3096	69.3382	1.05689	FALSE	NA
DDA3937_RS07985	1	DDA3937_RS07985	NC_014500	1810489	1810881	+	NA	hypothetical protein	393	0	10	4840	9	4800	0.4682	18	0.899156	12.3155	0.190099	FALSE	group_03223
DDA3937_RS20855	1	DDA3937_RS20855	NC_014500	4738998	4739264	-	NA	acyl carrier protein	256	0	6	11994	4	5642	0.4682	8	0.613487	46.8516	0.723186	FALSE	group_03157
DDA3937_RS13825	1	DDA3937_RS13825	NC_014500	3144145	3146025	+	NA	DUF4209 domain-containing protein	1881	0	157	203276	128	169492	0.4684	90	2.67182	108.068	1.66811	FALSE	NA
DDA3937_RS12480	1	DDA3937_RS12480	NC_014500	2841553	2841759	+	NA	hypothetical protein	193	0	2	1376	1	991	0.4686	8	0.203436	7.12953	0.108672	FALSE	group_03265
DDA3937_RS03960	1	DDA3937_RS03960	NC_014500	884680	885765	-	NA	DNA sulfur modification protein DndB	1082	0	89	131933	55	66129	0.4687	52	1.99582	121.934	1.85859	FALSE	group_03369
DDA3937_RS23190	1	DDA3937_RS23190	NC_014500	2543775	2543951	+	NA	hypothetical protein	177	0	10	5114	7	3370	0.4689	7	1.55278	28.8927	0.440398	FALSE	group_03821
DDA3937_RS07415	1	DDA3937_RS07415	NC_014500	1676268	1676525	+	NA	DUF4160 domain-containing protein	258	0	21	21102	21	21102	0.469	11	3.19584	81.7907	1.2467	FALSE	group_03234
DDA3937_RS17875	1	DDA3937_RS17875	NC_014500	4074625	4076283	-	NA	MCP four helix bundle domain-containing protein	1659	0	75	105142	54	83037	0.4696	93	1.27801	63.3767	0.954583	FALSE	group_00882
DDA3937_RS02590	1	DDA3937_RS02590	NC_014500	574365	575747	+	NA	hypothetical protein	1371	0	62	54940	52	48804	0.47	82	1.48919	40.0729	0.60358	FALSE	group_00739
DDA3937_RS08975	1	DDA3937_RS08975	NC_014500	2024329	2024679	-	NA	DUF1304 domain-containing protein	351	0	22	32939	18	28069	0.4701	18	2.0135	93.8433	1.43041	FALSE	NA
DDA3937_RS10530	1	DDA3937_RS10530	NC_014500	2369441	2369710	-	NA	YciN family protein	270	0	15	27607	7	11320	0.4704	9	1.01793	102.248	1.54007	FALSE	group_03171
DDA3937_RS13180	1	DDA3937_RS13180	NC_014500	3005687	3005941	+	NA	biofilm formation regulator BssS	255	0	16	30734	15	26763	0.4706	15	2.3096	120.525	1.81536	FALSE	group_03129
DDA3937_RS00565	1	DDA3937_RS00565	NC_014500	135723	136748	-	NA	virulence RhuM family protein	1026	0	59	62668	45	41869	0.4708	53	1.72207	61.0799	0.919989	FALSE	group_03741
DDA3937_RS22360	1	DDA3937_RS22360	NC_014500	3169733	3170605	+	NA	deoxyribonuclease	869	0	80	135252	62	111824	0.4708	52	2.80128	155.641	2.24466	FALSE	group_03391
DDA3937_RS14870	1	DDA3937_RS14870	NC_014500	3412235	3412423	+	NA	YjfB family protein	189	0	4	4138	4	4138	0.4709	7	0.830966	21.8942	0.315759	FALSE	group_03288
DDA3937_RS21155	1	DDA3937_RS21155	NC_014500	4814856	4816163	+	NA	OFA family MFS transporter	1308	0	67	48681	58	43096	0.4709	70	1.74103	37.2179	0.536759	FALSE	group_00788
DDA3937_RS14000	1	DDA3937_RS14000	NC_014500	3197101	3198495	-	NA	His-Xaa-Ser system radical SAM maturase HxsB	1383	0	85	82143	68	61629	0.471	61	1.93051	59.3948	0.843609	FALSE	NA
DDA3937_RS06855	1	DDA3937_RS06855	NC_014500	1535030	1535290	-	NA	DUF1471 domain-containing protein	261	0	19	22323	13	16866	0.4713	17	1.95564	85.5287	1.2148	FALSE	NA
DDA3937_RS21960	1	DDA3937_RS21960	NC_014500	1085266	1085526	-	NA	helix-turn-helix transcriptional regulator	261	0	16	21113	15	19698	0.4713	10	2.2565	80.8927	1.14205	FALSE	group_03140
DDA3937_RS12650	1	DDA3937_RS12650	NC_014500	2878170	2879009	+	NA	hypothetical protein	840	0	72	74663	63	72703	0.4714	48	2.94474	88.8845	1.25488	FALSE	group_02598
DDA3937_RS23390	1	DDA3937_RS23390	NC_014500	299096	299290	-	NA	hypothetical protein	195	0	2	1406	2	1406	0.4718	9	0.402699	7.21026	0.0986024	FALSE	group_03819
DDA3937_RS01030	1	DDA3937_RS01030	NC_014500	238153	239112	+	NA	bifunctional biotin--[acetyl-CoA-carboxylase] ligase/biotin operon repressor BirA	956	0	5	1526	1	470	0.4719	64	0.0410702	1.59623	0.0225358	TRUE	group_01393
DDA3937_RS01655	1	DDA3937_RS01655	NC_014500	362550	362960	+	NA	GFA family protein	411	0	34	72066	26	65753	0.472	22	2.4838	175.343	2.39787	FALSE	group_03813
DDA3937_RS09825	1	DDA3937_RS09825	NC_014500	2218029	2218367	+	NA	DUF496 family protein	339	0	23	26471	16	18161	0.472	17	1.85313	78.0855	1.06784	FALSE	group_02996
DDA3937_RS05730	1	DDA3937_RS05730	NC_014500	1279434	1279685	-	NA	type B 50S ribosomal protein L31	252	0	26	90469	23	62184	0.4722	15	3.58354	359.004	4.87545	FALSE	group_03141
DDA3937_RS23465	1	DDA3937_RS23465	NC_014500	1196962	1197378	-	NA	hypothetical protein	372	0	18	21353	7	11804	0.4724	19	0.738823	57.4005	0.778522	FALSE	NA
DDA3937_RS10345	1	DDA3937_RS10345	NC_014500	2330206	2331117	+	NA	UTP--glucose-1-phosphate uridylyltransferase GalU	912	0	11	7580	5	1279	0.4726	49	0.215259	8.3114	0.112727	FALSE	group_01480
DDA3937_RS12485	1	DDA3937_RS12485	NC_014500	2841746	2842219	+	NA	DUF2335 domain-containing protein	460	0	31	35416	30	35214	0.4726	22	2.56064	76.9913	1.04423	FALSE	group_02758
DDA3937_RS02975	1	DDA3937_RS02975	NC_014500	659498	659884	+	NA	putative DNA-binding transcriptional regulator	387	0	28	49536	24	46759	0.4729	17	2.43492	128	1.72266	FALSE	group_02878
DDA3937_RS13805	1	DDA3937_RS13805	NC_014500	3141998	3142255	+	NA	helix-turn-helix transcriptional regulator	258	0	24	27917	21	26173	0.4729	15	3.19584	108.205	1.44335	FALSE	group_03147
DDA3937_RS13895	1	DDA3937_RS13895	NC_014500	3160573	3161811	+	NA	IS110 family transposase	1239	0	93	162774	67	126739	0.473	61	2.12319	131.375	1.75242	FALSE	NA
DDA3937_RS05745	1	DDA3937_RS05745	NC_014500	1284376	1285026	+	NA	multidrug efflux transporter transcriptional repressor AcrR	651	0	57	59154	47	49897	0.4731	30	2.83467	90.8664	1.2229	FALSE	group_02378
DDA3937_RS02570	1	DDA3937_RS02570	NC_014500	569163	570449	+	NA	outer membrane beta-barrel protein	1276	0	96	119718	81	103419	0.4732	87	2.49241	93.8229	1.25151	FALSE	group_00810
DDA3937_RS04810	1	DDA3937_RS04810	NC_014500	1071845	1072372	-	NA	50S ribosome-binding GTPase	528	0	31	35055	22	28861	0.4735	25	1.63596	66.392	0.885605	FALSE	NA
DDA3937_RS09555	1	DDA3937_RS09555	NC_014500	2151938	2152258	+	NA	ATP-dependent Clp protease adapter ClpS	321	0	36	48996	29	37584	0.4735	18	3.54714	152.636	2.03601	FALSE	group_03026
DDA3937_RS12905	1	DDA3937_RS12905	NC_014500	2943877	2944980	+	NA	porin	1104	0	129	181010	101	149080	0.4737	68	3.59201	163.958	2.18704	FALSE	group_03371
DDA3937_RS13295	1	DDA3937_RS13295	NC_014500	3034705	3035217	-	NA	flagella biosynthesis regulatory protein FliZ	513	0	45	58795	34	50604	0.4737	24	2.60224	114.61	1.52808	FALSE	group_02544
DDA3937_RS11025	1	DDA3937_RS11025	NC_014500	2487422	2487691	-	NA	stress-induced protein YchH	270	0	24	20062	22	19221	0.4741	19	3.19922	74.3037	0.99068	FALSE	group_03160
DDA3937_RS19240	1	DDA3937_RS19240	NC_014500	4386900	4387154	-	NA	30S ribosomal protein S17	254	0	0	0	0	0	0.4745	10	0	0	0	TRUE	group_03146
DDA3937_RS03855	1	DDA3937_RS03855	NC_014500	858294	859532	-	NA	integrase	1239	0	87	118933	69	94835	0.4746	59	2.18657	95.9911	1.26541	FALSE	group_00017
DDA3937_RS06725	1	DDA3937_RS06725	NC_014500	1503580	1504995	+	NA	undecaprenyl-phosphate galactose phosphotransferase WbaP	1416	0	104	133305	80	103949	0.4746	81	2.21826	94.1419	1.22942	FALSE	group_00729
DDA3937_RS03970	1	DDA3937_RS03970	NC_014500	887755	888093	-	NA	helix-turn-helix transcriptional regulator	339	0	21	19778	17	14485	0.4749	15	1.96895	58.3422	0.761903	FALSE	NA
DDA3937_RS03610	1	DDA3937_RS03610	NC_014500	798024	798263	-	NA	DinI family protein	240	0	17	24324	5	3082	0.475	11	0.817982	101.35	1.33605	FALSE	group_03187
DDA3937_RS13655	1	DDA3937_RS13655	NC_014500	3106829	3107554	-	NA	MBL fold metallo-hydrolase	726	0	45	62083	43	56788	0.4752	41	2.3255	85.5138	1.11674	FALSE	NA
DDA3937_RS07815	1	DDA3937_RS07815	NC_014500	1765015	1766259	+	NA	MFS transporter	1245	0	51	45304	42	42349	0.4755	80	1.32454	36.3888	0.475208	FALSE	NA
DDA3937_RS02640	1	DDA3937_RS02640	NC_014500	585621	586112	-	NA	hypothetical protein	492	0	26	28031	19	20860	0.4756	20	1.51626	56.9736	0.74403	FALSE	NA
DDA3937_RS01025	1	DDA3937_RS01025	NC_014500	237119	238156	+	NA	UDP-N-acetylmuramate dehydrogenase	1034	0	0	0	0	0	0.4759	51	0	0	0	TRUE	group_01319
DDA3937_RS08725	1	DDA3937_RS08725	NC_014500	1969622	1970161	+	NA	class IV adenylate cyclase	540	0	39	38019	30	21699	0.4759	27	2.18129	70.4056	0.914461	FALSE	group_02588
DDA3937_RS08085	1	DDA3937_RS08085	NC_014500	1832494	1833705	-	NA	MFS transporter	1212	0	58	42986	39	26909	0.4761	76	1.26342	35.467	0.460662	FALSE	group_01550
DDA3937_RS17585	1	DDA3937_RS17585	NC_014500	4004245	4005855	+	NA	GGDEF domain-containing protein	1611	0	87	94152	71	82264	0.4761	84	1.73041	58.4432	0.751461	FALSE	group_00565
DDA3937_RS16060	1	DDA3937_RS16060	NC_014500	3668415	3669170	+	NA	hydroxyacylglutathione hydrolase	756	0	55	92548	47	80008	0.4762	34	2.44096	122.418	1.56774	FALSE	group_01906
DDA3937_RS16445	1	DDA3937_RS16445	NC_014500	3750702	3751841	-	NA	DltD	1140	0	80	97582	63	72240	0.4763	56	2.16981	85.5982	1.10062	FALSE	group_01425
DDA3937_RS19115	1	DDA3937_RS19115	NC_014500	4370897	4371364	-	NA	DUF494 domain-containing protein	439	0	23	74202	16	67386	0.4765	15	1.431	169.025	2.16461	FALSE	group_02734
DDA3937_RS11070	1	DDA3937_RS11070	NC_014500	2496654	2498036	-	NA	diguanylate cyclase	1383	0	87	170310	69	147641	0.4772	72	1.9589	123.145	1.57706	FALSE	NA
DDA3937_RS12595	1	DDA3937_RS12595	NC_014500	2867027	2867464	-	NA	transcriptional regulator SlyA	438	0	48	126154	43	123492	0.4772	25	3.8546	288.023	3.68856	FALSE	group_02767
DDA3937_RS16440	1	DDA3937_RS16440	NC_014500	3749454	3750572	-	NA	cytochrome c552	1115	0	95	143507	76	118773	0.4772	67	2.67623	128.706	1.64827	FALSE	group_01204
DDA3937_RS07570	1	DDA3937_RS07570	NC_014500	1711041	1711685	+	NA	LysE family translocator	645	0	38	30478	31	26461	0.4775	42	1.88707	47.2527	0.60514	FALSE	group_03775
DDA3937_RS02585	1	DDA3937_RS02585	NC_014500	573157	574368	+	NA	oligosaccharide flippase family protein	1208	0	49	40216	36	30253	0.4777	61	1.17009	33.2914	0.426345	FALSE	group_01028
DDA3937_RS01355	1	DDA3937_RS01355	NC_014500	302076	302255	+	NA	hypothetical protein	176	0	18	26959	18	26959	0.4778	12	4.01555	153.176	1.96165	FALSE	NA
DDA3937_RS12700	1	DDA3937_RS12700	NC_014500	2886708	2888798	-	NA	type II secretion system secretin GspD	2090	0	116	118276	101	105961	0.4778	110	1.89741	56.5914	0.724736	FALSE	group_00362
DDA3937_RS10030	1	DDA3937_RS10030	NC_014500	2264801	2265097	+	NA	hypothetical protein	297	0	16	21718	15	21428	0.4781	13	1.98299	73.1246	0.939289	FALSE	group_03106
DDA3937_RS13235	1	DDA3937_RS13235	NC_014500	3021866	3022141	-	NA	hypothetical protein	276	0	2	1211	0	0	0.4783	5	0	4.38768	0.0569893	TRUE	group_03165
DDA3937_RS08290	1	DDA3937_RS08290	NC_014500	1874784	1875176	-	NA	VOC family protein	393	0	20	31886	7	11533	0.4784	16	0.699344	81.1349	1.04218	FALSE	NA
DDA3937_RS21760	1	DDA3937_RS21760	NC_014500	257816	258001	-	NA	DUF1127 domain-containing protein	186	0	23	127988	20	119516	0.4785	10	4.22184	688.108	8.81223	FALSE	group_03301
DDA3937_RS05285	1	DDA3937_RS05285	NC_014500	1178336	1179427	+	NA	L-tyrosine/L-tryptophan isonitrile synthase family protein	1092	0	44	41606	32	26378	0.4789	56	1.15057	38.1007	0.487936	FALSE	group_01386
DDA3937_RS02620	1	DDA3937_RS02620	NC_014500	580950	581450	+	NA	serine acetyltransferase	501	0	30	43115	24	39896	0.479	25	1.88087	86.0579	1.10542	FALSE	group_02676
DDA3937_RS19710	1	DDA3937_RS19710	NC_014500	4485460	4485768	+	NA	hypothetical protein	309	0	28	58002	17	29779	0.479	16	2.16011	187.709	2.43805	FALSE	NA
DDA3937_RS00995	1	DDA3937_RS00995	NC_014500	228786	230657	+	NA	TonB-dependent vitamin B12 receptor BtuB	1816	0	214	373085	181	279026	0.4792	118	3.91334	205.443	2.6684	FALSE	group_01086
DDA3937_RS09285	1	DDA3937_RS09285	NC_014500	2089154	2089393	+	NA	acyl carrier protein	217	0	10	13645	8	8886	0.4792	6	1.44749	62.8802	0.8077	FALSE	group_03191
DDA3937_RS21950	1	DDA3937_RS21950	NC_014500	972559	972846	-	NA	helix-turn-helix domain-containing protein	288	0	19	14461	15	11701	0.4792	18	2.04496	50.2118	0.644974	FALSE	group_03178
DDA3937_RS13890	1	DDA3937_RS13890	NC_014500	3159555	3160301	+	NA	hypothetical protein	747	0	45	46729	28	34215	0.4793	36	1.47171	62.5556	0.80353	FALSE	group_03651
DDA3937_RS01095	1	DDA3937_RS01095	NC_014500	246517	246885	+	NA	50S ribosomal protein L7/L12	369	0	0	0	0	0	0.4797	11	0	0	0	TRUE	group_03067
DDA3937_RS13800	1	DDA3937_RS13800	NC_014500	3141606	3141884	+	NA	helix-turn-helix transcriptional regulator	279	0	17	15864	15	13771	0.4803	11	2.11092	56.8602	0.738528	FALSE	group_03095
DDA3937_RS01830	1	DDA3937_RS01830	NC_014500	406055	406705	-	NA	Qnr family pentapeptide repeat protein	651	0	47	87273	28	49633	0.4808	28	1.68874	134.06	1.72201	FALSE	NA
DDA3937_RS17365	1	DDA3937_RS17365	NC_014500	3952402	3953280	-	NA	PRD domain-containing protein	879	0	43	49401	31	34185	0.4812	41	1.38471	56.2014	0.72191	FALSE	group_01755
DDA3937_RS21505	1	DDA3937_RS21505	NC_014500	4898179	4899864	-	NA	WD40 repeat domain-containing protein	1686	0	96	275620	76	255678	0.4816	84	1.76987	163.476	2.1233	FALSE	NA
DDA3937_RS19275	1	DDA3937_RS19275	NC_014500	4389970	4390272	-	NA	50S ribosomal protein L23	299	0	0	0	0	0	0.4818	11	0	0	0	TRUE	group_03078
DDA3937_RS21395	1	DDA3937_RS21395	NC_014500	4872837	4873496	-	NA	DUF799 domain-containing protein	660	0	70	93044	56	74480	0.4818	39	3.33142	140.976	1.83106	FALSE	NA
DDA3937_RS13190	1	DDA3937_RS13190	NC_014500	3006904	3007482	+	NA	YceI family protein	579	0	27	33401	24	32474	0.4819	27	1.62749	57.6874	0.749272	FALSE	group_02433
DDA3937_RS02100	1	DDA3937_RS02100	NC_014500	469130	469552	+	NA	DUF2000 domain-containing protein	423	0	21	24293	19	24063	0.4823	26	1.76359	57.4303	0.745932	FALSE	NA
DDA3937_RS22255	1	DDA3937_RS22255	NC_014500	2593591	2594133	-	NA	translation initiation factor IF-3	543	0	0	0	0	0	0.4825	20	0	0	0	TRUE	group_02553
DDA3937_RS10355	1	DDA3937_RS10355	NC_014500	2332282	2332881	+	NA	thymidine kinase	600	0	44	66325	32	53833	0.4833	29	2.09404	110.542	1.43577	FALSE	group_02345
DDA3937_RS22425	1	DDA3937_RS22425	NC_014500	3728602	3729294	-	NA	hypothetical protein	693	0	49	36446	37	27082	0.4834	36	2.0963	52.5916	0.683085	FALSE	group_02131
DDA3937_RS00495	1	DDA3937_RS00495	NC_014500	115906	116178	-	NA	helix-turn-helix transcriptional regulator	273	0	16	32511	9	20207	0.4835	10	1.29439	119.088	1.55519	FALSE	group_03151
DDA3937_RS19185	1	DDA3937_RS19185	NC_014500	4381352	4382683	-	NA	preprotein translocase subunit SecY	1332	0	0	0	0	0	0.4835	77	0	0	0	TRUE	group_00689
DDA3937_RS03395	1	DDA3937_RS03395	NC_014500	743005	743583	+	NA	methyltransferase	579	0	29	27468	25	24037	0.4836	32	1.6953	47.4404	0.632516	FALSE	NA
DDA3937_RS12240	1	DDA3937_RS12240	NC_014500	2780765	2781349	+	NA	acid resistance repetitive basic protein Asr	585	0	20	7985	15	5594	0.4838	20	1.00675	13.6496	0.181988	FALSE	NA
DDA3937_RS13645	1	DDA3937_RS13645	NC_014500	3104536	3105951	-	NA	MATE family efflux transporter	1416	0	96	111397	69	82575	0.4838	83	1.91325	78.6702	1.0489	FALSE	NA
DDA3937_RS10170	1	DDA3937_RS10170	NC_014500	2293752	2294261	+	NA	non-heme ferritin	510	0	12	11458	12	11458	0.4843	15	0.923839	22.4667	0.296168	FALSE	group_02572
DDA3937_RS20650	1	DDA3937_RS20650	NC_014500	4698000	4698317	+	NA	helix-turn-helix transcriptional regulator	318	0	11	15842	8	10467	0.4843	13	0.987752	49.8176	0.650579	FALSE	group_03802
DDA3937_RS01330	1	DDA3937_RS01330	NC_014500	298760	298984	+	NA	AlpA family phage regulatory protein	225	0	10	17068	6	12901	0.4844	8	1.04702	75.8578	0.990643	FALSE	NA
DDA3937_RS13710	1	DDA3937_RS13710	NC_014500	3123345	3123569	+	NA	DUF2594 family protein	225	0	8	10890	5	8179	0.4844	6	0.872515	48.4	0.632066	FALSE	group_03238
DDA3937_RS21940	1	DDA3937_RS21940	NC_014500	946244	946435	+	NA	hypothetical protein	192	0	3	1475	0	0	0.4844	4	0	7.68229	0.101272	TRUE	NA
DDA3937_RS06150	1	DDA3937_RS06150	NC_014500	1379959	1380222	-	NA	YbeD family protein	264	0	3	958	3	958	0.4848	14	0.446172	3.62879	0.0478367	FALSE	group_03123
DDA3937_RS11425	1	DDA3937_RS11425	NC_014500	2593297	2593494	-	NA	50S ribosomal protein L35	198	0	0	0	0	0	0.4848	10	0	0	0	TRUE	group_03266
DDA3937_RS18350	1	DDA3937_RS18350	NC_014500	4191818	4192081	+	NA	30S ribosomal protein S20	264	0	0	0	0	0	0.4848	10	0	0	0	TRUE	group_03159
DDA3937_RS04310	1	DDA3937_RS04310	NC_014500	948349	948783	+	NA	type II toxin-antitoxin system RatA family toxin	427	0	20	11988	15	9846	0.4851	19	1.37927	28.0749	0.366637	FALSE	group_02776
DDA3937_RS18705	1	DDA3937_RS18705	NC_014500	4274240	4274542	+	NA	hypothetical protein	303	0	26	29243	23	27507	0.4851	19	2.98037	96.5116	1.25354	FALSE	NA
DDA3937_RS08460	1	DDA3937_RS08460	NC_014500	1911729	1912781	-	NA	glycosyltransferase	1053	0	48	45944	45	42009	0.4853	55	1.67791	43.6315	0.56045	FALSE	group_01189
DDA3937_RS18665	1	DDA3937_RS18665	NC_014500	4266941	4268059	+	NA	GDP-mannose 4,6-dehydratase	1119	0	110	181267	86	154438	0.4853	59	3.01754	161.99	2.08077	FALSE	group_00977
DDA3937_RS13820	1	DDA3937_RS13820	NC_014500	3143717	3143926	+	NA	TraR/DksA family transcriptional regulator	199	0	10	8699	9	8382	0.4857	6	1.77572	43.7136	0.561503	FALSE	group_03479
DDA3937_RS10640	1	DDA3937_RS10640	NC_014500	2395344	2395808	+	NA	Lrp/AsnC family transcriptional regulator	465	0	34	56922	31	52398	0.486	25	2.61754	122.413	1.56768	FALSE	group_03436
DDA3937_RS08990	1	DDA3937_RS08990	NC_014500	2026762	2027193	+	NA	glutaredoxin-dependent arsenate reductase	432	0	35	52056	25	30205	0.4861	26	2.27217	120.5	1.54318	FALSE	group_03795
DDA3937_RS18900	1	DDA3937_RS18900	NC_014500	4317197	4317556	-	NA	helix-turn-helix transcriptional regulator	352	0	32	32852	19	16721	0.4861	24	2.11932	93.3295	1.19882	FALSE	NA
DDA3937_RS13495	1	DDA3937_RS13495	NC_014500	3074589	3075026	+	NA	flagellar export chaperone FlgN	438	0	15	16999	11	14987	0.4863	15	0.986061	38.8105	0.498523	FALSE	group_02815
DDA3937_RS22950	1	DDA3937_RS22950	NC_014500	108795	109088	+	NA	hypothetical protein	286	0	18	33004	13	24142	0.4864	9	1.78469	115.399	1.4823	FALSE	NA
DDA3937_RS07320	1	DDA3937_RS07320	NC_014500	1651093	1651992	+	NA	helix-turn-helix domain-containing protein	900	0	66	72723	51	49183	0.4867	49	2.22491	80.8033	1.03792	FALSE	group_01720
DDA3937_RS06440	1	DDA3937_RS06440	NC_014500	1438680	1439069	+	NA	succinate dehydrogenase cytochrome b556 subunit	383	0	25	123771	24	111645	0.4872	15	2.46035	323.162	4.15103	FALSE	group_02936
DDA3937_RS22000	1	DDA3937_RS22000	NC_014500	1451806	1451922	+	NA	cytochrome bd-I oxidase subunit CydX	113	0	4	3204	1	231	0.4872	5	0.347462	28.354	0.363114	FALSE	group_03315
DDA3937_RS22505	1	DDA3937_RS22505	NC_014500	4381201	4381317	-	NA	50S ribosomal protein L36	117	0	0	0	0	0	0.4872	6	0	0	0	FALSE	group_03314
DDA3937_RS16070	1	DDA3937_RS16070	NC_014500	3670703	3671494	-	NA	endonuclease/exonuclease/phosphatase family protein	792	0	52	64499	35	49422	0.4874	30	1.73511	81.4381	1.04608	FALSE	group_01873
DDA3937_RS09030	1	DDA3937_RS09030	NC_014500	2033940	2034380	+	NA	hypothetical protein	441	0	40	60907	36	58127	0.4875	24	3.20516	138.111	1.77405	FALSE	NA
DDA3937_RS08385	1	DDA3937_RS08385	NC_014500	1898820	1900355	+	NA	IS3 family transposase	1536	0	143	218899	107	164734	0.4876	88	2.73513	142.512	1.83058	FALSE	NA
DDA3937_RS13540	1	DDA3937_RS13540	NC_014500	3084524	3085021	-	NA	chemotaxis protein CheW	498	0	34	46016	23	23612	0.488	17	1.81336	92.4016	1.1869	FALSE	group_02690
DDA3937_RS04475	1	DDA3937_RS04475	NC_014500	988753	989262	-	NA	PTS glucose transporter subunit IIA	510	0	6	2302	4	1322	0.4882	15	0.307946	4.51373	0.0579791	FALSE	group_02623
DDA3937_RS23100	1	DDA3937_RS23100	NC_014500	1871239	1871541	-	NA	hypothetical protein	303	0	9	2819	6	2122	0.4884	13	0.777488	9.30363	0.119506	FALSE	group_03466
DDA3937_RS16455	1	DDA3937_RS16455	NC_014500	3753238	3753636	-	NA	type II toxin-antitoxin system YafO family toxin	399	0	27	45292	18	20029	0.4887	19	1.77127	113.514	1.45371	FALSE	NA
DDA3937_RS13610	1	DDA3937_RS13610	NC_014500	3099496	3100773	-	NA	pectate lyase	1278	0	85	85455	70	70881	0.489	78	2.15056	66.8662	0.85632	FALSE	group_00799
DDA3937_RS05330	1	DDA3937_RS05330	NC_014500	1187609	1188205	+	NA	hypothetical protein	597	0	58	57651	49	50277	0.4891	38	3.2226	96.5678	1.24042	FALSE	group_02765
DDA3937_RS12100	1	DDA3937_RS12100	NC_014500	2750273	2750965	+	NA	tail fiber protein	693	0	56	53066	49	44071	0.4892	44	2.77618	76.5743	0.994584	FALSE	group_03125
DDA3937_RS16230	1	DDA3937_RS16230	NC_014500	3699150	3699335	-	NA	carbon storage regulator CsrA	186	0	17	17321	11	10421	0.4892	12	2.32201	93.1237	1.21612	FALSE	group_03275
DDA3937_RS07335	1	DDA3937_RS07335	NC_014500	1653898	1654230	+	NA	DUF1971 domain-containing protein	333	0	14	10025	7	7875	0.4895	24	0.825352	30.1051	0.393149	FALSE	group_02927
DDA3937_RS09215	1	DDA3937_RS09215	NC_014500	2070766	2071533	-	NA	IclR family transcriptional regulator	768	0	55	75134	42	55958	0.4896	39	2.1472	97.8307	1.27759	FALSE	NA
DDA3937_RS21405	1	DDA3937_RS21405	NC_014500	4873872	4874543	-	NA	CsgG/HfaB family protein	672	0	59	100099	55	92209	0.4896	31	3.2135	148.957	1.94526	FALSE	NA
DDA3937_RS02610	1	DDA3937_RS02610	NC_014500	579083	579490	+	NA	hypothetical protein	408	0	22	45117	20	44630	0.4902	19	1.92466	110.581	1.45774	FALSE	group_02872
DDA3937_RS00030	1	DDA3937_RS00030	NC_014500	6696	7115	+	NA	D-ribose pyranase	420	0	29	64725	23	50214	0.4905	13	2.15013	154.107	2.05469	FALSE	group_02846
DDA3937_RS17085	1	DDA3937_RS17085	NC_014500	3890571	3890939	+	NA	FlxA-like family protein	369	0	21	27676	10	7749	0.4905	11	1.06404	75.0027	0.988728	FALSE	NA
DDA3937_RS21485	1	DDA3937_RS21485	NC_014500	4890511	4891947	+	NA	hypothetical protein	1429	0	113	153132	88	114543	0.4906	77	2.41789	107.16	1.39943	FALSE	group_00557
DDA3937_RS23445	1	DDA3937_RS23445	NC_014500	4239373	4239531	-	NA	hypothetical protein	151	0	25	132493	13	47324	0.4906	7	3.38027	877.437	11.5669	FALSE	group_03304
DDA3937_RS21315	1	DDA3937_RS21315	NC_014500	4856543	4857862	-	NA	type II toxin-antitoxin system HipA family toxin	1319	0	99	109170	86	93743	0.4909	63	2.55999	82.7672	1.09108	FALSE	NA
DDA3937_RS05045	1	DDA3937_RS05045	NC_014500	1128211	1128432	+	NA	YgdI/YgdR family lipoprotein	222	0	8	7448	7	6244	0.491	7	1.23803	33.5495	0.447311	FALSE	NA
DDA3937_RS05095	1	DDA3937_RS05095	NC_014500	1136712	1137098	-	NA	DUF3461 family protein	387	0	16	22025	10	9586	0.491	13	1.01455	56.9121	0.760007	FALSE	group_02887
DDA3937_RS04155	1	DDA3937_RS04155	NC_014500	921601	921828	+	NA	DUF2732 domain-containing protein	227	0	13	21995	7	10509	0.4912	9	1.21076	96.8943	1.29393	FALSE	group_03333
DDA3937_RS09690	1	DDA3937_RS09690	NC_014500	2188312	2188596	+	NA	integration host factor subunit beta	285	0	5	3694	3	1462	0.4912	11	0.413296	12.9614	0.173087	FALSE	group_03075
DDA3937_RS11445	1	DDA3937_RS11445	NC_014500	2596860	2597651	-	NA	DNA-binding transcriptional regulator KdgR	792	0	43	68003	31	57078	0.4912	34	1.53682	85.8624	1.14479	FALSE	group_01912
DDA3937_RS14950	1	DDA3937_RS14950	NC_014500	3430261	3430500	-	NA	hypothetical protein	240	0	22	54900	12	18788	0.4917	13	1.96316	228.75	3.04989	FALSE	NA
DDA3937_RS22935	1	DDA3937_RS22935	NC_014500	81876	82418	+	NA	hypothetical protein	543	0	59	88688	47	59548	0.4917	30	3.39847	163.33	2.17765	FALSE	NA
DDA3937_RS15330	1	DDA3937_RS15330	NC_014500	3519722	3520576	-	NA	sugar phosphate isomerase/epimerase	855	0	46	50407	32	32666	0.4924	38	1.4695	58.9556	0.786046	FALSE	group_03746
DDA3937_RS02860	1	DDA3937_RS02860	NC_014500	630535	631482	+	NA	pectate lyase	948	0	72	90782	60	75804	0.4926	68	2.48501	95.7616	1.27678	FALSE	group_01488
DDA3937_RS11450	1	DDA3937_RS11450	NC_014500	2597861	2599027	-	NA	oligogalacturonate lyase	1167	0	89	113586	68	91380	0.4927	50	2.28783	97.3316	1.29771	FALSE	group_00732
DDA3937_RS21985	1	DDA3937_RS21985	NC_014500	1279275	1279418	-	NA	type B 50S ribosomal protein L36	144	0	13	30165	6	14687	0.4931	7	1.63596	209.479	2.79739	FALSE	group_03307
DDA3937_RS13705	1	DDA3937_RS13705	NC_014500	3122038	3122694	-	NA	UvrY/SirA/GacA family response regulator transcription factor	649	0	57	75670	47	58254	0.4932	31	2.8434	116.595	1.59447	FALSE	group_02245
DDA3937_RS02675	1	DDA3937_RS02675	NC_014500	592656	593399	-	NA	hypothetical protein	744	0	28	26632	21	16138	0.4933	27	1.10823	35.7957	0.478017	FALSE	group_00015
DDA3937_RS19150	1	DDA3937_RS19150	NC_014500	4377673	4378059	-	NA	DUF1992 domain-containing protein	387	0	30	34196	22	24936	0.4935	17	2.23201	88.3618	1.17999	FALSE	group_02921
DDA3937_RS18655	1	DDA3937_RS18655	NC_014500	4264110	4265507	+	NA	mannose-1-phosphate guanylyltransferase/mannose-6-phosphate isomerase	1398	0	104	140899	77	89125	0.4936	68	2.16256	100.786	1.3459	FALSE	group_00544
DDA3937_RS19215	1	DDA3937_RS19215	NC_014500	4384740	4385132	-	NA	30S ribosomal protein S8	393	0	0	0	0	0	0.4936	19	0	0	0	TRUE	group_02880
DDA3937_RS07590	1	DDA3937_RS07590	NC_014500	1713800	1714366	-	NA	hypothetical protein	567	0	42	57396	32	43532	0.4938	21	2.21591	101.228	1.34965	FALSE	group_03418
DDA3937_RS13560	1	DDA3937_RS13560	NC_014500	3089238	3089816	-	NA	flagellar transcriptional regulator FlhC	579	0	43	53774	32	40081	0.494	26	2.16998	92.8739	1.23827	FALSE	group_02399
DDA3937_RS16120	1	DDA3937_RS16120	NC_014500	3682971	3683306	+	NA	ribosome-associated translation inhibitor RaiA	336	0	29	79876	21	63836	0.494	15	2.45395	237.726	3.16957	FALSE	group_02987
DDA3937_RS15680	1	DDA3937_RS15680	NC_014500	3594083	3594424	-	NA	tryptophan synthase subunit beta	342	0	22	32683	12	25392	0.4942	11	1.37765	95.5643	1.27414	FALSE	group_03010
DDA3937_RS02070	1	DDA3937_RS02070	NC_014500	464868	465587	-	NA	methyltransferase domain-containing protein	720	0	59	64906	43	48827	0.4944	35	2.34488	90.1472	1.19968	FALSE	NA
DDA3937_RS21525	1	DDA3937_RS21525	NC_014500	4903357	4904349	-	NA	pyridoxal-phosphate dependent enzyme	993	0	52	55541	43	49702	0.4945	44	1.70022	55.9325	0.744349	FALSE	NA
DDA3937_RS16410	1	DDA3937_RS16410	NC_014500	3744705	3745013	-	NA	hypothetical protein	309	0	31	41481	17	19249	0.4951	17	2.16011	134.243	1.7865	FALSE	group_03145
DDA3937_RS21480	1	DDA3937_RS21480	NC_014500	4889202	4890518	+	NA	P-loop NTPase	1305	0	103	127711	77	93423	0.4951	65	2.31668	97.8628	1.30236	FALSE	group_00818
DDA3937_RS16170	1	DDA3937_RS16170	NC_014500	3691464	3692012	-	NA	ribosome maturation factor RimM	549	0	3	797	3	797	0.4954	21	0.214553	1.45173	0.0193557	FALSE	group_02418
DDA3937_RS16430	1	DDA3937_RS16430	NC_014500	3747784	3748005	-	NA	acyl carrier protein	222	0	17	17768	13	13185	0.4955	11	2.29919	80.036	1.06711	FALSE	group_03226
DDA3937_RS20185	1	DDA3937_RS20185	NC_014500	4601436	4601774	-	NA	DUF413 domain-containing protein	339	0	12	4123	9	2674	0.4956	12	1.04238	12.1622	0.162415	FALSE	group_02958
DDA3937_RS04750	1	DDA3937_RS04750	NC_014500	1057367	1058893	+	NA	TolC family protein	1523	0	89	118567	74	100953	0.4957	66	1.90773	77.851	1.03962	FALSE	group_02754
DDA3937_RS10690	1	DDA3937_RS10690	NC_014500	2406597	2406953	-	NA	DUF1283 family protein	357	0	13	20122	8	11241	0.4958	13	0.879847	56.3641	0.752689	FALSE	group_02997
DDA3937_RS19175	1	DDA3937_RS19175	NC_014500	4380697	4381053	-	NA	30S ribosomal protein S13	357	0	0	0	0	0	0.4958	22	0	0	0	TRUE	group_02960
DDA3937_RS05825	1	DDA3937_RS05825	NC_014500	1304772	1306358	+	NA	cache domain-containing protein	1587	0	95	97467	79	83899	0.4959	89	1.9545	61.4159	0.83988	FALSE	group_01409
DDA3937_RS11855	1	DDA3937_RS11855	NC_014500	2694390	2695421	+	NA	methionine synthase	1032	0	48	44372	39	35176	0.4961	41	1.48378	42.9961	0.597901	FALSE	group_01253
DDA3937_RS23275	1	DDA3937_RS23275	NC_014500	3215100	3215363	-	NA	hypothetical protein	264	0	26	40716	22	32289	0.4962	19	3.27193	154.227	2.05956	FALSE	NA
DDA3937_RS10685	1	DDA3937_RS10685	NC_014500	2406232	2406519	-	NA	DUF1161 domain-containing protein	288	0	23	33861	18	28704	0.4965	17	2.45395	117.573	1.57007	FALSE	NA
DDA3937_RS16415	1	DDA3937_RS16415	NC_014500	3745037	3745660	-	NA	NAD(P)H-dependent oxidoreductase	624	0	37	44627	24	25525	0.4968	26	1.51012	71.5176	0.980382	FALSE	group_03423
DDA3937_RS15535	1	DDA3937_RS15535	NC_014500	3558575	3558898	-	NA	iron-sulfur cluster assembly protein IscA	324	0	6	4088	5	3863	0.4969	10	0.605913	12.6173	0.168492	FALSE	group_03002
DDA3937_RS23455	1	DDA3937_RS23455	NC_014500	4750716	4750874	+	NA	hypothetical protein	159	0	10	7546	3	3917	0.4969	7	0.740814	47.4591	0.650582	FALSE	group_03312
DDA3937_RS02595	1	DDA3937_RS02595	NC_014500	575740	576729	+	NA	glycosyltransferase	982	0	59	58089	46	30230	0.497	58	1.83921	59.1538	0.822588	FALSE	group_01354
DDA3937_RS04150	1	DDA3937_RS04150	NC_014500	921201	921530	+	NA	hypothetical protein	330	0	20	29390	17	23201	0.497	14	2.02265	89.0606	1.23847	FALSE	group_03796
DDA3937_RS15240	1	DDA3937_RS15240	NC_014500	3493316	3493810	+	NA	cell division inhibitor SulA	495	0	25	23756	16	13372	0.497	17	1.26911	47.9919	0.667372	FALSE	group_02595
DDA3937_RS01365	1	DDA3937_RS01365	NC_014500	304407	307235	+	NA	phage tail tape measure protein	2829	0	190	277882	158	221702	0.4973	136	2.19285	98.2262	1.36593	FALSE	NA
DDA3937_RS19235	1	DDA3937_RS19235	NC_014500	4386364	4386735	-	NA	50S ribosomal protein L14	372	0	0	0	0	0	0.4973	19	0	0	0	TRUE	group_02911
DDA3937_RS05615	1	DDA3937_RS05615	NC_014500	1253388	1254338	-	NA	cytochrome o ubiquinol oxidase subunit II	951	0	24	19681	20	18022	0.4974	29	0.825724	20.6951	0.283693	FALSE	group_01380
DDA3937_RS04665	1	DDA3937_RS04665	NC_014500	1029014	1029628	-	NA	helix-turn-helix transcriptional regulator	615	0	55	126278	29	28497	0.4976	30	1.85143	205.33	2.81472	FALSE	group_02365
DDA3937_RS13515	1	DDA3937_RS13515	NC_014500	3078977	3079621	-	NA	protein phosphatase CheZ	645	0	31	48300	25	43470	0.4977	20	1.52183	74.8837	1.04133	FALSE	group_02296
DDA3937_RS11845	1	DDA3937_RS11845	NC_014500	2692651	2692881	+	NA	tautomerase PptA	231	0	14	15121	7	10315	0.4978	9	1.18979	65.4589	0.897327	FALSE	group_03203
DDA3937_RS10830	1	DDA3937_RS10830	NC_014500	2438811	2440244	-	NA	serralysin family metalloprotease	1434	0	89	95572	67	66926	0.4979	81	1.83447	66.6471	0.92679	FALSE	NA
DDA3937_RS20510	1	DDA3937_RS20510	NC_014500	4668936	4669172	-	NA	50S ribosomal protein L28	237	0	0	0	0	0	0.4979	13	0	0	0	TRUE	group_03174
DDA3937_RS13605	1	DDA3937_RS13605	NC_014500	3098146	3099426	+	NA	cellulase family glycosylhydrolase	1281	0	67	92119	50	72770	0.498	66	1.53252	71.9118	1.00551	FALSE	group_00784
DDA3937_RS01910	1	DDA3937_RS01910	NC_014500	428150	429490	+	NA	indoleacetamide hydrolase	1341	0	105	195497	75	107566	0.4981	73	2.19593	145.784	2.03844	FALSE	group_03724
DDA3937_RS15710	1	DDA3937_RS15710	NC_014500	3601616	3601876	+	NA	YfhL family 4Fe-4S dicluster ferredoxin	261	0	18	29443	14	13592	0.4981	13	2.10607	112.808	1.57735	FALSE	group_03080
DDA3937_RS13885	1	DDA3937_RS13885	NC_014500	3157783	3159546	+	NA	type IV secretion system DNA-binding domain-containing protein	1764	0	102	160240	86	128063	0.4983	81	1.91419	90.839	1.27016	FALSE	group_00010
DDA3937_RS21150	1	DDA3937_RS21150	NC_014500	4813317	4814213	-	NA	LysR family transcriptional regulator	897	0	33	78843	26	69172	0.4983	38	1.13806	87.8963	1.28506	FALSE	group_01735
DDA3937_RS20660	1	DDA3937_RS20660	NC_014500	4698695	4699015	+	NA	helix-turn-helix transcriptional regulator	321	0	10	7910	6	3804	0.4984	9	0.733891	24.6417	0.344555	FALSE	group_03093
DDA3937_RS01680	1	DDA3937_RS01680	NC_014500	373240	373893	+	NA	isoprenoid biosynthesis glyoxalase ElbB	650	0	17	18141	14	16679	0.4985	22	0.845668	27.9092	0.390243	FALSE	group_02340
DDA3937_RS11420	1	DDA3937_RS11420	NC_014500	2592897	2593253	-	NA	50S ribosomal protein L20	357	0	0	0	0	0	0.4986	14	0	0	0	TRUE	group_02989
DDA3937_RS05895	1	DDA3937_RS05895	NC_014500	1325862	1326512	-	NA	transcriptional regulator RcsB	651	0	29	37495	17	20405	0.4992	23	1.02531	57.596	0.800926	FALSE	group_02282
DDA3937_RS03230	1	DDA3937_RS03230	NC_014500	704636	705424	+	NA	acetolactate decarboxylase	789	0	42	74451	36	69277	0.4994	33	1.79147	94.3612	1.31218	FALSE	group_01814
DDA3937_RS00100	1	DDA3937_RS00100	NC_014500	20789	21412	+	NA	thiol:disulfide interchange protein DsbA	624	0	58	316310	42	244957	0.5	22	2.64271	506.907	7.08786	FALSE	group_02319
DDA3937_RS00825	1	DDA3937_RS00825	NC_014500	193070	193465	+	NA	tail fiber assembly protein	388	0	36	38174	28	28569	0.5	24	2.83342	98.3866	1.36816	FALSE	NA
DDA3937_RS02645	1	DDA3937_RS02645	NC_014500	587253	587546	+	NA	DUF1778 domain-containing protein	290	0	5	3707	4	3584	0.5	5	0.541561	12.7828	0.175229	FALSE	group_03465
DDA3937_RS02730	1	DDA3937_RS02730	NC_014500	603719	604012	+	NA	co-chaperone GroES	294	0	0	0	0	0	0.5	5	0	0	0	TRUE	group_03107
DDA3937_RS04140	1	DDA3937_RS04140	NC_014500	920173	920394	+	NA	hypothetical protein	222	0	7	6834	5	1980	0.5	8	0.884305	30.7838	0.421992	FALSE	group_03814
DDA3937_RS04640	1	DDA3937_RS04640	NC_014500	1024256	1024879	+	NA	hypothetical protein	624	0	51	84272	43	66974	0.5	31	2.70563	135.051	1.85132	FALSE	NA
DDA3937_RS10350	1	DDA3937_RS10350	NC_014500	2331488	2331895	-	NA	DNA-binding transcriptional regulator H-NS	408	0	1	63	0	0	0.5	13	0	0.154412	0.00211672	TRUE	group_02873
DDA3937_RS10400	1	DDA3937_RS10400	NC_014500	2343910	2344233	-	NA	YciU family protein	324	0	14	25341	10	23208	0.5	10	1.21183	78.213	1.04446	FALSE	group_02977
DDA3937_RS11385	1	DDA3937_RS11385	NC_014500	2585916	2586245	-	NA	osmotically-inducible lipoprotein OsmE	330	0	28	64432	18	39074	0.5	12	2.14163	195.248	2.60736	FALSE	group_02993
DDA3937_RS11885	1	DDA3937_RS11885	NC_014500	2700348	2700569	-	NA	type II toxin-antitoxin system Phd/YefM family antitoxin	218	0	20	46070	13	30448	0.5	9	2.34138	211.33	2.81764	FALSE	group_03481
DDA3937_RS13420	1	DDA3937_RS13420	NC_014500	3061744	3062013	+	NA	flagellar biosynthesis protein FliQ	270	0	16	35901	11	22657	0.5	9	1.59961	132.967	1.77564	FALSE	group_03162
DDA3937_RS13490	1	DDA3937_RS13490	NC_014500	3074285	3074584	+	NA	anti-sigma-28 factor FlgM	300	0	8	6832	7	6717	0.5	12	0.91614	22.7733	0.303633	FALSE	group_03116
DDA3937_RS16510	1	DDA3937_RS16510	NC_014500	3762482	3762739	-	NA	hypothetical protein	258	0	3	3568	1	492	0.5	6	0.152183	13.8295	0.184679	TRUE	group_03807
DDA3937_RS18990	1	DDA3937_RS18990	NC_014500	4338956	4339309	-	NA	DMT family protein	354	0	28	52549	20	41766	0.5	18	2.21826	148.444	1.98232	FALSE	group_02941
DDA3937_RS19195	1	DDA3937_RS19195	NC_014500	4383129	4383308	-	NA	50S ribosomal protein L30	180	0	1	75	1	75	0.5	11	0.218129	0.416667	0.00559851	FALSE	group_03276
DDA3937_RS22030	1	DDA3937_RS22030	NC_014500	1481040	1481189	+	NA	AcrZ family multidrug efflux pump-associated protein	150	0	4	3290	2	2543	0.5	3	0.523509	21.9333	0.300668	FALSE	group_03313
DDA3937_RS23405	1	DDA3937_RS23405	NC_014500	926084	926239	+	NA	hypothetical protein	156	0	3	5883	0	0	0.5	3	0	37.7115	0.51696	FALSE	group_03818
DDA3937_RS08265	1	DDA3937_RS08265	NC_014500	1868555	1869325	-	NA	alpha/beta fold hydrolase	771	0	57	96068	43	66237	0.5006	38	2.18977	124.602	1.6742	FALSE	group_02191
DDA3937_RS13530	1	DDA3937_RS13530	NC_014500	3081107	3081979	-	NA	protein-glutamate O-methyltransferase CheR	872	0	47	52668	34	39387	0.5006	38	1.5309	60.3991	0.811548	FALSE	group_01534
DDA3937_RS13325	1	DDA3937_RS13325	NC_014500	3041580	3042749	-	NA	DegT/DnrJ/EryC1/StrS family aminotransferase	1170	0	77	121002	54	59767	0.5009	52	1.81215	103.421	1.41772	FALSE	group_00916
DDA3937_RS01320	1	DDA3937_RS01320	NC_014500	296712	297932	+	NA	site-specific integrase	1220	0	113	125587	91	107799	0.5012	75	2.92865	102.94	1.42404	FALSE	NA
DDA3937_RS06495	1	DDA3937_RS06495	NC_014500	1452347	1452751	+	NA	tol-pal system-associated acyl-CoA thioesterase	401	0	23	23092	14	13879	0.5012	20	1.37078	57.586	0.789404	FALSE	group_02907
DDA3937_RS03485	1	DDA3937_RS03485	NC_014500	764360	764752	+	NA	hypothetical protein	393	0	14	17515	10	14343	0.5013	12	0.999063	44.5674	0.598827	FALSE	group_02871
DDA3937_RS05235	1	DDA3937_RS05235	NC_014500	1168667	1169380	-	NA	nitroreductase	714	0	72	84890	55	62086	0.5014	40	3.02447	118.894	1.5975	FALSE	NA
DDA3937_RS03955	1	DDA3937_RS03955	NC_014500	883049	884683	-	NA	DNA phosphorothioation system sulfurtransferase DndC	1620	0	123	166682	99	129789	0.5015	84	2.39942	102.89	1.41044	FALSE	group_03349
DDA3937_RS14905	1	DDA3937_RS14905	NC_014500	3419398	3419712	-	NA	PTS transporter subunit EIIB	315	0	17	9901	14	6564	0.5016	19	1.74503	31.4317	0.430875	FALSE	group_03053
DDA3937_RS13880	1	DDA3937_RS13880	NC_014500	3156784	3157086	+	NA	IncN plasmid KikA protein	303	0	15	24420	11	19710	0.5017	15	1.4254	80.5941	1.1048	FALSE	group_03083
DDA3937_RS01545	1	DDA3937_RS01545	NC_014500	343719	344288	-	NA	LPS export ABC transporter periplasmic protein LptC	543	0	3	2634	2	2386	0.5018	28	0.144616	4.85083	0.0664964	TRUE	group_02471
DDA3937_RS04895	1	DDA3937_RS04895	NC_014500	1097487	1097759	-	NA	oxidative damage protection protein	269	0	18	32795	12	24989	0.5018	11	1.75152	121.914	1.63809	FALSE	group_03102
DDA3937_RS04180	1	DDA3937_RS04180	NC_014500	926246	926512	-	NA	ogr/Delta-like zinc finger family protein	267	0	9	9056	6	6899	0.5019	8	0.882318	33.9176	0.455731	FALSE	group_03803
DDA3937_RS05210	1	DDA3937_RS05210	NC_014500	1163625	1163885	-	NA	Rho-binding antiterminator	247	0	9	6026	7	5501	0.5019	11	1.11272	24.3968	0.327805	FALSE	group_03142
DDA3937_RS10175	1	DDA3937_RS10175	NC_014500	2294813	2295553	+	NA	DNA/RNA non-specific endonuclease	741	0	40	41808	34	39131	0.502	34	1.80155	56.4211	0.773434	FALSE	group_02292
DDA3937_RS13175	1	DDA3937_RS13175	NC_014500	3005149	3005391	+	NA	DNA damage-inducible protein I	243	0	13	7610	7	5040	0.5021	13	1.13104	31.3169	0.4293	FALSE	group_03189
DDA3937_RS09095	1	DDA3937_RS09095	NC_014500	2045295	2045507	-	NA	AlpA family phage regulatory protein	213	0	3	2218	3	2218	0.5023	6	0.553002	10.4131	0.142746	FALSE	group_03483
DDA3937_RS19165	1	DDA3937_RS19165	NC_014500	4379640	4380260	-	NA	30S ribosomal protein S4	621	0	0	0	0	0	0.5024	26	0	0	0	TRUE	group_02334
DDA3937_RS10045	1	DDA3937_RS10045	NC_014500	2267017	2267412	-	NA	MAPEG family protein	396	0	33	47447	20	33803	0.5025	20	1.98299	119.816	1.65749	FALSE	group_02906
DDA3937_RS21500	1	DDA3937_RS21500	NC_014500	4896957	4898132	-	NA	ATP-grasp domain-containing protein	1176	0	49	65623	39	57354	0.5026	50	1.30209	55.8019	0.775977	FALSE	NA
DDA3937_RS09850	1	DDA3937_RS09850	NC_014500	2224232	2224414	+	NA	hypothetical protein	179	0	0	0	0	0	0.5027	3	0	0	0	TRUE	group_03261
DDA3937_RS02090	1	DDA3937_RS02090	NC_014500	468107	468589	-	NA	Lrp/AsnC family transcriptional regulator	483	0	21	43027	18	42241	0.5031	17	1.46322	89.0828	1.28659	FALSE	NA
DDA3937_RS09695	1	DDA3937_RS09695	NC_014500	2188960	2190855	+	NA	amidohydrolase	1896	0	118	179738	100	161675	0.5032	88	2.07084	94.7985	1.38597	FALSE	group_00228
DDA3937_RS19705	1	DDA3937_RS19705	NC_014500	4484565	4485323	+	NA	EAL domain-containing protein	759	0	30	29680	17	20977	0.5033	29	0.879412	39.1041	0.57297	FALSE	NA
DDA3937_RS23430	1	DDA3937_RS23430	NC_014500	3139082	3139228	+	NA	hypothetical protein	147	0	12	15995	9	11748	0.5034	5	2.40387	108.81	1.62069	FALSE	NA
DDA3937_RS19095	1	DDA3937_RS19095	NC_014500	4368643	4368912	-	NA	DUF1488 domain-containing protein	266	0	7	10614	7	10614	0.5037	7	1.03324	39.9023	0.594333	FALSE	group_03149
DDA3937_RS13145	1	DDA3937_RS13145	NC_014500	2997388	2997909	-	NA	23S rRNA accumulation protein YceD	522	0	16	7366	8	5348	0.5038	19	0.601734	14.1111	0.206762	FALSE	group_02576
DDA3937_RS02075	1	DDA3937_RS02075	NC_014500	465598	465855	-	NA	YjhX family toxin	258	0	22	40764	17	39361	0.5039	12	2.58711	158	2.30999	FALSE	NA
DDA3937_RS20165	1	DDA3937_RS20165	NC_014500	4595990	4596247	-	NA	acetolactate synthase 2 small subunit	258	0	18	42384	15	33476	0.5039	8	2.28274	164.279	2.4018	FALSE	group_03168
DDA3937_RS13775	1	DDA3937_RS13775	NC_014500	3139329	3139574	+	NA	helix-turn-helix transcriptional regulator	246	0	11	31554	11	31554	0.5041	6	1.75567	128.268	1.85253	FALSE	group_03810
DDA3937_RS05680	1	DDA3937_RS05680	NC_014500	1269414	1269875	+	NA	Lrp/AsnC family transcriptional regulator	462	0	29	34716	25	29214	0.5043	24	2.12463	75.1429	1.08526	FALSE	group_02716
DDA3937_RS08445	1	DDA3937_RS08445	NC_014500	1908280	1910478	+	NA	discoidin domain-containing protein	2199	0	165	247896	139	214995	0.5043	117	2.48185	112.731	1.62813	FALSE	group_00227
DDA3937_RS21700	1	DDA3937_RS21700	NC_014500	4006184	4007464	+	NA	diguanylate cyclase	1281	0	99	111411	80	89475	0.5043	70	2.45203	86.9719	1.27155	FALSE	NA
DDA3937_RS15635	1	DDA3937_RS15635	NC_014500	3581457	3581795	-	NA	nitrogen regulatory protein P-II	339	0	15	17460	10	14768	0.5044	12	1.15821	51.5044	0.753006	FALSE	group_02992
DDA3937_RS17220	1	DDA3937_RS17220	NC_014500	3923090	3923317	-	NA	30S ribosomal protein S18	228	0	0	0	0	0	0.5044	11	0	0	0	TRUE	group_03201
DDA3937_RS19510	1	DDA3937_RS19510	NC_014500	4438330	4438902	-	NA	peptidylprolyl isomerase A	573	0	19	22407	10	10096	0.5044	17	0.685221	39.1047	0.572979	FALSE	group_02485
DDA3937_RS19260	1	DDA3937_RS19260	NC_014500	4388488	4388820	-	NA	50S ribosomal protein L22	333	0	0	0	0	0	0.5045	12	0	0	0	TRUE	group_03040
DDA3937_RS21520	1	DDA3937_RS21520	NC_014500	4902076	4903284	-	NA	ATP-grasp domain-containing protein	1209	0	70	103461	50	78165	0.5045	63	1.62379	85.5757	1.25389	FALSE	NA
DDA3937_RS11320	1	DDA3937_RS11320	NC_014500	2572046	2572594	-	NA	YniB family protein	549	0	30	58218	27	54635	0.5046	18	1.93097	106.044	1.5538	FALSE	group_02562
DDA3937_RS01905	1	DDA3937_RS01905	NC_014500	426358	428049	+	NA	FAD-dependent oxidoreductase	1692	0	127	198130	89	139544	0.5053	80	2.06526	117.098	1.71577	FALSE	group_03717
DDA3937_RS05655	1	DDA3937_RS05655	NC_014500	1264374	1264646	+	NA	DNA-binding protein HU-beta	273	0	14	21006	14	21006	0.5055	8	2.0135	76.9451	1.13055	FALSE	group_03132
DDA3937_RS20190	1	DDA3937_RS20190	NC_014500	4601894	4602718	+	NA	HTH-type transcriptional regulator HdfR	825	0	48	33453	26	10722	0.5055	38	1.23738	40.5491	0.594143	FALSE	group_01730
DDA3937_RS13535	1	DDA3937_RS13535	NC_014500	3082706	3084406	-	NA	Tar ligand binding domain-containing protein	1701	0	79	97849	68	90256	0.5056	69	1.5696	57.5244	0.845201	FALSE	group_01239
DDA3937_RS16540	1	DDA3937_RS16540	NC_014500	3767542	3767901	-	NA	sigma factor-binding protein Crl	360	0	17	16436	16	16327	0.5056	14	1.74503	45.6556	0.670813	FALSE	group_02901
DDA3937_RS01625	1	DDA3937_RS01625	NC_014500	358037	358465	+	NA	50S ribosomal protein L13	429	0	1	218	1	218	0.5058	22	0.0915225	0.508159	0.00748674	TRUE	group_02751
DDA3937_RS13405	1	DDA3937_RS13405	NC_014500	3060095	3060511	+	NA	flagellar motor switch protein FliN	408	0	34	63425	25	54550	0.506	21	2.40583	155.453	2.31544	FALSE	group_02850
DDA3937_RS06260	1	DDA3937_RS06260	NC_014500	1403402	1403731	+	NA	multidrug efflux SMR transporter	330	0	29	55740	18	35341	0.5061	18	2.14163	168.909	2.51586	FALSE	NA
DDA3937_RS00900	1	DDA3937_RS00900	NC_014500	207918	208160	+	NA	cell division protein ZapB	243	0	8	19287	5	15592	0.5062	6	0.807884	79.3704	1.16937	FALSE	group_03211
DDA3937_RS03095	1	DDA3937_RS03095	NC_014500	682752	683636	+	NA	lipoprotein NlpI	885	0	65	78181	53	62344	0.5062	39	2.35135	88.3401	1.3158	FALSE	group_01514
DDA3937_RS12745	1	DDA3937_RS12745	NC_014500	2900378	2900614	+	NA	major outer membrane lipoprotein	237	0	5	703	1	9	0.5063	12	0.165667	2.96624	0.0445067	TRUE	group_03298
DDA3937_RS13855	1	DDA3937_RS13855	NC_014500	3151710	3152738	+	NA	type IV secretion system protein	1029	0	73	88735	60	64592	0.5063	51	2.2894	86.2342	1.28444	FALSE	group_01581
DDA3937_RS02990	1	DDA3937_RS02990	NC_014500	661717	662028	+	NA	50S ribosomal protein L21	312	0	0	0	0	0	0.5064	10	0	0	0	TRUE	group_03034
DDA3937_RS06055	1	DDA3937_RS06055	NC_014500	1363834	1364301	-	NA	thioredoxin-dependent thiol peroxidase	468	0	14	12423	12	11247	0.5064	13	1.00675	26.5449	0.395379	FALSE	group_02656
DDA3937_RS10115	1	DDA3937_RS10115	NC_014500	2281280	2281672	+	NA	hypothetical protein	393	0	10	13286	8	12705	0.5064	11	0.79925	33.8066	0.50354	FALSE	group_03295
DDA3937_RS04195	1	DDA3937_RS04195	NC_014500	929523	930359	+	NA	GPO family capsid scaffolding protein	837	0	35	29742	24	25335	0.5066	43	1.12583	35.5341	0.52927	FALSE	group_03754
DDA3937_RS16460	1	DDA3937_RS16460	NC_014500	3753639	3753932	-	NA	type I toxin-antitoxin system antitoxin YafN	294	0	0	0	0	0	0.5068	8	0	0	0	TRUE	NA
DDA3937_RS09145	1	DDA3937_RS09145	NC_014500	2055533	2055820	-	NA	50S ribosomal protein L25	288	0	1	134	0	0	0.5069	14	0	0.465278	0.00685498	TRUE	group_03097
DDA3937_RS16015	1	DDA3937_RS16015	NC_014500	3661292	3662086	+	NA	adenosylmethionine decarboxylase	795	0	53	89104	37	60022	0.5069	33	1.82734	112.081	1.64679	FALSE	group_01713
DDA3937_RS09660	1	DDA3937_RS09660	NC_014500	2179679	2180536	-	NA	formate transporter FocA	858	0	60	66793	46	49258	0.507	43	2.10502	77.8473	1.14693	FALSE	group_01714
DDA3937_RS03965	1	DDA3937_RS03965	NC_014500	886774	887124	-	NA	helix-turn-helix transcriptional regulator	351	0	20	25605	14	17422	0.5071	15	1.56605	72.9487	1.08655	FALSE	group_03336
DDA3937_RS15700	1	DDA3937_RS15700	NC_014500	3598182	3599699	-	NA	sensor domain-containing diguanylate cyclase	1518	0	115	197655	91	176120	0.5072	73	2.35372	130.208	1.93941	FALSE	group_00431
DDA3937_RS07275	1	DDA3937_RS07275	NC_014500	1641665	1642462	+	NA	class I SAM-dependent methyltransferase	798	0	50	53576	38	42682	0.5075	43	1.86967	67.1378	1	FALSE	group_01957
DDA3937_RS15785	1	DDA3937_RS15785	NC_014500	3615870	3616253	-	NA	autonomous glycyl radical cofactor GrcA	384	0	25	26265	13	9794	0.5078	16	1.32922	68.3984	1.00772	FALSE	group_02884
DDA3937_RS01750	1	DDA3937_RS01750	NC_014500	387838	388260	+	NA	DUF1249 family protein	422	0	38	44844	29	33336	0.5083	21	2.69818	106.265	1.56135	FALSE	group_02792
DDA3937_RS01370	1	DDA3937_RS01370	NC_014500	307385	307681	-	NA	DNA-binding transcriptional regulator Fis	297	0	12	4363	10	3438	0.5084	12	1.32199	14.6902	0.216432	FALSE	group_03079
DDA3937_RS10735	1	DDA3937_RS10735	NC_014500	2415199	2416161	+	NA	dicarboxylate transporter/tellurite-resistance protein TehA	963	0	49	45262	36	33176	0.5088	46	1.46778	47.001	0.690582	FALSE	group_03379
DDA3937_RS15705	1	DDA3937_RS15705	NC_014500	3600476	3601267	-	NA	cyclic-guanylate-specific phosphodiesterase	792	0	42	71050	28	37126	0.5088	26	1.38809	89.7096	1.3217	FALSE	group_01919
DDA3937_RS00335	1	DDA3937_RS00335	NC_014500	76813	78276	-	NA	AAA family ATPase	1447	0	29	20135	20	14684	0.5089	63	0.542684	13.915	0.205011	FALSE	NA
DDA3937_RS00940	1	DDA3937_RS00940	NC_014500	216863	217078	+	NA	50S ribosomal protein L31	216	0	3	1457	3	1457	0.5093	6	0.545322	6.74537	0.0993801	FALSE	group_03206
DDA3937_RS02955	1	DDA3937_RS02955	NC_014500	655534	655749	-	NA	30S ribosomal protein S21	216	0	0	0	0	0	0.5093	8	0	0	0	TRUE	group_03246
DDA3937_RS06135	1	DDA3937_RS06135	NC_014500	1377650	1377859	+	NA	twin-arginine translocase subunit TatE	210	0	14	38644	8	23503	0.5095	8	1.49574	184.019	2.74091	FALSE	group_03273
DDA3937_RS13615	1	DDA3937_RS13615	NC_014500	3101465	3101776	+	NA	phage holin family protein	301	0	12	8994	8	4894	0.5096	11	1.04354	29.8804	0.44023	FALSE	group_03077
DDA3937_RS04790	1	DDA3937_RS04790	NC_014500	1067091	1067498	+	NA	hypothetical protein	408	0	27	26918	19	18920	0.5098	21	1.82843	65.9755	0.972022	FALSE	NA
DDA3937_RS10210	1	DDA3937_RS10210	NC_014500	2302775	2303023	+	NA	GlsB/YeaQ/YmgE family stress response membrane protein	249	0	10	5891	7	3563	0.51	10	1.10378	23.6586	0.348565	FALSE	group_03169
DDA3937_RS11405	1	DDA3937_RS11405	NC_014500	2588786	2589085	-	NA	integration host factor subunit alpha	300	0	8	2494	5	1772	0.51	8	0.654386	8.31333	0.122481	FALSE	group_03059
DDA3937_RS06325	1	DDA3937_RS06325	NC_014500	1413581	1414027	-	NA	ferric iron uptake transcriptional regulator	447	0	7	3796	7	3796	0.5101	13	0.614859	8.49217	0.126489	FALSE	group_02686
DDA3937_RS21335	1	DDA3937_RS21335	NC_014500	4860486	4861571	+	NA	4-hydroxyphenylpyruvate dioxygenase	1086	0	38	52582	34	49556	0.5101	46	1.22923	48.418	0.733879	FALSE	group_01232
DDA3937_RS23020	1	DDA3937_RS23020	NC_014500	816227	816424	-	NA	hypothetical protein	198	0	10	10906	1	674	0.5101	8	0.198299	55.0808	0.834868	FALSE	NA
DDA3937_RS05695	1	DDA3937_RS05695	NC_014500	1273800	1274138	+	NA	P-II family nitrogen regulator	339	0	23	34798	12	10926	0.5103	14	1.38985	102.649	1.55587	FALSE	group_03012
DDA3937_RS01635	1	DDA3937_RS01635	NC_014500	359171	359797	+	NA	TetR/AcrR family transcriptional regulator	619	0	35	55070	33	52966	0.5104	29	2.09319	88.9661	1.34847	FALSE	NA
DDA3937_RS12250	1	DDA3937_RS12250	NC_014500	2782824	2784374	+	NA	L-lactate permease	1551	0	130	176386	102	145380	0.5106	83	2.5821	113.724	1.69389	FALSE	group_00569
DDA3937_RS20110	1	DDA3937_RS20110	NC_014500	4580674	4580955	+	NA	peptidylprolyl isomerase	282	0	12	7926	6	3726	0.5106	10	0.835386	28.1064	0.414094	FALSE	group_03060
DDA3937_RS21215	1	DDA3937_RS21215	NC_014500	4828975	4830153	-	NA	hypothetical protein	1179	0	58	62651	50	55692	0.5106	56	1.6651	53.1391	0.782903	FALSE	group_01085
DDA3937_RS08965	1	DDA3937_RS08965	NC_014500	2023283	2023648	-	NA	protease inhibitor I42 family protein	366	0	15	11895	7	4272	0.5109	13	0.750935	32.5	0.484079	FALSE	group_02935
DDA3937_RS02380	1	DDA3937_RS02380	NC_014500	527720	528298	+	NA	hypothetical protein	579	0	58	90324	42	66663	0.5112	39	2.8481	156	2.36451	FALSE	NA
DDA3937_RS13555	1	DDA3937_RS13555	NC_014500	3088217	3089104	-	NA	flagellar motor stator protein MotA	884	0	61	81891	37	53020	0.5113	36	1.64337	92.6369	1.45596	FALSE	group_01704
DDA3937_RS09565	1	DDA3937_RS09565	NC_014500	2154796	2155014	-	NA	translation initiation factor IF-1	219	0	0	0	0	0	0.5114	11	0	0	0	TRUE	group_03208
DDA3937_RS23420	1	DDA3937_RS23420	NC_014500	2043136	2043309	-	NA	hypothetical protein	158	0	11	17155	8	11735	0.5115	10	1.98801	108.576	1.6457	FALSE	NA
DDA3937_RS02150	1	DDA3937_RS02150	NC_014500	477762	478922	-	NA	AAA family ATPase	1157	0	7	3828	6	2459	0.5116	46	0.203612	3.30856	0.0501483	FALSE	group_03363
DDA3937_RS20655	1	DDA3937_RS20655	NC_014500	4698340	4698597	-	NA	helix-turn-helix domain-containing protein	258	0	11	17608	9	14588	0.5116	9	1.36965	68.2481	1.07265	FALSE	group_03805
DDA3937_RS04470	1	DDA3937_RS04470	NC_014500	987889	988443	+	NA	helix-turn-helix transcriptional regulator	555	0	32	62331	29	58974	0.5117	19	2.05159	112.308	1.76513	FALSE	group_02646
DDA3937_RS06720	1	DDA3937_RS06720	NC_014500	1500899	1503079	+	NA	tyrosine-protein kinase Wzc	2181	0	111	162320	87	141301	0.5117	82	1.56621	74.4246	1.16972	FALSE	group_00208
DDA3937_RS13195	1	DDA3937_RS13195	NC_014500	3007530	3008588	-	NA	rhodanese-related sulfurtransferase	1059	0	56	92394	47	74559	0.5118	45	1.74256	87.2465	1.37124	FALSE	group_01101
DDA3937_RS19125	1	DDA3937_RS19125	NC_014500	4372582	4373091	+	NA	peptide deformylase	510	0	2	238	0	0	0.5118	16	0	0.466667	0.00733455	TRUE	group_02622
DDA3937_RS06900	1	DDA3937_RS06900	NC_014500	1546032	1546367	+	NA	hypothetical protein	336	0	15	165766	10	9440	0.5119	12	1.16855	493.351	7.82885	FALSE	NA
DDA3937_RS17625	1	DDA3937_RS17625	NC_014500	4015165	4015752	+	NA	DUF4255 domain-containing protein	588	0	32	42505	24	30881	0.5119	29	1.60258	72.2874	1.14711	FALSE	group_02480
DDA3937_RS11440	1	DDA3937_RS11440	NC_014500	2596404	2596694	-	NA	YebO family protein	291	0	12	15013	8	8228	0.512	7	1.0794	51.5911	0.818684	FALSE	group_03186
DDA3937_RS21135	1	DDA3937_RS21135	NC_014500	4811447	4811737	-	NA	DUF3861 domain-containing protein	291	0	11	9310	4	4546	0.512	7	0.5397	31.9931	0.512727	FALSE	group_03082
DDA3937_RS19535	1	DDA3937_RS19535	NC_014500	4443119	4443946	-	NA	adenine-specific DNA-methyltransferase	828	0	0	0	0	0	0.5121	45	0	0	0	TRUE	group_01761
DDA3937_RS04160	1	DDA3937_RS04160	NC_014500	921828	922151	+	NA	DUF5405 family protein	319	0	19	27125	11	13964	0.5123	14	1.3539	85.0313	1.36273	FALSE	NA
DDA3937_RS13400	1	DDA3937_RS13400	NC_014500	3059086	3060102	+	NA	flagellar motor switch protein FliM	1009	0	69	124542	49	85528	0.5123	37	1.90673	123.431	1.95869	FALSE	group_01218
DDA3937_RS05215	1	DDA3937_RS05215	NC_014500	1163872	1164072	-	NA	YaeP family protein	187	0	21	21077	14	11238	0.5124	13	2.93949	112.711	1.80633	FALSE	group_03256
DDA3937_RS12690	1	DDA3937_RS12690	NC_014500	2884032	2885237	-	NA	type II secretion system F family protein	1198	0	67	82949	50	52217	0.5124	68	1.6387	69.2396	1.10964	FALSE	group_01437
DDA3937_RS13345	1	DDA3937_RS13345	NC_014500	3048711	3050165	+	NA	flagellar filament capping protein FliD	1455	0	76	70487	44	33185	0.5127	65	1.18734	48.4447	0.789714	FALSE	group_01680
DDA3937_RS15325	1	DDA3937_RS15325	NC_014500	3518610	3519590	+	NA	LacI family DNA-binding transcriptional regulator	981	0	56	82857	52	74567	0.5127	46	2.08123	84.4618	1.37684	FALSE	group_01463
DDA3937_RS17080	1	DDA3937_RS17080	NC_014500	3890097	3890447	+	NA	FlxA-like family protein	351	0	17	26642	7	8092	0.5128	7	0.783026	75.9031	1.21644	FALSE	group_03320
DDA3937_RS19090	1	DDA3937_RS19090	NC_014500	4368079	4368624	+	NA	gamma carbonic anhydrase family protein	546	0	37	57751	23	31188	0.5128	22	1.65394	105.771	1.6951	FALSE	group_02744
DDA3937_RS03820	1	DDA3937_RS03820	NC_014500	846764	847381	-	NA	TetR/AcrR family transcriptional regulator	618	0	6	3782	1	596	0.5129	21	0.0635326	6.11974	0.0980759	TRUE	group_02442
DDA3937_RS12085	1	DDA3937_RS12085	NC_014500	2748257	2748823	-	NA	DNA endonuclease SmrA	567	0	27	80230	25	79171	0.5132	18	1.73118	141.499	2.26769	FALSE	group_03779
DDA3937_RS01340	1	DDA3937_RS01340	NC_014500	299480	299701	+	NA	hypothetical protein	214	0	13	19573	13	19573	0.5135	10	2.38515	91.4626	1.45139	FALSE	NA
DDA3937_RS05600	1	DDA3937_RS05600	NC_014500	1250440	1250772	-	NA	cytochrome o ubiquinol oxidase subunit IV	332	0	4	954	4	954	0.5135	9	0.47305	2.87349	0.0460511	FALSE	group_03020
DDA3937_RS13185	1	DDA3937_RS13185	NC_014500	3006321	3006875	+	NA	cytochrome b	555	0	51	65599	42	60704	0.5135	37	2.97127	118.196	1.89423	FALSE	group_02469
DDA3937_RS13320	1	DDA3937_RS13320	NC_014500	3040312	3041493	-	NA	ATP-grasp domain-containing protein	1178	0	75	124348	64	93380	0.5135	50	2.13314	105.559	1.6917	FALSE	group_00885
DDA3937_RS12615	1	DDA3937_RS12615	NC_014500	2870161	2871147	+	NA	C40 family peptidase	987	0	50	55607	37	46510	0.5137	39	1.47187	56.3394	0.902904	FALSE	group_02230
DDA3937_RS12925	1	DDA3937_RS12925	NC_014500	2949234	2949782	-	NA	YcbK family protein	549	0	33	33099	30	31999	0.5137	30	2.14553	60.2896	0.956719	FALSE	group_02486
DDA3937_RS20075	1	DDA3937_RS20075	NC_014500	4568765	4569091	-	NA	thioredoxin TrxA	327	0	14	24212	9	21897	0.5138	9	1.08064	74.0428	1.17496	FALSE	group_02979
DDA3937_RS03175	1	DDA3937_RS03175	NC_014500	698097	698489	+	NA	antibiotic biosynthesis monooxygenase	393	0	22	44577	14	11599	0.514	15	1.39869	113.427	1.78273	FALSE	NA
DDA3937_RS09685	1	DDA3937_RS09685	NC_014500	2186509	2188218	+	NA	30S ribosomal protein S1	1710	0	2	377	2	377	0.514	52	0.0459218	0.220468	0.00346507	TRUE	group_00338
DDA3937_RS06850	1	DDA3937_RS06850	NC_014500	1533586	1534536	-	NA	DUF535 domain-containing protein	951	0	47	45363	40	38751	0.5142	36	1.65145	47.7003	0.723001	FALSE	NA
DDA3937_RS02575	1	DDA3937_RS02575	NC_014500	570451	571008	+	NA	polysaccharide export protein	558	0	35	29602	32	27564	0.5143	27	2.25165	53.0502	0.833783	FALSE	group_02523
DDA3937_RS03545	1	DDA3937_RS03545	NC_014500	780565	780774	+	NA	helix-turn-helix transcriptional regulator	210	0	7	8072	5	5768	0.5143	4	0.934837	38.4381	0.604127	FALSE	group_03260
DDA3937_RS13975	1	DDA3937_RS13975	NC_014500	3189619	3190563	-	NA	DUF1738 domain-containing protein	945	0	52	55104	40	46470	0.5143	37	1.66193	58.3111	0.916469	FALSE	group_03740
DDA3937_RS07300	1	DDA3937_RS07300	NC_014500	1646851	1647612	+	NA	ABC transporter ATP-binding protein	762	0	45	48019	37	43907	0.5144	36	1.90648	63.0171	1	FALSE	group_02156
DDA3937_RS07325	1	DDA3937_RS07325	NC_014500	1652293	1652778	+	NA	DUF2501 domain-containing protein	486	0	26	24422	15	16783	0.5144	20	1.21183	50.251	0.797419	FALSE	group_02800
DDA3937_RS16160	1	DDA3937_RS16160	NC_014500	3690259	3690606	-	NA	50S ribosomal protein L19	348	0	2	1273	1	430	0.5144	19	0.112825	3.65805	0.0574931	TRUE	group_02976
DDA3937_RS19465	1	DDA3937_RS19465	NC_014500	4425302	4427266	-	NA	PatA/PatG family cyanobactin maturation protease	1965	0	84	159006	69	146722	0.5145	88	1.37871	80.9191	1.2718	FALSE	group_00212
DDA3937_RS02060	1	DDA3937_RS02060	NC_014500	463565	464044	-	NA	GNAT family N-acetyltransferase	470	0	32	36725	23	30769	0.5146	24	1.92139	78.1383	1.22809	FALSE	group_02640
DDA3937_RS03785	1	DDA3937_RS03785	NC_014500	838308	838715	-	NA	DoxX family protein	408	0	37	86458	16	31867	0.5147	21	1.53973	211.907	3.2119	FALSE	group_03484
DDA3937_RS15300	1	DDA3937_RS15300	NC_014500	3513309	3513716	-	NA	phosphate-starvation-inducible protein PsiE	408	0	39	53913	35	50642	0.5147	19	3.36816	132.14	2.07682	FALSE	group_02902
DDA3937_RS11140	1	DDA3937_RS11140	NC_014500	2523063	2523977	-	NA	hemolysin	915	0	82	115807	61	86948	0.5148	48	2.61754	126.565	1.98921	FALSE	NA
DDA3937_RS13925	1	DDA3937_RS13925	NC_014500	3165867	3166103	-	NA	type II toxin-antitoxin system CcdA family antitoxin	237	0	15	16441	5	2851	0.5148	7	0.828337	69.3713	1.0903	FALSE	NA
DDA3937_RS02710	1	DDA3937_RS02710	NC_014500	599123	599524	-	NA	divalent cation tolerance protein CutA	377	0	32	81965	27	76289	0.5149	17	2.81195	217.414	3.41707	FALSE	group_03031
DDA3937_RS07585	1	DDA3937_RS07585	NC_014500	1713342	1713743	-	NA	hypothetical protein	402	0	3	2685	0	0	0.5149	13	0	6.6791	0.104975	TRUE	group_03448
DDA3937_RS10450	1	DDA3937_RS10450	NC_014500	2352890	2353522	+	NA	outer membrane protein OmpW	633	0	36	43082	30	33356	0.515	25	1.86081	68.06	1.06969	FALSE	group_02404
DDA3937_RS19210	1	DDA3937_RS19210	NC_014500	4384193	4384726	-	NA	50S ribosomal protein L6	534	0	0	0	0	0	0.515	26	0	0	0	TRUE	group_02545
DDA3937_RS01360	1	DDA3937_RS01360	NC_014500	302252	304177	+	NA	Clp protease ClpP	1922	0	118	232269	90	175431	0.5151	83	1.83855	120.848	1.8317	FALSE	NA
DDA3937_RS04945	1	DDA3937_RS04945	NC_014500	1109059	1109586	+	NA	RNA pyrophosphohydrolase	528	0	41	66434	30	49192	0.5152	24	2.23086	125.822	1.9071	FALSE	group_02466
DDA3937_RS11345	1	DDA3937_RS11345	NC_014500	2577218	2578108	+	NA	sugar ABC transporter permease	883	0	66	109964	40	82222	0.5152	48	1.77863	124.535	1.88759	FALSE	group_01570
DDA3937_RS21910	1	DDA3937_RS21910	NC_014500	905690	905920	-	NA	helix-turn-helix transcriptional regulator	231	0	12	15679	10	15544	0.5152	8	1.6997	67.8745	1.03432	FALSE	group_03473
DDA3937_RS09045	1	DDA3937_RS09045	NC_014500	2036689	2037210	-	NA	hypothetical protein	522	0	38	60506	25	42459	0.5153	23	1.88042	115.912	1.82177	FALSE	NA
DDA3937_RS22540	1	DDA3937_RS22540	NC_014500	4705985	4706401	-	NA	type VI secretion system PAAR protein	417	0	16	12471	15	9859	0.5156	21	1.41234	29.9065	0.474577	FALSE	group_03322
DDA3937_RS13045	1	DDA3937_RS13045	NC_014500	2980080	2980622	-	NA	alpha/beta hydrolase	543	0	29	40179	25	34032	0.5157	17	1.8077	73.9945	1.1742	FALSE	group_02452
DDA3937_RS19315	1	DDA3937_RS19315	NC_014500	4396489	4396959	-	NA	30S ribosomal protein S7	471	0	0	0	0	0	0.5159	19	0	0	0	TRUE	group_02691
DDA3937_RS04930	1	DDA3937_RS04930	NC_014500	1106413	1106631	-	NA	YgdI/YgdR family lipoprotein	219	0	8	20770	7	20546	0.516	9	1.25499	94.8402	1.44524	FALSE	group_03248
DDA3937_RS20930	1	DDA3937_RS20930	NC_014500	4757345	4758340	-	NA	D-xylose ABC transporter substrate-binding protein	996	0	45	58899	28	36116	0.5161	43	1.10378	59.1355	0.901146	FALSE	group_01342
DDA3937_RS13815	1	DDA3937_RS13815	NC_014500	3143143	3143727	+	NA	DUF2857 domain-containing protein	574	0	19	13840	13	9807	0.5162	20	0.889235	24.1115	0.365461	FALSE	group_02450
DDA3937_RS14440	1	DDA3937_RS14440	NC_014500	3308926	3309417	-	NA	colicin V production protein	492	0	36	57606	27	48144	0.5163	22	2.15469	117.085	1.77468	FALSE	group_02663
DDA3937_RS13435	1	DDA3937_RS13435	NC_014500	3063937	3065859	-	NA	flagellar hook-associated protein FlgK	1923	0	133	221096	95	174428	0.5164	84	1.93968	114.975	1.75206	FALSE	group_00303
DDA3937_RS05115	1	DDA3937_RS05115	NC_014500	1142010	1142735	+	NA	30S ribosomal protein S2	726	0	0	0	0	0	0.5165	22	0	0	0	TRUE	group_02039
DDA3937_RS08260	1	DDA3937_RS08260	NC_014500	1867527	1868252	+	NA	amino acid ABC transporter ATP-binding protein	726	0	29	27770	22	17643	0.5165	22	1.18979	38.2507	0.606989	FALSE	group_02201
DDA3937_RS11325	1	DDA3937_RS11325	NC_014500	2572846	2573178	-	NA	cupin domain-containing protein	333	0	20	38686	15	36093	0.5165	12	1.76861	116.174	1.84354	FALSE	group_02946
DDA3937_RS03060	1	DDA3937_RS03060	NC_014500	673736	674188	+	NA	ribosome maturation factor RimP	453	0	3	2071	3	2071	0.5166	19	0.260021	4.57174	0.0725477	FALSE	group_02752
DDA3937_RS13005	1	DDA3937_RS13005	NC_014500	2968290	2969795	+	NA	EAL domain-containing protein	1506	0	85	119164	68	95669	0.5166	52	1.77284	79.1262	1.25563	FALSE	group_00514
DDA3937_RS00095	1	DDA3937_RS00095	NC_014500	19780	20766	+	NA	serine/threonine protein kinase	987	0	67	115613	56	95642	0.5167	41	2.2277	117.136	1.84101	FALSE	group_01224
DDA3937_RS19225	1	DDA3937_RS19225	NC_014500	4385485	4386024	-	NA	50S ribosomal protein L5	540	0	0	0	0	0	0.5167	19	0	0	0	TRUE	group_02512
DDA3937_RS00620	1	DDA3937_RS00620	NC_014500	145336	145662	+	NA	DUF1820 family protein	327	0	23	47974	21	47215	0.5168	15	2.52149	146.709	2.2237	FALSE	group_03017
DDA3937_RS03020	1	DDA3937_RS03020	NC_014500	667230	667523	-	NA	ribosome assembly RNA-binding protein YhbY	294	0	2	3388	1	2277	0.517	4	0.133548	11.5238	0.171644	TRUE	group_03076
DDA3937_RS12720	1	DDA3937_RS12720	NC_014500	2891744	2893360	-	NA	carbohydrate porin	1617	0	111	168636	97	124693	0.517	78	2.3553	104.289	1.5365	FALSE	group_00372
DDA3937_RS23440	1	DDA3937_RS23440	NC_014500	3915654	3915800	-	NA	hypothetical protein	147	0	6	9353	6	9353	0.517	5	1.60258	63.6259	0.937405	FALSE	NA
DDA3937_RS19140	1	DDA3937_RS19140	NC_014500	4375477	4376853	+	NA	Trk system potassium transporter TrkA	1377	0	84	71664	64	57247	0.5171	65	1.82487	52.0436	0.775175	FALSE	group_00637
DDA3937_RS13550	1	DDA3937_RS13550	NC_014500	3087090	3088220	-	NA	flagellar motor protein MotB	1127	0	61	91178	54	82205	0.5172	47	1.88129	80.9033	1.20503	FALSE	group_01162
DDA3937_RS19550	1	DDA3937_RS19550	NC_014500	4446349	4446870	-	NA	shikimate kinase AroK	522	0	3	1431	1	319	0.5172	15	0.0752168	2.74138	0.0415515	TRUE	group_02586
DDA3937_RS03685	1	DDA3937_RS03685	NC_014500	814606	815904	-	NA	PAS domain-containing methyl-accepting chemotaxis protein	1299	0	68	97306	52	78788	0.5173	56	1.57174	74.9084	1.1415	FALSE	NA
DDA3937_RS00085	1	DDA3937_RS00085	NC_014500	18783	19358	-	NA	molybdenum cofactor guanylyltransferase MobA	568	0	34	46074	31	44091	0.5174	27	2.14288	81.1162	1.27489	FALSE	group_02474
DDA3937_RS05170	1	DDA3937_RS05170	NC_014500	1154163	1154618	+	NA	3-hydroxyacyl-ACP dehydratase FabZ	456	0	0	0	0	0	0.5175	15	0	0	0	TRUE	group_02681
DDA3937_RS06955	1	DDA3937_RS06955	NC_014500	1557550	1558920	+	NA	PAAR domain-containing protein	1370	0	112	129366	94	104418	0.5179	80	2.69397	94.4277	1.48411	FALSE	NA
DDA3937_RS14335	1	DDA3937_RS14335	NC_014500	3286603	3287046	-	NA	NADH-quinone oxidoreductase subunit A	444	0	1	1604	0	0	0.518	19	0	3.61261	0.0550514	TRUE	group_02791
DDA3937_RS05160	1	DDA3937_RS05160	NC_014500	1152491	1152988	+	NA	molecular chaperone Skp	498	0	5	3731	4	3614	0.5181	15	0.315367	7.49197	0.11775	FALSE	group_02745
DDA3937_RS04260	1	DDA3937_RS04260	NC_014500	939004	939333	+	NA	DUF2590 family protein	325	0	22	19937	12	12299	0.5182	15	1.44972	61.3446	0.93481	FALSE	group_03798
DDA3937_RS19250	1	DDA3937_RS19250	NC_014500	4387345	4387755	-	NA	50S ribosomal protein L16	410	0	1	3	1	3	0.5182	19	0.0957638	0.00731707	0.000110906	TRUE	group_02827
DDA3937_RS04275	1	DDA3937_RS04275	NC_014500	941148	942569	+	NA	phage tail protein	1421	0	92	170341	68	118554	0.5183	72	1.87888	119.874	1.81695	FALSE	group_03719
DDA3937_RS09135	1	DDA3937_RS09135	NC_014500	2053187	2053921	+	NA	response regulator transcription factor	735	0	41	83697	40	81252	0.5184	26	2.13677	113.873	1.726	FALSE	group_01998
DDA3937_RS06890	1	DDA3937_RS06890	NC_014500	1543903	1544388	-	NA	DNA starvation/stationary phase protection protein	486	0	21	23024	16	12342	0.5185	13	1.29261	47.3745	0.697972	FALSE	group_02677
DDA3937_RS08210	1	DDA3937_RS08210	NC_014500	1858562	1859398	+	NA	transporter substrate-binding domain-containing protein	837	0	25	31124	24	30818	0.5185	22	1.12583	37.1852	0.547852	FALSE	group_02237
DDA3937_RS17285	1	DDA3937_RS17285	NC_014500	3936591	3937211	+	NA	Fic family protein	599	0	32	69022	19	22238	0.5185	23	1.24541	115.229	1.69305	FALSE	group_02841
DDA3937_RS18015	1	DDA3937_RS18015	NC_014500	4110927	4111844	-	NA	UDP-3-O-acyl-N-acetylglucosamine deacetylase	918	0	1	751	0	0	0.5185	30	0	0.818083	0.0119869	TRUE	group_01433
DDA3937_RS15885	1	DDA3937_RS15885	NC_014500	3633041	3633385	-	NA	iron-sulfur cluster insertion protein ErpA	345	0	0	0	0	0	0.5188	15	0	0	0	TRUE	group_02950
DDA3937_RS17265	1	DDA3937_RS17265	NC_014500	3931453	3931878	-	NA	nitric oxide-sensing transcriptional repressor NsrR	426	0	29	31119	17	16338	0.5188	22	1.56684	73.0493	1.07035	FALSE	group_02794
DDA3937_RS01040	1	DDA3937_RS01040	NC_014500	240302	240850	-	NA	GNAT family N-acetyltransferase	549	0	49	71631	37	61521	0.5191	32	2.64615	130.475	1.91178	FALSE	NA
DDA3937_RS13660	1	DDA3937_RS13660	NC_014500	3107813	3109093	-	NA	cytochrome P450	1281	0	65	78185	46	54730	0.5191	44	1.40992	61.0343	0.896772	FALSE	NA
DDA3937_RS01350	1	DDA3937_RS01350	NC_014500	299906	301675	+	NA	DNA primase	1766	0	130	152460	102	127814	0.5192	95	2.26775	86.3307	1.27192	FALSE	group_03752
DDA3937_RS07345	1	DDA3937_RS07345	NC_014500	1654852	1656051	+	NA	multidrug effflux MFS transporter	1200	0	76	110708	66	103427	0.5192	58	2.15947	92.2567	1.35923	FALSE	NA
DDA3937_RS09590	1	DDA3937_RS09590	NC_014500	2161040	2161534	+	NA	leucine-responsive transcriptional regulator Lrp	495	0	18	14487	17	13706	0.5192	15	1.34843	29.2667	0.431188	FALSE	group_02605
DDA3937_RS14365	1	DDA3937_RS14365	NC_014500	3294780	3295274	-	NA	YfbU family protein	495	0	28	30887	22	26424	0.5192	19	1.74503	62.398	0.919315	FALSE	group_02571
DDA3937_RS19100	1	DDA3937_RS19100	NC_014500	4368909	4369736	-	NA	shikimate dehydrogenase	824	0	12	6022	8	2691	0.5193	26	0.381196	7.30825	0.10738	FALSE	group_01786
DDA3937_RS09440	1	DDA3937_RS09440	NC_014500	2128645	2128902	-	NA	GrxA family glutaredoxin	258	0	14	13165	7	5153	0.5194	8	1.06528	51.0271	0.751787	FALSE	group_03122
DDA3937_RS01470	1	DDA3937_RS01470	NC_014500	331263	331466	+	NA	AaeX family protein	204	0	11	11518	11	11518	0.5196	7	2.11713	56.4608	0.831841	FALSE	group_03257
DDA3937_RS08205	1	DDA3937_RS08205	NC_014500	1857355	1858272	-	NA	DMT family transporter	918	0	69	90297	56	77801	0.5196	42	2.39514	98.3627	1.44919	FALSE	group_02184
DDA3937_RS05140	1	DDA3937_RS05140	NC_014500	1146896	1147657	+	NA	(2E,6E)-farnesyl-diphosphate-specific ditrans,polycis-undecaprenyl-diphosphate synthase	762	0	0	0	0	0	0.5197	32	0	0	0	TRUE	group_01903
DDA3937_RS15730	1	DDA3937_RS15730	NC_014500	3603867	3604772	-	NA	GTPase Era	902	0	10	17855	0	0	0.5199	31	0	19.7949	0.290845	FALSE	group_01502
DDA3937_RS01000	1	DDA3937_RS01000	NC_014500	230602	231474	+	NA	glutamate racemase	817	0	36	28643	30	25882	0.52	40	1.44173	35.0588	0.515115	FALSE	group_01703
DDA3937_RS01180	1	DDA3937_RS01180	NC_014500	269940	270389	-	NA	Rsd/AlgQ family anti-sigma factor	450	0	29	66656	25	56295	0.52	12	2.18129	148.124	2.17638	FALSE	group_02738
DDA3937_RS18640	1	DDA3937_RS18640	NC_014500	4260947	4261819	-	NA	hypothetical protein	873	0	70	128771	53	100286	0.52	36	2.38367	147.504	2.16726	FALSE	NA
DDA3937_RS03580	1	DDA3937_RS03580	NC_014500	791741	792163	+	NA	hypothetical protein	423	0	34	56361	26	46638	0.5201	20	2.41334	133.241	1.96305	FALSE	group_02854
DDA3937_RS13220	1	DDA3937_RS13220	NC_014500	3014943	3016511	-	NA	glucan biosynthesis protein G	1561	0	52	44108	39	36500	0.5201	54	0.98095	28.2562	0.416302	FALSE	group_00352
DDA3937_RS19160	1	DDA3937_RS19160	NC_014500	4378625	4379614	-	NA	DNA-directed RNA polymerase subunit alpha	990	0	0	0	0	0	0.5202	40	0	0	0	TRUE	group_01291
DDA3937_RS21580	1	DDA3937_RS21580	NC_014500	4917225	4917695	-	NA	F0F1 ATP synthase subunit B	471	0	1	209	0	0	0.5202	9	0	0.443737	0.00676195	TRUE	group_02923
DDA3937_RS22930	1	DDA3937_RS22930	NC_014500	28121	28243	-	NA	YshB family small membrane protein	123	0	2	2275	0	0	0.5203	1	0	18.4959	0.281853	FALSE	group_03318
DDA3937_RS14975	1	DDA3937_RS14975	NC_014500	3436030	3437451	+	NA	MHS family MFS transporter	1422	0	63	68957	51	53924	0.5204	69	1.40817	48.493	0.738968	FALSE	group_00781
DDA3937_RS19170	1	DDA3937_RS19170	NC_014500	4380291	4380680	-	NA	30S ribosomal protein S11	390	0	0	0	0	0	0.5205	21	0	0	0	TRUE	group_02849
DDA3937_RS22495	1	DDA3937_RS22495	NC_014500	4370317	4370877	-	NA	topoisomerase DNA-binding C4 zinc finger domain-containing protein	553	0	37	64849	26	41490	0.5205	25	1.84601	117.268	1.84308	FALSE	group_02607
DDA3937_RS03045	1	DDA3937_RS03045	NC_014500	672899	673234	+	NA	preprotein translocase subunit SecG	336	0	8	6824	3	2319	0.5208	12	0.350564	20.3095	0.32091	FALSE	group_03061
DDA3937_RS05475	1	DDA3937_RS05475	NC_014500	1224009	1224344	+	NA	preprotein translocase subunit YajC	336	0	2	832	1	257	0.5208	10	0.116855	2.47619	0.0391262	TRUE	group_03027
DDA3937_RS08325	1	DDA3937_RS08325	NC_014500	1880723	1881490	+	NA	helix-turn-helix transcriptional regulator	768	0	45	43465	41	40013	0.5208	35	2.09608	56.5951	0.894256	FALSE	NA
DDA3937_RS13470	1	DDA3937_RS13470	NC_014500	3071764	3072435	-	NA	flagellar hook assembly protein FlgD	672	0	41	78001	32	55973	0.5208	29	1.86967	116.073	1.8243	FALSE	group_02367
DDA3937_RS13510	1	DDA3937_RS13510	NC_014500	3077599	3078750	-	NA	flagellar type III secretion system protein FlhB	1144	0	61	92486	51	77221	0.5208	42	1.75037	80.8444	1.27742	FALSE	group_00979
DDA3937_RS19245	1	DDA3937_RS19245	NC_014500	4387154	4387345	-	NA	50S ribosomal protein L29	190	0	0	0	0	0	0.5208	5	0	0	0	TRUE	group_03290
DDA3937_RS23060	1	DDA3937_RS23060	NC_014500	1246862	1247053	-	NA	hypothetical protein	175	0	16	17458	14	17264	0.5208	9	3.14105	99.76	1.59576	FALSE	NA
DDA3937_RS12735	1	DDA3937_RS12735	NC_014500	2897113	2897964	-	NA	transcriptional antiterminator BglG	852	0	49	66411	34	43241	0.5211	34	1.56684	77.9472	1.23692	FALSE	group_01766
DDA3937_RS00330	1	DDA3937_RS00330	NC_014500	76197	76829	-	NA	hypothetical protein	616	0	30	42265	26	40376	0.5213	30	1.65721	68.612	1.08878	FALSE	group_03766
DDA3937_RS08170	1	DDA3937_RS08170	NC_014500	1850483	1851232	+	NA	glucose 1-dehydrogenase	750	0	31	28377	19	15886	0.5213	38	0.994667	37.836	0.605224	FALSE	group_03472
DDA3937_RS19280	1	DDA3937_RS19280	NC_014500	4390269	4390874	-	NA	50S ribosomal protein L4	602	0	0	0	0	0	0.5215	17	0	0	0	TRUE	group_02422
DDA3937_RS03410	1	DDA3937_RS03410	NC_014500	744999	746894	-	NA	polysaccharide biosynthesis protein	1896	0	139	243756	111	200016	0.5216	82	2.29863	128.563	2.04013	FALSE	group_00261
DDA3937_RS13850	1	DDA3937_RS13850	NC_014500	3150747	3151463	+	NA	type IV secretion system protein	717	0	37	36846	30	27711	0.5216	25	1.64281	51.3891	0.822019	FALSE	group_02360
DDA3937_RS20315	1	DDA3937_RS20315	NC_014500	4625806	4626060	-	NA	Sec-independent protein translocase subunit TatA	255	0	16	23678	4	5744	0.5216	8	0.615893	92.8549	1.47349	FALSE	group_03200
DDA3937_RS05570	1	DDA3937_RS05570	NC_014500	1244139	1244642	+	NA	nuclear transport factor 2 family protein	504	0	25	22624	16	15657	0.5218	26	1.24645	44.8889	0.712329	FALSE	group_02953
DDA3937_RS00490	1	DDA3937_RS00490	NC_014500	115562	115789	-	NA	hypothetical protein	228	0	14	19280	10	11957	0.5219	9	1.72207	84.5614	1.35264	FALSE	NA
DDA3937_RS00945	1	DDA3937_RS00945	NC_014500	217195	217512	-	NA	met regulon transcriptional regulator MetJ	318	0	9	6269	5	4799	0.522	17	0.617345	19.7138	0.315342	FALSE	group_03009
DDA3937_RS03780	1	DDA3937_RS03780	NC_014500	837616	838251	-	NA	NAD(P)H-binding protein	636	0	34	44750	23	27718	0.522	25	1.41989	70.3616	1.1255	FALSE	group_03427
DDA3937_RS11435	1	DDA3937_RS11435	NC_014500	2594137	2596065	-	NA	threonine--tRNA ligase	1929	0	2	590	2	590	0.522	69	0.0407083	0.305858	0.0048925	TRUE	group_00191
DDA3937_RS21195	1	DDA3937_RS21195	NC_014500	4824660	4825820	-	NA	4Fe-4S cluster-binding domain-containing protein	1161	0	44	52318	37	36281	0.522	50	1.25128	45.0629	0.71509	FALSE	NA
DDA3937_RS16855	1	DDA3937_RS16855	NC_014500	3832703	3833518	+	NA	MetQ/NlpA family lipoprotein	816	0	36	50324	21	29237	0.5221	24	1.01045	61.6716	0.978649	FALSE	group_01835
DDA3937_RS06800	1	DDA3937_RS06800	NC_014500	1521807	1522796	+	NA	glycosyltransferase	990	0	37	57781	30	51448	0.5222	34	1.18979	58.3646	0.926172	FALSE	group_01332
DDA3937_RS08330	1	DDA3937_RS08330	NC_014500	1881658	1882128	-	NA	cyanase	471	0	22	47202	20	42360	0.5223	17	1.66723	100.217	1.60306	FALSE	NA
DDA3937_RS09650	1	DDA3937_RS09650	NC_014500	2176294	2177034	-	NA	pyruvate formate lyase 1-activating protein	741	0	50	77342	34	61837	0.5223	32	1.80155	104.375	1.64923	FALSE	group_01832
DDA3937_RS00250	1	DDA3937_RS00250	NC_014500	59516	60403	+	NA	carbohydrate ABC transporter permease	887	0	58	124844	54	121512	0.5225	37	2.39032	140.749	2.22396	FALSE	group_01741
DDA3937_RS16065	1	DDA3937_RS16065	NC_014500	3669241	3670641	+	NA	murein transglycosylase D	1401	0	58	49943	48	39158	0.5225	57	1.3452	35.6481	0.563274	FALSE	group_00595
DDA3937_RS21490	1	DDA3937_RS21490	NC_014500	4892454	4894769	+	NA	diguanylate cyclase	2316	0	104	174768	72	127731	0.5225	83	1.22062	75.4611	1.20707	FALSE	group_00130
DDA3937_RS21965	1	DDA3937_RS21965	NC_014500	1085647	1085868	+	NA	helix-turn-helix domain-containing protein	222	0	5	6152	2	1460	0.5225	9	0.353722	27.7117	0.444112	FALSE	group_03198
DDA3937_RS02615	1	DDA3937_RS02615	NC_014500	579529	580923	+	NA	DUF4832 domain-containing protein	1395	0	85	128193	73	114984	0.5226	68	2.05463	91.8946	1.47272	FALSE	group_00580
DDA3937_RS16240	1	DDA3937_RS16240	NC_014500	3702422	3702907	-	NA	recombination regulator RecX	486	0	40	60245	29	40522	0.5226	24	2.34286	123.961	1.98662	FALSE	group_02714
DDA3937_RS07495	1	DDA3937_RS07495	NC_014500	1692583	1693353	+	NA	YdcF family protein	771	0	33	50595	27	43213	0.5227	33	1.37497	65.6226	1.05168	FALSE	NA
DDA3937_RS21510	1	DDA3937_RS21510	NC_014500	4899876	4900862	-	NA	SUMF1/EgtB/PvdO family nonheme iron enzyme	987	0	62	98249	54	91372	0.5228	46	2.14814	99.5431	1.59529	FALSE	NA
DDA3937_RS20465	1	DDA3937_RS20465	NC_014500	4660283	4661485	-	NA	O-antigen ligase family protein	1202	0	78	89828	67	82640	0.5229	55	2.18855	74.7321	1.19541	FALSE	group_01114
DDA3937_RS03860	1	DDA3937_RS03860	NC_014500	859910	861085	-	NA	site-specific integrase	1176	0	64	116869	38	48978	0.523	47	1.26871	99.3784	1.58965	FALSE	NA
DDA3937_RS12680	1	DDA3937_RS12680	NC_014500	2883192	2883560	-	NA	type II secretion system protein	365	0	16	54726	11	47948	0.523	17	1.18327	149.934	2.39835	FALSE	group_03088
DDA3937_RS04755	1	DDA3937_RS04755	NC_014500	1058890	1059837	+	NA	efflux RND transporter periplasmic adaptor subunit	936	0	54	54180	43	42498	0.5232	40	1.80376	57.8846	0.927668	FALSE	group_03253
DDA3937_RS13970	1	DDA3937_RS13970	NC_014500	3189068	3189304	-	NA	type II toxin-antitoxin system CcdA family antitoxin	237	0	9	7916	6	7466	0.5232	8	0.994004	33.4008	0.535287	FALSE	group_03190
DDA3937_RS02995	1	DDA3937_RS02995	NC_014500	662048	662305	+	NA	50S ribosomal protein L27	258	0	1	111	0	0	0.5233	10	0	0.430233	0.00697619	TRUE	group_03143
DDA3937_RS19265	1	DDA3937_RS19265	NC_014500	4388835	4389113	-	NA	30S ribosomal protein S19	279	0	0	0	0	0	0.5233	8	0	0	0	TRUE	group_03091
DDA3937_RS22560	1	DDA3937_RS22560	NC_014500	4853100	4853357	+	NA	membrane protein insertion efficiency factor YidD	221	0	8	5806	8	5806	0.5233	13	1.42129	26.2715	0.428261	FALSE	group_03103
DDA3937_RS06110	1	DDA3937_RS06110	NC_014500	1373720	1374103	-	NA	ArsC family reductase	364	0	16	26046	12	23615	0.5234	16	1.29439	71.5549	1.16026	FALSE	group_02885
DDA3937_RS16580	1	DDA3937_RS16580	NC_014500	3775529	3776254	+	NA	murein L,D-transpeptidase	696	0	61	91214	50	74541	0.5234	33	2.82063	131.055	2.13637	FALSE	group_02122
DDA3937_RS20600	1	DDA3937_RS20600	NC_014500	4686467	4687786	+	NA	sulfotransferase family 2 domain-containing protein	1320	0	92	131955	66	91325	0.5235	52	1.96316	99.9659	1.62958	FALSE	group_00892
DDA3937_RS06525	1	DDA3937_RS06525	NC_014500	1457171	1457995	+	NA	cell division protein CpoB	825	0	35	47035	26	33021	0.5236	34	1.23738	57.0121	0.934099	FALSE	group_02639
DDA3937_RS10525	1	DDA3937_RS10525	NC_014500	2368406	2368999	-	NA	YolA family protein	594	0	35	57611	31	46965	0.5236	29	2.04909	96.9882	1.58908	FALSE	group_02359
DDA3937_RS13425	1	DDA3937_RS13425	NC_014500	3062016	3062798	+	NA	flagellar type III secretion system protein FliR	783	0	50	63117	40	51229	0.5236	39	2.00578	80.6092	1.31404	FALSE	group_02077
DDA3937_RS19285	1	DDA3937_RS19285	NC_014500	4390885	4391514	-	NA	50S ribosomal protein L3	630	0	0	0	0	0	0.5238	34	0	0	0	TRUE	group_02314
DDA3937_RS04660	1	DDA3937_RS04660	NC_014500	1028138	1029013	-	NA	queuosine precursor transporter	876	0	39	46591	31	35617	0.524	31	1.38945	53.1861	0.867005	FALSE	group_01726
DDA3937_RS01090	1	DDA3937_RS01090	NC_014500	245953	246450	+	NA	50S ribosomal protein L10	498	0	0	0	0	0	0.5241	14	0	0	0	TRUE	group_02701
DDA3937_RS10945	1	DDA3937_RS10945	NC_014500	2469913	2470452	+	NA	methylated-DNA--[protein]-cysteine S-methyltransferase	540	0	33	19483	25	14021	0.5241	30	1.81774	36.0796	0.578218	FALSE	group_02521
DDA3937_RS13875	1	DDA3937_RS13875	NC_014500	3155727	3156743	+	NA	P-type DNA transfer ATPase VirB11	1006	0	60	95196	48	52491	0.5241	44	1.87339	94.6282	1.51653	FALSE	group_01158
DDA3937_RS17700	1	DDA3937_RS17700	NC_014500	4037239	4038381	+	NA	AAA family ATPase	1135	0	24	15933	17	7422	0.5241	47	0.588083	14.0379	0.22455	FALSE	NA
DDA3937_RS08805	1	DDA3937_RS08805	NC_014500	1990957	1991616	-	NA	glutamine ABC transporter permease GlnP	656	0	57	100778	47	94287	0.5242	34	2.81306	153.625	2.46202	FALSE	group_02504
DDA3937_RS03885	1	DDA3937_RS03885	NC_014500	863499	863807	+	NA	CcdB family protein	309	0	20	28540	12	9600	0.5243	15	1.52478	92.3625	1.48022	FALSE	group_03459
DDA3937_RS02810	1	DDA3937_RS02810	NC_014500	617486	618160	-	NA	DedA family protein	675	0	32	83519	18	34188	0.5244	18	1.04702	123.732	1.98295	FALSE	group_02244
DDA3937_RS00145	1	DDA3937_RS00145	NC_014500	34898	35509	+	NA	glucose-1-phosphatase	612	0	42	86073	24	55754	0.5245	20	1.53973	140.642	2.25395	FALSE	group_02371
DDA3937_RS08090	1	DDA3937_RS08090	NC_014500	1834414	1835391	+	NA	chemotaxis protein CheV	978	0	65	138915	53	118855	0.5245	35	2.12776	142.04	2.27207	FALSE	group_01431
DDA3937_RS19790	1	DDA3937_RS19790	NC_014500	4507130	4507945	+	NA	hypothetical protein	816	0	58	150864	44	124918	0.5245	34	2.11713	184.882	2.95737	FALSE	group_02183
DDA3937_RS19905	1	DDA3937_RS19905	NC_014500	4534120	4534302	-	NA	lipoprotein	183	0	3	931	3	931	0.5246	5	0.643658	5.08743	0.0813785	FALSE	group_03280
DDA3937_RS01920	1	DDA3937_RS01920	NC_014500	431509	431973	-	NA	aspartate carbamoyltransferase regulatory subunit	465	0	24	41700	15	22528	0.5247	13	1.26655	89.6774	1.43448	FALSE	group_02679
DDA3937_RS11035	1	DDA3937_RS11035	NC_014500	2488646	2489737	+	NA	redox-regulated ATPase YchF	1092	0	51	64304	32	36536	0.5247	42	1.15057	58.8864	0.943724	FALSE	group_01051
DDA3937_RS13570	1	DDA3937_RS13570	NC_014500	3090792	3091946	+	NA	iron-containing alcohol dehydrogenase	1155	0	55	65860	47	56240	0.5247	48	1.59772	57.0216	0.912117	FALSE	NA
DDA3937_RS11215	1	DDA3937_RS11215	NC_014500	2548895	2549176	+	NA	cell division topological specificity factor MinE	282	0	2	764	0	0	0.5248	10	0	2.70922	0.0434184	TRUE	group_03121
DDA3937_RS13340	1	DDA3937_RS13340	NC_014500	3047223	3048068	-	NA	flagellin FliC	846	0	51	48613	33	21182	0.5248	44	1.53154	57.4622	0.931745	FALSE	group_02269
DDA3937_RS18435	1	DDA3937_RS18435	NC_014500	4212379	4213245	+	NA	MDR efflux pump AcrAB transcriptional activator RobA	863	0	77	288949	65	261587	0.5248	36	2.95725	334.819	5.42907	FALSE	group_01564
DDA3937_RS21855	1	DDA3937_RS21855	NC_014500	659028	659309	-	NA	helix-turn-helix domain-containing protein	282	0	22	37211	20	33471	0.5248	11	2.78462	131.954	2.13962	FALSE	group_03084
DDA3937_RS22555	1	DDA3937_RS22555	NC_014500	4852618	4852758	+	NA	50S ribosomal protein L34	141	0	0	0	0	0	0.5248	8	0	0	0	FALSE	group_03310
DDA3937_RS02015	1	DDA3937_RS02015	NC_014500	451957	453219	+	NA	integrase arm-type DNA-binding domain-containing protein	1263	0	75	154062	55	133673	0.5249	54	1.7098	121.981	1.97791	FALSE	NA
DDA3937_RS09155	1	DDA3937_RS09155	NC_014500	2057750	2057989	-	NA	YecH family protein	239	0	21	62747	19	56173	0.525	8	3.12134	262.54	4.25706	FALSE	group_03183
DDA3937_RS12255	1	DDA3937_RS12255	NC_014500	2784458	2785177	+	NA	(Fe-S)-binding protein	720	0	37	39022	32	34626	0.525	25	1.74503	54.1972	0.868573	FALSE	group_01991
DDA3937_RS16800	1	DDA3937_RS16800	NC_014500	3822812	3824110	-	NA	MFS transporter	1295	0	110	157938	92	135198	0.525	64	2.78935	121.96	1.95455	FALSE	group_00790
DDA3937_RS20495	1	DDA3937_RS20495	NC_014500	4666840	4667820	-	NA	glycosyltransferase	981	0	57	129935	32	76324	0.525	33	1.28076	132.452	2.14769	FALSE	NA
DDA3937_RS02670	1	DDA3937_RS02670	NC_014500	592379	592597	-	NA	type II toxin-antitoxin system antitoxin CcdA	219	0	5	2778	5	2778	0.5251	5	0.896419	12.6849	0.205685	FALSE	group_03217
DDA3937_RS01965	1	DDA3937_RS01965	NC_014500	439460	440527	+	NA	alpha/beta fold hydrolase	1068	0	71	134620	60	120603	0.5253	48	2.2058	126.049	2.04387	FALSE	group_01109
DDA3937_RS10680	1	DDA3937_RS10680	NC_014500	2405318	2405989	+	NA	ATP-dependent dethiobiotin synthetase BioD	672	0	48	61489	33	48580	0.5253	33	1.9281	91.5015	1.48369	FALSE	group_02219
DDA3937_RS19320	1	DDA3937_RS19320	NC_014500	4397056	4397430	-	NA	30S ribosomal protein S12	375	0	0	0	0	0	0.5253	23	0	0	0	TRUE	group_02877
DDA3937_RS21590	1	DDA3937_RS21590	NC_014500	4918050	4918841	-	NA	F0F1 ATP synthase subunit A	792	0	0	0	0	0	0.5253	19	0	0	0	TRUE	group_01882
DDA3937_RS01590	1	DDA3937_RS01590	NC_014500	350484	350738	+	NA	BolA family iron metabolism protein IbaG	255	0	7	12036	6	10036	0.5255	11	0.923839	47.2	0.756435	FALSE	group_03144
DDA3937_RS02580	1	DDA3937_RS02580	NC_014500	571011	573143	+	NA	polysaccharide biosynthesis tyrosine autokinase	2133	0	112	133346	92	95183	0.5256	84	1.69349	62.5157	1.01369	FALSE	group_00252
DDA3937_RS07420	1	DDA3937_RS07420	NC_014500	1676534	1677022	+	NA	DUF2442 domain-containing protein	489	0	14	18769	11	14819	0.5256	21	0.88322	38.3824	0.615123	FALSE	group_02759
DDA3937_RS13395	1	DDA3937_RS13395	NC_014500	3058592	3059080	+	NA	flagellar basal body-associated protein FliL	489	0	36	58936	23	41562	0.5256	24	1.84673	120.524	1.93153	FALSE	group_02968
DDA3937_RS09090	1	DDA3937_RS09090	NC_014500	2044847	2045293	-	NA	hypothetical protein	447	0	20	20016	14	14828	0.5257	25	1.22972	44.7785	0.726081	FALSE	NA
DDA3937_RS07015	1	DDA3937_RS07015	NC_014500	1574284	1574787	+	NA	type VI secretion system contractile sheath small subunit	504	0	24	21291	14	12930	0.5258	13	1.09064	42.244	0.67701	FALSE	group_02651
DDA3937_RS16150	1	DDA3937_RS16150	NC_014500	3688517	3689467	+	NA	class I SAM-dependent methyltransferase	951	0	58	93115	34	49322	0.5258	36	1.40373	97.9127	1.58765	FALSE	group_01695
DDA3937_RS16005	1	DDA3937_RS16005	NC_014500	3659942	3660289	+	NA	YacC family pilotin-like protein	348	0	10	9450	5	4520	0.5259	10	0.564126	27.1552	0.440319	FALSE	group_02955
DDA3937_RS16465	1	DDA3937_RS16465	NC_014500	3754034	3754651	-	NA	hypothetical protein	618	0	43	48164	31	29948	0.5259	29	1.96951	77.9353	1.24665	FALSE	NA
DDA3937_RS17290	1	DDA3937_RS17290	NC_014500	3937190	3937381	-	NA	hypothetical protein	170	0	1	697	1	697	0.526	6	0.23096	4.1	0.0655835	FALSE	group_03494
DDA3937_RS04705	1	DDA3937_RS04705	NC_014500	1036743	1037852	-	NA	SDR family oxidoreductase	1110	0	54	96436	45	86525	0.5261	36	1.59175	86.8793	1.38972	FALSE	group_01128
DDA3937_RS01200	1	DDA3937_RS01200	NC_014500	273161	273751	+	NA	YjaG family protein	591	0	38	95899	24	79085	0.5262	19	1.59444	162.266	2.56395	FALSE	group_02380
DDA3937_RS23350	1	DDA3937_RS23350	NC_014500	4239708	4240049	+	NA	hypothetical protein	342	0	21	24418	21	24418	0.5263	12	2.4109	71.3977	1.12815	FALSE	group_03468
DDA3937_RS06155	1	DDA3937_RS06155	NC_014500	1380356	1381567	-	NA	D-alanyl-D-alanine carboxypeptidase DacA	1212	0	86	155891	68	135902	0.5264	46	2.20288	128.623	2.03237	FALSE	group_00843
DDA3937_RS07305	1	DDA3937_RS07305	NC_014500	1647819	1648289	+	NA	MarR family transcriptional regulator	471	0	24	39566	11	21768	0.5265	15	0.916974	84.0042	1.32735	FALSE	group_02908
DDA3937_RS13600	1	DDA3937_RS13600	NC_014500	3097362	3097739	+	NA	cytochrome b562	378	0	15	16368	11	10649	0.5265	14	1.14258	43.3016	0.684206	FALSE	group_02991
DDA3937_RS06005	1	DDA3937_RS06005	NC_014500	1352596	1354116	-	NA	galactose/methyl galactoside ABC transporter ATP-binding protein MglA	1521	0	56	96260	36	72279	0.5266	34	0.929306	63.2873	1.01234	FALSE	group_00447
DDA3937_RS11355	1	DDA3937_RS11355	NC_014500	2579017	2580144	+	NA	sn-glycerol-3-phosphate ABC transporter ATP-binding protein UgpC	1128	0	40	43674	36	41473	0.5266	41	1.25308	38.7181	0.619334	FALSE	group_00987
DDA3937_RS17950	1	DDA3937_RS17950	NC_014500	4098298	4099161	+	NA	nucleoside-specific channel-forming protein Tsx	864	0	76	154080	53	123748	0.5266	42	2.4085	178.333	2.85262	FALSE	group_01468
DDA3937_RS21565	1	DDA3937_RS21565	NC_014500	4914206	4915069	-	NA	F0F1 ATP synthase subunit gamma	864	0	1	116	0	0	0.5266	35	0	0.134259	0.00214761	TRUE	group_01701
DDA3937_RS12170	1	DDA3937_RS12170	NC_014500	2765478	2765777	-	NA	hypothetical protein	300	0	6	3638	4	2941	0.5267	14	0.523509	12.1267	0.193978	FALSE	group_03087
DDA3937_RS17230	1	DDA3937_RS17230	NC_014500	3923648	3924040	-	NA	30S ribosomal protein S6	393	0	0	0	0	0	0.5267	12	0	0	0	TRUE	group_02874
DDA3937_RS19155	1	DDA3937_RS19155	NC_014500	4378192	4378584	-	NA	50S ribosomal protein L17	393	0	0	0	0	0	0.5267	15	0	0	0	TRUE	group_02889
DDA3937_RS19990	1	DDA3937_RS19990	NC_014500	4553067	4553402	-	NA	nuclear transport factor 2 family protein	336	0	6	12766	3	10469	0.5268	8	0.350564	37.994	0.600342	FALSE	group_03025
DDA3937_RS23120	1	DDA3937_RS23120	NC_014500	1890915	1891829	+	NA	alpha/beta fold hydrolase	915	0	60	95386	36	43948	0.5268	38	1.54478	104.247	1.58858	FALSE	group_03384
DDA3937_RS00010	1	DDA3937_RS00010	NC_014500	567	1031	-	NA	transcriptional regulator AsnC	465	0	31	91502	24	70024	0.5269	14	2.02649	196.778	2.99864	FALSE	group_02715
DDA3937_RS07115	1	DDA3937_RS07115	NC_014500	1600759	1602318	+	NA	GGDEF domain-containing protein	1560	0	75	113423	55	86407	0.5269	68	1.38428	72.7071	1.10796	FALSE	group_00545
DDA3937_RS13360	1	DDA3937_RS13360	NC_014500	3051224	3051538	-	NA	flagellar hook-basal body complex protein FliE	315	0	11	17750	3	4578	0.527	10	0.373935	56.3492	0.890371	FALSE	group_03086
DDA3937_RS14270	1	DDA3937_RS14270	NC_014500	3269347	3271530	-	NA	multicopper oxidase family protein	2184	0	99	132296	87	116440	0.527	88	1.56405	60.5751	0.957144	FALSE	group_00150
DDA3937_RS12280	1	DDA3937_RS12280	NC_014500	2792372	2792629	-	NA	YnbE family lipoprotein	258	0	7	3398	7	3398	0.5271	5	1.06528	13.1705	0.207617	FALSE	group_03258
DDA3937_RS16190	1	DDA3937_RS16190	NC_014500	3694860	3695375	-	NA	S-ribosylhomocysteine lyase	516	0	33	44694	20	24232	0.5271	19	1.52183	86.6163	1.36862	FALSE	group_02511
DDA3937_RS02145	1	DDA3937_RS02145	NC_014500	477142	477765	-	NA	DUF4276 family protein	620	0	41	102518	27	75280	0.5272	25	1.70985	165.352	2.61271	FALSE	group_03417
DDA3937_RS02625	1	DDA3937_RS02625	NC_014500	581656	581949	+	NA	DUF1778 domain-containing protein	294	0	5	3785	4	1482	0.5272	8	0.534193	12.8741	0.203424	FALSE	NA
DDA3937_RS08320	1	DDA3937_RS08320	NC_014500	1879882	1880607	-	NA	type 1 glutamine amidotransferase	726	0	50	73294	36	38904	0.5275	27	1.94693	100.956	1.5952	FALSE	NA
DDA3937_RS15765	1	DDA3937_RS15765	NC_014500	3610809	3611384	-	NA	RNA polymerase sigma factor RpoE	576	0	65	123032	52	110595	0.5278	30	3.54459	213.597	3.36709	FALSE	group_02448
DDA3937_RS16045	1	DDA3937_RS16045	NC_014500	3666356	3667090	-	NA	DNA polymerase III subunit epsilon	688	0	6	5941	1	907	0.5279	35	0.0570685	8.63517	0.136123	TRUE	group_02044
DDA3937_RS06690	1	DDA3937_RS06690	NC_014500	1493054	1493695	+	NA	uridine kinase	642	0	27	48907	23	44344	0.528	19	1.40662	76.1791	1.20087	FALSE	group_02284
DDA3937_RS11190	1	DDA3937_RS11190	NC_014500	2545352	2545798	-	NA	YcgN family cysteine cluster protein	447	0	19	20967	18	19994	0.528	11	1.58107	46.906	0.74116	FALSE	NA
DDA3937_RS03280	1	DDA3937_RS03280	NC_014500	717574	717840	+	NA	FAD assembly factor SdhE	247	0	9	10451	5	4548	0.5281	7	0.794801	42.3117	0.666992	FALSE	group_03105
DDA3937_RS04345	1	DDA3937_RS04345	NC_014500	954736	955320	+	NA	GDP-mannose pyrophosphatase NudK	585	0	41	120530	35	104901	0.5282	23	2.34908	206.034	3.24787	FALSE	group_02351
DDA3937_RS11340	1	DDA3937_RS11340	NC_014500	2575542	2577173	+	NA	pectate disaccharide-lyase	1632	0	68	70828	56	62094	0.5282	63	1.34727	43.3995	0.66135	FALSE	group_00306
DDA3937_RS19205	1	DDA3937_RS19205	NC_014500	4383830	4384183	-	NA	50S ribosomal protein L18	354	0	0	0	0	0	0.5282	18	0	0	0	TRUE	group_02994
DDA3937_RS02885	1	DDA3937_RS02885	NC_014500	637342	637818	+	NA	ATP-independent periplasmic protein-refolding chaperone	477	0	27	60485	20	32470	0.5283	14	1.64625	126.803	1.93124	FALSE	group_02853
DDA3937_RS03015	1	DDA3937_RS03015	NC_014500	666628	667104	+	NA	transcription elongation factor GreA	477	0	17	14713	14	10480	0.5283	15	1.15238	30.8449	0.46814	FALSE	group_02732
DDA3937_RS06180	1	DDA3937_RS06180	NC_014500	1386458	1386775	-	NA	ribosome silencing factor	318	0	5	9558	4	8369	0.5283	8	0.493876	30.0566	0.456177	FALSE	group_03023
DDA3937_RS16755	1	DDA3937_RS16755	NC_014500	3811842	3812354	+	NA	transcriptional repressor MprA	513	0	23	25128	17	22051	0.5283	13	1.30112	48.9825	0.722768	FALSE	group_02590
DDA3937_RS11065	1	DDA3937_RS11065	NC_014500	2495870	2496448	-	NA	YceI family protein	579	0	32	46268	26	42185	0.5285	21	1.76311	79.9102	1.21282	FALSE	group_03421
DDA3937_RS13230	1	DDA3937_RS13230	NC_014500	3019098	3020762	-	NA	MCP four helix bundle domain-containing protein	1665	0	45	51882	37	38477	0.5285	67	0.872515	31.1604	0.474581	FALSE	group_00917
DDA3937_RS13415	1	DDA3937_RS13415	NC_014500	3060963	3061700	+	NA	flagellar type III secretion system pore protein FliP	738	0	41	56623	26	31077	0.5285	29	1.38325	76.7249	1.16919	FALSE	group_02179
DDA3937_RS01070	1	DDA3937_RS01070	NC_014500	243393	243776	+	NA	preprotein translocase subunit SecE	384	0	0	0	0	0	0.5286	16	0	0	0	TRUE	group_02943
DDA3937_RS03025	1	DDA3937_RS03025	NC_014500	667682	668311	+	NA	23S rRNA (uridine(2552)-2'-O)-methyltransferase RlmE	630	0	21	17663	18	12498	0.5286	27	1.1218	28.0365	0.427239	FALSE	group_02285
DDA3937_RS14540	1	DDA3937_RS14540	NC_014500	3329950	3330579	-	NA	glutathione S-transferase family protein	630	0	43	44774	35	38592	0.5286	25	2.18129	71.0698	1.08241	FALSE	group_03137
DDA3937_RS00965	1	DDA3937_RS00965	NC_014500	222718	223449	-	NA	glutathione peroxidase	732	0	43	173350	37	143853	0.5287	27	1.98461	236.817	3.60679	FALSE	group_01985
DDA3937_RS02965	1	DDA3937_RS02965	NC_014500	657055	657525	-	NA	transcriptional regulator ArgR	471	0	26	52540	9	6467	0.5287	16	0.750251	111.55	1.69893	FALSE	group_02722
DDA3937_RS06445	1	DDA3937_RS06445	NC_014500	1439063	1439410	+	NA	succinate dehydrogenase membrane anchor subunit	340	0	33	107654	26	90997	0.5287	16	3.00248	316.629	4.82235	FALSE	group_03006
DDA3937_RS00200	1	DDA3937_RS00200	NC_014500	48677	50359	+	NA	kdo(2)-lipid A phosphoethanolamine 7''-transferase	1683	0	114	229288	90	177837	0.5288	70	2.09963	136.238	2.14542	FALSE	group_00345
DDA3937_RS10970	1	DDA3937_RS10970	NC_014500	2475997	2476947	+	NA	DUF1471 domain-containing protein	951	0	60	101818	40	64150	0.5289	40	1.65145	107.064	1.68773	FALSE	group_01537
DDA3937_RS00430	1	DDA3937_RS00430	NC_014500	100743	101156	+	NA	heat shock chaperone IbpA	414	0	15	16113	10	12886	0.529	13	0.948385	38.9203	0.61353	FALSE	group_02801
DDA3937_RS19065	1	DDA3937_RS19065	NC_014500	4361219	4362148	-	NA	homoserine O-succinyltransferase	930	0	47	56104	40	43311	0.529	33	1.68874	60.3269	0.950978	FALSE	group_01329
DDA3937_RS15165	1	DDA3937_RS15165	NC_014500	3481493	3481921	-	NA	universal stress protein	429	0	22	50652	8	14113	0.5291	12	0.73218	118.07	1.86122	FALSE	group_02831
DDA3937_RS22290	1	DDA3937_RS22290	NC_014500	2867639	2867878	-	NA	DUF1289 domain-containing protein	240	0	1	1167	1	1167	0.5292	3	0.163596	4.8625	0.0765728	TRUE	group_03166
DDA3937_RS11175	1	DDA3937_RS11175	NC_014500	2541208	2542743	+	NA	SpoVR family protein	1536	0	87	155769	62	88532	0.5293	54	1.58484	101.412	1.54453	FALSE	group_00369
DDA3937_RS20230	1	DDA3937_RS20230	NC_014500	4608816	4609355	-	NA	menaquinone-dependent protoporphyrinogen IX dehydrogenase	540	0	10	9250	3	1097	0.5296	22	0.218129	17.1296	0.259981	FALSE	group_02500
DDA3937_RS14155	1	DDA3937_RS14155	NC_014500	3241473	3242750	-	NA	type II toxin-antitoxin system HipA family toxin	1267	0	64	139355	43	102400	0.5297	43	1.33253	109.988	1.66932	FALSE	NA
DDA3937_RS12785	1	DDA3937_RS12785	NC_014500	2908358	2908759	+	NA	hypothetical protein	402	0	27	22384	23	21554	0.5299	14	2.2464	55.6816	0.845094	FALSE	group_02820
DDA3937_RS19255	1	DDA3937_RS19255	NC_014500	4387769	4388470	-	NA	30S ribosomal protein S3	702	0	0	0	0	0	0.5299	27	0	0	0	TRUE	group_02115
DDA3937_RS04305	1	DDA3937_RS04305	NC_014500	947711	948193	-	NA	SsrA-binding protein SmpB	483	0	25	26173	20	21527	0.53	17	1.6258	54.1884	0.822431	FALSE	group_02624
DDA3937_RS04680	1	DDA3937_RS04680	NC_014500	1032356	1032889	+	NA	TIGR00645 family protein	534	0	21	21705	9	9858	0.53	13	0.661739	40.6461	0.616896	FALSE	group_02577
DDA3937_RS07715	1	DDA3937_RS07715	NC_014500	1740194	1742308	+	NA	TonB-dependent receptor	2115	0	113	143335	99	128419	0.53	104	1.83785	67.7707	1.02857	FALSE	group_00171
DDA3937_RS09655	1	DDA3937_RS09655	NC_014500	2177340	2179622	-	NA	formate C-acetyltransferase	2283	0	125	183962	104	154941	0.53	91	1.7886	80.5791	1.22297	FALSE	group_00123
DDA3937_RS12695	1	DDA3937_RS12695	NC_014500	2885230	2886708	-	NA	Flp pilus assembly complex ATPase component TadA	1470	0	82	138851	63	111057	0.5301	59	1.68271	94.4565	1.43359	FALSE	group_00625
DDA3937_RS09245	1	DDA3937_RS09245	NC_014500	2078591	2079301	+	NA	hypothetical protein	711	0	43	55326	34	41941	0.5302	28	1.87756	77.8143	1.1482	FALSE	NA
DDA3937_RS13285	1	DDA3937_RS13285	NC_014500	3031712	3033316	+	NA	MCP four helix bundle domain-containing protein	1605	0	78	176729	61	128848	0.5302	56	1.49224	110.112	1.62477	FALSE	group_00965
DDA3937_RS13545	1	DDA3937_RS13545	NC_014500	3085057	3087072	-	NA	chemotaxis protein CheA	2016	0	100	136735	77	114600	0.5303	64	1.49963	67.8249	1.0008	FALSE	group_00262
DDA3937_RS01575	1	DDA3937_RS01575	NC_014500	348762	349385	+	NA	outer membrane lipid asymmetry maintenance protein MlaD	624	0	42	55271	38	53504	0.5304	28	2.39103	88.5753	1.30699	FALSE	group_02580
DDA3937_RS04910	1	DDA3937_RS04910	NC_014500	1099725	1100069	+	NA	YggL family protein	345	0	11	7745	6	3176	0.5304	9	0.682838	22.4493	0.331253	FALSE	group_02982
DDA3937_RS09460	1	DDA3937_RS09460	NC_014500	2131872	2132981	+	NA	spermidine/putrescine ABC transporter substrate-binding protein PotF	1110	0	66	108015	52	95298	0.5306	45	1.83936	97.3108	1.47691	FALSE	group_00990
DDA3937_RS11180	1	DDA3937_RS11180	NC_014500	2542821	2543540	-	NA	fatty acid metabolism transcriptional regulator FadR	720	0	39	41221	28	22679	0.5306	33	1.5269	57.2514	0.868919	FALSE	group_02091
DDA3937_RS12625	1	DDA3937_RS12625	NC_014500	2873212	2874372	+	NA	cyclopropane fatty acyl phospholipid synthase	1161	0	91	143350	63	95115	0.5306	54	2.13056	123.471	1.8805	FALSE	group_01163
DDA3937_RS13430	1	DDA3937_RS13430	NC_014500	3062975	3063904	-	NA	flagellar hook-associated protein FlgL	930	0	55	78972	33	42436	0.5307	47	1.39321	84.9161	1.33723	FALSE	group_01700
DDA3937_RS12725	1	DDA3937_RS12725	NC_014500	2893493	2894890	-	NA	6-phospho-beta-glucosidase	1398	0	86	108756	70	96140	0.5308	65	1.96597	77.794	1.22507	FALSE	group_00488
DDA3937_RS10980	1	DDA3937_RS10980	NC_014500	2477935	2478744	-	NA	tetratricopeptide repeat-containing protein	810	0	23	55869	12	33646	0.5309	25	0.581676	68.9741	1.08618	FALSE	group_01839
DDA3937_RS13475	1	DDA3937_RS13475	NC_014500	3072448	3072852	-	NA	flagellar basal body rod protein FlgC	405	0	22	22066	14	13630	0.5309	17	1.35724	54.484	0.829805	FALSE	group_02852
DDA3937_RS19200	1	DDA3937_RS19200	NC_014500	4383315	4383815	-	NA	30S ribosomal protein S5	501	0	0	0	0	0	0.5309	19	0	0	0	TRUE	group_02641
DDA3937_RS15830	1	DDA3937_RS15830	NC_014500	3620407	3620841	+	NA	DoxX family protein	435	0	31	44320	23	32265	0.531	22	2.07598	101.885	1.55174	FALSE	NA
DDA3937_RS19310	1	DDA3937_RS19310	NC_014500	4394282	4396396	-	NA	elongation factor G	2115	0	0	0	0	0	0.531	81	0	0	0	TRUE	group_00156
DDA3937_RS06750	1	DDA3937_RS06750	NC_014500	1508709	1509572	+	NA	dTDP-4-dehydrorhamnose reductase	860	0	46	43650	41	37418	0.5312	39	1.87185	50.7558	0.770334	FALSE	group_02170
DDA3937_RS08300	1	DDA3937_RS08300	NC_014500	1876386	1876961	+	NA	ABATE domain-containing protein	576	0	23	28453	21	24026	0.5312	18	1.43147	49.3976	0.728893	FALSE	NA
DDA3937_RS11995	1	DDA3937_RS11995	NC_014500	2730081	2730272	+	NA	YebW family protein	192	0	12	39377	11	24755	0.5312	7	2.24945	205.089	3.02621	FALSE	group_03233
DDA3937_RS13310	1	DDA3937_RS13310	NC_014500	3037905	3038990	-	NA	FkbM family methyltransferase	1086	0	50	52001	31	31381	0.5313	44	1.12077	47.8831	0.726733	FALSE	group_01058
DDA3937_RS06225	1	DDA3937_RS06225	NC_014500	1394887	1395810	-	NA	glutamate/aspartate ABC transporter substrate-binding protein	924	0	25	20823	9	3621	0.5314	31	0.382433	22.5357	0.332529	FALSE	group_01491
DDA3937_RS09025	1	DDA3937_RS09025	NC_014500	2033503	2033754	-	NA	DUF4224 domain-containing protein	252	0	14	15157	12	12800	0.5317	7	1.86967	60.1468	0.887505	FALSE	NA
DDA3937_RS13465	1	DDA3937_RS13465	NC_014500	3070498	3071697	-	NA	flagellar hook protein FlgE	1200	0	102	169204	88	151401	0.5317	63	2.8793	141.003	2.14004	FALSE	group_01123
DDA3937_RS16520	1	DDA3937_RS16520	NC_014500	3763439	3764653	-	NA	tyrosine-type recombinase/integrase	1215	0	63	80054	43	45902	0.5317	47	1.38956	65.8881	1	FALSE	group_03401
DDA3937_RS10370	1	DDA3937_RS10370	NC_014500	2336702	2337346	+	NA	YchE family NAAT transporter	645	0	25	27023	19	18007	0.5318	20	1.15659	41.8961	0.635868	FALSE	group_02324
DDA3937_RS15115	1	DDA3937_RS15115	NC_014500	3467159	3468442	+	NA	HAAAP family serine/threonine permease	1284	0	34	23209	22	12456	0.5319	48	0.672733	18.0755	0.274337	FALSE	group_00849
DDA3937_RS08270	1	DDA3937_RS08270	NC_014500	1869345	1870562	-	NA	dienelactone hydrolase family protein	1218	0	69	73163	61	67238	0.532	52	1.96638	60.0681	0.91167	FALSE	group_03366
DDA3937_RS03475	1	DDA3937_RS03475	NC_014500	761195	761506	-	NA	DUF485 domain-containing protein	308	0	19	27617	18	26581	0.5321	13	2.2946	89.6656	1.36563	FALSE	group_03062
DDA3937_RS05640	1	DDA3937_RS05640	NC_014500	1259602	1260225	+	NA	ATP-dependent Clp endopeptidase proteolytic subunit ClpP	624	0	47	87455	30	60304	0.5321	25	1.88765	140.152	2.20706	FALSE	group_02293
DDA3937_RS16850	1	DDA3937_RS16850	NC_014500	3831987	3832640	+	NA	methionine ABC transporter permease MetI	646	0	56	109866	51	106816	0.5321	32	3.09972	170.071	2.65759	FALSE	group_02537
DDA3937_RS13140	1	DDA3937_RS13140	NC_014500	2997201	2997371	-	NA	50S ribosomal protein L32	171	0	11	5558	6	2866	0.5322	10	1.37765	32.5029	0.495028	FALSE	group_03284
DDA3937_RS18450	1	DDA3937_RS18450	NC_014500	4214494	4214835	-	NA	trp operon repressor	342	0	20	20905	13	16798	0.5322	10	1.49246	61.1257	0.927721	FALSE	group_03035
DDA3937_RS19345	1	DDA3937_RS19345	NC_014500	4399533	4401176	+	NA	phosphoethanolamine transferase EptA	1640	0	112	183106	85	146064	0.5322	68	2.03498	111.65	1.69454	FALSE	group_00357
DDA3937_RS03000	1	DDA3937_RS03000	NC_014500	662446	663390	+	NA	DMT family transporter	945	0	58	107933	54	101068	0.5323	37	2.24361	114.215	1.68531	FALSE	group_01554
DDA3937_RS05820	1	DDA3937_RS05820	NC_014500	1303913	1304284	-	NA	hypothetical protein	372	0	13	20652	11	19509	0.5323	10	1.16101	55.5161	0.842582	FALSE	NA
DDA3937_RS13580	1	DDA3937_RS13580	NC_014500	3094066	3094266	-	NA	protein DsrB	201	0	8	16830	4	6069	0.5323	6	0.781356	83.7313	1.23551	FALSE	group_03255
DDA3937_RS15515	1	DDA3937_RS15515	NC_014500	3555480	3555680	-	NA	Fe-S cluster assembly protein IscX	201	0	6	5735	5	1948	0.5323	5	0.976695	28.5323	0.421013	FALSE	group_03237
DDA3937_RS17990	1	DDA3937_RS17990	NC_014500	4106326	4106511	+	NA	DNA gyrase inhibitor YacG	186	0	6	6419	3	5065	0.5323	6	0.633277	34.5108	0.523779	FALSE	group_03270
DDA3937_RS08175	1	DDA3937_RS08175	NC_014500	1851248	1852096	+	NA	transketolase	845	0	50	69801	41	58962	0.5324	37	1.90508	82.6047	1.25371	FALSE	NA
DDA3937_RS05560	1	DDA3937_RS05560	NC_014500	1241986	1242477	+	NA	YajQ family cyclic di-GMP-binding protein	492	0	6	3110	4	2703	0.5325	9	0.319213	6.32114	0.0962726	FALSE	group_02711
DDA3937_RS05580	1	DDA3937_RS05580	NC_014500	1246402	1246878	-	NA	MBL fold metallo-hydrolase	460	0	41	58836	38	56177	0.5325	18	3.24348	127.904	1.94802	FALSE	NA
DDA3937_RS09805	1	DDA3937_RS09805	NC_014500	2213332	2214084	+	NA	flagellar brake protein	753	0	41	59392	32	44225	0.5325	24	1.66855	78.8738	1.21302	FALSE	group_02100
DDA3937_RS19340	1	DDA3937_RS19340	NC_014500	4398628	4399350	-	NA	transcriptional regulator	722	0	32	28770	17	12510	0.5325	22	0.924479	39.8476	0.622673	FALSE	group_02065
DDA3937_RS05120	1	DDA3937_RS05120	NC_014500	1142861	1143718	+	NA	elongation factor Ts	858	0	2	59	1	17	0.5326	24	0.0457613	0.0687646	0.00107454	TRUE	group_01782
DDA3937_RS12855	1	DDA3937_RS12855	NC_014500	2929962	2930969	-	NA	quinone-dependent dihydroorotate dehydrogenase	1008	0	54	66184	36	33326	0.5327	49	1.40226	65.6587	1.02601	FALSE	group_01246
DDA3937_RS13685	1	DDA3937_RS13685	NC_014500	3117730	3118923	+	NA	hypothetical protein	1190	0	57	82441	43	62037	0.5327	44	1.41875	69.2782	1.08256	FALSE	NA
DDA3937_RS15520	1	DDA3937_RS15520	NC_014500	3555692	3556027	-	NA	ISC system 2Fe-2S type ferredoxin	336	0	7	4300	1	524	0.5327	6	0.116855	12.7976	0.196819	TRUE	group_02959
DDA3937_RS19220	1	DDA3937_RS19220	NC_014500	4385166	4385471	-	NA	30S ribosomal protein S14	306	0	0	0	0	0	0.5327	10	0	0	0	TRUE	group_03054
DDA3937_RS12610	1	DDA3937_RS12610	NC_014500	2869479	2869829	-	NA	Grx4 family monothiol glutaredoxin	351	0	13	15240	9	12206	0.5328	10	1.00675	43.4188	0.666149	FALSE	group_02965
DDA3937_RS21340	1	DDA3937_RS21340	NC_014500	4861696	4862076	-	NA	helix-turn-helix transcriptional regulator	381	0	8	9470	4	4297	0.5328	10	0.412212	24.8556	0.381346	FALSE	NA
DDA3937_RS17640	1	DDA3937_RS17640	NC_014500	4018309	4018779	+	NA	phage tail protein	471	0	13	15096	8	7852	0.5329	11	0.66689	32.051	0.488145	FALSE	group_02660
DDA3937_RS15130	1	DDA3937_RS15130	NC_014500	3470595	3471155	-	NA	DUF4879 domain-containing protein	561	0	25	31059	23	27809	0.533	27	1.60972	55.3636	0.843203	FALSE	NA
DDA3937_RS09755	1	DDA3937_RS09755	NC_014500	2202620	2203345	-	NA	response regulator	726	0	43	70148	38	59217	0.5331	25	2.0551	96.6226	1.46647	FALSE	group_02031
DDA3937_RS14140	1	DDA3937_RS14140	NC_014500	3237019	3237999	-	NA	alpha/beta hydrolase	981	0	53	68307	38	43640	0.5331	46	1.5209	69.63	1.05679	FALSE	group_01546
DDA3937_RS03130	1	DDA3937_RS03130	NC_014500	690139	690513	-	NA	GIY-YIG nuclease family protein	361	0	20	31638	20	31638	0.5333	15	2.17524	87.6399	1.33013	FALSE	group_03128
DDA3937_RS03620	1	DDA3937_RS03620	NC_014500	798988	799272	+	NA	hypothetical protein	285	0	8	8525	5	6846	0.5333	10	0.688827	29.9123	0.455572	FALSE	group_03098
DDA3937_RS14350	1	DDA3937_RS14350	NC_014500	3291332	3291931	+	NA	5'-deoxynucleotidase	600	0	21	29614	16	23642	0.5333	15	1.04702	49.3567	0.75725	FALSE	group_02366
DDA3937_RS16140	1	DDA3937_RS16140	NC_014500	3686068	3687132	-	NA	3-deoxy-7-phosphoheptulonate synthase	1065	0	30	16626	21	11741	0.5333	42	0.774203	15.6113	0.24009	FALSE	group_01083
DDA3937_RS16910	1	DDA3937_RS16910	NC_014500	3842814	3843158	-	NA	DUF3561 family protein	345	0	24	27328	13	17042	0.5333	14	1.47948	79.2116	1.21822	FALSE	group_03037
DDA3937_RS16420	1	DDA3937_RS16420	NC_014500	3745694	3746467	-	NA	alpha/beta hydrolase	774	0	34	49100	24	41657	0.5336	25	1.21746	63.4367	0.975612	FALSE	group_03406
DDA3937_RS10100	1	DDA3937_RS10100	NC_014500	2277243	2278280	+	NA	zinc ABC transporter substrate-binding protein ZnuA	1038	0	46	63326	31	31195	0.5337	39	1.1726	61.0077	0.938256	FALSE	group_01618
DDA3937_RS16200	1	DDA3937_RS16200	NC_014500	3697183	3697611	-	NA	DedA family protein	425	0	41	61931	37	58045	0.5338	23	3.4182	145.72	2.27707	FALSE	group_02832
DDA3937_RS15370	1	DDA3937_RS15370	NC_014500	3526992	3527699	+	NA	hypothetical protein	708	0	47	61800	35	52596	0.5339	36	1.94098	87.2881	1.36399	FALSE	NA
DDA3937_RS15540	1	DDA3937_RS15540	NC_014500	3558926	3559309	-	NA	Fe-S cluster assembly scaffold IscU	384	0	7	4391	3	2732	0.5339	11	0.306743	11.4349	0.178686	FALSE	group_02875
DDA3937_RS15590	1	DDA3937_RS15590	NC_014500	3568571	3569233	-	NA	DUF1007 family protein	653	0	43	68634	41	66607	0.5339	30	2.46522	105.106	1.64242	FALSE	group_02249
DDA3937_RS10635	1	DDA3937_RS10635	NC_014500	2394289	2395230	-	NA	DMT family transporter	942	0	57	105167	49	100273	0.534	40	2.04235	111.642	1.75463	FALSE	group_03388
DDA3937_RS01255	1	DDA3937_RS01255	NC_014500	284244	285005	-	NA	amino acid ABC transporter ATP-binding protein	762	0	31	42384	19	29867	0.5341	23	0.979003	55.622	0.869169	FALSE	group_01897
DDA3937_RS06330	1	DDA3937_RS06330	NC_014500	1414372	1414899	-	NA	flavodoxin FldA	528	0	0	0	0	0	0.5341	15	0	0	0	TRUE	group_02502
DDA3937_RS10380	1	DDA3937_RS10380	NC_014500	2339956	2340876	+	NA	oligopeptide ABC transporter permease OppB	921	0	74	208886	61	163041	0.5342	39	2.60049	226.803	3.48808	FALSE	group_01532
DDA3937_RS14985	1	DDA3937_RS14985	NC_014500	3439082	3439768	+	NA	GntR family transcriptional regulator	687	0	29	63060	21	18000	0.5342	19	1.20018	91.7904	1.41167	FALSE	group_02236
DDA3937_RS05975	1	DDA3937_RS05975	NC_014500	1345424	1346005	-	NA	spermidine N1-acetyltransferase	582	0	32	88525	26	85001	0.5344	18	1.75402	152.105	2.33927	FALSE	NA
DDA3937_RS08255	1	DDA3937_RS08255	NC_014500	1866751	1867521	+	NA	amino acid ABC transporter permease	771	0	53	89250	44	80984	0.5344	29	2.2407	115.759	1.78029	FALSE	group_02424
DDA3937_RS09365	1	DDA3937_RS09365	NC_014500	2110876	2112561	+	NA	Tar ligand binding domain-containing protein	1686	0	96	126342	68	70348	0.5344	86	1.58357	74.9359	1.15246	FALSE	group_01017
DDA3937_RS18270	1	DDA3937_RS18270	NC_014500	4173141	4173518	+	NA	Co2+/Mg2+ efflux protein ApaG	378	0	26	34026	15	16688	0.5344	13	1.55806	90.0159	1.38438	FALSE	group_02868
DDA3937_RS13165	1	DDA3937_RS13165	NC_014500	3003529	3003816	-	NA	antibiotic biosynthesis monooxygenase	288	0	9	6572	9	6572	0.5347	8	1.22697	22.8194	0.350947	FALSE	group_03126
DDA3937_RS10245	1	DDA3937_RS10245	NC_014500	2309796	2311730	-	NA	PrkA family serine protein kinase	1935	0	97	152868	78	121995	0.5349	68	1.5827	79.0016	1.21207	FALSE	group_00199
DDA3937_RS11350	1	DDA3937_RS11350	NC_014500	2578101	2579003	+	NA	carbohydrate ABC transporter permease	895	0	45	56834	36	42773	0.5349	32	1.5793	63.5017	0.974269	FALSE	group_01515
DDA3937_RS06075	1	DDA3937_RS06075	NC_014500	1367209	1367922	+	NA	phosphoribosylaminoimidazolesuccinocarboxamide synthase	714	0	19	26303	9	11908	0.535	15	0.494914	36.8389	0.566557	FALSE	group_02061
DDA3937_RS15095	1	DDA3937_RS15095	NC_014500	3463661	3464155	+	NA	peptidylprolyl isomerase B	495	0	4	1482	1	281	0.5354	15	0.0793195	2.99394	0.0460447	TRUE	group_02611
DDA3937_RS13245	1	DDA3937_RS13245	NC_014500	3023087	3023551	-	NA	macrodomain Ter protein MatP	465	0	13	7524	10	5432	0.5355	13	0.844369	16.1806	0.252844	FALSE	group_02749
DDA3937_RS00485	1	DDA3937_RS00485	NC_014500	114970	115503	-	NA	hypothetical protein	534	0	39	88464	34	79841	0.5356	21	2.4999	165.663	2.54778	FALSE	NA
DDA3937_RS05900	1	DDA3937_RS05900	NC_014500	1326519	1329188	-	NA	phosphotransferase RcsD	2670	0	151	227313	103	119023	0.5356	105	1.51465	85.136	1.30933	FALSE	group_00088
DDA3937_RS17820	1	DDA3937_RS17820	NC_014500	4063580	4064221	+	NA	orotate phosphoribosyltransferase	642	0	33	49710	26	32131	0.5358	32	1.5901	77.4299	1.19082	FALSE	NA
DDA3937_RS08250	1	DDA3937_RS08250	NC_014500	1866050	1866745	+	NA	amino acid ABC transporter permease	696	0	54	103369	38	80594	0.5359	28	2.14368	148.519	2.3208	FALSE	group_02475
DDA3937_RS18085	1	DDA3937_RS18085	NC_014500	4127510	4127968	-	NA	division/cell wall cluster transcriptional repressor MraZ	459	0	13	24510	6	8973	0.5359	19	0.513244	53.3987	0.839241	FALSE	group_02725
DDA3937_RS03035	1	DDA3937_RS03035	NC_014500	670418	671251	+	NA	dihydropteroate synthase	834	0	31	22042	19	10297	0.536	28	0.894484	26.4293	0.416198	FALSE	group_01770
DDA3937_RS09550	1	DDA3937_RS09550	NC_014500	2151394	2151615	-	NA	cold shock-like protein CspD	222	0	12	13343	5	5193	0.536	9	0.884305	60.1036	0.947458	FALSE	group_03180
DDA3937_RS11360	1	DDA3937_RS11360	NC_014500	2580159	2581451	+	NA	carbohydrate ABC transporter substrate-binding protein	1293	0	57	121048	47	103334	0.536	38	1.4272	93.6179	1.47577	FALSE	group_00685
DDA3937_RS15620	1	DDA3937_RS15620	NC_014500	3577236	3578414	+	NA	polysaccharide lyase	1179	0	73	122002	51	99312	0.536	44	1.69841	103.479	1.63122	FALSE	group_01151
DDA3937_RS01080	1	DDA3937_RS01080	NC_014500	244472	244900	+	NA	50S ribosomal protein L11	429	0	0	0	0	0	0.5361	17	0	0	0	TRUE	group_02828
DDA3937_RS12310	1	DDA3937_RS12310	NC_014500	2801046	2801543	-	NA	hypothetical protein	498	0	47	101677	47	101677	0.5361	23	3.70556	204.171	3.2185	FALSE	group_02644
DDA3937_RS04320	1	DDA3937_RS04320	NC_014500	949126	949470	-	NA	outer membrane protein assembly factor BamE	345	0	24	60730	21	57879	0.5362	12	2.38993	176.029	2.77488	FALSE	group_02971
DDA3937_RS04600	1	DDA3937_RS04600	NC_014500	1015974	1016180	-	NA	putative selenium delivery protein YdfZ	207	0	17	40192	5	4515	0.5362	10	0.948385	194.164	3.1333	FALSE	NA
DDA3937_RS17825	1	DDA3937_RS17825	NC_014500	4064556	4065122	+	NA	TIGR00730 family Rossman fold protein	567	0	24	27249	12	13842	0.5362	21	0.830966	48.0582	0.775533	FALSE	group_02672
DDA3937_RS10705	1	DDA3937_RS10705	NC_014500	2409141	2410367	-	NA	glycosyl transferase	1227	0	80	106214	64	80644	0.5363	56	2.04796	86.564	1.39691	FALSE	group_00770
DDA3937_RS13440	1	DDA3937_RS13440	NC_014500	3065986	3066936	-	NA	flagellar assembly peptidoglycan hydrolase FlgJ	950	0	53	74509	32	44997	0.5363	37	1.32255	78.4305	1.26566	FALSE	group_01530
DDA3937_RS10750	1	DDA3937_RS10750	NC_014500	2418317	2419000	+	NA	DUF3313 domain-containing protein	684	0	53	74610	44	63955	0.5365	28	2.5257	109.079	1.76025	FALSE	group_03415
DDA3937_RS09600	1	DDA3937_RS09600	NC_014500	2165407	2166021	+	NA	outer membrane lipoprotein chaperone LolA	615	0	0	0	0	0	0.5366	25	0	0	0	TRUE	group_02301
DDA3937_RS13500	1	DDA3937_RS13500	NC_014500	3075097	3075519	-	NA	flagellar protein FlhE	422	0	38	40282	20	18585	0.5366	22	1.86081	95.455	1.54039	FALSE	group_02842
DDA3937_RS04380	1	DDA3937_RS04380	NC_014500	962815	965385	+	NA	TonB-dependent receptor	2571	0	231	342241	178	230936	0.5368	143	2.71834	133.116	2.16041	FALSE	NA
DDA3937_RS09120	1	DDA3937_RS09120	NC_014500	2049914	2050144	-	NA	YejL family protein	231	0	4	1208	2	1042	0.5368	4	0.339941	5.22944	0.0849649	FALSE	group_03202
DDA3937_RS16345	1	DDA3937_RS16345	NC_014500	3727914	3728360	-	NA	hypothetical protein	447	0	27	46079	26	45477	0.5369	21	2.28376	103.085	1.68644	FALSE	NA
DDA3937_RS16165	1	DDA3937_RS16165	NC_014500	3690670	3691425	-	NA	tRNA (guanosine(37)-N1)-methyltransferase TrmD	756	0	2	466	1	2	0.537	26	0.0519354	0.616402	0.0101037	TRUE	group_01886
DDA3937_RS20330	1	DDA3937_RS20330	NC_014500	4628413	4629168	-	NA	bifunctional demethylmenaquinone methyltransferase/2-methoxy-6-polyprenyl-1,4-benzoquinol methylase UbiE	756	0	5	1479	4	1292	0.537	32	0.207742	1.95635	0.0320672	FALSE	group_01989
DDA3937_RS19680	1	DDA3937_RS19680	NC_014500	4479417	4480628	+	NA	ribokinase	1212	0	54	89483	39	71177	0.5371	44	1.26342	73.8309	1.22751	FALSE	NA
DDA3937_RS07805	1	DDA3937_RS07805	NC_014500	1762770	1763696	-	NA	LysR family transcriptional regulator	927	0	29	32108	27	30050	0.5372	31	1.14359	34.6365	0.576279	FALSE	NA
DDA3937_RS09980	1	DDA3937_RS09980	NC_014500	2253304	2253867	-	NA	lipoprotein	564	0	29	21564	26	20380	0.5372	22	1.81	38.234	0.636136	FALSE	group_02542
DDA3937_RS13410	1	DDA3937_RS13410	NC_014500	3060511	3060927	+	NA	flagellar biosynthetic protein FliO	416	0	21	31072	21	31072	0.5372	15	1.98203	74.6923	1.24346	FALSE	group_02894
DDA3937_RS02035	1	DDA3937_RS02035	NC_014500	459416	459616	+	NA	AlpA family transcriptional regulator	197	0	4	10377	4	10377	0.5373	3	0.797221	52.6751	0.876923	FALSE	group_03309
DDA3937_RS14340	1	DDA3937_RS14340	NC_014500	3287683	3288633	-	NA	transcriptional regulator LrhA	951	0	48	52575	36	41676	0.5373	39	1.4863	55.2839	0.920353	FALSE	group_01499
DDA3937_RS20125	1	DDA3937_RS20125	NC_014500	4586869	4587270	-	NA	hypothetical protein	402	0	28	29110	19	20398	0.5373	20	1.85572	72.4129	1.20551	FALSE	group_03444
DDA3937_RS17705	1	DDA3937_RS17705	NC_014500	4038374	4039054	+	NA	DUF4276 family protein	673	0	60	123479	48	108894	0.5374	32	2.80034	183.475	3.07067	FALSE	NA
DDA3937_RS20765	1	DDA3937_RS20765	NC_014500	4719072	4720595	+	NA	AMP-binding protein	1504	0	98	146859	83	120785	0.5374	61	2.16678	97.6456	1.6381	FALSE	group_00441
DDA3937_RS13205	1	DDA3937_RS13205	NC_014500	3010118	3011038	+	NA	LpxL/LpxP family Kdo(2)-lipid IV(A) lauroyl/palmitoleoyl acyltransferasee	921	0	48	54900	26	17613	0.5375	35	1.10841	59.6091	0.997625	FALSE	group_01489
DDA3937_RS03270	1	DDA3937_RS03270	NC_014500	715560	716210	+	NA	hemolysin III family protein	651	0	70	105499	59	92736	0.5376	31	3.55841	162.057	2.7122	FALSE	group_02336
DDA3937_RS04690	1	DDA3937_RS04690	NC_014500	1034065	1034529	+	NA	NUDIX domain-containing protein	461	0	24	54337	16	41573	0.5376	18	1.36271	117.868	1.97734	FALSE	NA
DDA3937_RS05165	1	DDA3937_RS05165	NC_014500	1152992	1154014	+	NA	UDP-3-O-(3-hydroxymyristoyl)glucosamine N-acyltransferase	1023	0	1	272	0	0	0.5376	37	0	0.265885	0.00444988	TRUE	group_01812
DDA3937_RS08200	1	DDA3937_RS08200	NC_014500	1856876	1857301	+	NA	hypothetical protein	426	0	26	28878	17	18701	0.5376	18	1.56684	67.7887	1.12853	FALSE	group_02890
DDA3937_RS09760	1	DDA3937_RS09760	NC_014500	2203370	2204965	-	NA	sensor histidine kinase	1596	0	74	109913	48	49010	0.5376	56	1.18085	68.8678	1.14649	FALSE	group_00392
DDA3937_RS13255	1	DDA3937_RS13255	NC_014500	3025583	3026101	+	NA	bifunctional 3-hydroxydecanoyl-ACP dehydratase/trans-2-decenoyl-ACP isomerase	519	0	0	0	0	0	0.5376	16	0	0	0	TRUE	group_02515
DDA3937_RS02370	1	DDA3937_RS02370	NC_014500	524963	525505	-	NA	DUF1440 domain-containing protein	543	0	26	49955	25	49810	0.5378	19	1.8077	91.9982	1.53156	FALSE	group_02438
DDA3937_RS02650	1	DDA3937_RS02650	NC_014500	587543	588031	+	NA	GNAT family N-acetyltransferase	485	0	30	48437	24	41474	0.5378	20	1.94292	99.8701	1.66261	FALSE	group_03432
DDA3937_RS13315	1	DDA3937_RS13315	NC_014500	3039182	3040315	-	NA	Gfo/Idh/MocA family oxidoreductase	1130	0	46	69626	33	62748	0.5379	36	1.14662	61.6159	1.02577	FALSE	group_00976
DDA3937_RS00110	1	DDA3937_RS00110	NC_014500	25090	25734	-	NA	YihA family ribosome biogenesis GTP-binding protein	645	0	7	12589	1	2	0.538	20	0.0608731	19.5178	0.324928	FALSE	group_02277
DDA3937_RS04780	1	DDA3937_RS04780	NC_014500	1065552	1066025	+	NA	GyrI-like domain-containing protein	474	0	27	37846	24	33746	0.538	14	1.98801	79.8439	1.32922	FALSE	NA
DDA3937_RS16195	1	DDA3937_RS16195	NC_014500	3695549	3697102	-	NA	glutamate--cysteine ligase	1554	0	88	113672	73	87822	0.538	57	1.84441	73.148	1.21775	FALSE	group_00396
DDA3937_RS16100	1	DDA3937_RS16100	NC_014500	3677360	3679933	-	NA	ATP-dependent chaperone ClpB	2574	0	90	114332	70	95065	0.5381	70	1.06776	44.418	0.739024	FALSE	group_00102
DDA3937_RS09895	1	DDA3937_RS09895	NC_014500	2236484	2237923	+	NA	hypothetical protein	1440	0	73	79928	51	56134	0.5382	53	1.39057	55.5056	0.909812	FALSE	NA
DDA3937_RS00785	1	DDA3937_RS00785	NC_014500	184449	185009	+	NA	cell-envelope stress modulator CpxP	561	0	15	17126	7	7284	0.5383	14	0.489915	30.5276	0.507917	FALSE	group_02809
DDA3937_RS09830	1	DDA3937_RS09830	NC_014500	2218435	2218800	-	NA	hypothetical protein	366	0	15	23422	10	21072	0.5383	16	1.07276	63.9945	1.06474	FALSE	NA
DDA3937_RS10910	1	DDA3937_RS10910	NC_014500	2461593	2462099	+	NA	phenolic acid decarboxylase	507	0	30	73539	25	72436	0.5385	17	1.93605	145.047	2.42753	FALSE	group_02531
DDA3937_RS13525	1	DDA3937_RS13525	NC_014500	3080055	3081107	-	NA	chemotaxis response regulator protein-glutamate methylesterase	1052	0	70	140263	38	51650	0.5385	43	1.41825	133.33	2.21833	FALSE	group_01182
DDA3937_RS14805	1	DDA3937_RS14805	NC_014500	3398294	3399112	-	NA	type II secretion system protein GspC	819	0	37	50408	22	29555	0.5385	32	1.05469	61.5482	1.02404	FALSE	group_01826
DDA3937_RS18530	1	DDA3937_RS18530	NC_014500	4235980	4237173	-	NA	MFS transporter TsgA	1194	0	67	139397	57	106366	0.5385	43	1.87437	116.748	1.95391	FALSE	group_00974
DDA3937_RS06500	1	DDA3937_RS06500	NC_014500	1452748	1453434	+	NA	Tol-Pal system protein TolQ	683	0	0	0	0	0	0.5386	23	0	0	0	TRUE	group_02216
DDA3937_RS00350	1	DDA3937_RS00350	NC_014500	81499	81834	-	NA	universal stress protein UspB	336	0	45	146500	35	96474	0.5387	16	4.08991	436.012	7.25434	FALSE	group_02957
DDA3937_RS02855	1	DDA3937_RS02855	NC_014500	629930	630226	+	NA	hypothetical protein	297	0	7	4657	3	926	0.5387	7	0.396598	15.6801	0.260885	FALSE	group_03117
DDA3937_RS05665	1	DDA3937_RS05665	NC_014500	1266922	1267296	+	NA	helix-hairpin-helix domain-containing protein	375	0	19	23238	12	16570	0.5387	10	1.25642	61.968	1.02853	FALSE	group_03033
DDA3937_RS19445	1	DDA3937_RS19445	NC_014500	4420021	4420653	+	NA	cAMP-activated global transcriptional regulator CRP	633	0	0	0	0	0	0.5387	14	0	0	0	TRUE	group_02254
DDA3937_RS19670	1	DDA3937_RS19670	NC_014500	4477398	4478156	-	NA	DeoR/GlpR family transcriptional regulator	759	0	25	36685	14	9286	0.5389	23	0.724222	48.3333	0.802229	FALSE	group_01909
DDA3937_RS19910	1	DDA3937_RS19910	NC_014500	4534362	4534682	+	NA	iron donor protein CyaY	321	0	8	12537	6	9992	0.5389	9	0.733891	39.0561	0.648246	FALSE	group_03001
DDA3937_RS04185	1	DDA3937_RS04185	NC_014500	926566	927615	-	NA	phage portal protein	1025	0	52	66648	45	56530	0.539	44	1.72375	65.0224	1.08184	FALSE	group_03096
DDA3937_RS06340	1	DDA3937_RS06340	NC_014500	1417049	1417330	-	NA	LexA regulated protein	282	0	8	4811	6	3188	0.539	5	0.835386	17.0603	0.283848	FALSE	group_03152
DDA3937_RS08850	1	DDA3937_RS08850	NC_014500	2000013	2000795	+	NA	5-oxoprolinase subunit PxpA	783	0	44	51035	42	49259	0.539	39	2.10607	65.1788	1.08444	FALSE	group_01845
DDA3937_RS15090	1	DDA3937_RS15090	NC_014500	3462901	3463323	-	NA	DoxX family protein	423	0	21	32278	12	24681	0.539	14	1.11385	76.3073	1.2696	FALSE	group_02839
DDA3937_RS06125	1	DDA3937_RS06125	NC_014500	1376114	1376497	-	NA	fluoride efflux transporter CrcB	384	0	26	82171	11	11526	0.5391	14	1.12473	213.987	3.58131	FALSE	group_02879
DDA3937_RS13680	1	DDA3937_RS13680	NC_014500	3114347	3117733	+	NA	hypothetical protein	3375	0	156	226101	123	175163	0.5391	97	1.43092	66.9929	1.12387	FALSE	NA
DDA3937_RS16435	1	DDA3937_RS16435	NC_014500	3748024	3749457	-	NA	AMP-binding protein	1430	0	72	127525	54	104533	0.5391	54	1.48266	89.1783	1.49605	FALSE	group_00558
DDA3937_RS10265	1	DDA3937_RS10265	NC_014500	2315099	2316094	-	NA	glyceraldehyde-3-phosphate dehydrogenase	996	0	3	10722	0	0	0.5392	32	0	10.7651	0.180594	TRUE	group_01255
DDA3937_RS11400	1	DDA3937_RS11400	NC_014500	2588360	2588767	+	NA	nitrous oxide-stimulated promoter family protein	408	0	26	38405	22	36377	0.5392	16	2.11713	94.1299	1.57537	FALSE	group_02840
DDA3937_RS00055	1	DDA3937_RS00055	NC_014500	11534	12538	+	NA	ribose operon transcriptional repressor RbsR	1005	0	99	312567	77	246839	0.5393	44	3.00822	311.012	5.1939	FALSE	group_01280
DDA3937_RS04595	1	DDA3937_RS04595	NC_014500	1015000	1015902	+	NA	LysR family transcriptional regulator	903	0	35	32817	21	22824	0.5393	34	0.913097	36.3422	0.606915	FALSE	group_01599
DDA3937_RS06815	1	DDA3937_RS06815	NC_014500	1525284	1525958	+	NA	YjbF family lipoprotein	675	0	32	86349	19	48940	0.5393	25	1.10519	127.924	2.1284	FALSE	group_02250
DDA3937_RS23215	1	DDA3937_RS23215	NC_014500	2734041	2734511	+	NA	hypothetical protein	467	0	14	21742	11	19562	0.5393	14	0.924828	46.5567	0.774608	FALSE	group_03232
DDA3937_RS13300	1	DDA3937_RS13300	NC_014500	3035272	3035994	-	NA	RNA polymerase sigma factor FliA	723	0	41	43200	32	35678	0.5394	31	1.73779	59.751	0.997842	FALSE	group_02116
DDA3937_RS13135	1	DDA3937_RS13135	NC_014500	2996128	2997174	-	NA	phosphate acyltransferase PlsX	1047	0	38	50619	30	43496	0.5396	35	1.12502	48.3467	0.80739	FALSE	group_01225
DDA3937_RS02455	1	DDA3937_RS02455	NC_014500	544152	544340	+	NA	stress response protein	189	0	6	8248	6	8248	0.5397	3	1.24645	43.6402	0.728792	FALSE	group_03252
DDA3937_RS10920	1	DDA3937_RS10920	NC_014500	2463707	2465683	-	NA	HAMP domain-containing protein	1977	0	80	109942	54	67244	0.5397	71	1.07244	55.6105	0.925244	FALSE	group_00276
DDA3937_RS06505	1	DDA3937_RS06505	NC_014500	1453447	1453872	+	NA	colicin uptake protein TolR	426	0	1	676	1	676	0.5399	12	0.092167	1.58685	0.0263384	TRUE	group_02822
DDA3937_RS09195	1	DDA3937_RS09195	NC_014500	2066798	2067373	-	NA	bifunctional murein DD-endopeptidase/murein LD-carboxypeptidase	576	0	19	27667	13	16088	0.5399	24	0.886148	48.033	0.797244	FALSE	group_02411
DDA3937_RS13275	1	DDA3937_RS13275	NC_014500	3030360	3030998	+	NA	RpiB/LacA/LacB family sugar-phosphate isomerase	639	0	31	32456	23	20792	0.5399	21	1.41323	50.7919	0.845072	FALSE	group_02286
DDA3937_RS13290	1	DDA3937_RS13290	NC_014500	3033385	3034173	-	NA	phosphate starvation-inducible protein PhoH	789	0	38	50202	32	41453	0.5399	25	1.59242	63.6274	1.06258	FALSE	group_01931
DDA3937_RS14060	1	DDA3937_RS14060	NC_014500	3211662	3212813	-	NA	hypothetical protein	1152	0	72	95210	58	83768	0.5399	48	1.97679	82.6476	1.38021	FALSE	NA
DDA3937_RS15790	1	DDA3937_RS15790	NC_014500	3616697	3617383	+	NA	uracil-DNA glycosylase	687	0	37	40155	28	30419	0.54	20	1.60025	58.4498	0.976111	FALSE	group_02072
DDA3937_RS16035	1	DDA3937_RS16035	NC_014500	3665134	3666096	+	NA	class 1b ribonucleoside-diphosphate reductase subunit beta	963	0	52	104150	46	94804	0.54	39	1.8755	108.152	1.79942	FALSE	group_01347
DDA3937_RS03535	1	DDA3937_RS03535	NC_014500	777154	778164	+	NA	AI-2E family transporter	1011	0	34	45667	21	23505	0.5401	23	0.815555	45.1701	0.751538	FALSE	group_01527
DDA3937_RS21025	1	DDA3937_RS21025	NC_014500	4783907	4784854	-	NA	sugar ABC transporter permease	940	0	59	81993	52	67750	0.5401	31	2.172	87.2266	1.45127	FALSE	NA
DDA3937_RS00355	1	DDA3937_RS00355	NC_014500	82453	82887	+	NA	universal stress protein UspA	435	0	26	51596	19	37488	0.5402	13	1.71494	118.611	1.96869	FALSE	group_02778
DDA3937_RS06910	1	DDA3937_RS06910	NC_014500	1547150	1547410	+	NA	hypothetical protein	259	0	18	20786	14	12865	0.5402	9	2.12233	80.2548	1.32364	FALSE	NA
DDA3937_RS09050	1	DDA3937_RS09050	NC_014500	2037269	2038963	-	NA	glycoside hydrolase family 104 protein	1678	0	72	79097	67	73461	0.5404	58	1.56772	47.1377	0.77744	FALSE	NA
DDA3937_RS10795	1	DDA3937_RS10795	NC_014500	2428663	2430096	-	NA	serralysin family metalloprotease	1434	0	76	118012	62	98975	0.5404	57	1.69757	82.2957	1.3573	FALSE	group_00723
DDA3937_RS16245	1	DDA3937_RS16245	NC_014500	3702951	3704027	-	NA	recombinase RecA	1077	0	29	10874	23	8277	0.5404	33	0.838489	10.0966	0.166522	FALSE	group_01154
DDA3937_RS18335	1	DDA3937_RS18335	NC_014500	4187113	4187619	-	NA	signal peptidase II	506	0	2	666	0	0	0.5404	21	0	1.31621	0.0217081	TRUE	group_02587
DDA3937_RS04520	1	DDA3937_RS04520	NC_014500	997723	998586	-	NA	SAM-dependent methyltransferase TehB	864	0	58	83863	48	74998	0.5405	28	2.18129	97.0637	1.60087	FALSE	group_01521
DDA3937_RS10415	1	DDA3937_RS10415	NC_014500	2346970	2348673	-	NA	Tar ligand binding domain-containing protein	1704	0	53	64990	42	55782	0.5405	49	0.967754	38.1397	0.633036	FALSE	group_00605
DDA3937_RS13480	1	DDA3937_RS13480	NC_014500	3072886	3073305	-	NA	flagellar basal body rod protein FlgB	420	0	16	32528	10	25756	0.5405	15	0.934837	77.4476	1.27734	FALSE	group_02830
DDA3937_RS20755	1	DDA3937_RS20755	NC_014500	4717242	4717550	+	NA	acyl carrier protein	305	0	9	8077	8	7418	0.5405	8	1.02985	26.482	0.439543	FALSE	group_03050
DDA3937_RS03085	1	DDA3937_RS03085	NC_014500	679983	680252	+	NA	30S ribosomal protein S15	270	0	3	4581	2	4175	0.5407	9	0.290838	16.9667	0.28229	FALSE	group_03133
DDA3937_RS14920	1	DDA3937_RS14920	NC_014500	3423224	3424120	-	NA	sugar ABC transporter permease	897	0	31	25491	18	18664	0.5407	28	0.787889	28.4181	0.472818	FALSE	group_01869
DDA3937_RS09610	1	DDA3937_RS09610	NC_014500	2167479	2168774	+	NA	serine--tRNA ligase	1296	0	0	0	0	0	0.5409	46	0	0	0	TRUE	group_00809
DDA3937_RS13670	1	DDA3937_RS13670	NC_014500	3112148	3113602	+	NA	DUF3375 domain-containing protein	1451	0	76	108891	54	63459	0.5409	52	1.46121	75.0455	1.23772	FALSE	NA
DDA3937_RS05635	1	DDA3937_RS05635	NC_014500	1257896	1259200	+	NA	trigger factor	1305	0	24	39598	16	35185	0.541	30	0.481387	30.3433	0.503633	FALSE	group_00782
DDA3937_RS07280	1	DDA3937_RS07280	NC_014500	1642547	1644121	+	NA	nickel ABC transporter, nickel/metallophore periplasmic binding protein	1575	0	97	111385	66	71162	0.541	73	1.64531	70.7206	1.17381	FALSE	group_00520
DDA3937_RS11635	1	DDA3937_RS11635	NC_014500	2646081	2646287	-	NA	hypothetical protein	207	0	4	7045	2	2854	0.5411	3	0.379354	34.0338	0.564888	FALSE	group_03292
DDA3937_RS21555	1	DDA3937_RS21555	NC_014500	4912332	4912745	-	NA	F0F1 ATP synthase subunit epsilon	414	0	7	3909	4	2796	0.5411	16	0.379354	9.44203	0.156717	FALSE	group_02823
DDA3937_RS05130	1	DDA3937_RS05130	NC_014500	1144764	1145321	+	NA	ribosome recycling factor	558	0	0	0	0	0	0.5412	17	0	0	0	TRUE	group_02535
DDA3937_RS16305	1	DDA3937_RS16305	NC_014500	3716342	3717298	+	NA	ABC transporter substrate-binding protein	957	0	34	25685	29	22796	0.5413	26	1.18979	26.8391	0.445108	FALSE	group_01457
DDA3937_RS18575	1	DDA3937_RS18575	NC_014500	4245757	4246761	-	NA	class 1 fructose-bisphosphatase	1005	0	83	193572	76	184014	0.5413	38	2.96915	192.609	3.17669	FALSE	group_01206
DDA3937_RS16050	1	DDA3937_RS16050	NC_014500	3667044	3667610	+	NA	ribonuclease HI	520	0	9	7912	9	7912	0.5414	18	0.679555	15.2154	0.252337	FALSE	group_02397
DDA3937_RS18995	1	DDA3937_RS18995	NC_014500	4339465	4340031	-	NA	elongation factor P	567	0	9	2964	4	867	0.5414	22	0.276989	5.22751	0.0866947	FALSE	group_02429
DDA3937_RS21030	1	DDA3937_RS21030	NC_014500	4784851	4786095	-	NA	extracellular solute-binding protein	1241	0	64	83403	53	67337	0.5414	46	1.67683	67.2063	1.11457	FALSE	NA
DDA3937_RS21550	1	DDA3937_RS21550	NC_014500	4909998	4912202	+	NA	right-handed parallel beta-helix repeat-containing protein	2205	0	80	126399	62	94766	0.5415	60	1.104	57.3238	0.951451	FALSE	group_00157
DDA3937_RS05890	1	DDA3937_RS05890	NC_014500	1322940	1325801	+	NA	two-component system sensor histidine kinase RcsC	2862	0	140	146997	106	98789	0.5416	109	1.45419	51.3616	0.857739	FALSE	group_00076
DDA3937_RS09455	1	DDA3937_RS09455	NC_014500	2131009	2131488	+	NA	YbjN domain-containing protein	480	0	11	10218	9	8271	0.5417	7	0.736184	21.2875	0.35627	FALSE	group_02680
DDA3937_RS14700	1	DDA3937_RS14700	NC_014500	3375376	3377583	+	NA	TonB-dependent siderophore receptor	2208	0	149	241127	132	211570	0.5417	96	2.34725	109.206	1.82768	FALSE	group_00230
DDA3937_RS16845	1	DDA3937_RS16845	NC_014500	3830963	3831994	+	NA	methionine ABC transporter ATP-binding protein MetN	1024	0	26	32349	18	27548	0.5417	32	0.690173	31.5908	0.528707	FALSE	group_01260
DDA3937_RS12670	1	DDA3937_RS12670	NC_014500	2881733	2882653	-	NA	general secretion pathway protein GspK	906	0	32	22995	23	18180	0.5418	40	0.996747	25.3808	0.425787	FALSE	group_01706
DDA3937_RS07780	1	DDA3937_RS07780	NC_014500	1757852	1758364	+	NA	N-acetyltransferase	513	0	21	25089	19	21375	0.5419	14	1.45419	48.9064	0.820452	FALSE	group_03482
DDA3937_RS01630	1	DDA3937_RS01630	NC_014500	358481	358873	+	NA	30S ribosomal protein S9	393	0	3	298	3	298	0.542	17	0.299719	0.75827	0.0126905	FALSE	group_02896
DDA3937_RS09170	1	DDA3937_RS09170	NC_014500	2060594	2060938	+	NA	hypothetical protein	345	0	13	13095	9	10345	0.542	11	1.02426	37.9565	0.635245	FALSE	group_02939
DDA3937_RS01075	1	DDA3937_RS01075	NC_014500	243778	244323	+	NA	transcription termination/antitermination protein NusG	546	0	0	0	0	0	0.5421	13	0	0	0	TRUE	group_02463
DDA3937_RS01645	1	DDA3937_RS01645	NC_014500	361274	361915	+	NA	stringent starvation protein A	642	0	19	22307	17	20448	0.5421	17	1.03968	34.7461	0.58026	FALSE	group_02225
DDA3937_RS06480	1	DDA3937_RS06480	NC_014500	1449072	1450637	+	NA	cytochrome ubiquinol oxidase subunit I	1566	0	56	35686	37	26476	0.5421	55	0.927674	22.788	0.381382	FALSE	group_00377
DDA3937_RS07860	1	DDA3937_RS07860	NC_014500	1778705	1779346	+	NA	formate dehydrogenase-N subunit gamma	634	0	26	47586	18	38273	0.5421	19	1.11473	75.0568	1.25616	FALSE	group_02240
DDA3937_RS17225	1	DDA3937_RS17225	NC_014500	3923322	3923642	-	NA	primosomal replication protein N	321	0	0	0	0	0	0.5421	8	0	0	0	TRUE	group_02999
DDA3937_RS18010	1	DDA3937_RS18010	NC_014500	4110389	4110910	+	NA	DUF721 domain-containing protein	522	0	4	2194	2	316	0.5421	13	0.150434	4.20307	0.0705104	TRUE	group_02647
DDA3937_RS03075	1	DDA3937_RS03075	NC_014500	678518	678919	+	NA	30S ribosome-binding factor RbfA	401	0	4	2584	1	46	0.5423	8	0.0979131	6.44389	0.107846	TRUE	group_02915
DDA3937_RS11470	1	DDA3937_RS11470	NC_014500	2604351	2605604	-	NA	NADP-dependent isocitrate dehydrogenase	1254	0	6	7962	0	0	0.5423	44	0	6.34928	0.106262	TRUE	group_00745
DDA3937_RS06520	1	DDA3937_RS06520	NC_014500	1456655	1457161	+	NA	peptidoglycan-associated lipoprotein Pal	507	0	7	19527	0	0	0.5424	16	0	38.5148	0.644588	FALSE	group_02585
DDA3937_RS13450	1	DDA3937_RS13450	NC_014500	3068062	3068778	-	NA	flagellar basal body L-ring protein FlgH	717	0	44	104291	36	84682	0.5425	30	1.97137	145.455	2.42909	FALSE	group_02102
DDA3937_RS02515	1	DDA3937_RS02515	NC_014500	556543	557106	+	NA	alkyl hydroperoxide reductase subunit C	564	0	29	39483	19	32401	0.5426	20	1.3227	70.0053	1.16909	FALSE	group_02456
DDA3937_RS04485	1	DDA3937_RS04485	NC_014500	991079	991336	-	NA	phosphocarrier protein Hpr	258	0	6	11454	2	1264	0.5426	6	0.304366	44.3953	0.743005	FALSE	group_03164
DDA3937_RS17330	1	DDA3937_RS17330	NC_014500	3942933	3943061	+	NA	entericidin A/B family lipoprotein	129	0	2	1045	1	337	0.5426	3	0.304366	8.10078	0.135575	FALSE	group_03319
DDA3937_RS06550	1	DDA3937_RS06550	NC_014500	1461474	1462199	+	NA	nicotinamide riboside transporter PnuC	726	0	55	59591	40	47606	0.5427	32	2.16326	82.0813	1.37372	FALSE	group_02198
DDA3937_RS06565	1	DDA3937_RS06565	NC_014500	1464627	1465949	+	NA	IS4 family transposase	1323	0	57	72904	43	46786	0.5427	43	1.27613	55.1051	0.920255	FALSE	group_03758
DDA3937_RS10495	1	DDA3937_RS10495	NC_014500	2362715	2363335	+	NA	threonylcarbamoyl-AMP synthase	621	0	26	36766	22	32158	0.5427	17	1.39097	59.2045	0.988715	FALSE	group_02272
DDA3937_RS10520	1	DDA3937_RS10520	NC_014500	2367676	2368167	+	NA	hypothetical protein	492	0	27	31510	23	30326	0.5427	22	1.83547	64.0447	1.06955	FALSE	group_02863
DDA3937_RS05565	1	DDA3937_RS05565	NC_014500	1242834	1244036	+	NA	aldo/keto reductase	1203	0	70	85974	59	65109	0.5428	57	1.92562	71.4663	1.18619	FALSE	group_01418
DDA3937_RS14160	1	DDA3937_RS14160	NC_014500	3242740	3243078	-	NA	helix-turn-helix transcriptional regulator	328	0	5	5697	3	4937	0.5428	13	0.359114	17.3689	0.290061	FALSE	NA
DDA3937_RS16905	1	DDA3937_RS16905	NC_014500	3842260	3842598	-	NA	cell division protein FtsB	339	0	2	406	0	0	0.5428	8	0	1.19764	0.0200006	TRUE	group_03024
DDA3937_RS08180	1	DDA3937_RS08180	NC_014500	1852093	1853094	+	NA	transketolase family protein	998	0	84	166997	71	154729	0.5429	39	2.79327	167.332	2.77734	FALSE	NA
DDA3937_RS08465	1	DDA3937_RS08465	NC_014500	1912898	1913293	-	NA	acyl-CoA thioesterase	396	0	11	14759	8	12460	0.5429	16	0.793195	37.2702	0.622412	FALSE	group_02892
DDA3937_RS12260	1	DDA3937_RS12260	NC_014500	2785189	2786610	+	NA	iron-sulfur cluster-binding protein	1421	0	70	103805	64	96026	0.5429	55	1.76836	73.0507	1.21995	FALSE	group_00518
DDA3937_RS01865	1	DDA3937_RS01865	NC_014500	416190	416642	+	NA	YhbP family protein	453	0	19	77452	12	70092	0.543	16	1.04008	170.976	2.85529	FALSE	group_02723
DDA3937_RS04115	1	DDA3937_RS04115	NC_014500	915452	916543	-	NA	site-specific integrase	1092	0	47	78396	39	70666	0.543	34	1.40226	71.7912	1.19891	FALSE	group_02491
DDA3937_RS08310	1	DDA3937_RS08310	NC_014500	1877973	1878449	+	NA	nuclear transport factor 2 family protein	477	0	15	9349	13	8607	0.543	15	1.07007	19.5996	0.327313	FALSE	NA
DDA3937_RS01945	1	DDA3937_RS01945	NC_014500	436735	437163	+	NA	ribonuclease E inhibitor RraB	429	0	18	33021	14	17522	0.5431	6	1.28132	76.972	1.28543	FALSE	group_02903
DDA3937_RS02765	1	DDA3937_RS02765	NC_014500	611561	612070	-	NA	zinc uptake transcriptional repressor Zur	510	0	38	89297	31	80574	0.5431	16	2.38658	175.092	2.90615	FALSE	group_02565
DDA3937_RS05605	1	DDA3937_RS05605	NC_014500	1250772	1251386	-	NA	cytochrome o ubiquinol oxidase subunit III	603	0	21	11935	13	7914	0.5431	17	0.846469	19.7927	0.328516	FALSE	group_02315
DDA3937_RS15565	1	DDA3937_RS15565	NC_014500	3563068	3564192	+	NA	ABC transporter substrate-binding protein	1125	0	66	142942	34	64567	0.5431	44	1.18662	127.06	2.1072	FALSE	group_01038
DDA3937_RS21575	1	DDA3937_RS21575	NC_014500	4916677	4917210	-	NA	F0F1 ATP synthase subunit delta	534	0	1	713	0	0	0.5431	17	0	1.33521	0.0221615	TRUE	group_02575
DDA3937_RS07775	1	DDA3937_RS07775	NC_014500	1757216	1757782	+	NA	helix-turn-helix transcriptional regulator	567	0	34	48857	23	41357	0.5432	18	1.59269	86.1675	1.439	FALSE	NA
DDA3937_RS20175	1	DDA3937_RS20175	NC_014500	4598288	4599502	-	NA	MFS transporter	1215	0	63	105312	52	71328	0.5432	45	1.6804	86.6765	1.45063	FALSE	group_01084
DDA3937_RS00190	1	DDA3937_RS00190	NC_014500	45698	46321	-	NA	guanylate kinase	624	0	5	4227	0	0	0.5433	20	0	6.77404	0.114161	TRUE	group_02330
DDA3937_RS05660	1	DDA3937_RS05660	NC_014500	1264903	1266783	+	NA	peptidylprolyl isomerase	1881	0	66	113328	54	100616	0.5433	56	1.12717	60.2488	1.01764	FALSE	group_00363
DDA3937_RS11475	1	DDA3937_RS11475	NC_014500	2605706	2606362	+	NA	23S rRNA pseudouridine(2457) synthase RluE	649	0	39	58142	33	54920	0.5434	28	1.99643	89.5871	1.51318	FALSE	group_02308
DDA3937_RS12130	1	DDA3937_RS12130	NC_014500	2755104	2755598	+	NA	phage tail protein	491	0	31	39707	24	33696	0.5434	15	1.91918	80.8697	1.37582	FALSE	group_02643
DDA3937_RS20860	1	DDA3937_RS20860	NC_014500	4739278	4740210	-	NA	3-oxoacyl-ACP synthase	933	0	44	77690	37	69438	0.5434	32	1.55706	83.269	1.40646	FALSE	group_01522
DDA3937_RS17075	1	DDA3937_RS17075	NC_014500	3889615	3889947	+	NA	hypothetical protein	333	0	10	21362	1	624	0.5435	4	0.117907	64.1502	1.09137	FALSE	group_03153
DDA3937_RS02480	1	DDA3937_RS02480	NC_014500	549717	550139	-	NA	flagellar protein FlhE	423	0	15	19123	13	16711	0.5437	16	1.20667	45.208	0.769113	FALSE	NA
DDA3937_RS06235	1	DDA3937_RS06235	NC_014500	1397699	1398568	-	NA	CNNM family magnesium/cobalt transport protein CorC	870	0	22	19906	21	19630	0.5437	17	0.947731	22.8805	0.38926	FALSE	group_01637
DDA3937_RS09510	1	DDA3937_RS09510	NC_014500	2141656	2142387	-	NA	arginine ABC transporter substrate-binding protein	732	0	28	28282	19	17659	0.5437	23	1.01913	38.6366	0.657315	FALSE	group_02040
DDA3937_RS11300	1	DDA3937_RS11300	NC_014500	2568202	2568774	+	NA	manganese efflux pump MntP	573	0	30	39346	27	33783	0.5437	23	1.8501	68.6667	1.16821	FALSE	group_02477
DDA3937_RS05870	1	DDA3937_RS05870	NC_014500	1314940	1316070	-	NA	ribonucleotide-diphosphate reductase subunit beta	1131	0	5	7238	1	7	0.5438	34	0.0347154	6.39965	0.108876	TRUE	group_00950
DDA3937_RS06745	1	DDA3937_RS06745	NC_014500	1508176	1508712	+	NA	dTDP-4-dehydrorhamnose 3,5-epimerase	533	0	18	26251	13	18426	0.5438	17	0.957638	49.2514	0.842628	FALSE	group_02455
DDA3937_RS16875	1	DDA3937_RS16875	NC_014500	3836657	3837649	-	NA	RNA polymerase sigma factor RpoS	993	0	27	18855	21	14281	0.5438	30	0.830339	18.9879	0.325941	FALSE	group_01363
DDA3937_RS00750	1	DDA3937_RS00750	NC_014500	177370	177654	-	NA	DUF2756 domain-containing protein	285	0	15	13816	8	7994	0.5439	9	1.10212	48.4772	0.832145	FALSE	group_03294
DDA3937_RS03065	1	DDA3937_RS03065	NC_014500	674210	675700	+	NA	transcription termination/antitermination protein NusA	1491	0	6	3239	2	254	0.5439	40	0.0526669	2.17237	0.0372902	TRUE	group_00506
DDA3937_RS04935	1	DDA3937_RS04935	NC_014500	1106785	1107501	-	NA	TerC family protein	717	0	26	42545	23	41753	0.5439	19	1.25949	59.3375	1.02927	FALSE	group_02186
DDA3937_RS10620	1	DDA3937_RS10620	NC_014500	2391248	2392249	+	NA	bile acid:sodium symporter	1002	0	48	60000	42	52269	0.5439	34	1.64576	59.8802	1.03868	FALSE	group_01483
DDA3937_RS13860	1	DDA3937_RS13860	NC_014500	3152959	3153642	+	NA	type IV secretion system protein	680	0	35	56232	34	54762	0.5439	27	1.96316	82.6941	1.43441	FALSE	group_02202
DDA3937_RS15935	1	DDA3937_RS15935	NC_014500	3647044	3647499	+	NA	RNA polymerase-binding protein DksA	456	0	7	3788	5	3319	0.5439	11	0.430517	8.30702	0.144093	FALSE	group_02707
DDA3937_RS02840	1	DDA3937_RS02840	NC_014500	626669	627214	+	NA	YgjV family protein	546	0	27	53781	22	42590	0.544	17	1.58203	98.5	1.69082	FALSE	group_02560
DDA3937_RS08880	1	DDA3937_RS08880	NC_014500	2006154	2006642	+	NA	Hsp20 family protein	489	0	20	29649	17	27213	0.544	19	1.36498	60.6319	1.05172	FALSE	NA
DDA3937_RS17985	1	DDA3937_RS17985	NC_014500	4105533	4106282	+	NA	cell division protein ZapD	742	0	25	24799	23	22536	0.544	22	1.21705	33.4218	0.573709	FALSE	group_01999
DDA3937_RS19120	1	DDA3937_RS19120	NC_014500	4371336	4372469	-	NA	DNA-protecting protein DprA	1105	0	66	89958	52	64508	0.5441	46	1.84768	81.41	1.41213	FALSE	group_01039
DDA3937_RS21900	1	DDA3937_RS21900	NC_014500	889653	889913	+	NA	hypothetical protein	261	0	9	7617	6	5623	0.5441	10	0.902601	29.1839	0.500962	FALSE	NA
DDA3937_RS13595	1	DDA3937_RS13595	NC_014500	3095686	3097122	+	NA	EmmdR/YeeO family multidrug/toxin efflux MATE transporter	1437	0	82	143495	69	133284	0.5442	63	1.88529	99.8573	1.70843	FALSE	group_00616
DDA3937_RS04085	1	DDA3937_RS04085	NC_014500	906577	906903	+	NA	hypothetical protein	327	0	16	19844	11	14675	0.5443	12	1.32078	60.685	1.03242	FALSE	group_03489
DDA3937_RS04280	1	DDA3937_RS04280	NC_014500	942569	943189	+	NA	tail fiber assembly protein	616	0	33	46471	26	36248	0.5443	34	1.65721	75.4399	1.28344	FALSE	group_03043
DDA3937_RS11125	1	DDA3937_RS11125	NC_014500	2519438	2519617	+	NA	hypothetical protein	180	0	4	6836	4	6836	0.5444	5	0.872515	37.9778	0.646106	FALSE	group_03300
DDA3937_RS11975	1	DDA3937_RS11975	NC_014500	2723453	2723959	-	NA	GAF domain-containing protein	507	0	22	13724	13	6647	0.5444	16	1.00675	27.069	0.460519	FALSE	group_02594
DDA3937_RS05280	1	DDA3937_RS05280	NC_014500	1176111	1177322	-	NA	MFS transporter	1212	0	67	79971	53	66184	0.5446	51	1.71695	65.9827	1.12888	FALSE	NA
DDA3937_RS06060	1	DDA3937_RS06060	NC_014500	1364304	1364909	-	NA	glycine cleavage system transcriptional repressor	606	0	46	96217	27	63880	0.5446	26	1.74935	158.774	2.71642	FALSE	NA
DDA3937_RS05610	1	DDA3937_RS05610	NC_014500	1251376	1253367	-	NA	cytochrome o ubiquinol oxidase subunit I	1981	0	54	136719	38	27965	0.5447	67	0.753155	69.0151	1.17414	FALSE	group_00178
DDA3937_RS16185	1	DDA3937_RS16185	NC_014500	3693973	3694767	+	NA	inner membrane protein YpjD	795	0	74	197859	60	174932	0.5447	33	2.96326	248.879	4.27218	FALSE	group_01925
DDA3937_RS07810	1	DDA3937_RS07810	NC_014500	1763858	1764949	+	NA	4-oxalomesaconate tautomerase	1092	0	47	85204	34	66801	0.5449	50	1.22248	78.0256	1.33936	FALSE	NA
DDA3937_RS03405	1	DDA3937_RS03405	NC_014500	744513	744890	+	NA	helix-turn-helix transcriptional regulator	378	0	23	29531	12	8684	0.545	16	1.24645	78.1243	1.35514	FALSE	group_02929
DDA3937_RS06095	1	DDA3937_RS06095	NC_014500	1371713	1371901	-	NA	YpfN family protein	189	0	9	12101	8	11985	0.545	5	1.66193	64.0265	1.11693	FALSE	group_03236
DDA3937_RS11520	1	DDA3937_RS11520	NC_014500	2616163	2616384	-	NA	FeoC-like transcriptional regulator	222	0	18	16856	9	5838	0.545	8	1.59175	75.9279	1.36384	FALSE	group_03195
DDA3937_RS16145	1	DDA3937_RS16145	NC_014500	3687774	3688151	+	NA	DUF2799 domain-containing protein	378	0	22	37225	17	32216	0.545	15	1.7658	98.4788	1.7689	FALSE	NA
DDA3937_RS05645	1	DDA3937_RS05645	NC_014500	1260353	1261627	+	NA	ATP-dependent protease ATP-binding subunit ClpX	1275	0	74	132429	56	108541	0.5451	44	1.7245	103.866	1.88487	FALSE	group_00742
DDA3937_RS09645	1	DDA3937_RS09645	NC_014500	2174768	2175697	-	NA	LysR family transcriptional regulator	930	0	40	57833	32	50805	0.5452	30	1.35099	62.186	1.1285	FALSE	group_01596
DDA3937_RS00820	1	DDA3937_RS00820	NC_014500	191715	193073	+	NA	phage tail protein	1355	0	63	91854	47	65361	0.5453	56	1.3619	67.7889	1.23018	FALSE	NA
DDA3937_RS06240	1	DDA3937_RS06240	NC_014500	1398667	1399152	-	NA	rRNA maturation RNase YbeY	482	0	6	3815	6	3815	0.5453	12	0.488753	7.91494	0.143634	FALSE	group_02693
DDA3937_RS02785	1	DDA3937_RS02785	NC_014500	615228	615623	-	NA	DoxX family protein	396	0	19	53071	19	53071	0.5455	11	1.88384	134.018	2.40726	FALSE	group_02899
DDA3937_RS05595	1	DDA3937_RS05595	NC_014500	1249533	1250423	-	NA	protoheme IX farnesyltransferase	891	0	36	27824	27	15243	0.5455	36	1.18979	31.2278	0.566696	FALSE	group_01685
DDA3937_RS05785	1	DDA3937_RS05785	NC_014500	1293530	1293859	+	NA	YbaB/EbfC family nucleoid-associated protein	329	0	2	1499	1	589	0.5455	5	0.119341	4.55623	0.0818402	TRUE	group_03021
DDA3937_RS06210	1	DDA3937_RS06210	NC_014500	1392583	1393308	-	NA	amino acid ABC transporter ATP-binding protein	725	0	14	8159	10	5039	0.5455	14	0.541561	11.2538	0.19632	FALSE	group_02067
DDA3937_RS10155	1	DDA3937_RS10155	NC_014500	2291810	2292040	-	NA	DNA polymerase III subunit theta	231	0	13	18505	8	12104	0.5455	9	1.35976	80.1082	1.39747	FALSE	group_03192
DDA3937_RS14260	1	DDA3937_RS14260	NC_014500	3266276	3267868	-	NA	ABC-F family ATPase	1593	0	68	98592	55	82913	0.5455	54	1.3556	61.8908	1.07356	FALSE	group_00388
DDA3937_RS14635	1	DDA3937_RS14635	NC_014500	3350426	3351217	-	NA	NPP1 family protein	792	0	18	15052	10	5203	0.5455	27	0.495747	19.0051	0.329661	FALSE	group_01729
DDA3937_RS19135	1	DDA3937_RS19135	NC_014500	4374131	4375426	+	NA	16S rRNA (cytosine(967)-C(5))-methyltransferase RsmB	1296	0	58	80917	52	74256	0.5455	50	1.57537	62.436	1.0816	FALSE	group_00690
DDA3937_RS13485	1	DDA3937_RS13485	NC_014500	3073472	3074140	+	NA	flagellar basal body P-ring formation protein FlgA	669	0	24	45650	14	27763	0.5456	24	0.821651	68.2362	1.18208	FALSE	group_02349
DDA3937_RS13720	1	DDA3937_RS13720	NC_014500	3124304	3125707	+	NA	D-serine/D-alanine/glycine transporter	1404	0	82	89484	72	78652	0.5456	50	2.0135	63.735	1.1041	FALSE	group_00658
DDA3937_RS12780	1	DDA3937_RS12780	NC_014500	2907436	2907807	-	NA	Fe-S cluster assembly scaffold SufA	372	0	13	12070	8	9297	0.5457	11	0.844369	32.4462	0.562077	FALSE	group_02888
DDA3937_RS14345	1	DDA3937_RS14345	NC_014500	3289966	3291180	+	NA	pyridoxal phosphate-dependent aminotransferase	1215	0	55	73262	41	57961	0.5457	44	1.32493	60.2979	1.04456	FALSE	group_00773
DDA3937_RS15310	1	DDA3937_RS15310	NC_014500	3515019	3516266	+	NA	MFS transporter	1248	0	59	112219	44	98355	0.5457	40	1.38428	89.9191	1.54352	FALSE	group_00860
DDA3937_RS16790	1	DDA3937_RS16790	NC_014500	3821021	3822376	+	NA	CDP-diacylglycerol--serine O-phosphatidyltransferase	1356	0	2	590	0	0	0.5457	58	0	0.435103	0.00753744	TRUE	group_00634
DDA3937_RS10325	1	DDA3937_RS10325	NC_014500	2326456	2327307	-	NA	formyltetrahydrofolate deformylase	852	0	45	79162	39	72202	0.5458	35	1.79726	92.9131	1.60957	FALSE	group_01662
DDA3937_RS21585	1	DDA3937_RS21585	NC_014500	4917761	4918000	-	NA	F0F1 ATP synthase subunit C	240	0	1	236	0	0	0.5458	11	0	0.983333	0.0168796	TRUE	group_03220
DDA3937_RS04335	1	DDA3937_RS04335	NC_014500	952359	952946	+	NA	nucleotide exchange factor GrpE	588	0	3	1007	0	0	0.5459	11	0	1.71259	0.0296677	TRUE	group_02527
DDA3937_RS11655	1	DDA3937_RS11655	NC_014500	2650274	2650828	-	NA	sigma-70 family RNA polymerase sigma factor	555	0	20	23180	12	5835	0.5459	18	0.848933	41.7658	0.723522	FALSE	group_02482
DDA3937_RS01085	1	DDA3937_RS01085	NC_014500	244904	245608	+	NA	50S ribosomal protein L1	705	0	0	0	0	0	0.5461	22	0	0	0	TRUE	group_02212
DDA3937_RS02815	1	DDA3937_RS02815	NC_014500	618904	619683	-	NA	transcriptional regulator ExuR	780	0	13	13860	10	10494	0.5462	18	0.503374	17.7692	0.305021	FALSE	group_01849
DDA3937_RS10375	1	DDA3937_RS10375	NC_014500	2338221	2339864	+	NA	oligopeptide ABC transporter substrate-binding protein OppA	1644	0	113	431103	89	365387	0.5462	56	2.12556	262.228	4.50133	FALSE	group_00341
DDA3937_RS14425	1	DDA3937_RS14425	NC_014500	3305499	3306278	-	NA	transporter substrate-binding domain-containing protein	780	0	34	34659	22	26209	0.5462	23	1.10742	44.4346	0.755955	FALSE	group_01926
DDA3937_RS17515	1	DDA3937_RS17515	NC_014500	3983685	3983933	-	NA	DUF1471 domain-containing protein	249	0	13	18443	4	3033	0.5462	8	0.630733	74.0683	1.25959	FALSE	group_03240
DDA3937_RS00450	1	DDA3937_RS00450	NC_014500	105629	106351	+	NA	two-component system response regulator DcuR	723	0	47	132028	32	100949	0.5463	31	1.73779	182.611	3.10545	FALSE	group_02014
DDA3937_RS15485	1	DDA3937_RS15485	NC_014500	3549792	3550223	-	NA	nucleoside-diphosphate kinase	432	0	22	58935	10	45406	0.5463	17	0.908869	136.424	2.31999	FALSE	group_02786
DDA3937_RS20415	1	DDA3937_RS20415	NC_014500	4649572	4650003	-	NA	rhodanese-like domain-containing protein	432	0	19	26454	11	7688	0.5463	13	0.999756	61.2361	1.04137	FALSE	group_02804
DDA3937_RS03420	1	DDA3937_RS03420	NC_014500	748033	748581	+	NA	sugar transferase	549	0	31	53858	19	18218	0.5464	22	1.35883	98.102	1.6683	FALSE	group_02550
DDA3937_RS05245	1	DDA3937_RS05245	NC_014500	1170180	1170545	-	NA	MarR family transcriptional regulator	366	0	14	19968	14	19968	0.5464	12	1.50187	54.5574	0.921507	FALSE	NA
DDA3937_RS09085	1	DDA3937_RS09085	NC_014500	2044035	2044832	-	NA	antA/AntB antirepressor family protein	798	0	40	46906	30	39423	0.5464	30	1.47606	58.7794	0.99282	FALSE	NA
DDA3937_RS06205	1	DDA3937_RS06205	NC_014500	1392035	1392517	+	NA	zinc ribbon-containing protein	483	0	18	26230	17	24576	0.5466	16	1.38193	54.3064	0.923523	FALSE	group_02631
DDA3937_RS08305	1	DDA3937_RS08305	NC_014500	1877343	1877909	+	NA	TetR/AcrR family transcriptional regulator	567	0	26	33031	23	30494	0.5467	21	1.59269	58.2557	0.990685	FALSE	NA
DDA3937_RS04860	1	DDA3937_RS04860	NC_014500	1087070	1088329	-	NA	tyrosine-type recombinase/integrase	1260	0	50	111181	34	68259	0.5468	43	1.05948	88.2389	1.49041	FALSE	group_03398
DDA3937_RS06310	1	DDA3937_RS06310	NC_014500	1409075	1409875	-	NA	glucosamine-6-phosphate deaminase	801	0	25	29034	22	27938	0.5468	21	1.07839	36.2472	0.610865	FALSE	group_01791
DDA3937_RS12550	1	DDA3937_RS12550	NC_014500	2855207	2856841	-	NA	ABC transporter substrate-binding protein	1635	0	130	351124	89	262962	0.5468	73	2.13726	214.755	3.61921	FALSE	group_00374
DDA3937_RS16265	1	DDA3937_RS16265	NC_014500	3707419	3707952	-	NA	cytochrome b561	534	0	45	87527	31	50137	0.5468	26	2.27932	163.908	2.73727	FALSE	group_02559
DDA3937_RS14300	1	DDA3937_RS14300	NC_014500	3277742	3278284	-	NA	NADH-quinone oxidoreductase subunit NuoI	543	0	4	902	4	902	0.547	18	0.289231	1.66114	0.0279948	FALSE	group_02546
DDA3937_RS10110	1	DDA3937_RS10110	NC_014500	2279861	2280847	+	NA	lauroyl-Kdo(2)-lipid IV(A) myristoyltransferase	987	0	3	1066	3	1066	0.5471	42	0.119341	1.08004	0.0182016	TRUE	group_01244
DDA3937_RS12075	1	DDA3937_RS12075	NC_014500	2744946	2746301	+	NA	esterase-like activity of phytase family protein	1356	0	49	134877	35	120429	0.5472	50	1.01343	99.4668	1.67629	FALSE	group_00674
DDA3937_RS13575	1	DDA3937_RS13575	NC_014500	3092282	3094006	+	NA	Tar ligand binding domain-containing protein	1725	0	80	120509	65	103274	0.5472	56	1.47948	69.8603	1.17734	FALSE	group_00737
DDA3937_RS01285	1	DDA3937_RS01285	NC_014500	290192	290962	-	NA	amino acid ABC transporter substrate-binding protein	771	0	48	75390	34	51819	0.5473	30	1.73145	97.7821	1.6479	FALSE	group_02053
DDA3937_RS15150	1	DDA3937_RS15150	NC_014500	3476978	3479047	+	NA	polyphosphate kinase 1	2070	0	102	202531	75	125151	0.5473	63	1.42258	97.8411	1.63395	FALSE	group_00176
DDA3937_RS15615	1	DDA3937_RS15615	NC_014500	3575502	3576716	+	NA	polysaccharide lyase	1215	0	51	150161	43	126512	0.5473	40	1.38956	123.589	2.05132	FALSE	group_01115
DDA3937_RS17495	1	DDA3937_RS17495	NC_014500	3978153	3979559	-	NA	cytochrome P450	1407	0	63	110506	49	92729	0.5473	47	1.36737	78.5402	1.3036	FALSE	group_00714
DDA3937_RS05650	1	DDA3937_RS05650	NC_014500	1261816	1264179	+	NA	endopeptidase La	2364	0	63	57338	54	54222	0.5474	68	0.896874	24.2547	0.402575	FALSE	group_00126
DDA3937_RS15865	1	DDA3937_RS15865	NC_014500	3627967	3629484	-	NA	dGTPase	1518	0	94	172282	70	130371	0.5474	56	1.81055	113.493	1.8822	FALSE	group_00632
DDA3937_RS04255	1	DDA3937_RS04255	NC_014500	937040	939004	+	NA	phage tail tape measure protein	1964	0	116	182476	91	142054	0.5476	82	1.81922	92.9104	1.53237	FALSE	group_03715
DDA3937_RS09200	1	DDA3937_RS09200	NC_014500	2067851	2068564	-	NA	phosphatase PAP2 family protein	714	0	36	39750	23	28517	0.5476	26	1.26478	55.6723	0.918201	FALSE	NA
DDA3937_RS10955	1	DDA3937_RS10955	NC_014500	2471502	2472467	+	NA	universal stress protein UspE	966	0	48	88285	33	54531	0.5476	30	1.34129	91.3923	1.50733	FALSE	group_01362
DDA3937_RS13455	1	DDA3937_RS13455	NC_014500	3068912	3069694	-	NA	flagellar basal-body rod protein FlgG	783	0	39	56925	22	19772	0.5479	23	1.10318	72.7011	1.2057	FALSE	group_01939
DDA3937_RS19365	1	DDA3937_RS19365	NC_014500	4404183	4404401	+	NA	SlyX family protein	219	0	5	2490	2	462	0.5479	4	0.358568	11.3699	0.188561	FALSE	group_03263
DDA3937_RS03170	1	DDA3937_RS03170	NC_014500	697641	698036	+	NA	nuclear transport factor 2 family protein	396	0	24	29813	16	22993	0.548	17	1.58639	75.2854	1.24957	FALSE	NA
DDA3937_RS09210	1	DDA3937_RS09210	NC_014500	2069668	2070240	-	NA	elongation factor P-like protein YeiP	573	0	39	40019	27	27532	0.548	27	1.8501	69.8412	1.15921	FALSE	group_02436
DDA3937_RS15850	1	DDA3937_RS15850	NC_014500	3623675	3624685	-	NA	sulfate ABC transporter substrate-binding protein	1011	0	63	125045	50	101098	0.548	35	1.9418	123.684	2.06553	FALSE	group_01183
DDA3937_RS05025	1	DDA3937_RS05025	NC_014500	1124901	1125347	-	NA	GNAT family N-acetyltransferase	447	0	17	17268	15	14471	0.5481	12	1.31756	38.6309	0.651036	FALSE	group_02753
DDA3937_RS12375	1	DDA3937_RS12375	NC_014500	2816436	2816840	-	NA	nuclear transport factor 2 family protein	405	0	28	61139	21	48524	0.5481	19	2.03587	150.96	2.52104	FALSE	group_02963
DDA3937_RS19290	1	DDA3937_RS19290	NC_014500	4391547	4391858	-	NA	30S ribosomal protein S10	312	0	0	0	0	0	0.5481	6	0	0	0	TRUE	group_03046
DDA3937_RS15255	1	DDA3937_RS15255	NC_014500	3497954	3499135	+	NA	NupC/NupG family nucleoside CNT transporter	1182	0	44	41740	35	33901	0.5482	33	1.16261	35.313	0.58612	FALSE	group_01108
DDA3937_RS13120	1	DDA3937_RS13120	NC_014500	2993474	2994208	-	NA	3-oxoacyl-ACP reductase FabG	735	0	2	12552	0	0	0.5483	27	0	17.0776	0.28345	FALSE	group_02134
DDA3937_RS16235	1	DDA3937_RS16235	NC_014500	3699657	3702284	-	NA	alanine--tRNA ligase	2628	0	4	8322	0	0	0.5483	80	0	3.16667	0.0528328	TRUE	group_00087
DDA3937_RS20070	1	DDA3937_RS20070	NC_014500	4567084	4568343	-	NA	transcription termination factor Rho	1260	0	0	0	0	0	0.5484	35	0	0	0	TRUE	group_00767
DDA3937_RS18430	1	DDA3937_RS18430	NC_014500	4211700	4212173	-	NA	protein CreA	474	0	20	19295	12	11994	0.5485	13	0.994004	40.7068	0.679153	FALSE	group_02695
DDA3937_RS04480	1	DDA3937_RS04480	NC_014500	989304	991031	-	NA	phosphoenolpyruvate-protein phosphotransferase PtsI	1728	0	37	30900	26	16634	0.5486	44	0.590765	17.8819	0.298628	FALSE	group_00317
DDA3937_RS16010	1	DDA3937_RS16010	NC_014500	3660398	3661261	+	NA	polyamine aminopropyltransferase	864	0	46	71033	35	56509	0.5486	29	1.59052	82.2141	1.37298	FALSE	group_01545
DDA3937_RS05470	1	DDA3937_RS05470	NC_014500	1222766	1223926	+	NA	tRNA guanosine(34) transglycosylase Tgt	1161	0	42	30901	30	17066	0.5487	48	1.01455	26.6158	0.44855	FALSE	group_00866
DDA3937_RS18510	1	DDA3937_RS18510	NC_014500	4229759	4230835	-	NA	class II fructose-bisphosphate aldolase	1077	0	12	5885	7	2103	0.5487	33	0.255192	5.46425	0.0929239	FALSE	group_01045
DDA3937_RS00445	1	DDA3937_RS00445	NC_014500	104003	105616	+	NA	two-component system sensor histidine kinase DcuS	1614	0	42	44546	28	34529	0.5489	42	0.681145	27.5998	0.465132	FALSE	group_00376
DDA3937_RS05320	1	DDA3937_RS05320	NC_014500	1185351	1185902	-	NA	SiaB family protein kinase	552	0	19	20752	14	16604	0.5489	15	0.995805	37.5942	0.627823	FALSE	group_02568
DDA3937_RS05500	1	DDA3937_RS05500	NC_014500	1231201	1231650	+	NA	transcriptional regulator NrdR	450	0	18	27831	17	27745	0.5489	12	1.48327	61.8467	1.03284	FALSE	group_02731
DDA3937_RS05670	1	DDA3937_RS05670	NC_014500	1267410	1268105	-	NA	7-cyano-7-deazaguanine synthase QueC	696	0	27	19386	21	13027	0.5489	22	1.18466	27.8534	0.469407	FALSE	group_02107
DDA3937_RS11565	1	DDA3937_RS11565	NC_014500	2633821	2634219	+	NA	cupin domain-containing protein	399	0	20	17324	13	11103	0.5489	16	1.27925	43.4185	0.72509	FALSE	group_02881
DDA3937_RS16275	1	DDA3937_RS16275	NC_014500	3709094	3709747	-	NA	hypothetical protein	654	0	25	32783	17	23435	0.5489	22	1.0206	50.1269	0.83632	FALSE	group_02089
DDA3937_RS22190	1	DDA3937_RS22190	NC_014500	2070480	2070734	+	NA	YkgJ family cysteine cluster protein	154	0	13	22615	13	22615	0.549	9	3.31442	146.851	2.43542	FALSE	group_03221
DDA3937_RS15530	1	DDA3937_RS15530	NC_014500	3557959	3558477	-	NA	co-chaperone HscB	519	0	27	37747	19	31047	0.5491	17	1.43738	72.7303	1.19954	FALSE	group_02629
DDA3937_RS11630	1	DDA3937_RS11630	NC_014500	2645632	2645997	-	NA	serine kinase	366	0	14	21100	14	21100	0.5492	9	1.50187	57.6503	0.950824	FALSE	group_03044
DDA3937_RS15735	1	DDA3937_RS15735	NC_014500	3604769	3605449	-	NA	ribonuclease III	677	0	2	360	2	360	0.5492	26	0.115992	0.531758	0.00876259	TRUE	group_02162
DDA3937_RS02980	1	DDA3937_RS02980	NC_014500	660110	660484	+	NA	putative DNA-binding transcriptional regulator	375	0	21	27050	11	19229	0.5493	13	1.15172	72.1333	1.17795	FALSE	group_02970
DDA3937_RS13210	1	DDA3937_RS13210	NC_014500	3011069	3012295	+	NA	multidrug efflux MFS transporter MdtG	1227	0	58	96548	42	72242	0.5493	49	1.34397	78.6862	1.29663	FALSE	NA
DDA3937_RS10095	1	DDA3937_RS10095	NC_014500	2276409	2277167	-	NA	zinc ABC transporter ATP-binding protein ZnuC	755	0	34	51592	26	46257	0.5494	24	1.35211	68.3338	1.11591	FALSE	group_01923
DDA3937_RS18785	1	DDA3937_RS18785	NC_014500	4290964	4292634	-	NA	Tar ligand binding domain-containing protein	1671	0	81	84361	60	69132	0.5494	61	1.40981	50.4853	0.824437	FALSE	group_00803
DDA3937_RS21810	1	DDA3937_RS21810	NC_014500	543891	544052	+	NA	DUF1328 domain-containing protein	162	0	12	34017	9	26298	0.5494	6	2.18129	209.981	3.42905	FALSE	NA
DDA3937_RS00690	1	DDA3937_RS00690	NC_014500	158331	159968	-	NA	MCP four helix bundle domain-containing protein	1638	0	54	50843	44	42787	0.5495	45	1.05469	31.0397	0.502185	FALSE	NA
DDA3937_RS21050	1	DDA3937_RS21050	NC_014500	4790811	4791920	+	NA	sn-glycerol-3-phosphate ABC transporter ATP-binding protein UgpC	1110	0	56	145819	50	129822	0.5495	39	1.76861	131.368	2.14528	FALSE	NA
DDA3937_RS21455	1	DDA3937_RS21455	NC_014500	4884539	4885315	-	NA	phosphate ABC transporter ATP-binding protein PstB	777	0	43	59949	33	37000	0.5495	33	1.66755	77.1544	1.25995	FALSE	group_01834
DDA3937_RS11330	1	DDA3937_RS11330	NC_014500	2573502	2574338	+	NA	5-dehydro-4-deoxy-D-glucuronate isomerase	837	0	49	69665	38	53814	0.5496	34	1.78256	83.2318	1.37154	FALSE	group_01693
DDA3937_RS05110	1	DDA3937_RS05110	NC_014500	1140847	1141641	-	NA	type I methionyl aminopeptidase	795	0	3	3220	1	94	0.5497	25	0.0493876	4.05031	0.0671717	TRUE	group_01809
DDA3937_RS06320	1	DDA3937_RS06320	NC_014500	1411847	1413505	+	NA	glutamine--tRNA ligase	1659	0	1	275	1	275	0.5497	60	0.0236668	0.165763	0.00276559	TRUE	group_00292
DDA3937_RS15980	1	DDA3937_RS15980	NC_014500	3654576	3655217	+	NA	carbonate dehydratase	642	0	0	0	0	0	0.5498	21	0	0	0	TRUE	group_02197
DDA3937_RS05765	1	DDA3937_RS05765	NC_014500	1289400	1290170	-	NA	tRNA-(ms[2]io[6]A)-hydroxylase	771	0	22	20717	21	20713	0.5499	21	1.06942	26.8703	0.448305	FALSE	NA
DDA3937_RS02040	1	DDA3937_RS02040	NC_014500	459613	460152	+	NA	ash family protein	528	0	30	73819	27	71349	0.55	25	2.00778	139.809	2.33257	FALSE	group_03792
DDA3937_RS19955	1	DDA3937_RS19955	NC_014500	4545107	4545886	-	NA	amino acid ABC transporter substrate-binding protein	780	0	39	79654	27	59542	0.55	24	1.35911	102.121	1.73664	FALSE	group_01915
DDA3937_RS21300	1	DDA3937_RS21300	NC_014500	4852777	4853136	+	NA	ribonuclease P protein component	323	0	0	0	0	0	0.55	11	0	0	0	TRUE	group_02924
DDA3937_RS05175	1	DDA3937_RS05175	NC_014500	1154622	1155410	+	NA	acyl-ACP--UDP-N-acetylglucosamine O-acyltransferase	789	0	0	0	0	0	0.5501	28	0	0	0	TRUE	group_02353
DDA3937_RS12000	1	DDA3937_RS12000	NC_014500	2730482	2732479	-	NA	methyl-accepting chemotaxis protein	1998	0	76	110015	61	72859	0.5501	68	1.19873	55.0626	0.945187	FALSE	group_00408
DDA3937_RS14545	1	DDA3937_RS14545	NC_014500	3330605	3331282	-	NA	type 1 glutamine amidotransferase domain-containing protein	678	0	21	33857	16	21612	0.5501	19	0.926564	49.9366	0.857196	FALSE	group_02158
DDA3937_RS15740	1	DDA3937_RS15740	NC_014500	3605631	3606599	-	NA	signal peptidase I	969	0	3	3318	0	0	0.5501	31	0	3.42415	0.0591652	TRUE	group_01273
DDA3937_RS05540	1	DDA3937_RS05540	NC_014500	1238305	1238553	-	NA	exodeoxyribonuclease VII small subunit	245	0	1	427	0	0	0.5502	3	0	1.74286	0.0301145	TRUE	group_03196
DDA3937_RS16175	1	DDA3937_RS16175	NC_014500	3692031	3692279	-	NA	30S ribosomal protein S16	249	0	0	0	0	0	0.5502	10	0	0	0	TRUE	group_03176
DDA3937_RS13675	1	DDA3937_RS13675	NC_014500	3113599	3114354	+	NA	DUF4194 domain-containing protein	744	0	28	40987	27	39063	0.5503	20	1.42487	55.0901	0.955591	FALSE	NA
DDA3937_RS20880	1	DDA3937_RS20880	NC_014500	4747360	4748253	-	NA	DMT family transporter	894	0	29	47370	20	27512	0.5503	30	0.87837	52.9866	0.919104	FALSE	group_01795
DDA3937_RS05295	1	DDA3937_RS05295	NC_014500	1180372	1182135	+	NA	L-tyrosine/L-tryptophan isonitrile synthase family protein	1764	0	99	155293	85	135995	0.5505	61	1.89193	88.0346	1.52705	FALSE	group_00286
DDA3937_RS15610	1	DDA3937_RS15610	NC_014500	3573869	3575047	+	NA	polysaccharide lyase	1179	0	66	120926	56	111757	0.5505	42	1.86492	102.567	1.7768	FALSE	NA
DDA3937_RS10120	1	DDA3937_RS10120	NC_014500	2281873	2282277	+	NA	hypothetical protein	405	0	22	16621	17	14989	0.5506	23	1.64808	41.0395	0.71187	FALSE	NA
DDA3937_RS11465	1	DDA3937_RS11465	NC_014500	2601375	2603546	-	NA	EAL domain-containing protein	2172	0	90	125380	81	111999	0.5506	66	1.46423	57.7256	1	FALSE	group_00153
DDA3937_RS04465	1	DDA3937_RS04465	NC_014500	986387	987352	-	NA	enoyl-CoA hydratase/isomerase family protein	966	0	62	114051	46	92507	0.5507	38	1.86967	118.065	2.04528	FALSE	group_03395
DDA3937_RS14295	1	DDA3937_RS14295	NC_014500	3277180	3277731	-	NA	NADH-quinone oxidoreductase subunit J	548	0	1	250	0	0	0.5507	14	0	0.456204	0.00790298	TRUE	group_02615
DDA3937_RS05395	1	DDA3937_RS05395	NC_014500	1202298	1202582	+	NA	pyrimidine/purine nucleoside phosphorylase	285	0	15	16759	7	9543	0.5509	11	0.964358	58.8035	1.02	FALSE	group_03104
DDA3937_RS12015	1	DDA3937_RS12015	NC_014500	2735176	2735391	+	NA	DUF2732 family protein	215	0	6	13289	6	13289	0.5509	7	1.09572	61.8093	1.09254	FALSE	group_03299
DDA3937_RS13370	1	DDA3937_RS13370	NC_014500	3053589	3054581	+	NA	flagellar motor switch protein FliG	972	0	36	86499	29	75507	0.5509	29	1.17143	88.9907	1.54363	FALSE	group_01390
DDA3937_RS10195	1	DDA3937_RS10195	NC_014500	2299267	2300391	-	NA	FIST C-terminal domain-containing protein	1117	0	70	113458	55	89913	0.5511	42	1.93328	101.574	1.7619	FALSE	group_01131
DDA3937_RS18605	1	DDA3937_RS18605	NC_014500	4252429	4253709	-	NA	GTPase HflX	1281	0	47	72471	25	21299	0.5511	39	0.76626	56.5738	1	FALSE	group_00779
DDA3937_RS10160	1	DDA3937_RS10160	NC_014500	2292202	2292582	+	NA	copper homeostasis periplasmic binding protein CopC	381	0	11	9619	8	6476	0.5512	9	0.824423	25.2467	0.446262	FALSE	group_03014
DDA3937_RS17000	1	DDA3937_RS17000	NC_014500	3866754	3868052	-	NA	phosphopyruvate hydratase	1299	0	10	4969	6	1888	0.5512	29	0.181354	3.82525	0.0663527	TRUE	group_00783
DDA3937_RS18465	1	DDA3937_RS18465	NC_014500	4219312	4221018	-	NA	Tar ligand binding domain-containing protein	1707	0	85	135417	65	105377	0.5513	61	1.49508	79.3304	1.40225	FALSE	group_01137
DDA3937_RS22270	1	DDA3937_RS22270	NC_014500	2619545	2619700	+	NA	SymE family type I addiction module toxin	156	0	5	4890	3	3388	0.5513	4	0.755061	31.3462	0.561225	FALSE	NA
DDA3937_RS11645	1	DDA3937_RS11645	NC_014500	2647876	2648517	-	NA	response regulator transcription factor	642	0	29	29971	20	20408	0.5514	24	1.22315	46.6838	0.835831	FALSE	group_02391
DDA3937_RS19485	1	DDA3937_RS19485	NC_014500	4430990	4432021	-	NA	gamma-aminobutyric-acid receptor subunit beta	1028	0	57	92418	47	85415	0.5514	41	1.79511	89.9008	1.60959	FALSE	group_01179
DDA3937_RS02405	1	DDA3937_RS02405	NC_014500	533044	533373	+	NA	cell division protein ZapA	330	0	2	546	1	292	0.5515	12	0.118979	1.65455	0.0296231	TRUE	group_03019
DDA3937_RS15190	1	DDA3937_RS15190	NC_014500	3484351	3484680	+	NA	sulfurtransferase TusE	330	0	12	5982	8	4460	0.5515	10	0.951834	18.1273	0.324552	FALSE	group_02983
DDA3937_RS23470	1	DDA3937_RS23470	NC_014500	2070251	2070580	-	NA	hypothetical protein	229	0	18	22060	13	14005	0.5515	16	2.22891	96.3319	1.72474	FALSE	NA
DDA3937_RS09370	1	DDA3937_RS09370	NC_014500	2112750	2113418	+	NA	GTP cyclohydrolase I FolE	669	0	11	2984	9	2029	0.5516	14	0.528204	4.46039	0.0798592	FALSE	group_02248
DDA3937_RS12915	1	DDA3937_RS12915	NC_014500	2947249	2948439	+	NA	aspartate/tyrosine/aromatic aminotransferase	1191	0	93	480036	74	410995	0.5516	37	2.43952	403.053	7.12438	FALSE	group_00906
DDA3937_RS10130	1	DDA3937_RS10130	NC_014500	2284042	2284911	-	NA	MurR/RpiR family transcriptional regulator	870	0	44	62730	36	54025	0.5517	28	1.62468	72.1034	1.29095	FALSE	group_01687
DDA3937_RS10730	1	DDA3937_RS10730	NC_014500	2414660	2414920	-	NA	hypothetical protein	261	0	23	55544	20	52604	0.5517	12	3.00867	212.812	3.76168	FALSE	NA
DDA3937_RS12265	1	DDA3937_RS12265	NC_014500	2786610	2787305	+	NA	lactate utilization protein C	695	0	33	35731	22	19019	0.5517	25	1.24286	51.4115	0.920477	FALSE	group_02222
DDA3937_RS14410	1	DDA3937_RS14410	NC_014500	3303230	3304003	-	NA	histidine ABC transporter ATP-binding protein HisP	774	0	31	41581	17	24902	0.5517	19	0.862369	53.7222	0.961848	FALSE	group_01936
DDA3937_RS20820	1	DDA3937_RS20820	NC_014500	4729927	4731327	-	NA	two-component system response regulator VfmH	1393	0	45	45392	32	35422	0.5517	40	0.901953	32.5858	0.585314	FALSE	group_00614
DDA3937_RS17145	1	DDA3937_RS17145	NC_014500	3905998	3906528	+	NA	inorganic diphosphatase	531	0	4	3358	0	0	0.5518	19	0	6.32392	0.113592	TRUE	group_02508
DDA3937_RS10670	1	DDA3937_RS10670	NC_014500	2402881	2403795	+	NA	LysR family transcriptional regulator	915	0	38	61978	21	29718	0.5519	29	0.901122	67.7355	1.21668	FALSE	group_01541
DDA3937_RS13695	1	DDA3937_RS13695	NC_014500	3119607	3120155	-	NA	CDP-diacylglycerol--glycerol-3-phosphate 3-phosphatidyltransferase	549	0	1	510	1	510	0.5519	17	0.0715176	0.928962	0.0166863	TRUE	group_02473
DDA3937_RS18090	1	DDA3937_RS18090	NC_014500	4128835	4129296	+	NA	L-alanine exporter AlaE	462	0	19	18743	16	15033	0.5519	17	1.35976	40.5693	0.73533	FALSE	group_02781
DDA3937_RS21450	1	DDA3937_RS21450	NC_014500	4883794	4884525	-	NA	phosphate signaling complex protein PhoU	732	0	3	2086	1	29	0.5519	17	0.0536382	2.84973	0.0511875	TRUE	group_02038
DDA3937_RS01580	1	DDA3937_RS01580	NC_014500	349403	350056	+	NA	phospholipid-binding protein MlaC	646	0	42	53266	39	52106	0.552	26	2.37038	82.4551	1.49452	FALSE	group_02373
DDA3937_RS07285	1	DDA3937_RS07285	NC_014500	1644194	1645126	+	NA	ABC transporter permease subunit	933	0	59	126263	48	116117	0.552	32	2.01997	135.33	2.45653	FALSE	group_01749
DDA3937_RS13390	1	DDA3937_RS13390	NC_014500	3057133	3058458	+	NA	flagellar hook-length control protein FliK	1326	0	47	37825	30	23924	0.552	39	0.888307	28.5256	0.517036	FALSE	group_01236
DDA3937_RS20145	1	DDA3937_RS20145	NC_014500	4590665	4591405	-	NA	DUF2461 domain-containing protein	741	0	47	59849	41	47130	0.552	28	2.17246	80.7679	1.46611	FALSE	group_02060
DDA3937_RS14025	1	DDA3937_RS14025	NC_014500	3201721	3202968	+	NA	glycosyltransferase	1248	0	44	61677	37	58533	0.5521	40	1.16405	49.4207	0.897537	FALSE	group_00898
DDA3937_RS19950	1	DDA3937_RS19950	NC_014500	4544363	4545034	-	NA	amino acid ABC transporter permease	672	0	44	90533	33	68587	0.5521	23	1.9281	134.722	2.44548	FALSE	group_02333
DDA3937_RS21595	1	DDA3937_RS21595	NC_014500	4918864	4919247	-	NA	F0F1 ATP synthase subunit I	384	0	12	20781	6	14863	0.5521	14	0.613487	54.1172	0.98089	FALSE	group_02980
DDA3937_RS06010	1	DDA3937_RS06010	NC_014500	1354237	1355232	-	NA	galactose/glucose ABC transporter substrate-binding protein MglB	996	0	37	46146	24	25600	0.5522	28	0.9461	46.3313	0.841011	FALSE	group_01336
DDA3937_RS06805	1	DDA3937_RS06805	NC_014500	1523019	1524425	+	NA	NADP-dependent phosphogluconate dehydrogenase	1407	0	96	184074	68	143477	0.5522	54	1.89758	130.827	2.37598	FALSE	group_00594
DDA3937_RS08185	1	DDA3937_RS08185	NC_014500	1853150	1854241	-	NA	alpha/beta hydrolase	1092	0	55	100888	47	94711	0.5522	40	1.6899	92.3883	1.70719	FALSE	group_02042
DDA3937_RS08825	1	DDA3937_RS08825	NC_014500	1995187	1995702	+	NA	outer membrane protein OmpX	516	0	30	32708	23	25392	0.5523	24	1.7501	63.3876	1.17991	FALSE	group_02652
DDA3937_RS10315	1	DDA3937_RS10315	NC_014500	2325419	2326039	+	NA	trimeric intracellular cation channel family protein	621	0	44	39125	24	13620	0.5523	34	1.51742	63.0032	1.1745	FALSE	group_02344
DDA3937_RS20815	1	DDA3937_RS20815	NC_014500	4728615	4729934	-	NA	two-component system sensor histidine kinase VfmI	1268	0	45	122755	36	113141	0.5523	35	1.11473	96.8099	1.80472	FALSE	group_00679
DDA3937_RS01310	1	DDA3937_RS01310	NC_014500	295092	295301	+	NA	hypothetical protein	210	0	15	29418	12	26324	0.5524	8	2.24361	140.086	2.60759	FALSE	NA
DDA3937_RS02690	1	DDA3937_RS02690	NC_014500	595102	596361	-	NA	integrase arm-type DNA-binding domain-containing protein	1260	0	64	107109	32	50539	0.5524	42	0.99716	85.0071	1.58469	FALSE	group_03358
DDA3937_RS05315	1	DDA3937_RS05315	NC_014500	1184929	1185348	-	NA	DUF1987 domain-containing protein	420	0	27	42238	16	17199	0.5524	13	1.49574	100.567	1.87475	FALSE	group_02821
DDA3937_RS15480	1	DDA3937_RS15480	NC_014500	3548441	3549586	-	NA	bifunctional tRNA (adenosine(37)-C2)-methyltransferase TrmG/ribosomal RNA large subunit methyltransferase RlmN	1146	0	39	66324	33	54145	0.5524	30	1.13061	57.8743	1.07889	FALSE	group_00937
DDA3937_RS06215	1	DDA3937_RS06215	NC_014500	1393308	1393982	-	NA	glutamate/aspartate ABC transporter permease GltK	674	0	32	28731	24	23393	0.5526	24	1.39809	42.6276	0.804498	FALSE	group_02283
DDA3937_RS17150	1	DDA3937_RS17150	NC_014500	3906609	3906950	-	NA	gamma-glutamylcyclotransferase	342	0	21	26322	16	17358	0.5526	18	1.83687	76.9649	1.45254	FALSE	group_02944
DDA3937_RS17630	1	DDA3937_RS17630	NC_014500	4015759	4016556	+	NA	hypothetical protein	798	0	28	25412	24	24319	0.5526	39	1.18085	31.8446	0.593643	FALSE	group_02006
DDA3937_RS00105	1	DDA3937_RS00105	NC_014500	21791	24625	+	NA	DNA polymerase I	2835	0	4	1598	0	0	0.5527	91	0	0.563668	0.0106379	TRUE	group_00071
DDA3937_RS01540	1	DDA3937_RS01540	NC_014500	343163	343741	-	NA	lipopolysaccharide ABC transporter substrate-binding protein LptA	556	0	0	0	0	0	0.5527	15	0	0	0	TRUE	group_02437
DDA3937_RS06790	1	DDA3937_RS06790	NC_014500	1519472	1520638	+	NA	nucleotide sugar dehydrogenase	1167	0	3	2181	0	0	0.5527	48	0	1.86889	0.0357502	TRUE	group_00971
DDA3937_RS14070	1	DDA3937_RS14070	NC_014500	3214175	3215095	-	NA	hypothetical protein	921	0	42	85846	39	83465	0.5527	31	1.66261	93.2096	1.76357	FALSE	NA
DDA3937_RS21240	1	DDA3937_RS21240	NC_014500	4835889	4837310	+	NA	DASS family sodium-coupled anion symporter	1422	0	80	92688	59	66657	0.5527	58	1.62906	65.1814	1.24686	FALSE	NA
DDA3937_RS00870	1	DDA3937_RS00870	NC_014500	201763	202359	-	NA	YiiQ family protein	597	0	24	50522	22	49336	0.5528	22	1.44688	84.6265	1.60118	FALSE	group_02376
DDA3937_RS12560	1	DDA3937_RS12560	NC_014500	2860230	2860844	+	NA	glutathione transferase GstA	615	0	35	78994	29	59918	0.5528	20	1.85143	128.446	2.42411	FALSE	group_02280
DDA3937_RS11865	1	DDA3937_RS11865	NC_014500	2696610	2697233	-	NA	glutathione S-transferase	624	0	25	37401	15	22727	0.5529	18	0.943826	59.9375	1.13118	FALSE	NA
DDA3937_RS01100	1	DDA3937_RS01100	NC_014500	247206	251234	+	NA	DNA-directed RNA polymerase subunit beta	4029	0	1	139	0	0	0.553	131	0	0.0344999	0.000643142	TRUE	group_00025
DDA3937_RS15650	1	DDA3937_RS15650	NC_014500	3584015	3585448	-	NA	HAMP domain-containing histidine kinase	1434	0	59	153613	40	48630	0.553	49	1.09521	107.122	1.99695	FALSE	group_00644
DDA3937_RS21330	1	DDA3937_RS21330	NC_014500	4859398	4860171	-	NA	MBL fold metallo-hydrolase	774	0	30	31970	22	22074	0.553	24	1.11601	41.3049	0.768861	FALSE	group_02110
DDA3937_RS00035	1	DDA3937_RS00035	NC_014500	7123	8628	+	NA	ribose ABC transporter ATP-binding protein RbsA	1506	0	56	106680	42	92702	0.5531	42	1.09499	70.8367	1.31857	FALSE	group_00460
DDA3937_RS00625	1	DDA3937_RS00625	NC_014500	145723	146004	-	NA	DUF1145 family protein	271	0	10	9837	7	9410	0.5532	10	1.01418	36.2989	0.675677	FALSE	group_03089
DDA3937_RS09105	1	DDA3937_RS09105	NC_014500	2046545	2047795	-	NA	tyrosine-type recombinase/integrase	1251	0	58	56166	36	36045	0.5532	49	1.12988	44.8969	0.835723	FALSE	group_00017
DDA3937_RS09400	1	DDA3937_RS09400	NC_014500	2119434	2120279	+	NA	metal ABC transporter substrate-binding protein	846	0	40	62652	33	42468	0.5532	29	1.53154	74.0567	1.37851	FALSE	group_01799
DDA3937_RS15695	1	DDA3937_RS15695	NC_014500	3597323	3598168	+	NA	HlyD family efflux transporter periplasmic adaptor subunit	832	0	57	89608	44	77544	0.5532	34	2.07642	107.702	1.99016	FALSE	group_01928
DDA3937_RS20770	1	DDA3937_RS20770	NC_014500	4720693	4721124	+	NA	VOC family protein	428	0	8	6079	8	6079	0.5532	10	0.733891	14.2033	0.262139	FALSE	group_02771
DDA3937_RS02915	1	DDA3937_RS02915	NC_014500	646422	647003	-	NA	TetR/AcrR family transcriptional regulator	582	0	17	24623	14	23379	0.5533	15	0.944475	42.3076	0.781777	FALSE	group_02602
DDA3937_RS06220	1	DDA3937_RS06220	NC_014500	1393983	1394723	-	NA	amino acid ABC transporter permease	741	0	41	50600	26	33844	0.5533	30	1.37765	68.2861	1.26031	FALSE	group_02047
DDA3937_RS21470	1	DDA3937_RS21470	NC_014500	4887444	4888484	-	NA	phosphate ABC transporter substrate-binding protein PstS	1041	0	63	82796	52	66211	0.5533	32	1.96127	79.5351	1.44445	FALSE	group_01213
DDA3937_RS17520	1	DDA3937_RS17520	NC_014500	3984177	3984944	-	NA	transporter substrate-binding domain-containing protein	768	0	39	81392	38	81106	0.5534	27	1.94271	105.979	1.9247	FALSE	group_01947
DDA3937_RS07210	1	DDA3937_RS07210	NC_014500	1624811	1625959	-	NA	cyclopropane fatty acyl phospholipid synthase	1149	0	63	162655	40	54539	0.5535	44	1.36686	141.562	2.61271	FALSE	NA
DDA3937_RS06455	1	DDA3937_RS06455	NC_014500	1441195	1441911	+	NA	succinate dehydrogenase iron-sulfur subunit	717	0	23	28474	9	7300	0.5537	22	0.492843	39.7127	0.733828	FALSE	group_01975
DDA3937_RS07645	1	DDA3937_RS07645	NC_014500	1722733	1723617	-	NA	aldo/keto reductase family oxidoreductase	885	0	53	103784	31	59195	0.5537	34	1.37532	117.27	2.1829	FALSE	NA
DDA3937_RS13700	1	DDA3937_RS13700	NC_014500	3120213	3122045	-	NA	excinuclease ABC subunit UvrC	1825	0	99	143927	70	86806	0.5537	59	1.50598	78.8641	1.45728	FALSE	group_00258
DDA3937_RS03040	1	DDA3937_RS03040	NC_014500	671260	672597	+	NA	phosphoglucosamine mutase	1338	0	1	197	0	0	0.5538	48	0	0.147235	0.00274067	TRUE	group_00670
DDA3937_RS05710	1	DDA3937_RS05710	NC_014500	1276667	1277224	+	NA	YbaY family lipoprotein	558	0	23	51849	9	18861	0.5538	21	0.633277	92.9194	1.72963	FALSE	group_02582
DDA3937_RS10790	1	DDA3937_RS10790	NC_014500	2426468	2428336	+	NA	potassium transporter Kup	1869	0	115	217923	88	140222	0.5538	76	1.84867	116.599	2.1704	FALSE	group_00255
DDA3937_RS22430	1	DDA3937_RS22430	NC_014500	3760529	3760723	-	NA	host cell division inhibitor Icd-like protein	187	0	8	2092	4	1189	0.5538	5	0.839854	11.1872	0.206721	FALSE	group_03492
DDA3937_RS01935	1	DDA3937_RS01935	NC_014500	434025	435461	+	NA	6-phospho-beta-glucosidase	1437	0	71	134229	65	127459	0.5539	51	1.776	93.4092	1.72605	FALSE	group_00424
DDA3937_RS02945	1	DDA3937_RS02945	NC_014500	651660	653495	-	NA	RNA polymerase sigma factor RpoD	1836	0	3	1104	0	0	0.5539	48	0	0.601307	0.0111112	TRUE	group_00288
DDA3937_RS05455	1	DDA3937_RS05455	NC_014500	1220055	1220657	-	NA	peroxiredoxin C	603	0	9	5019	5	2501	0.5539	14	0.325565	8.32338	0.153803	FALSE	group_02270
DDA3937_RS15645	1	DDA3937_RS15645	NC_014500	3583215	3584012	-	NA	two-component system QseEF-associated lipoprotein QseG	794	0	17	26536	16	23572	0.5539	19	0.791197	33.4207	0.622101	FALSE	group_02085
DDA3937_RS09280	1	DDA3937_RS09280	NC_014500	2087403	2089151	+	NA	HAD-IIIC family phosphatase	1749	0	55	72371	37	52941	0.554	57	0.83061	41.3785	0.770231	FALSE	group_00344
DDA3937_RS07660	1	DDA3937_RS07660	NC_014500	1725826	1726758	+	NA	phosphonate ABC transporter substrate-binding protein	933	0	28	37201	23	34758	0.5541	28	0.967902	39.8725	0.742197	FALSE	group_01465
DDA3937_RS12330	1	DDA3937_RS12330	NC_014500	2804543	2805484	+	NA	tRNA 2-thiocytidine(32) synthetase TtcA	942	0	25	41645	24	41555	0.5541	25	1.00034	44.2091	0.816915	FALSE	group_01313
DDA3937_RS14330	1	DDA3937_RS14330	NC_014500	3285909	3286583	-	NA	NADH-quinone oxidoreductase subunit B	675	0	8	2629	7	2178	0.5541	23	0.407173	3.89481	0.07197	FALSE	group_02096
DDA3937_RS20715	1	DDA3937_RS20715	NC_014500	4707090	4707338	-	NA	DUF1471 domain-containing protein	249	0	15	20778	6	9197	0.5542	9	0.9461	83.4458	1.54195	FALSE	group_03219
DDA3937_RS17170	1	DDA3937_RS17170	NC_014500	3913759	3915075	+	NA	HlyC/CorC family transporter	1317	0	42	46572	28	27907	0.5543	35	0.834752	35.3622	0.653437	FALSE	group_00777
DDA3937_RS19105	1	DDA3937_RS19105	NC_014500	4369755	4370324	-	NA	L-threonylcarbamoyladenylate synthase type 1 TsaC	562	0	7	3150	3	600	0.5544	18	0.20959	5.60498	0.103571	FALSE	group_02444
DDA3937_RS03030	1	DDA3937_RS03030	NC_014500	668359	670311	+	NA	ATP-dependent zinc metalloprotease FtsH	1953	0	5	6084	0	0	0.5545	53	0	3.11521	0.0575641	TRUE	group_00207
DDA3937_RS05715	1	DDA3937_RS05715	NC_014500	1277255	1277584	-	NA	MGMT family protein	330	0	24	38009	17	27700	0.5545	16	2.02265	115.179	2.12832	FALSE	group_03058
DDA3937_RS09705	1	DDA3937_RS09705	NC_014500	2191875	2192489	-	NA	bifunctional phosphoribosyl-AMP cyclohydrolase/phosphoribosyl-ATP diphosphatase HisIE	608	0	25	43994	24	43869	0.5545	22	1.54986	72.3586	1.33707	FALSE	group_02328
DDA3937_RS10660	1	DDA3937_RS10660	NC_014500	2400384	2401310	-	NA	DNA replication terminus site-binding protein	927	0	45	51144	35	41425	0.5545	30	1.48243	55.1715	1.01948	FALSE	group_01503
DDA3937_RS00120	1	DDA3937_RS00120	NC_014500	26673	28046	+	NA	oxygen-independent coproporphyrinogen III oxidase	1374	0	80	145714	51	92649	0.5546	44	1.45737	106.051	1.95965	FALSE	group_00593
DDA3937_RS14955	1	DDA3937_RS14955	NC_014500	3430875	3431909	+	NA	pectate lyase	1035	0	50	57808	26	24791	0.5546	33	0.986321	55.8531	1.03208	FALSE	group_01227
DDA3937_RS15245	1	DDA3937_RS15245	NC_014500	3494174	3495235	+	NA	porin OmpA	1062	0	27	19821	21	16508	0.5546	42	0.77639	18.6638	0.344878	FALSE	group_01215
DDA3937_RS00985	1	DDA3937_RS00985	NC_014500	226887	227261	+	NA	YijD family membrane protein	375	0	21	23658	17	18881	0.5547	12	1.77993	63.088	1.16577	FALSE	group_02922
DDA3937_RS01265	1	DDA3937_RS01265	NC_014500	286118	287296	-	NA	amino acid ABC transporter permease	1179	0	66	107755	47	72473	0.5547	48	1.5652	91.3953	1.68681	FALSE	group_01069
DDA3937_RS02085	1	DDA3937_RS02085	NC_014500	467110	467913	+	NA	hypothetical protein	804	0	45	89314	27	58645	0.5547	33	1.31854	111.087	2.05025	FALSE	group_01901
DDA3937_RS00655	1	DDA3937_RS00655	NC_014500	151241	151678	-	NA	aspartate 1-decarboxylase autocleavage activator PanM	438	0	11	18901	6	7465	0.5548	8	0.537851	43.153	0.796442	FALSE	group_02795
DDA3937_RS11315	1	DDA3937_RS11315	NC_014500	2571143	2572000	+	NA	fructosamine kinase family protein	858	0	41	50106	25	21243	0.5548	28	1.14403	58.3986	1.05849	FALSE	group_01509
DDA3937_RS04890	1	DDA3937_RS04890	NC_014500	1096350	1097432	-	NA	membrane-bound lytic murein transglycosylase MltC	1083	0	1	428	0	0	0.5549	38	0	0.395199	0.00729389	TRUE	group_01057
DDA3937_RS05545	1	DDA3937_RS05545	NC_014500	1238820	1240268	+	NA	tRNA 4-thiouridine(8) synthase ThiI	1449	0	43	48031	26	31411	0.5549	41	0.704515	33.1477	0.612517	FALSE	group_00534
DDA3937_RS10540	1	DDA3937_RS10540	NC_014500	2373092	2374066	+	NA	HTH-type transcriptional regulator CysB	975	0	36	30617	26	17914	0.5549	36	1.04702	31.4021	0.58026	FALSE	group_01314
DDA3937_RS10545	1	DDA3937_RS10545	NC_014500	2374162	2374797	-	NA	endonuclease III	636	0	28	32123	22	23862	0.555	21	1.35816	50.5079	0.940167	FALSE	group_02231
DDA3937_RS10775	1	DDA3937_RS10775	NC_014500	2423172	2423798	-	NA	TetR/AcrR family transcriptional regulator	627	0	29	129315	29	129315	0.555	14	1.816	206.244	3.83908	FALSE	group_03420
DDA3937_RS15630	1	DDA3937_RS15630	NC_014500	3580232	3581332	+	NA	pectinesterase A	1101	0	52	118278	39	99085	0.555	36	1.39079	107.428	2.00265	FALSE	group_01221
DDA3937_RS10040	1	DDA3937_RS10040	NC_014500	2266151	2266894	-	NA	carboxy-S-adenosyl-L-methionine synthase CmoA	740	0	16	19445	13	10884	0.5551	17	0.689758	26.277	0.497175	FALSE	group_02032
DDA3937_RS10700	1	DDA3937_RS10700	NC_014500	2408339	2409109	+	NA	class I SAM-dependent methyltransferase	771	0	32	54066	21	47264	0.5551	22	1.06942	70.1245	1.34142	FALSE	NA
DDA3937_RS18400	1	DDA3937_RS18400	NC_014500	4203585	4204364	+	NA	peroxide stress protein YaaA	780	0	32	61556	17	29787	0.5551	22	0.855735	78.9179	1.50963	FALSE	group_01951
DDA3937_RS02970	1	DDA3937_RS02970	NC_014500	658016	658957	+	NA	malate dehydrogenase	942	0	24	18238	21	15200	0.5552	34	0.875293	19.3609	0.366319	FALSE	group_01520
DDA3937_RS08235	1	DDA3937_RS08235	NC_014500	1863689	1864612	+	NA	nitrogen assimilation transcriptional regulator NAC	924	0	44	46547	35	39990	0.5552	33	1.48724	50.3755	0.953131	FALSE	group_01911
DDA3937_RS05135	1	DDA3937_RS05135	NC_014500	1145521	1146714	+	NA	1-deoxy-D-xylulose-5-phosphate reductoisomerase	1194	0	1	183	0	0	0.5553	40	0	0.153266	0.00289988	TRUE	group_00927
DDA3937_RS09860	1	DDA3937_RS09860	NC_014500	2225462	2226781	+	NA	right-handed parallel beta-helix repeat-containing protein	1320	0	72	90179	53	70935	0.5553	47	1.57648	68.3174	1.27356	FALSE	group_00643
DDA3937_RS14620	1	DDA3937_RS14620	NC_014500	3346809	3348380	-	NA	malate dehydrogenase (quinone)	1572	0	55	58347	41	41429	0.5553	47	1.02404	37.1164	0.701934	FALSE	group_00402
DDA3937_RS02275	1	DDA3937_RS02275	NC_014500	504657	505160	-	NA	Lrp/AsnC ligand binding domain-containing protein	504	0	19	25673	16	24215	0.5556	11	1.24645	50.9385	0.963333	FALSE	group_02688
DDA3937_RS03790	1	DDA3937_RS03790	NC_014500	838796	839182	+	NA	helix-turn-helix transcriptional regulator	387	0	20	20454	15	18939	0.5556	16	1.52183	52.8527	0.985273	FALSE	group_03450
DDA3937_RS04510	1	DDA3937_RS04510	NC_014500	996266	996544	-	NA	accessory factor UbiK family protein	279	0	3	1616	2	430	0.5556	3	0.281456	5.79211	0.109539	FALSE	group_03167
DDA3937_RS08605	1	DDA3937_RS08605	NC_014500	1942369	1943079	+	NA	Bax inhibitor-1/YccA family protein	711	0	27	43275	19	24737	0.5556	19	1.04923	60.865	1.13464	FALSE	group_02206
DDA3937_RS10975	1	DDA3937_RS10975	NC_014500	2477024	2477878	-	NA	3-deoxy-8-phosphooctulonate synthase	855	0	0	0	0	0	0.5556	21	0	0	0	TRUE	group_01710
DDA3937_RS12535	1	DDA3937_RS12535	NC_014500	2852979	2853284	-	NA	LapA family protein	306	0	18	21507	12	12457	0.5556	12	1.53973	70.2843	1.3292	FALSE	group_03101
DDA3937_RS13170	1	DDA3937_RS13170	NC_014500	3003997	3005040	+	NA	dihydroorotase	1044	0	39	56003	27	37186	0.5556	32	1.01543	53.6427	1.01495	FALSE	group_01145
DDA3937_RS15440	1	DDA3937_RS15440	NC_014500	3540092	3540370	-	NA	zinc ribbon domain-containing protein	279	0	23	34382	17	24716	0.5556	12	2.39238	123.233	2.33054	FALSE	NA
DDA3937_RS15985	1	DDA3937_RS15985	NC_014500	3655262	3655792	-	NA	hypoxanthine phosphoribosyltransferase	531	0	14	16686	8	8948	0.5556	17	0.591535	31.4237	0.594276	FALSE	group_02541
DDA3937_RS16260	1	DDA3937_RS16260	NC_014500	3706826	3707338	+	NA	SRPBCC family protein	513	0	26	35082	21	30808	0.5556	15	1.60726	68.386	1.29329	FALSE	group_02596
DDA3937_RS16750	1	DDA3937_RS16750	NC_014500	3811326	3811667	+	NA	L-valine transporter subunit YgaH	338	0	27	42103	11	14122	0.5556	17	1.2778	124.565	2.35574	FALSE	group_03038
DDA3937_RS05155	1	DDA3937_RS05155	NC_014500	1149933	1152350	+	NA	outer membrane protein assembly factor BamA	2418	0	0	0	0	0	0.5558	89	0	0	0	TRUE	group_00105
DDA3937_RS10675	1	DDA3937_RS10675	NC_014500	2403912	2405129	+	NA	ROK family transcriptional regulator	1218	0	38	33058	26	20088	0.5558	46	0.83813	27.1412	0.513286	FALSE	group_00872
DDA3937_RS07390	1	DDA3937_RS07390	NC_014500	1667575	1668468	+	NA	hypochlorite stress DNA-binding transcriptional regulator HypT	894	0	33	54537	26	31706	0.5559	25	1.14188	61.0034	1.13722	FALSE	group_01612
DDA3937_RS11965	1	DDA3937_RS11965	NC_014500	2720596	2722617	-	NA	carboxy terminal-processing peptidase	2022	0	73	70042	66	65203	0.5559	56	1.28159	34.64	0.640092	FALSE	group_00195
DDA3937_RS17925	1	DDA3937_RS17925	NC_014500	4090804	4093467	-	NA	pyruvate dehydrogenase (acetyl-transferring), homodimeric type	2664	0	18	8685	10	2371	0.5559	91	0.147384	3.26014	0.0602421	TRUE	group_00074
DDA3937_RS02120	1	DDA3937_RS02120	NC_014500	471990	472766	-	NA	HNH endonuclease	777	0	41	57852	22	33584	0.556	28	1.1117	74.4556	1.38799	FALSE	group_03404
DDA3937_RS04960	1	DDA3937_RS04960	NC_014500	1112937	1113731	+	NA	thymidylate synthase	795	0	12	10941	9	9333	0.556	17	0.444489	13.7623	0.254305	FALSE	group_01653
DDA3937_RS12895	1	DDA3937_RS12895	NC_014500	2940543	2941943	+	NA	asparagine--tRNA ligase	1401	0	2	438	1	3	0.556	49	0.0280251	0.312634	0.00582808	TRUE	group_00547
DDA3937_RS17540	1	DDA3937_RS17540	NC_014500	3988414	3989028	+	NA	YitT family protein	615	0	40	41689	32	28402	0.5561	24	2.04296	67.787	1.2526	FALSE	group_02445
DDA3937_RS19350	1	DDA3937_RS19350	NC_014500	4401173	4401841	+	NA	two-component system response regulator PmrA	661	0	43	80478	28	58007	0.5561	20	1.66319	121.752	2.24978	FALSE	group_02177
DDA3937_RS11055	1	DDA3937_RS11055	NC_014500	2494450	2495001	+	NA	sigma-70 family RNA polymerase sigma factor	534	0	18	15177	16	13976	0.5562	19	1.17642	28.4213	0.529827	FALSE	group_03422
DDA3937_RS18000	1	DDA3937_RS18000	NC_014500	4107073	4109760	-	NA	preprotein translocase subunit SecA	2688	0	5	4406	0	0	0.5562	88	0	1.63914	0.0302523	TRUE	group_00084
DDA3937_RS19585	1	DDA3937_RS19585	NC_014500	4453991	4454542	-	NA	ADP compounds hydrolase NudE	552	0	16	22547	10	13396	0.5562	16	0.711289	40.846	0.761446	FALSE	group_02493
DDA3937_RS01400	1	DDA3937_RS01400	NC_014500	313157	313582	-	NA	acetyl-CoA carboxylase biotin carboxyl carrier protein	426	0	0	0	0	0	0.5563	11	0	0	0	TRUE	group_02913
DDA3937_RS06570	1	DDA3937_RS06570	NC_014500	1466026	1466778	-	NA	2,3-diphosphoglycerate-dependent phosphoglycerate mutase	753	0	6	3220	2	497	0.5564	24	0.104285	4.27623	0.0797168	TRUE	group_01850
DDA3937_RS10270	1	DDA3937_RS10270	NC_014500	2316443	2316859	+	NA	peptide-methionine (R)-S-oxide reductase MsrB	417	0	23	28000	17	22409	0.5564	19	1.60066	67.1463	1.26985	FALSE	group_02739
DDA3937_RS11335	1	DDA3937_RS11335	NC_014500	2574520	2575281	+	NA	2-dehydro-3-deoxy-D-gluconate 5-dehydrogenase KduD	762	0	31	56567	20	20960	0.5564	23	1.03053	74.2349	1.40456	FALSE	group_01938
DDA3937_RS13130	1	DDA3937_RS13130	NC_014500	2995171	2996121	-	NA	ketoacyl-ACP synthase III	951	0	0	0	0	0	0.5564	33	0	0	0	TRUE	group_01471
DDA3937_RS15605	1	DDA3937_RS15605	NC_014500	3572184	3573371	+	NA	NO-inducible flavohemoprotein	1188	0	58	95584	45	73599	0.5564	44	1.48724	80.4579	1.53908	FALSE	group_00878
DDA3937_RS05425	1	DDA3937_RS05425	NC_014500	1212381	1213070	+	NA	phosphate response regulator transcription factor PhoB	690	0	39	83441	32	69021	0.5565	24	1.8209	120.929	2.37402	FALSE	group_02082
DDA3937_RS15805	1	DDA3937_RS15805	NC_014500	3617945	3619360	-	NA	glutamate--tRNA ligase	1416	0	3	1074	2	446	0.5565	53	0.0554564	0.758475	0.01489	TRUE	group_00480
DDA3937_RS08830	1	DDA3937_RS08830	NC_014500	1995855	1997171	+	NA	IS4 family transposase	1317	0	61	78741	52	66515	0.5566	39	1.55025	59.7882	1.14369	FALSE	NA
DDA3937_RS14460	1	DDA3937_RS14460	NC_014500	3313009	3313671	-	NA	DedA family protein	663	0	30	66700	23	59371	0.5566	22	1.36207	100.603	1.975	FALSE	group_02256
DDA3937_RS14835	1	DDA3937_RS14835	NC_014500	3404423	3406867	-	NA	mechanosensitive ion channel family protein	2445	0	95	127816	74	105016	0.5566	76	1.18833	52.2765	1	FALSE	group_00132
DDA3937_RS00975	1	DDA3937_RS00975	NC_014500	224627	226027	-	NA	Si-specific NAD(P)(+) transhydrogenase	1401	0	37	19937	26	11646	0.5567	51	0.728652	14.2305	0.272217	FALSE	group_00531
DDA3937_RS05145	1	DDA3937_RS05145	NC_014500	1147667	1148521	+	NA	phosphatidate cytidylyltransferase	855	0	1	238	0	0	0.5567	32	0	0.278363	0.00532481	TRUE	group_01746
DDA3937_RS01510	1	DDA3937_RS01510	NC_014500	338775	339047	-	NA	PTS phosphocarrier protein NPr	269	0	11	14575	8	8741	0.5568	8	1.16768	54.1822	1.02515	FALSE	group_03150
DDA3937_RS03290	1	DDA3937_RS03290	NC_014500	718349	718867	-	NA	flavodoxin FldB	519	0	22	17905	12	6368	0.5568	16	0.907819	34.499	0.659934	FALSE	group_02495
DDA3937_RS09295	1	DDA3937_RS09295	NC_014500	2090114	2091187	+	NA	alpha/beta hydrolase	1070	0	58	68878	55	65939	0.5568	39	2.0182	64.372	1.26372	FALSE	group_01149
DDA3937_RS15625	1	DDA3937_RS15625	NC_014500	3578493	3580148	+	NA	pectin acetylesterase	1656	0	99	142943	84	121758	0.5568	70	1.99161	86.3182	1.69456	FALSE	group_00404
DDA3937_RS17005	1	DDA3937_RS17005	NC_014500	3868150	3869787	-	NA	CTP synthase (glutamine hydrolyzing)	1638	0	0	0	0	0	0.5568	55	0	0	0	TRUE	group_00313
DDA3937_RS18445	1	DDA3937_RS18445	NC_014500	4213944	4214480	+	NA	inosine/xanthosine triphosphatase	537	0	25	42993	14	13953	0.5568	16	1.02362	80.0615	1.58513	FALSE	group_02514
DDA3937_RS20320	1	DDA3937_RS20320	NC_014500	4626157	4627794	-	NA	ubiquinone biosynthesis regulatory protein kinase UbiB	1634	0	1	330	1	330	0.5568	53	0.0240289	0.201958	0.00399855	TRUE	group_00339
DDA3937_RS21020	1	DDA3937_RS21020	NC_014500	4783092	4783910	-	NA	carbohydrate ABC transporter permease	815	0	33	85071	22	61314	0.5568	22	1.05986	104.382	2.07207	FALSE	NA
DDA3937_RS16255	1	DDA3937_RS16255	NC_014500	3704876	3705340	+	NA	GNAT family N-acetyltransferase	465	0	23	21591	15	15246	0.557	16	1.26655	46.4323	0.919308	FALSE	NA
DDA3937_RS19430	1	DDA3937_RS19430	NC_014500	4417947	4418183	+	NA	YheU family protein	233	0	8	17570	6	15992	0.557	5	1.01107	75.4077	1.49691	FALSE	group_03222
DDA3937_RS09670	1	DDA3937_RS09670	NC_014500	2183059	2184144	+	NA	3-phosphoserine/phosphohydroxythreonine transaminase	1086	0	40	43212	35	39194	0.5571	41	1.26539	39.7901	0.789869	FALSE	group_01070
DDA3937_RS10940	1	DDA3937_RS10940	NC_014500	2467796	2469739	+	NA	FIST C-terminal domain-containing protein	1944	0	78	89258	61	69773	0.5571	58	1.23202	45.9146	0.909059	FALSE	group_00284
DDA3937_RS04200	1	DDA3937_RS04200	NC_014500	930414	931445	+	NA	phage major capsid protein, P2 family	1032	0	40	60250	26	47211	0.5572	41	0.989188	58.3818	1.15893	FALSE	group_03245
DDA3937_RS10075	1	DDA3937_RS10075	NC_014500	2272582	2273613	+	NA	HoxN/HupN/NixA family nickel/cobalt transporter	1032	0	52	71594	33	45817	0.5572	38	1.25551	69.374	1.38922	FALSE	group_01296
DDA3937_RS16490	1	DDA3937_RS16490	NC_014500	3760336	3760536	-	NA	hypothetical protein	185	0	4	2695	3	2495	0.5572	6	0.6367	14.5676	0.289179	FALSE	group_03308
DDA3937_RS13150	1	DDA3937_RS13150	NC_014500	2998070	2998654	+	NA	septum formation inhibitor Maf	585	0	43	48854	32	26591	0.5573	26	2.14773	83.5111	1.65777	FALSE	group_02503
DDA3937_RS16110	1	DDA3937_RS16110	NC_014500	3680814	3681791	-	NA	23S rRNA pseudouridine(1911/1915/1917) synthase RluD	978	0	43	73924	30	50855	0.5573	30	1.20439	75.5869	1.51363	FALSE	group_01317
DDA3937_RS16180	1	DDA3937_RS16180	NC_014500	3692439	3693800	-	NA	signal recognition particle protein	1362	0	0	0	0	0	0.5573	36	0	0	0	TRUE	group_00792
DDA3937_RS16205	1	DDA3937_RS16205	NC_014500	3697608	3698174	-	NA	fructose-1-phosphate/6-phosphogluconate phosphatase	563	0	24	24431	20	19807	0.5573	17	1.39478	43.3943	0.873139	FALSE	group_02403
DDA3937_RS18390	1	DDA3937_RS18390	NC_014500	4201155	4202297	+	NA	GGDEF domain-containing protein	1143	0	37	45268	33	41813	0.5573	28	1.13358	39.6045	0.796885	FALSE	NA
DDA3937_RS19130	1	DDA3937_RS19130	NC_014500	4373129	4374070	+	NA	methionyl-tRNA formyltransferase	942	0	4	4703	1	491	0.5573	28	0.0416806	4.99257	0.0999765	TRUE	group_01492
DDA3937_RS04190	1	DDA3937_RS04190	NC_014500	927591	929366	-	NA	terminase family protein	1751	0	65	149753	53	142552	0.5574	57	1.18843	85.5243	1.72084	FALSE	group_02233
DDA3937_RS04245	1	DDA3937_RS04245	NC_014500	936106	936462	+	NA	hypothetical protein	356	0	10	5595	8	4909	0.5574	15	0.882318	15.7163	0.316228	FALSE	group_03797
DDA3937_RS05075	1	DDA3937_RS05075	NC_014500	1133806	1134354	+	NA	SecY-interacting protein	549	0	22	134568	17	129319	0.5574	14	1.2158	245.115	4.90844	FALSE	group_02583
DDA3937_RS05220	1	DDA3937_RS05220	NC_014500	1164312	1164860	+	NA	YaeQ family protein	549	0	28	61137	19	53639	0.5574	14	1.35883	111.361	2.24069	FALSE	group_02488
DDA3937_RS05340	1	DDA3937_RS05340	NC_014500	1189354	1189884	+	NA	N-acetyltransferase	508	0	34	54155	28	43852	0.5574	19	2.16411	106.604	2.24229	FALSE	group_02685
DDA3937_RS19595	1	DDA3937_RS19595	NC_014500	4457293	4457997	+	NA	GMP/IMP nucleotidase	701	0	39	55685	37	49946	0.5574	28	2.07238	79.4365	1.59835	FALSE	group_02098
DDA3937_RS06090	1	DDA3937_RS06090	NC_014500	1370905	1371591	+	NA	esterase	687	0	25	24363	14	10906	0.5575	18	0.800123	35.4629	0.745916	FALSE	group_02128
DDA3937_RS08315	1	DDA3937_RS08315	NC_014500	1878657	1879664	+	NA	alpha/beta hydrolase	1008	0	61	113235	47	98470	0.5575	36	1.83072	112.336	2.36285	FALSE	NA
DDA3937_RS10200	1	DDA3937_RS10200	NC_014500	2301298	2301636	-	NA	YebY family protein	339	0	9	10369	6	9025	0.5575	8	0.694923	30.587	0.643359	FALSE	group_03029
DDA3937_RS00525	1	DDA3937_RS00525	NC_014500	121154	121969	+	NA	cellulose synthase operon protein YhjQ	806	0	29	49798	22	40648	0.5576	24	1.0717	61.7841	1.24316	FALSE	group_01929
DDA3937_RS02985	1	DDA3937_RS02985	NC_014500	660486	661457	-	NA	octaprenyl diphosphate synthase	972	0	0	0	0	0	0.5576	36	0	0	0	TRUE	group_01426
DDA3937_RS10240	1	DDA3937_RS10240	NC_014500	2308485	2309759	-	NA	YeaH/YhbH family protein	1275	0	67	86628	50	63871	0.5576	42	1.53973	67.9435	1.36057	FALSE	group_00811
DDA3937_RS10710	1	DDA3937_RS10710	NC_014500	2410385	2411218	-	NA	mannosyl-3-phosphoglycerate phosphatase-related protein	834	0	31	38791	26	31443	0.5576	33	1.22403	46.512	0.923305	FALSE	group_02001
DDA3937_RS05050	1	DDA3937_RS05050	NC_014500	1128785	1129711	+	NA	transcriptional regulator GcvA	927	0	34	46292	30	42177	0.5577	29	1.27065	49.9374	0.991303	FALSE	group_01443
DDA3937_RS08295	1	DDA3937_RS08295	NC_014500	1875378	1876295	-	NA	alpha/beta hydrolase	918	0	55	97086	42	59171	0.5577	34	1.79635	105.758	2.11781	FALSE	NA
DDA3937_RS19975	1	DDA3937_RS19975	NC_014500	4549277	4550221	+	NA	transporter	945	0	61	120402	50	106560	0.5577	40	2.07742	127.41	2.52919	FALSE	NA
DDA3937_RS04315	1	DDA3937_RS04315	NC_014500	948776	949069	+	NA	RnfH family protein	286	0	9	6587	7	5368	0.5578	12	0.960986	23.0315	0.455998	FALSE	group_03118
DDA3937_RS06170	1	DDA3937_RS06170	NC_014500	1384039	1385949	-	NA	peptidoglycan DD-transpeptidase MrdA	1911	0	4	4673	0	0	0.5578	76	0	2.44532	0.0480053	TRUE	group_00205
DDA3937_RS09630	1	DDA3937_RS09630	NC_014500	2171578	2172486	-	NA	MBL fold metallo-hydrolase	909	0	50	121806	40	110594	0.5578	32	1.72775	134	2.65305	FALSE	NA
DDA3937_RS10950	1	DDA3937_RS10950	NC_014500	2470616	2471368	+	NA	fumarate/nitrate reduction transcriptional regulator Fnr	753	0	22	25854	14	17673	0.5578	11	0.729992	34.3347	0.681574	FALSE	group_01960
DDA3937_RS06485	1	DDA3937_RS06485	NC_014500	1450650	1451789	+	NA	cytochrome d ubiquinol oxidase subunit II	1140	0	25	13623	15	7590	0.5579	34	0.51662	11.95	0.239299	FALSE	group_01000
DDA3937_RS00185	1	DDA3937_RS00185	NC_014500	45368	45643	-	NA	DNA-directed RNA polymerase subunit omega	276	0	5	6353	4	4704	0.558	9	0.569031	23.0181	0.463149	FALSE	group_03172
DDA3937_RS11010	1	DDA3937_RS11010	NC_014500	2484039	2484986	+	NA	ribose-phosphate diphosphokinase	948	0	3	1240	0	0	0.558	33	0	1.30802	0.0263187	TRUE	group_01412
DDA3937_RS17055	1	DDA3937_RS17055	NC_014500	3883493	3884845	-	NA	MFS transporter	1353	0	69	105964	54	84183	0.558	43	1.56704	78.3178	1.56832	FALSE	group_00627
DDA3937_RS02050	1	DDA3937_RS02050	NC_014500	462414	462680	-	NA	helix-turn-helix domain-containing protein	267	0	16	38371	3	7926	0.5581	11	0.441159	143.712	2.87783	FALSE	group_03199
DDA3937_RS05055	1	DDA3937_RS05055	NC_014500	1129825	1130211	+	NA	DUF423 domain-containing protein	387	0	34	66614	22	53491	0.5581	18	2.23201	172.129	3.4469	FALSE	group_02904
DDA3937_RS05590	1	DDA3937_RS05590	NC_014500	1248332	1249243	-	NA	AraC family transcriptional regulator	912	0	52	90896	27	56871	0.5581	27	1.1624	99.6667	1.99583	FALSE	NA
DDA3937_RS02110	1	DDA3937_RS02110	NC_014500	470489	471115	+	NA	LysE family translocator	627	0	41	73525	28	49350	0.5582	23	1.75338	117.265	2.34823	FALSE	NA
DDA3937_RS08810	1	DDA3937_RS08810	NC_014500	1991718	1992464	-	NA	glutamine ABC transporter substrate-binding protein GlnH	747	0	27	33704	20	30985	0.5582	21	1.05122	45.1191	0.903513	FALSE	group_02029
DDA3937_RS20960	1	DDA3937_RS20960	NC_014500	4766357	4766983	+	NA	superoxide dismutase [Mn]	627	0	30	21610	20	12470	0.5582	19	1.25241	34.4657	0.684175	FALSE	group_02290
DDA3937_RS01440	1	DDA3937_RS01440	NC_014500	321887	322375	+	NA	rod shape-determining protein MreD	485	0	2	1926	0	0	0.5583	12	0	3.97113	0.0786241	TRUE	group_02649
DDA3937_RS13620	1	DDA3937_RS13620	NC_014500	3101766	3102254	+	NA	glycoside hydrolase family 104 protein	474	0	17	12820	12	9340	0.5583	19	0.994004	27.0464	0.535489	FALSE	group_02633
DDA3937_RS02680	1	DDA3937_RS02680	NC_014500	594300	594650	-	NA	hypothetical protein	351	0	22	20487	13	14555	0.5584	13	1.45419	58.3675	1.15865	FALSE	group_03045
DDA3937_RS11210	1	DDA3937_RS11210	NC_014500	2548079	2548891	+	NA	septum site-determining protein MinD	813	0	22	19363	17	14636	0.5584	25	0.821001	23.8167	0.472784	FALSE	group_01842
DDA3937_RS19270	1	DDA3937_RS19270	NC_014500	4389130	4389951	-	NA	50S ribosomal protein L2	822	0	0	0	0	0	0.5584	33	0	0	0	TRUE	group_01712
DDA3937_RS01405	1	DDA3937_RS01405	NC_014500	313618	314070	-	NA	type II 3-dehydroquinate dehydratase	453	0	2	540	2	540	0.5585	15	0.173347	1.19205	0.0238709	TRUE	group_02724
DDA3937_RS05485	1	DDA3937_RS05485	NC_014500	1226231	1227202	+	NA	protein translocase subunit SecF	972	0	1	285	1	285	0.5586	33	0.0403942	0.29321	0.00589969	TRUE	group_01511
DDA3937_RS11110	1	DDA3937_RS11110	NC_014500	2516320	2516652	+	NA	hypothetical protein	333	0	12	29081	9	19911	0.5586	9	1.06117	87.3303	1.75718	FALSE	group_03030
DDA3937_RS00220	1	DDA3937_RS00220	NC_014500	52547	53185	-	NA	long-chain-fatty-acid--CoA ligase	639	0	45	89212	35	78986	0.5587	23	2.15056	139.612	2.79574	FALSE	group_02447
DDA3937_RS15235	1	DDA3937_RS15235	NC_014500	3492467	3493096	-	NA	TfoX/Sxy family DNA transformation protein	626	0	22	24108	21	23703	0.5587	16	1.31713	38.5112	0.771189	FALSE	group_02299
DDA3937_RS02935	1	DDA3937_RS02935	NC_014500	650142	651143	+	NA	NADP-dependent oxidoreductase	1002	0	38	65112	28	42406	0.5589	28	1.09717	64.982	1.30127	FALSE	group_02601
DDA3937_RS08155	1	DDA3937_RS08155	NC_014500	1846697	1847605	-	NA	metal ABC transporter substrate-binding protein	905	0	42	47854	34	44677	0.5589	35	1.47508	52.8773	1.06395	FALSE	group_01557
DDA3937_RS11415	1	DDA3937_RS11415	NC_014500	2591492	2592475	-	NA	phenylalanine--tRNA ligase subunit alpha	984	0	2	1599	0	0	0.5589	23	0	1.625	0.0325407	TRUE	group_01258
DDA3937_RS13505	1	DDA3937_RS13505	NC_014500	3075519	3077606	-	NA	flagellar biosynthesis protein FlhA	2079	0	93	119547	78	96684	0.5589	60	1.47308	57.5022	1.157	FALSE	group_00200
DDA3937_RS15430	1	DDA3937_RS15430	NC_014500	3538690	3539739	+	NA	peptidase M4 family protein	1030	0	43	48969	31	38278	0.559	35	1.18171	47.5427	0.95661	FALSE	group_01122
DDA3937_RS18500	1	DDA3937_RS18500	NC_014500	4227827	4228663	-	NA	IclR family transcriptional regulator	837	0	40	81963	33	72581	0.5591	26	1.54801	97.9247	1.96095	FALSE	group_01789
DDA3937_RS01535	1	DDA3937_RS01535	NC_014500	342422	343147	-	NA	LPS export ABC transporter ATP-binding protein	726	0	0	0	0	0	0.5592	23	0	0	0	TRUE	group_02055
DDA3937_RS17880	1	DDA3937_RS17880	NC_014500	4076567	4076929	-	NA	YacL family protein	363	0	15	19891	11	16600	0.5592	8	1.18979	54.7961	1.0973	FALSE	group_02938
DDA3937_RS04915	1	DDA3937_RS04915	NC_014500	1100180	1100896	+	NA	DUF2884 domain-containing protein	717	0	22	17663	11	10242	0.5593	15	0.602364	24.6346	0.495674	FALSE	group_02140
DDA3937_RS14065	1	DDA3937_RS14065	NC_014500	3212873	3214018	-	NA	hypothetical protein	1146	0	81	131184	64	100210	0.5593	47	2.19271	114.471	2.30328	FALSE	NA
DDA3937_RS14800	1	DDA3937_RS14800	NC_014500	3396160	3398292	-	NA	type II secretion system secretin GspD	2129	0	87	161287	65	133279	0.5593	62	1.19873	75.7572	1.59345	FALSE	group_00231
DDA3937_RS14420	1	DDA3937_RS14420	NC_014500	3304735	3305424	-	NA	histidine ABC transporter permease HisQ	682	0	29	32342	23	24563	0.5594	21	1.32412	47.4223	0.997467	FALSE	group_02213
DDA3937_RS11030	1	DDA3937_RS11030	NC_014500	2487929	2488516	+	NA	aminoacyl-tRNA hydrolase	588	0	0	0	0	0	0.5595	19	0	0	0	TRUE	group_02390
DDA3937_RS22135	1	DDA3937_RS22135	NC_014500	1910650	1910817	+	NA	YqaE/Pmp3 family membrane protein	168	0	2	275	0	0	0.5595	4	0	1.6369	0.0351932	FALSE	group_03281
DDA3937_RS14190	1	DDA3937_RS14190	NC_014500	3251141	3251617	-	NA	hypothetical protein	477	0	29	36436	26	34808	0.5597	20	2.14013	76.3857	1.64228	FALSE	group_02729
DDA3937_RS14820	1	DDA3937_RS14820	NC_014500	3401270	3401671	-	NA	GspS family T2SS pilot lipoprotein variant OutS	402	0	18	31198	14	17525	0.5597	10	1.36737	77.607	1.63651	FALSE	group_02920
DDA3937_RS13365	1	DDA3937_RS13365	NC_014500	3051871	3053592	+	NA	flagellar M-ring protein FliF	1718	0	85	146819	66	120207	0.5598	57	1.50836	85.4593	1.83736	FALSE	group_00356
DDA3937_RS17855	1	DDA3937_RS17855	NC_014500	4070691	4072112	+	NA	sodium:solute symporter family protein	1422	0	89	197990	64	117699	0.5598	50	1.76712	139.233	2.9935	FALSE	group_00806
DDA3937_RS00115	1	DDA3937_RS00115	NC_014500	25958	26491	+	NA	Der GTPase-activating protein YihI	534	0	13	10722	10	9880	0.5599	9	0.735265	20.0787	0.431688	FALSE	group_02829
DDA3937_RS09815	1	DDA3937_RS09815	NC_014500	2214597	2215964	+	NA	APC family permease	1357	0	66	93434	48	74673	0.5599	47	1.38882	68.8534	1.48288	FALSE	group_00675
DDA3937_RS15215	1	DDA3937_RS15215	NC_014500	3487065	3487523	+	NA	methylglyoxal synthase	459	0	16	18001	8	9752	0.5599	10	0.684325	39.2179	0.844625	FALSE	group_02683
DDA3937_RS00365	1	DDA3937_RS00365	NC_014500	85230	86045	+	NA	sugar-phosphatase	790	0	28	57428	24	51824	0.56	23	1.1928	72.6937	1.56559	FALSE	group_01854
DDA3937_RS09495	1	DDA3937_RS09495	NC_014500	2139229	2139978	-	NA	arginine ABC transporter substrate-binding protein	750	0	22	43185	17	39602	0.56	19	0.889965	57.58	1.25008	FALSE	group_03755
DDA3937_RS10575	1	DDA3937_RS10575	NC_014500	2379985	2380566	-	NA	electron transport complex subunit RsxA	581	0	21	25690	16	20860	0.5601	18	1.08126	44.2169	0.959964	FALSE	group_02528
DDA3937_RS12930	1	DDA3937_RS12930	NC_014500	2949982	2951670	-	NA	L,D-transpeptidase	1689	0	91	132337	59	77838	0.5601	60	1.37154	78.3523	1.70106	FALSE	group_00346
DDA3937_RS16590	1	DDA3937_RS16590	NC_014500	3777054	3777635	-	NA	D-sedoheptulose 7-phosphate isomerase	582	0	0	0	0	0	0.5601	14	0	0	0	TRUE	group_02415
DDA3937_RS02140	1	DDA3937_RS02140	NC_014500	476374	476805	+	NA	carboxymuconolactone decarboxylase family protein	428	0	22	33691	20	31777	0.5602	14	1.83473	78.7173	1.69531	FALSE	NA
DDA3937_RS05735	1	DDA3937_RS05735	NC_014500	1279865	1283011	-	NA	multidrug efflux RND transporter permease subunit	3147	0	142	258683	115	198517	0.5602	111	1.43478	82.1999	1.76728	FALSE	group_00055
DDA3937_RS06045	1	DDA3937_RS06045	NC_014500	1361824	1362180	-	NA	arsenate reductase (glutaredoxin)	357	0	11	10384	4	1996	0.5602	10	0.439923	29.0868	0.625362	FALSE	group_02984
DDA3937_RS15210	1	DDA3937_RS15210	NC_014500	3486290	3486937	+	NA	DUF2057 family protein	648	0	20	14849	17	11404	0.5602	16	1.03005	22.9151	0.493517	FALSE	group_02441
DDA3937_RS16055	1	DDA3937_RS16055	NC_014500	3667646	3668368	-	NA	class I SAM-dependent methyltransferase	723	0	37	83203	27	69926	0.5602	20	1.46626	115.08	2.47845	FALSE	group_02003
DDA3937_RS16285	1	DDA3937_RS16285	NC_014500	3711250	3711747	+	NA	MarR family transcriptional regulator	498	0	13	9237	13	9237	0.5602	13	1.02494	18.5482	0.398783	FALSE	NA
DDA3937_RS18030	1	DDA3937_RS18030	NC_014500	4114418	4115272	-	NA	cell division protein FtsQ	851	0	5	1203	0	0	0.5602	26	0	1.41363	0.030445	TRUE	group_01757
DDA3937_RS02780	1	DDA3937_RS02780	NC_014500	614136	615122	-	NA	glutathione S-transferase family protein	987	0	50	58518	40	50658	0.5603	43	1.59121	59.2888	1.27689	FALSE	group_01219
DDA3937_RS09925	1	DDA3937_RS09925	NC_014500	2244211	2244699	-	NA	NUDIX domain-containing protein	489	0	22	28476	16	20793	0.5603	15	1.28468	58.2331	1.252	FALSE	group_02613
DDA3937_RS03160	1	DDA3937_RS03160	NC_014500	695914	696468	-	NA	VOC family protein	555	0	11	7174	10	6896	0.5604	12	0.707444	12.9261	0.278387	FALSE	NA
DDA3937_RS03585	1	DDA3937_RS03585	NC_014500	792313	792858	+	NA	GNAT family N-acetyltransferase	546	0	32	48482	16	21735	0.5604	20	1.15057	88.7949	1.92777	FALSE	group_02563
DDA3937_RS11000	1	DDA3937_RS11000	NC_014500	2482413	2483033	+	NA	lipoprotein localization protein LolB	621	0	0	0	0	0	0.5604	25	0	0	0	TRUE	group_02405
DDA3937_RS15455	1	DDA3937_RS15455	NC_014500	3543275	3543895	-	NA	YfgM family protein	621	0	18	15508	13	9352	0.5604	17	0.821934	24.9726	0.542164	FALSE	group_02383
DDA3937_RS00020	1	DDA3937_RS00020	NC_014500	2659	4155	-	NA	ATPase RavA	1497	0	82	223609	64	184976	0.5605	42	1.67859	149.371	3.24291	FALSE	group_00521
DDA3937_RS12165	1	DDA3937_RS12165	NC_014500	2763866	2765410	+	NA	PAS domain-containing protein	1545	0	50	65881	39	54983	0.5605	39	0.991109	42.6414	0.92576	FALSE	group_00507
DDA3937_RS16115	1	DDA3937_RS16115	NC_014500	3681925	3682659	+	NA	outer membrane protein assembly factor BamD	735	0	1	430	0	0	0.5605	28	0	0.585034	0.0127013	TRUE	group_02026
DDA3937_RS18290	1	DDA3937_RS18290	NC_014500	4176622	4177092	-	NA	threonine/serine exporter	455	0	27	23890	19	15622	0.5605	18	1.63956	52.5055	1.14355	FALSE	group_02728
DDA3937_RS18760	1	DDA3937_RS18760	NC_014500	4284314	4284784	-	NA	MarR family transcriptional regulator	471	0	21	34398	17	19605	0.5605	16	1.41714	73.0318	1.5906	FALSE	group_02750
DDA3937_RS00650	1	DDA3937_RS00650	NC_014500	150265	151122	+	NA	RNA polymerase sigma factor RpoH	858	0	4	1267	0	0	0.5606	27	0	1.47669	0.0321617	TRUE	group_01657
DDA3937_RS11960	1	DDA3937_RS11960	NC_014500	2719391	2720446	+	NA	DUF481 domain-containing protein	1056	0	41	41813	39	40151	0.5606	30	1.45006	39.5956	0.873349	FALSE	group_01072
DDA3937_RS12545	1	DDA3937_RS12545	NC_014500	2854572	2855165	+	NA	GTP cyclohydrolase II	594	0	16	7101	10	3974	0.5606	18	0.660996	11.9545	0.263678	FALSE	group_02346
DDA3937_RS13940	1	DDA3937_RS13940	NC_014500	3167995	3168390	+	NA	hypothetical protein	396	0	25	31715	14	14553	0.5606	15	1.38809	80.0884	1.76648	FALSE	group_03446
DDA3937_RS15580	1	DDA3937_RS15580	NC_014500	3566210	3567331	-	NA	ABC transporter substrate-binding protein	1122	0	23	43164	22	42850	0.5606	28	0.769866	38.4706	0.848534	FALSE	group_00968
DDA3937_RS20440	1	DDA3937_RS20440	NC_014500	4655007	4655939	+	NA	ADP-glyceromanno-heptose 6-epimerase	933	0	3	528	3	528	0.5606	39	0.126248	0.565916	0.0125226	TRUE	group_01355
DDA3937_RS18425	1	DDA3937_RS18425	NC_014500	4210886	4211602	+	NA	two-component system response regulator ArcA	717	0	31	64063	20	45340	0.5607	19	1.09521	89.3487	1.97711	FALSE	group_02012
DDA3937_RS17930	1	DDA3937_RS17930	NC_014500	4093600	4094364	-	NA	pyruvate dehydrogenase complex transcriptional repressor PdhR	765	0	15	10502	12	8126	0.5608	20	0.615893	13.7281	0.303776	FALSE	group_01992
DDA3937_RS19190	1	DDA3937_RS19190	NC_014500	4382691	4383125	-	NA	50S ribosomal protein L15	435	0	0	0	0	0	0.5609	14	0	0	0	TRUE	group_02819
DDA3937_RS20735	1	DDA3937_RS20735	NC_014500	4713106	4713417	+	NA	hypothetical protein	304	0	12	27491	8	4748	0.5609	9	1.03324	90.4309	2.04517	FALSE	group_03066
DDA3937_RS01785	1	DDA3937_RS01785	NC_014500	396291	397028	+	NA	1-acylglycerol-3-phosphate O-acyltransferase	738	0	1	32	0	0	0.561	19	0	0.0433604	0.000961021	TRUE	group_02062
DDA3937_RS04080	1	DDA3937_RS04080	NC_014500	906023	906268	+	NA	helix-turn-helix domain-containing protein	246	0	9	12226	8	11272	0.561	7	1.27685	49.6992	1.10151	FALSE	group_03467
DDA3937_RS04370	1	DDA3937_RS04370	NC_014500	961105	961530	+	NA	GNAT family acetyltransferase	426	0	18	36458	15	31449	0.561	10	1.38251	85.5822	1.8968	FALSE	group_02747
DDA3937_RS06515	1	DDA3937_RS06515	NC_014500	1455330	1456616	+	NA	Tol-Pal system protein TolB	1287	0	7	14902	0	0	0.561	46	0	11.5789	0.256629	FALSE	group_01586
DDA3937_RS02720	1	DDA3937_RS02720	NC_014500	601115	602554	-	NA	aspartate ammonia-lyase	1440	0	57	124580	33	69222	0.5611	38	0.899781	86.5139	1.91438	FALSE	group_00516
DDA3937_RS04530	1	DDA3937_RS04530	NC_014500	999890	1001386	-	NA	anaerobic nitric oxide reductase flavorubredoxin	1497	0	76	103751	54	79513	0.5611	43	1.41631	69.3059	1.52866	FALSE	group_00473
DDA3937_RS05150	1	DDA3937_RS05150	NC_014500	1148543	1149898	+	NA	sigma E protease regulator RseP	1356	0	28	29710	21	24695	0.5612	37	0.608058	21.91	0.475674	FALSE	group_00659
DDA3937_RS03385	1	DDA3937_RS03385	NC_014500	740821	741522	+	NA	heavy metal response regulator transcription factor	681	0	30	69050	22	57915	0.5613	17	1.26841	101.395	2.20132	FALSE	NA
DDA3937_RS00140	1	DDA3937_RS00140	NC_014500	32852	34675	+	NA	ribosome-dependent GTPase TypA	1824	0	76	93975	59	85464	0.5614	59	1.27003	51.5214	1.11855	FALSE	group_00244
DDA3937_RS05525	1	DDA3937_RS05525	NC_014500	1234879	1235391	+	NA	phosphatidylglycerophosphatase A	493	0	19	11108	8	2845	0.5614	17	0.63713	22.5314	0.489165	FALSE	group_02547
DDA3937_RS09765	1	DDA3937_RS09765	NC_014500	2205393	2206760	+	NA	2-hydroxycarboxylate transporter family protein	1368	0	53	61822	47	59353	0.5614	52	1.34895	45.1915	0.985904	FALSE	group_00804
DDA3937_RS10925	1	DDA3937_RS10925	NC_014500	2465918	2466487	-	NA	hypothetical protein	570	0	32	45411	20	35106	0.5614	20	1.37765	79.6684	1.73806	FALSE	group_02584
DDA3937_RS05195	1	DDA3937_RS05195	NC_014500	1160726	1161685	+	NA	acetyl-CoA carboxylase carboxyl transferase subunit alpha	960	0	2	1009	0	0	0.5615	25	0	1.05104	0.0229297	TRUE	group_01379
DDA3937_RS18370	1	DDA3937_RS18370	NC_014500	4195728	4197638	-	NA	molecular chaperone DnaK	1911	0	3	1501	0	0	0.5615	55	0	0.785453	0.0170525	TRUE	group_00238
DDA3937_RS02450	1	DDA3937_RS02450	NC_014500	543074	543730	+	NA	molecular chaperone OsmY	657	0	21	22034	21	22034	0.5616	19	1.25499	33.5373	0.731654	FALSE	group_02608
DDA3937_RS12960	1	DDA3937_RS12960	NC_014500	2957175	2957726	-	NA	glutathione peroxidase	552	0	33	42661	21	18409	0.5616	22	1.49371	77.2844	1.68605	FALSE	group_02468
DDA3937_RS15840	1	DDA3937_RS15840	NC_014500	3621872	3622756	-	NA	sulfate ABC transporter permease subunit CysW	874	0	41	81946	32	70639	0.5616	26	1.43755	93.7597	2.04547	FALSE	group_01751
DDA3937_RS17485	1	DDA3937_RS17485	NC_014500	3977468	3977743	+	NA	envelope stress response protein PspG	276	0	12	9352	8	4190	0.5616	12	1.13806	33.8841	0.739219	FALSE	group_03213
DDA3937_RS02910	1	DDA3937_RS02910	NC_014500	645429	646409	+	NA	FAD:protein FMN transferase	981	0	52	106630	36	85445	0.5617	32	1.44085	108.695	2.39746	FALSE	group_01519
DDA3937_RS10135	1	DDA3937_RS10135	NC_014500	2285277	2286752	+	NA	glucose-6-phosphate dehydrogenase	1476	0	53	67986	40	53226	0.5617	37	1.06404	46.061	1.01595	FALSE	group_00434
DDA3937_RS14325	1	DDA3937_RS14325	NC_014500	3283992	3285791	-	NA	NADH-quinone oxidoreductase subunit C/D	1800	0	16	4893	14	4169	0.5617	64	0.30538	2.71833	0.0601514	FALSE	group_00222
DDA3937_RS21045	1	DDA3937_RS21045	NC_014500	4789273	4790472	+	NA	ROK family transcriptional regulator	1200	0	52	109382	49	106698	0.5617	46	1.60325	91.1517	2.01701	FALSE	NA
DDA3937_RS06000	1	DDA3937_RS06000	NC_014500	1351566	1352576	-	NA	galactose/methyl galactoside ABC transporter permease MglC	1011	0	67	100555	47	80018	0.5618	40	1.82529	99.4609	2.20088	FALSE	group_01406
DDA3937_RS10440	1	DDA3937_RS10440	NC_014500	2351374	2352126	-	NA	UPF0259 family protein	753	0	33	47917	12	7775	0.5618	26	0.625708	63.6348	1.40811	FALSE	group_02276
DDA3937_RS15445	1	DDA3937_RS15445	NC_014500	3540455	3541942	-	NA	ribosome biogenesis GTPase Der	1488	0	4	4703	0	0	0.5618	47	0	3.16062	0.0697128	TRUE	group_00479
DDA3937_RS21415	1	DDA3937_RS21415	NC_014500	4877139	4877672	+	NA	4Fe-4S dicluster domain-containing protein	530	0	17	24029	17	24029	0.5618	13	1.25938	45.3377	1	FALSE	group_02773
DDA3937_RS05240	1	DDA3937_RS05240	NC_014500	1169415	1170149	-	NA	NAD(P)-binding domain-containing protein	735	0	27	31697	13	8050	0.5619	18	0.69445	43.1252	0.951198	FALSE	group_03032
DDA3937_RS10755	1	DDA3937_RS10755	NC_014500	2419132	2419761	+	NA	paraquat-inducible protein A	622	0	14	10510	7	7322	0.5619	20	0.441868	16.8971	0.36863	FALSE	NA
DDA3937_RS01930	1	DDA3937_RS01930	NC_014500	433337	433804	+	NA	YhcH/YjgK/YiaL family protein	468	0	27	49746	18	21566	0.562	20	1.51012	106.295	2.3077	FALSE	group_02702
DDA3937_RS03090	1	DDA3937_RS03090	NC_014500	680504	682624	+	NA	polyribonucleotide nucleotidyltransferase	2121	0	111	239727	68	146878	0.562	71	1.25879	113.025	2.45382	FALSE	group_00185
DDA3937_RS08495	1	DDA3937_RS08495	NC_014500	1919366	1919776	-	NA	CidA/LrgA family protein	410	0	28	40362	19	27044	0.562	13	1.81951	98.4439	2.13725	FALSE	group_02914
DDA3937_RS10020	1	DDA3937_RS10020	NC_014500	2262958	2263530	+	NA	VOC family protein	573	0	20	329039	18	327233	0.562	17	1.2334	574.239	12.5277	FALSE	group_02406
DDA3937_RS17975	1	DDA3937_RS17975	NC_014500	4103706	4104746	-	NA	GMP reductase	1041	0	55	86123	37	55396	0.562	38	1.39552	82.731	1.82477	FALSE	group_01166
DDA3937_RS02760	1	DDA3937_RS02760	NC_014500	610606	611217	+	NA	repressor LexA	612	0	2	774	0	0	0.5621	15	0	1.26471	0.0278952	TRUE	group_02348
DDA3937_RS19355	1	DDA3937_RS19355	NC_014500	4401838	4402965	+	NA	two-component system sensor histidine kinase PmrB	1124	0	40	67547	28	53209	0.5621	37	0.978086	60.0952	1.32979	FALSE	group_01567
DDA3937_RS20830	1	DDA3937_RS20830	NC_014500	4733972	4734679	-	NA	ABC transporter ATP-binding protein	708	0	33	65608	24	45774	0.5621	23	1.33095	92.6667	2.05053	FALSE	group_02161
DDA3937_RS00460	1	DDA3937_RS00460	NC_014500	109081	110688	+	NA	ABC transporter substrate-binding protein	1600	0	77	125734	54	90068	0.5622	49	1.32513	78.5837	1.7389	FALSE	group_00319
DDA3937_RS03070	1	DDA3937_RS03070	NC_014500	675726	678443	+	NA	translation initiation factor IF-2	2718	0	0	0	0	0	0.5622	74	0	0	0	TRUE	group_00133
DDA3937_RS12630	1	DDA3937_RS12630	NC_014500	2874468	2875118	-	NA	riboflavin synthase	651	0	2	4359	0	0	0.5622	14	0	6.69585	0.146078	TRUE	group_02325
DDA3937_RS16565	1	DDA3937_RS16565	NC_014500	3772101	3772301	+	NA	hypothetical protein	201	0	11	35129	2	3712	0.5622	6	0.390678	174.771	3.85487	FALSE	group_03820
DDA3937_RS02950	1	DDA3937_RS02950	NC_014500	653652	655406	-	NA	DNA primase	1755	0	1	854	0	0	0.5624	63	0	0.48661	0.0106159	TRUE	group_00267
DDA3937_RS12945	1	DDA3937_RS12945	NC_014500	2954688	2955704	-	NA	lipoate--protein ligase A	1017	0	36	33816	32	31118	0.5624	33	1.23542	33.2507	0.725402	FALSE	NA
DDA3937_RS16135	1	DDA3937_RS16135	NC_014500	3684934	3686055	-	NA	bifunctional chorismate mutase/prephenate dehydrogenase	1122	0	7	2668	4	842	0.5624	34	0.139976	2.3779	0.0518765	TRUE	group_01066
DDA3937_RS02465	1	DDA3937_RS02465	NC_014500	545538	546257	+	NA	4'-phosphopantetheinyl transferase superfamily protein	720	0	30	52347	20	33829	0.5625	23	1.09064	72.7042	1.58612	FALSE	group_02147
DDA3937_RS05705	1	DDA3937_RS05705	NC_014500	1275569	1276432	-	NA	acyl-CoA thioesterase II	864	0	39	51764	30	47174	0.5625	31	1.3633	59.912	1.30705	FALSE	group_01634
DDA3937_RS15930	1	DDA3937_RS15930	NC_014500	3646154	3646873	+	NA	DNA/RNA nuclease SfsA	720	0	52	64825	41	47267	0.5625	32	2.23582	90.0347	1.96421	FALSE	group_02141
DDA3937_RS18025	1	DDA3937_RS18025	NC_014500	4113165	4114421	-	NA	cell division protein FtsA	1253	0	0	0	0	0	0.5625	43	0	0	0	TRUE	group_00744
DDA3937_RS20490	1	DDA3937_RS20490	NC_014500	4666319	4666798	+	NA	pantetheine-phosphate adenylyltransferase	469	0	2	385	0	0	0.5625	14	0	0.820896	0.0179088	TRUE	group_02740
DDA3937_RS21350	1	DDA3937_RS21350	NC_014500	4862944	4863423	-	NA	GNAT family N-acetyltransferase	480	0	30	82651	20	24955	0.5625	19	1.63596	172.19	3.75651	FALSE	group_02662
DDA3937_RS12045	1	DDA3937_RS12045	NC_014500	2739885	2740547	+	NA	hypothetical protein	663	0	30	18008	29	18005	0.5626	21	1.71739	27.1614	0.589683	FALSE	NA
DDA3937_RS01685	1	DDA3937_RS01685	NC_014500	373890	374639	+	NA	monofunctional biosynthetic peptidoglycan transglycosylase	746	0	26	189030	22	183909	0.5627	22	1.15789	253.391	5.50122	FALSE	group_02049
DDA3937_RS20905	1	DDA3937_RS20905	NC_014500	4751928	4752206	+	NA	metal/formaldehyde-sensitive transcriptional repressor	279	0	13	24310	0	0	0.5627	5	0	87.1326	1.89168	FALSE	group_03119
DDA3937_RS03680	1	DDA3937_RS03680	NC_014500	813886	814347	-	NA	DNA gyrase inhibitor SbmC	462	0	21	25627	14	11410	0.5628	19	1.18979	55.4697	1.21013	FALSE	NA
DDA3937_RS05800	1	DDA3937_RS05800	NC_014500	1296779	1297423	+	NA	adenylate kinase	645	0	1	636	1	636	0.5628	20	0.0608731	0.986047	0.0215117	TRUE	group_02294
DDA3937_RS12040	1	DDA3937_RS12040	NC_014500	2738996	2739457	+	NA	phage tail protein	462	0	11	13403	5	4703	0.5628	13	0.424926	29.0108	0.639882	FALSE	group_02761
DDA3937_RS15640	1	DDA3937_RS15640	NC_014500	3581881	3583218	-	NA	two-component system response regulator GlrR	1334	0	49	95080	38	55942	0.5628	40	1.11844	71.2744	1.55493	FALSE	group_00694
DDA3937_RS20530	1	DDA3937_RS20530	NC_014500	4672088	4672684	+	NA	nucleoid occlusion factor SlmA	597	0	10	15975	9	15352	0.5628	12	0.591907	26.7588	0.583773	FALSE	group_02425
DDA3937_RS17400	1	DDA3937_RS17400	NC_014500	3959982	3960299	-	NA	PTS sugar transporter subunit IIB	318	0	13	13848	10	10439	0.5629	10	1.23469	43.5472	0.960506	FALSE	group_03042
DDA3937_RS19625	1	DDA3937_RS19625	NC_014500	4464404	4464904	+	NA	transcription elongation factor GreB	501	0	25	20809	21	19495	0.5629	17	1.64576	41.5349	0.916123	FALSE	group_02674
DDA3937_RS20885	1	DDA3937_RS20885	NC_014500	4748612	4749112	+	NA	MarR family transcriptional regulator	501	0	10	12827	9	11709	0.5629	7	0.705326	25.6028	0.564713	FALSE	group_02627
DDA3937_RS18250	1	DDA3937_RS18250	NC_014500	4167498	4169909	+	NA	LPS assembly protein LptD	2412	0	5	3059	0	0	0.563	95	0	1.26824	0.0279732	TRUE	group_00106
DDA3937_RS21385	1	DDA3937_RS21385	NC_014500	4869773	4870756	-	NA	undecaprenyl-phosphate 4-deoxy-4-formamido-L-arabinose transferase	979	0	50	63616	37	42622	0.563	28	1.4839	64.9806	1.43326	FALSE	group_01383
DDA3937_RS00135	1	DDA3937_RS00135	NC_014500	31065	32474	-	NA	glutamate--ammonia ligase	1410	0	44	35306	26	14925	0.5631	44	0.724001	25.0397	0.55408	FALSE	group_00494
DDA3937_RS14320	1	DDA3937_RS14320	NC_014500	3283459	3283989	-	NA	NADH-quinone oxidoreductase subunit NuoE	527	0	3	1416	1	230	0.5631	16	0.0745031	2.68691	0.059456	TRUE	group_02506
DDA3937_RS19915	1	DDA3937_RS19915	NC_014500	4534740	4537298	-	NA	class I adenylate cyclase	2559	0	12	4902	6	3458	0.5631	69	0.092059	1.91559	0.0423883	TRUE	group_00081
DDA3937_RS00455	1	DDA3937_RS00455	NC_014500	106457	107800	-	NA	2-hydroxycarboxylate transporter family protein	1344	0	46	49591	41	44761	0.5632	44	1.19776	36.8981	0.813849	FALSE	group_00900
DDA3937_RS16880	1	DDA3937_RS16880	NC_014500	3837703	3838929	-	NA	murein hydrolase activator NlpD	1227	0	1	3	0	0	0.5632	62	0	0.00244499	5.39283e-05	TRUE	group_01430
DDA3937_RS18315	1	DDA3937_RS18315	NC_014500	4183653	4184474	-	NA	4-hydroxy-tetrahydrodipicolinate reductase	822	0	2	12	0	0	0.5633	27	0	0.0145985	0.000321767	TRUE	group_01898
DDA3937_RS12920	1	DDA3937_RS12920	NC_014500	2948529	2949167	-	NA	MBL fold metallo-hydrolase	639	0	21	19443	10	8764	0.5634	18	0.614447	30.4272	0.671124	FALSE	group_02204
DDA3937_RS19410	1	DDA3937_RS19410	NC_014500	4413566	4414117	-	NA	glutathione-regulated potassium-efflux system ancillary protein KefG	552	0	34	98580	29	79649	0.5634	19	2.06274	178.587	3.95178	FALSE	group_02432
DDA3937_RS20235	1	DDA3937_RS20235	NC_014500	4609374	4610825	-	NA	Trk system potassium transporter TrkH	1452	0	48	43029	34	33220	0.5634	44	0.919385	29.6343	0.653634	FALSE	group_00509
DDA3937_RS13025	1	DDA3937_RS13025	NC_014500	2974750	2976048	-	NA	MFS transporter	1299	0	51	80954	37	40304	0.5635	39	1.11835	62.3202	1.37903	FALSE	group_00686
DDA3937_RS21095	1	DDA3937_RS21095	NC_014500	4801900	4802151	-	NA	DUF1471 domain-containing protein	252	0	3	3743	2	2928	0.5635	9	0.311612	14.8532	0.327612	FALSE	NA
DDA3937_RS02440	1	DDA3937_RS02440	NC_014500	539842	540714	-	NA	hypothetical protein	873	0	33	44460	28	36458	0.5636	21	1.2593	50.9278	1.1233	FALSE	NA
DDA3937_RS09290	1	DDA3937_RS09290	NC_014500	2089371	2090117	+	NA	2-oxo acid dehydrogenase subunit E2	720	0	15	16116	15	16116	0.5636	19	0.817982	22.3833	0.495299	FALSE	group_02167
DDA3937_RS11390	1	DDA3937_RS11390	NC_014500	2586469	2587293	+	NA	ammonia-dependent NAD(+) synthetase	825	0	0	0	0	0	0.5636	22	0	0	0	TRUE	group_01777
DDA3937_RS15755	1	DDA3937_RS15755	NC_014500	3609144	3610094	-	NA	sigma-E factor regulatory protein RseB	946	0	44	48050	39	41010	0.5636	34	1.61867	50.7928	1.12032	FALSE	group_01476
DDA3937_RS00425	1	DDA3937_RS00425	NC_014500	100071	100439	-	NA	YceK/YidQ family lipoprotein	362	0	21	28507	19	28049	0.5637	16	2.06077	78.7486	1.73693	FALSE	group_02942
DDA3937_RS04955	1	DDA3937_RS04955	NC_014500	1112042	1112905	+	NA	prolipoprotein diacylglyceryl transferase	864	0	1	461	0	0	0.5637	28	0	0.533565	0.0117687	TRUE	group_01555
DDA3937_RS12600	1	DDA3937_RS12600	NC_014500	2868143	2868550	+	NA	lactoylglutathione lyase	408	0	21	21941	13	8534	0.5637	20	1.25103	53.777	1.1853	FALSE	group_02837
DDA3937_RS13015	1	DDA3937_RS13015	NC_014500	2971356	2972171	-	NA	arylamine N-acetyltransferase	816	0	35	56692	27	40419	0.5637	26	1.29915	69.4755	1.5324	FALSE	group_01778
DDA3937_RS02495	1	DDA3937_RS02495	NC_014500	553146	553388	-	NA	hypothetical protein	243	0	6	5207	1	202	0.5638	4	0.161577	21.428	0.474159	FALSE	group_03207
DDA3937_RS11460	1	DDA3937_RS11460	NC_014500	2600028	2600912	-	NA	protease HtpX	885	0	30	25287	17	14782	0.5638	22	0.754208	28.5729	0.630223	FALSE	group_01728
DDA3937_RS18565	1	DDA3937_RS18565	NC_014500	4244684	4245247	+	NA	YqgE/AlgH family protein	563	0	23	68967	20	67325	0.5638	16	1.39478	122.499	2.70192	FALSE	group_02497
DDA3937_RS18595	1	DDA3937_RS18595	NC_014500	4250096	4251091	-	NA	protease modulator HflC	996	0	44	31163	30	19850	0.5638	33	1.18263	31.2882	0.690113	FALSE	group_01428
DDA3937_RS10645	1	DDA3937_RS10645	NC_014500	2396006	2397562	-	NA	YdgA family protein	1557	0	26	23356	20	18914	0.5639	33	0.504344	15.0006	0.33063	FALSE	group_00501
DDA3937_RS17535	1	DDA3937_RS17535	NC_014500	3987687	3988163	+	NA	Lrp/AsnC family transcriptional regulator	477	0	21	44507	16	24620	0.5639	11	1.317	93.3061	2.05802	FALSE	group_02730
DDA3937_RS10405	1	DDA3937_RS10405	NC_014500	2344288	2345748	-	NA	cardiolipin synthase	1461	0	27	13912	21	10352	0.564	56	0.564358	9.52225	0.20988	FALSE	group_00517
DDA3937_RS12740	1	DDA3937_RS12740	NC_014500	2898658	2900070	+	NA	pyruvate kinase PykF	1413	0	36	34725	21	24979	0.564	31	0.583529	24.5754	0.53614	FALSE	group_00636
DDA3937_RS18645	1	DDA3937_RS18645	NC_014500	4261996	4263135	+	NA	tRNA epoxyqueuosine(34) reductase QueG	1140	0	53	80334	44	63764	0.564	36	1.51542	70.4684	1.5532	FALSE	group_01031
DDA3937_RS04570	1	DDA3937_RS04570	NC_014500	1009828	1010178	-	NA	FMN-binding protein	351	0	4	2029	3	1737	0.5641	6	0.335583	5.78063	0.127411	FALSE	group_03028
DDA3937_RS06435	1	DDA3937_RS06435	NC_014500	1436746	1438032	-	NA	citrate synthase	1287	0	19	12596	13	9697	0.5641	47	0.396598	9.7871	0.215718	FALSE	group_00648
DDA3937_RS03260	1	DDA3937_RS03260	NC_014500	714020	714673	+	NA	LysE family translocator	654	0	24	27275	12	12049	0.5642	17	0.720425	41.7049	0.909839	FALSE	NA
DDA3937_RS06250	1	DDA3937_RS06250	NC_014500	1400425	1401849	-	NA	tRNA (N6-isopentenyl adenosine(37)-C2)-methylthiotransferase MiaB	1425	0	57	103252	39	76008	0.5642	43	1.07457	72.4575	1.58074	FALSE	group_00548
DDA3937_RS00990	1	DDA3937_RS00990	NC_014500	227274	228377	-	NA	tRNA (uridine(54)-C5)-methyltransferase TrmA	1104	0	50	129403	40	116206	0.5643	28	1.42258	117.213	2.58349	FALSE	group_01052
DDA3937_RS04240	1	DDA3937_RS04240	NC_014500	935765	936106	+	NA	M15 family metallopeptidase	327	0	13	11334	9	4426	0.5643	11	1.08064	34.6606	0.763954	FALSE	group_03794
DDA3937_RS05515	1	DDA3937_RS05515	NC_014500	1233444	1233863	+	NA	transcription antitermination factor NusB	420	0	2	1046	1	759	0.5643	9	0.0934837	2.49048	0.0548927	TRUE	group_02817
DDA3937_RS08730	1	DDA3937_RS08730	NC_014500	1970287	1970970	-	NA	epoxyqueuosine reductase QueH	684	0	45	58498	37	49324	0.5643	26	2.12388	85.5234	1.88636	FALSE	NA
DDA3937_RS09840	1	DDA3937_RS09840	NC_014500	2221435	2223183	+	NA	lipid A ABC transporter ATP-binding protein/permease MsbA	1745	0	1	218	1	218	0.5643	58	0.0225004	0.124928	0.00275355	TRUE	group_00315
DDA3937_RS05815	1	DDA3937_RS05815	NC_014500	1300835	1302487	+	NA	bifunctional UDP-sugar hydrolase/5'-nucleotidase	1653	0	57	72435	46	64645	0.5644	55	1.09262	43.8203	0.965845	FALSE	group_00308
DDA3937_RS08245	1	DDA3937_RS08245	NC_014500	1865275	1866027	+	NA	SDR family oxidoreductase	753	0	37	49523	30	42067	0.5644	29	1.56427	65.7676	1.44959	FALSE	group_02103
DDA3937_RS09620	1	DDA3937_RS09620	NC_014500	2169862	2170467	-	NA	glutathione S-transferase	606	0	18	28221	13	10526	0.5644	17	0.842279	46.5693	1.02644	FALSE	NA
DDA3937_RS11205	1	DDA3937_RS11205	NC_014500	2547345	2548058	+	NA	septum site-determining protein MinC	714	0	34	42132	25	32076	0.5644	30	1.37476	59.0084	1.30061	FALSE	group_02238
DDA3937_RS17215	1	DDA3937_RS17215	NC_014500	3922599	3923048	-	NA	50S ribosomal protein L9	450	0	6	3857	4	1595	0.5644	12	0.349006	8.57111	0.188916	FALSE	group_02802
DDA3937_RS18520	1	DDA3937_RS18520	NC_014500	4232273	4233289	-	NA	erythrose-4-phosphate dehydrogenase	1017	0	50	65442	38	52011	0.5644	33	1.46706	64.3481	1.40383	FALSE	group_01177
DDA3937_RS02770	1	DDA3937_RS02770	NC_014500	612319	613023	-	NA	pirin family protein	705	0	36	46998	25	34813	0.5645	24	1.39231	66.6638	1.45435	FALSE	group_02176
DDA3937_RS03540	1	DDA3937_RS03540	NC_014500	778585	780111	-	NA	MFS transporter	1527	0	99	193368	83	169438	0.5645	57	2.13415	126.633	2.76263	FALSE	group_00458
DDA3937_RS14900	1	DDA3937_RS14900	NC_014500	3417965	3419236	+	NA	maltoporin	1272	0	54	66214	36	48002	0.5645	45	1.11122	52.055	1.13013	FALSE	group_00699
DDA3937_RS18355	1	DDA3937_RS18355	NC_014500	4192159	4193049	-	NA	transcriptional activator NhaR	891	0	14	4314	9	1448	0.5645	15	0.396598	4.84175	0.105116	FALSE	NA
DDA3937_RS05835	1	DDA3937_RS05835	NC_014500	1308131	1308610	-	NA	Cys-tRNA(Pro)/Cys-tRNA(Cys) deacylase YbaK	480	0	16	26035	9	17401	0.5646	14	0.736184	54.2396	1.17756	FALSE	group_02742
DDA3937_RS07295	1	DDA3937_RS07295	NC_014500	1646035	1646847	+	NA	ABC transporter ATP-binding protein	813	0	41	37266	24	19708	0.5646	28	1.15906	45.8376	0.995151	FALSE	group_03756
DDA3937_RS07675	1	DDA3937_RS07675	NC_014500	1730620	1730913	-	NA	CRISPR-associated endonuclease Cas2	294	0	22	32865	11	8933	0.5646	13	1.46903	111.786	2.42691	FALSE	group_03799
DDA3937_RS12150	1	DDA3937_RS12150	NC_014500	2759088	2760902	+	NA	diguanylate cyclase	1815	0	82	169030	71	152640	0.5647	56	1.53591	93.1295	2.02187	FALSE	group_00287
DDA3937_RS23280	1	DDA3937_RS23280	NC_014500	3295962	3296216	-	NA	hypothetical protein	255	0	9	12634	3	1432	0.5647	8	0.46192	49.5451	1.07564	FALSE	group_03816
DDA3937_RS02415	1	DDA3937_RS02415	NC_014500	534321	535577	-	NA	multifunctional transcriptional regulator/nicotinamide-nucleotide adenylyltransferase/ribosylnicotinamide kinase NadR	1257	0	52	50177	40	42788	0.5648	43	1.24942	39.9181	0.859185	FALSE	group_00705
DDA3937_RS02550	1	DDA3937_RS02550	NC_014500	564416	564847	+	NA	Cd(II)/Pb(II)-responsive transcriptional regulator	432	0	14	16957	13	16848	0.5648	8	1.18153	39.2523	0.844856	FALSE	group_02766
DDA3937_RS04415	1	DDA3937_RS04415	NC_014500	974417	975712	+	NA	cytosine permease	1296	0	62	106611	54	99574	0.5648	50	1.63596	82.2616	1.77057	FALSE	group_00863
DDA3937_RS15400	1	DDA3937_RS15400	NC_014500	3532077	3532292	-	NA	helix-turn-helix domain-containing protein	216	0	3	277	0	0	0.5648	4	0	1.28241	0.0276022	TRUE	NA
DDA3937_RS07490	1	DDA3937_RS07490	NC_014500	1691004	1692320	+	NA	glutamate/aspartate:proton symporter GltP	1317	0	51	46955	41	37488	0.5649	41	1.22232	35.653	0.76559	FALSE	group_00869
DDA3937_RS09930	1	DDA3937_RS09930	NC_014500	2244914	2245552	-	NA	ribonuclease T2	639	0	32	43567	29	40125	0.5649	25	1.7819	68.18	1.46749	FALSE	group_02268
DDA3937_RS23250	1	DDA3937_RS23250	NC_014500	2989791	2990822	-	NA	endolytic transglycosylase MltG	1021	0	29	40732	22	33735	0.5649	40	0.846023	39.8942	0.856663	FALSE	group_01220
DDA3937_RS05750	1	DDA3937_RS05750	NC_014500	1285109	1288492	+	NA	mechanosensitive channel MscK	3384	0	147	273318	125	245848	0.565	98	1.45032	80.7677	1.70972	FALSE	group_00049
DDA3937_RS18395	1	DDA3937_RS18395	NC_014500	4202328	4203281	-	NA	transaldolase	954	0	34	45949	29	43471	0.565	26	1.19353	48.1646	1.03426	FALSE	group_01396
DDA3937_RS11495	1	DDA3937_RS11495	NC_014500	2609362	2610729	+	NA	adenylosuccinate lyase	1368	0	4	1166	3	1111	0.5651	35	0.0861034	0.852339	0.0183026	TRUE	group_00585
DDA3937_RS21040	1	DDA3937_RS21040	NC_014500	4787902	4789023	-	NA	ROK family protein	1118	0	39	66855	33	53398	0.5651	38	1.15893	59.7987	1.28709	FALSE	NA
DDA3937_RS00960	1	DDA3937_RS00960	NC_014500	221642	222538	+	NA	methylenetetrahydrofolate reductase	897	0	38	56521	26	32938	0.5652	25	1.13806	63.0111	1.35306	FALSE	group_01523
DDA3937_RS10960	1	DDA3937_RS10960	NC_014500	2472555	2473943	-	NA	Re/Si-specific NAD(P)(+) transhydrogenase subunit beta	1389	0	37	44874	24	22260	0.5652	39	0.678413	32.3067	0.693734	FALSE	group_00676
DDA3937_RS11050	1	DDA3937_RS11050	NC_014500	2493912	2494463	+	NA	tetratricopeptide repeat protein	538	0	25	31550	23	31044	0.5652	24	1.67854	58.6431	1.24138	FALSE	group_03419
DDA3937_RS19825	1	DDA3937_RS19825	NC_014500	4516852	4517649	-	NA	sugar/pyridoxal phosphate phosphatase YigL	788	0	29	48112	19	20550	0.5652	21	0.946701	61.0558	1.27095	FALSE	group_01731
DDA3937_RS20180	1	DDA3937_RS20180	NC_014500	4599847	4601373	+	NA	YifB family Mg chelatase-like AAA ATPase	1527	0	61	63265	43	39886	0.5652	48	1.10564	41.4309	0.862433	FALSE	group_00435
DDA3937_RS21145	1	DDA3937_RS21145	NC_014500	4812317	4812799	-	NA	GNAT family N-acetyltransferase	483	0	25	27998	20	24249	0.5652	16	1.6258	57.9669	1.20665	FALSE	group_02757
DDA3937_RS10060	1	DDA3937_RS10060	NC_014500	2270515	2270958	+	NA	dihydroneopterin triphosphate diphosphatase	444	0	13	8825	5	3516	0.5653	11	0.442153	19.8761	0.420744	FALSE	group_02746
DDA3937_RS05510	1	DDA3937_RS05510	NC_014500	1232948	1233421	+	NA	6,7-dimethyl-8-ribityllumazine synthase	474	0	1	132	1	132	0.5654	13	0.0828337	0.278481	0.00589498	TRUE	group_02726
DDA3937_RS14640	1	DDA3937_RS14640	NC_014500	3352252	3353061	+	NA	5'-nucleotidase, lipoprotein e(P4) family	810	0	35	41970	29	37199	0.5654	28	1.40572	51.8148	1.09683	FALSE	group_01879
DDA3937_RS08815	1	DDA3937_RS08815	NC_014500	1992962	1993465	-	NA	DNA starvation/stationary phase protection protein Dps	504	0	12	7584	5	1857	0.5655	19	0.389515	15.0476	0.313234	FALSE	group_02664
DDA3937_RS18130	1	DDA3937_RS18130	NC_014500	4139810	4140412	+	NA	3-isopropylmalate dehydratase small subunit	603	0	16	11828	10	5804	0.5655	17	0.65113	19.6153	0.408315	FALSE	group_02316
DDA3937_RS02755	1	DDA3937_RS02755	NC_014500	610131	610496	+	NA	diacylglycerol kinase	366	0	13	8677	8	6238	0.5656	11	0.858211	23.7077	0.493502	FALSE	group_02974
DDA3937_RS03335	1	DDA3937_RS03335	NC_014500	729615	730079	-	NA	hypothetical protein	465	0	38	95526	30	26818	0.5656	23	2.53311	205.432	4.34866	FALSE	NA
DDA3937_RS04270	1	DDA3937_RS04270	NC_014500	940507	941139	+	NA	hypothetical protein	625	0	32	44270	21	20916	0.5656	25	1.31924	70.832	1.49939	FALSE	group_03769
DDA3937_RS08980	1	DDA3937_RS08980	NC_014500	2024951	2025979	-	NA	LLM class flavin-dependent oxidoreductase	1029	0	40	46368	34	39871	0.5656	30	1.29732	45.0612	0.938002	FALSE	NA
DDA3937_RS14625	1	DDA3937_RS14625	NC_014500	3348798	3349559	-	NA	phospholipid-binding lipoprotein MlaA	762	0	44	66111	31	31502	0.5656	27	1.59732	86.7598	1.83656	FALSE	group_01899
DDA3937_RS15745	1	DDA3937_RS15745	NC_014500	3606616	3608415	-	NA	elongation factor 4	1800	0	48	44849	41	37699	0.5656	51	0.894327	24.9161	0.518658	FALSE	group_00256
DDA3937_RS09520	1	DDA3937_RS09520	NC_014500	2143488	2143814	+	NA	heavy metal-binding domain-containing protein	323	0	10	7092	8	4726	0.5657	8	0.972462	21.9567	0.455867	FALSE	NA
DDA3937_RS14610	1	DDA3937_RS14610	NC_014500	3344780	3345076	-	NA	YfcZ/YiiS family protein	297	0	7	4714	4	4106	0.5657	10	0.528797	15.8721	0.32912	FALSE	group_03068
DDA3937_RS16425	1	DDA3937_RS16425	NC_014500	3746639	3747679	+	NA	helix-turn-helix domain-containing protein	1041	0	39	50203	32	43211	0.5658	36	1.20694	48.2257	1.00127	FALSE	group_02239
DDA3937_RS16545	1	DDA3937_RS16545	NC_014500	3768059	3769327	-	NA	diguanylate cyclase	1269	0	51	66178	36	35602	0.5658	39	1.11385	52.1497	1.08556	FALSE	group_00929
DDA3937_RS21085	1	DDA3937_RS21085	NC_014500	4798898	4800106	-	NA	aldose 1-epimerase family protein	1209	0	46	63551	38	58175	0.5658	36	1.23408	52.5649	1.0942	FALSE	group_00824
DDA3937_RS02735	1	DDA3937_RS02735	NC_014500	604063	605709	+	NA	chaperonin GroEL	1647	0	3	2074	0	0	0.5659	49	0	1.25926	0.026213	TRUE	group_00446
DDA3937_RS14075	1	DDA3937_RS14075	NC_014500	3215608	3216153	+	NA	NAD(P)H-dependent oxidoreductase	546	0	33	30059	24	25131	0.5659	20	1.72585	55.0531	1.14599	FALSE	group_02526
DDA3937_RS00215	1	DDA3937_RS00215	NC_014500	51748	52542	-	NA	SDR family oxidoreductase	795	0	37	36936	32	33006	0.566	28	1.5804	46.4604	0.983488	FALSE	group_02021
DDA3937_RS01450	1	DDA3937_RS01450	NC_014500	322983	324452	+	NA	ribonuclease G	1459	0	86	229165	61	162268	0.566	45	1.64157	157.07	3.26959	FALSE	group_00478
DDA3937_RS06335	1	DDA3937_RS06335	NC_014500	1415318	1417006	+	NA	Tar ligand binding domain-containing protein	1689	0	63	87665	48	58816	0.566	48	1.11583	51.9035	1.08043	FALSE	group_00883
DDA3937_RS13215	1	DDA3937_RS13215	NC_014500	3012398	3014950	-	NA	glucans biosynthesis glucosyltransferase MdoH	2545	0	89	90448	75	83590	0.566	76	1.15707	35.5395	0.752311	FALSE	group_00097
DDA3937_RS14165	1	DDA3937_RS14165	NC_014500	3243474	3244109	-	NA	formate dehydrogenase cytochrome b556 subunit	622	0	21	22885	19	21737	0.566	16	1.19936	36.7926	0.790061	FALSE	group_02260
DDA3937_RS16870	1	DDA3937_RS16870	NC_014500	3834860	3836578	+	NA	proline--tRNA ligase	1719	0	0	0	0	0	0.566	53	0	0	0	TRUE	group_00294
DDA3937_RS00025	1	DDA3937_RS00025	NC_014500	4431	6299	+	NA	low affinity potassium transporter Kup	1869	0	106	238285	83	205676	0.5661	52	1.74363	127.493	2.65392	FALSE	group_00240
DDA3937_RS07045	1	DDA3937_RS07045	NC_014500	1580698	1581234	+	NA	type VI secretion system lipoprotein TssJ	536	0	27	33125	21	26933	0.5661	16	1.5383	61.8004	1.28645	FALSE	group_02578
DDA3937_RS10015	1	DDA3937_RS10015	NC_014500	2260525	2262255	-	NA	arginine--tRNA ligase	1731	0	3	3924	0	0	0.5661	57	0	2.2669	0.0471881	TRUE	group_00322
DDA3937_RS13460	1	DDA3937_RS13460	NC_014500	3069721	3070476	-	NA	flagellar basal body rod protein FlgF	756	0	42	67623	26	37108	0.5661	30	1.35032	89.4484	1.85714	FALSE	group_02071
DDA3937_RS06635	1	DDA3937_RS06635	NC_014500	1481359	1482144	+	NA	molybdate ABC transporter substrate-binding protein	772	0	33	28762	21	20471	0.5662	28	1.06804	37.2565	0.773525	FALSE	group_01932
DDA3937_RS08285	1	DDA3937_RS08285	NC_014500	1873226	1874470	-	NA	pyridoxamine 5'-phosphate oxidase family protein	1245	0	50	52755	37	36084	0.5663	32	1.16686	42.3735	0.879765	FALSE	NA
DDA3937_RS00015	1	DDA3937_RS00015	NC_014500	1178	2653	-	NA	ATPase RavA stimulator ViaA	1476	0	51	109830	45	95468	0.5664	28	1.19705	74.4106	1.54296	FALSE	group_00535
DDA3937_RS00045	1	DDA3937_RS00045	NC_014500	9631	10518	+	NA	ribose ABC transporter substrate-binding protein RbsB	888	0	27	23536	15	13769	0.5664	20	0.663229	26.5045	0.549592	FALSE	group_01737
DDA3937_RS06040	1	DDA3937_RS06040	NC_014500	1361107	1361814	+	NA	DnaA inactivator Hda	708	0	34	54250	24	36523	0.5664	19	1.33095	76.6243	1.58887	FALSE	group_02111
DDA3937_RS16585	1	DDA3937_RS16585	NC_014500	3776225	3776992	-	NA	class II glutamine amidotransferase	738	0	29	33483	24	27474	0.5664	20	1.27685	45.3699	0.91573	FALSE	group_01748
DDA3937_RS00980	1	DDA3937_RS00980	NC_014500	226234	226872	+	NA	HTH-type transcriptional repressor FabR	639	0	36	110005	26	92914	0.5665	21	1.59756	172.152	3.38929	FALSE	group_02326
DDA3937_RS14435	1	DDA3937_RS14435	NC_014500	3307378	3308895	-	NA	amidophosphoribosyltransferase	1518	0	74	142916	55	123972	0.5665	45	1.42258	94.1476	1.84917	FALSE	group_00412
DDA3937_RS00040	1	DDA3937_RS00040	NC_014500	8636	9604	+	NA	ribose ABC transporter permease	969	0	56	100089	37	72181	0.5666	33	1.49921	103.291	2.02876	FALSE	group_01609
DDA3937_RS03880	1	DDA3937_RS03880	NC_014500	863257	863496	+	NA	type II toxin-antitoxin system CcdA family antitoxin	240	0	11	8216	2	1297	0.5667	6	0.327193	34.2333	0.672193	FALSE	NA
DDA3937_RS04145	1	DDA3937_RS04145	NC_014500	920427	920936	+	NA	phage regulatory CII family protein	510	0	9	11122	8	10199	0.5667	17	0.615893	21.8078	0.42088	FALSE	group_02969
DDA3937_RS11735	1	DDA3937_RS11735	NC_014500	2664652	2665881	+	NA	peptide antibiotic transporter SbmA	1230	0	62	72214	52	57535	0.5667	40	1.65991	58.7106	1.15282	FALSE	group_00893
DDA3937_RS23500	1	DDA3937_RS23500	NC_014500	4425046	4425195	-	NA	hypothetical protein	150	0	0	0	0	0	0.5667	5	0	0	0	FALSE	group_03302
DDA3937_RS10360	1	DDA3937_RS10360	NC_014500	2333452	2336154	-	NA	bifunctional acetaldehyde-CoA/alcohol dehydrogenase	2703	0	115	157706	79	117775	0.5668	89	1.14754	58.3448	1.12603	FALSE	group_00080
DDA3937_RS01600	1	DDA3937_RS01600	NC_014500	352117	353178	-	NA	outer membrane-stress sensor serine endopeptidase DegS	1062	0	54	69475	45	60262	0.5669	31	1.66369	65.419	1.2604	FALSE	group_01222
DDA3937_RS02285	1	DDA3937_RS02285	NC_014500	506258	507490	-	NA	MFS transporter	1233	0	43	45323	37	39339	0.5669	40	1.17821	36.7583	0.708205	FALSE	group_01050
DDA3937_RS08230	1	DDA3937_RS08230	NC_014500	1862142	1863344	-	NA	pyridoxal phosphate-dependent aminotransferase	1203	0	67	90875	50	72201	0.5669	43	1.63189	75.5403	1.45116	FALSE	group_01197
DDA3937_RS09750	1	DDA3937_RS09750	NC_014500	2200332	2202296	-	NA	HAMP domain-containing protein	1965	0	64	82908	48	63233	0.5669	54	0.9591	42.1924	0.809062	FALSE	group_00567
DDA3937_RS15965	1	DDA3937_RS15965	NC_014500	3652309	3652689	+	NA	aspartate 1-decarboxylase	381	0	31	63916	27	57355	0.5669	15	2.78243	167.759	3.19995	FALSE	group_02900
DDA3937_RS20970	1	DDA3937_RS20970	NC_014500	4769381	4769911	-	NA	mannitol operon repressor	531	0	20	13695	16	11657	0.5669	16	1.18307	25.791	0.491955	FALSE	group_02599
DDA3937_RS12295	1	DDA3937_RS12295	NC_014500	2797323	2798315	+	NA	2-hydroxyacid dehydrogenase	993	0	46	92944	27	62101	0.567	28	1.06758	93.5992	1.78538	FALSE	NA
DDA3937_RS14895	1	DDA3937_RS14895	NC_014500	3416624	3417697	-	NA	LacI family DNA-binding transcriptional regulator	1074	0	34	47869	30	42311	0.567	27	1.09674	44.5708	0.854669	FALSE	group_01252
DDA3937_RS08240	1	DDA3937_RS08240	NC_014500	1864721	1865152	+	NA	acetyl-CoA carboxylase	432	0	18	13156	9	4883	0.5671	12	0.817982	30.4537	0.585029	FALSE	group_03317
DDA3937_RS23095	1	DDA3937_RS23095	NC_014500	1817810	1818010	-	NA	hypothetical protein	201	0	14	15092	14	15092	0.5672	11	2.73475	75.0846	1.43979	FALSE	NA
DDA3937_RS04700	1	DDA3937_RS04700	NC_014500	1035533	1036357	+	NA	hypothetical protein	825	0	38	61258	23	28528	0.5673	25	1.09461	74.2521	1.41634	FALSE	group_01664
DDA3937_RS05305	1	DDA3937_RS05305	NC_014500	1183770	1184111	+	NA	alkylphosphonate utilization protein	342	0	6	7095	5	6625	0.5673	5	0.574023	20.7456	0.397809	FALSE	group_02948
DDA3937_RS15990	1	DDA3937_RS15990	NC_014500	3655942	3656394	+	NA	GNAT family N-acetyltransferase	453	0	27	44537	13	12546	0.5673	16	1.12676	98.3157	1.88526	FALSE	group_02705
DDA3937_RS05850	1	DDA3937_RS05850	NC_014500	1312607	1313029	+	NA	Cu(I)-responsive transcriptional regulator	423	0	13	16220	12	15067	0.5674	11	1.11385	38.3452	0.73529	FALSE	group_02785
DDA3937_RS12340	1	DDA3937_RS12340	NC_014500	2807046	2808677	-	NA	peptide ABC transporter substrate-binding protein	1632	0	79	96510	60	71740	0.5674	63	1.4435	59.136	1.13397	FALSE	group_00360
DDA3937_RS13110	1	DDA3937_RS13110	NC_014500	2991760	2992998	-	NA	beta-ketoacyl-ACP synthase II	1239	0	78	99183	64	80866	0.5674	49	2.02812	80.0508	1.52695	FALSE	group_00836
DDA3937_RS18585	1	DDA3937_RS18585	NC_014500	4248437	4249735	-	NA	adenylosuccinate synthase	1299	0	29	23305	22	16070	0.5674	40	0.664965	17.9407	0.342214	FALSE	group_00688
DDA3937_RS13380	1	DDA3937_RS13380	NC_014500	3055311	3056681	+	NA	flagellum-specific ATP synthase FliI	1370	0	89	118200	75	103540	0.5675	54	2.14944	86.2774	1.64572	FALSE	group_00623
DDA3937_RS14915	1	DDA3937_RS14915	NC_014500	3422019	3423218	-	NA	arabinogalactan endo-beta-1,4-galactanase	1200	0	45	41702	25	25651	0.5675	40	0.817982	34.7517	0.661119	FALSE	group_00948
DDA3937_RS01280	1	DDA3937_RS01280	NC_014500	289501	290166	-	NA	amino acid ABC transporter permease	666	0	36	43519	25	28576	0.5676	22	1.47384	65.3438	1.20473	FALSE	group_02304
DDA3937_RS06195	1	DDA3937_RS06195	NC_014500	1388625	1389179	-	NA	LPS assembly lipoprotein LptE	551	0	2	1948	0	0	0.5676	12	0	3.53539	0.065181	TRUE	group_02566
DDA3937_RS17645	1	DDA3937_RS17645	NC_014500	4018870	4019334	+	NA	phage tail protein	465	0	13	14026	12	12446	0.5677	12	1.01324	30.1634	0.573832	FALSE	group_02669
DDA3937_RS19470	1	DDA3937_RS19470	NC_014500	4427727	4428353	-	NA	glycoside hydrolase family 19 protein	627	0	15	20072	13	18672	0.5678	15	0.814069	32.0128	0.610635	FALSE	group_02307
DDA3937_RS03005	1	DDA3937_RS03005	NC_014500	663648	664823	+	NA	Obg family GTPase CgtA	1176	0	6	4016	3	1726	0.568	29	0.100161	3.41497	0.0651395	TRUE	group_00994
DDA3937_RS03565	1	DDA3937_RS03565	NC_014500	785275	785730	-	NA	MarR family transcriptional regulator	452	0	14	16668	14	16668	0.568	15	1.21612	36.8761	0.703402	FALSE	group_02784
DDA3937_RS09435	1	DDA3937_RS09435	NC_014500	2128074	2128448	+	NA	inner membrane protein YbjM	375	0	16	28403	11	21238	0.568	14	1.15172	75.7413	1.44475	FALSE	group_02930
DDA3937_RS21295	1	DDA3937_RS21295	NC_014500	4850556	4851944	-	NA	chromosomal replication initiator protein DnaA	1389	0	1	310	0	0	0.568	37	0	0.223182	0.00424584	TRUE	group_00591
DDA3937_RS00840	1	DDA3937_RS00840	NC_014500	194729	195631	+	NA	CDF family cation-efflux transporter FieF	903	0	50	68855	32	39883	0.5681	31	1.39139	76.2514	1.45061	FALSE	group_01649
DDA3937_RS08655	1	DDA3937_RS08655	NC_014500	1954957	1955727	+	NA	DeoR/GlpR transcriptional regulator	771	0	8	4891	7	4628	0.5681	12	0.356475	6.34371	0.121005	FALSE	NA
DDA3937_RS20305	1	DDA3937_RS20305	NC_014500	4624453	4625223	-	NA	Sec-independent protein translocase subunit TatC	771	0	33	41884	26	35408	0.5681	23	1.32405	54.3243	1.03347	FALSE	group_02101
DDA3937_RS06710	1	DDA3937_RS06710	NC_014500	1499292	1500428	+	NA	polysaccharide export protein	1137	0	49	71211	39	53994	0.5682	38	1.34676	62.6306	1.19149	FALSE	group_00964
DDA3937_RS08895	1	DDA3937_RS08895	NC_014500	2008592	2009302	+	NA	ABC transporter ATP-binding protein	711	0	24	45802	15	21809	0.5682	24	0.828337	64.4191	1.20362	FALSE	group_02313
DDA3937_RS02305	1	DDA3937_RS02305	NC_014500	511778	512092	-	NA	L-rhamnose mutarotase	315	0	14	16514	11	15346	0.5683	6	1.37109	52.4254	0.97953	FALSE	group_03181
DDA3937_RS03010	1	DDA3937_RS03010	NC_014500	664929	666362	-	NA	serine-type D-Ala-D-Ala carboxypeptidase	1434	0	71	82215	50	47262	0.5683	49	1.36901	57.3326	1.07122	FALSE	group_00584
DDA3937_RS05585	1	DDA3937_RS05585	NC_014500	1247127	1248041	-	NA	SDR family oxidoreductase	915	0	42	62828	37	54529	0.5683	25	1.58769	68.6645	1.28294	FALSE	NA
DDA3937_RS05630	1	DDA3937_RS05630	NC_014500	1257230	1257544	+	NA	transcriptional regulator BolA	315	0	12	21054	8	17288	0.5683	9	0.99716	66.8381	1.23228	FALSE	group_03047
DDA3937_RS14530	1	DDA3937_RS14530	NC_014500	3328951	3329265	+	NA	AzlD domain-containing protein	311	0	21	18374	10	6188	0.5683	14	1.26248	59.0804	1.08925	FALSE	NA
DDA3937_RS03390	1	DDA3937_RS03390	NC_014500	741506	742930	+	NA	heavy metal sensor histidine kinase	1408	0	43	50743	31	36509	0.5684	37	0.864459	36.0391	0.673363	FALSE	group_03016
DDA3937_RS18480	1	DDA3937_RS18480	NC_014500	4223595	4224827	-	NA	phosphoglycerate dehydrogenase	1233	0	43	54548	19	25421	0.5685	33	0.605028	44.2401	0.81437	FALSE	group_00830
DDA3937_RS20290	1	DDA3937_RS20290	NC_014500	4622000	4622488	+	NA	transcription/translation regulatory transformer protein RfaH	489	0	27	74453	14	57343	0.5685	13	1.1241	152.256	2.84478	FALSE	group_02628
DDA3937_RS00585	1	DDA3937_RS00585	NC_014500	139357	139560	-	NA	4-oxalocrotonate tautomerase family protein	204	0	1	36	1	36	0.5686	2	0.192466	0.176471	0.00335719	TRUE	group_03264
DDA3937_RS05060	1	DDA3937_RS05060	NC_014500	1130213	1131313	+	NA	23S rRNA (cytidine(2498)-2'-O)-methyltransferase RlmM	1101	0	65	175896	50	142031	0.5686	36	1.78307	159.76	3.03929	FALSE	group_00955
DDA3937_RS06795	1	DDA3937_RS06795	NC_014500	1520721	1521617	+	NA	UTP--glucose-1-phosphate uridylyltransferase	897	0	18	25235	12	13083	0.5686	19	0.52526	28.1327	0.525638	FALSE	group_01640
DDA3937_RS09470	1	DDA3937_RS09470	NC_014500	2134247	2135206	+	NA	putrescine ABC transporter permease PotH	956	0	53	61046	47	58545	0.5687	36	1.9303	63.8556	1.17545	FALSE	group_01388
DDA3937_RS17935	1	DDA3937_RS17935	NC_014500	4095012	4096358	+	NA	amino acid permease	1347	0	68	167983	47	111955	0.5687	47	1.36998	124.709	2.33009	FALSE	group_00680
DDA3937_RS21230	1	DDA3937_RS21230	NC_014500	4833556	4834290	-	NA	GntR family transcriptional regulator	735	0	36	72400	22	24751	0.5687	22	1.17522	98.5034	1.84046	FALSE	group_03753
DDA3937_RS21445	1	DDA3937_RS21445	NC_014500	4882695	4883531	-	NA	ABC transporter substrate-binding protein	837	0	14	9354	14	9354	0.5687	17	0.656731	11.1756	0.205721	FALSE	group_01783
DDA3937_RS09820	1	DDA3937_RS09820	NC_014500	2216104	2217534	-	NA	exodeoxyribonuclease I	1431	0	59	67601	51	61721	0.5688	41	1.39932	47.2404	0.882652	FALSE	group_00510
DDA3937_RS10650	1	DDA3937_RS10650	NC_014500	2397621	2398805	-	NA	mannose-6-phosphate isomerase	1185	0	46	99218	26	55284	0.5688	28	0.86147	83.7283	1.54127	FALSE	group_00938
DDA3937_RS19460	1	DDA3937_RS19460	NC_014500	4422901	4424106	-	NA	helix-turn-helix domain-containing protein	1206	0	26	24848	19	19702	0.5688	32	0.618574	20.6036	0.384964	FALSE	group_00924
DDA3937_RS14055	1	DDA3937_RS14055	NC_014500	3210773	3211549	+	NA	transporter substrate-binding domain-containing protein	777	0	31	47303	24	33729	0.5689	20	1.21276	60.879	1.13748	FALSE	group_01941
DDA3937_RS06540	1	DDA3937_RS06540	NC_014500	1459485	1460201	+	NA	DUF554 domain-containing protein	717	0	19	27833	16	26220	0.569	19	0.876165	38.8187	0.725298	FALSE	group_02205
DDA3937_RS05690	1	DDA3937_RS05690	NC_014500	1271712	1273505	+	NA	SmdB family multidrug efflux ABC transporter permease/ATP-binding protein	1786	0	98	179437	79	155735	0.5691	63	1.73672	100.469	1.87718	FALSE	group_00304
DDA3937_RS09130	1	DDA3937_RS09130	NC_014500	2051461	2053161	+	NA	sensor histidine kinase	1701	0	52	76048	43	62388	0.5691	53	0.992543	44.7078	0.835332	FALSE	group_00329
DDA3937_RS16130	1	DDA3937_RS16130	NC_014500	3683666	3684823	+	NA	bifunctional chorismate mutase/prephenate dehydratase	1158	0	46	72385	34	63055	0.5691	35	1.1528	62.5086	1.15066	FALSE	group_00967
DDA3937_RS05200	1	DDA3937_RS05200	NC_014500	1161872	1162261	+	NA	VOC family protein	379	0	12	18207	9	15668	0.5692	14	0.932371	48.0396	0.884312	FALSE	group_02858
DDA3937_RS09995	1	DDA3937_RS09995	NC_014500	2256428	2257012	+	NA	ribosomal protein S5-alanine N-acetyltransferase	585	0	46	101607	44	100943	0.5692	21	2.95313	173.687	3.19723	FALSE	group_02309
DDA3937_RS16865	1	DDA3937_RS16865	NC_014500	3834037	3834744	+	NA	tRNA (N6-threonylcarbamoyladenosine(37)-N6)-methyltransferase TrmO	704	0	32	51969	23	43756	0.5692	26	1.28275	73.8196	1.35887	FALSE	group_02125
DDA3937_RS19520	1	DDA3937_RS19520	NC_014500	4440608	4441612	-	NA	tryptophan--tRNA ligase	1005	0	2	353	0	0	0.5692	32	0	0.351244	0.00646569	TRUE	group_01228
DDA3937_RS04775	1	DDA3937_RS04775	NC_014500	1064364	1065350	+	NA	hypothetical protein	987	0	79	102726	60	75786	0.5694	43	2.38682	104.079	1.91589	FALSE	NA
DDA3937_RS06670	1	DDA3937_RS06670	NC_014500	1488608	1489039	-	NA	VirK family protein	432	0	22	31683	11	17213	0.5694	15	0.999756	73.3403	1.35005	FALSE	group_02912
DDA3937_RS12385	1	DDA3937_RS12385	NC_014500	2818297	2819190	+	NA	LysR family transcriptional regulator	894	0	42	62917	33	53511	0.5694	27	1.44931	70.377	1.2955	FALSE	group_01643
DDA3937_RS13795	1	DDA3937_RS13795	NC_014500	3141185	3141472	-	NA	helix-turn-helix domain-containing protein	288	0	19	17556	14	12195	0.5694	12	1.90863	60.9583	1.12212	FALSE	group_03330
DDA3937_RS17310	1	DDA3937_RS17310	NC_014500	3940195	3940749	+	NA	YggT family protein	551	0	31	64530	20	35945	0.5694	20	1.42516	117.114	2.1273	FALSE	group_02558
DDA3937_RS12005	1	DDA3937_RS12005	NC_014500	2733074	2733886	-	NA	helix-turn-helix domain-containing protein	813	0	0	0	0	0	0.5695	30	0	0	0	TRUE	group_01696
DDA3937_RS13155	1	DDA3937_RS13155	NC_014500	2998721	2999677	-	NA	23S rRNA pseudouridine(955/2504/2580) synthase RluC	957	0	33	27202	26	23558	0.5695	28	1.06671	28.4242	0.516306	FALSE	group_01462
DDA3937_RS15845	1	DDA3937_RS15845	NC_014500	3622766	3623578	-	NA	sulfate ABC transporter permease subunit CysT	813	0	41	60000	23	36193	0.5695	25	1.11077	73.8007	1.35852	FALSE	group_01884
DDA3937_RS03760	1	DDA3937_RS03760	NC_014500	833154	834266	+	NA	o-succinylbenzoate synthase	1113	0	51	45737	35	29273	0.5696	39	1.23469	41.0934	0.746433	FALSE	NA
DDA3937_RS10915	1	DDA3937_RS10915	NC_014500	2462336	2463613	+	NA	PTS ascorbate transporter subunit IIC	1278	0	57	109828	51	105122	0.5696	38	1.56684	85.9374	1.58193	FALSE	group_03364
DDA3937_RS15200	1	DDA3937_RS15200	NC_014500	3485180	3485488	+	NA	heat shock protein HspQ	309	0	22	27884	13	15080	0.5696	12	1.65185	90.2395	1.63913	FALSE	group_03041
DDA3937_RS03325	1	DDA3937_RS03325	NC_014500	726937	727998	-	NA	hypothetical protein	1062	0	44	62839	41	60700	0.5697	35	1.51581	59.1704	1.07479	FALSE	NA
DDA3937_RS19060	1	DDA3937_RS19060	NC_014500	4359315	4360913	-	NA	malate synthase A	1599	0	46	48200	39	41528	0.5697	44	0.957638	30.1438	0.547541	FALSE	group_00371
DDA3937_RS00005	1	DDA3937_RS00005	NC_014500	32	475	-	NA	FMN-binding protein MioC	444	0	18	16655	12	14009	0.5698	11	1.06117	37.5113	0.676779	FALSE	group_02748
DDA3937_RS06560	1	DDA3937_RS06560	NC_014500	1463454	1464506	+	NA	3-deoxy-7-phosphoheptulonate synthase AroG	1053	0	48	67391	37	61558	0.5698	27	1.37962	63.9991	1.15467	FALSE	group_01143
DDA3937_RS13070	1	DDA3937_RS13070	NC_014500	2983641	2983991	-	NA	purine nucleoside phosphoramidase	351	0	12	15898	10	14578	0.5698	7	1.11861	45.2934	0.817185	FALSE	group_02937
DDA3937_RS17915	1	DDA3937_RS17915	NC_014500	4087265	4088689	-	NA	dihydrolipoyl dehydrogenase	1425	0	3	1172	0	0	0.5698	45	0	0.822456	0.0148388	TRUE	group_00540
DDA3937_RS18225	1	DDA3937_RS18225	NC_014500	4158324	4159460	-	NA	ABC transporter substrate-binding protein	1137	0	35	43273	30	38999	0.5699	30	1.03597	38.0589	0.682765	FALSE	NA
DDA3937_RS10305	1	DDA3937_RS10305	NC_014500	2323826	2324218	+	NA	DUF1496 domain-containing protein	393	0	20	20009	14	14534	0.57	12	1.39869	50.9135	0.912719	FALSE	group_03011
DDA3937_RS15835	1	DDA3937_RS15835	NC_014500	3620890	3621882	-	NA	sulfate ABC transporter ATP-binding protein	982	0	35	55786	29	52450	0.57	25	1.1595	56.8086	1.01913	FALSE	group_01277
DDA3937_RS04290	1	DDA3937_RS04290	NC_014500	943883	944410	+	NA	hypothetical protein	499	0	10	12075	9	11917	0.5701	17	0.708153	24.1984	0.433801	FALSE	group_03783
DDA3937_RS12010	1	DDA3937_RS12010	NC_014500	2734508	2735056	+	NA	hypothetical protein	545	0	13	8169	6	4578	0.5701	11	0.432255	14.989	0.263851	FALSE	group_02604
DDA3937_RS14815	1	DDA3937_RS14815	NC_014500	3400573	3401235	+	NA	type II secretion system assembly factor GspB	663	0	25	39890	17	32514	0.5701	20	1.00675	60.1659	1.05461	FALSE	group_02797
DDA3937_RS18615	1	DDA3937_RS18615	NC_014500	4254243	4255184	-	NA	tRNA (adenosine(37)-N6)-dimethylallyltransferase MiaA	934	0	30	58581	19	23995	0.5701	22	0.798715	62.7206	1.09939	FALSE	group_01469
DDA3937_RS01640	1	DDA3937_RS01640	NC_014500	359790	361043	+	NA	multidrug effflux MFS transporter	1246	0	71	121965	44	56670	0.5702	45	1.3865	97.8852	1.71577	FALSE	NA
DDA3937_RS01700	1	DDA3937_RS01700	NC_014500	376713	377303	-	NA	DnaA initiator-associating protein DiaA	591	0	21	23465	14	18722	0.5702	20	0.930092	39.7039	0.698907	FALSE	group_02398
DDA3937_RS11595	1	DDA3937_RS11595	NC_014500	2638681	2638908	-	NA	type III secretion protein HrpF	214	0	14	24269	12	22330	0.5702	6	2.20167	113.407	1.99629	FALSE	group_03216
DDA3937_RS08590	1	DDA3937_RS08590	NC_014500	1938524	1939540	+	NA	iron ABC transporter substrate-binding protein	1017	0	37	35095	31	28700	0.5703	23	1.19681	34.5084	0.618626	FALSE	group_01279
DDA3937_RS09205	1	DDA3937_RS09205	NC_014500	2068613	2069587	-	NA	GTP-binding protein	975	0	20	17060	15	13827	0.5703	23	0.604049	17.4974	0.308007	FALSE	group_01376
DDA3937_RS11695	1	DDA3937_RS11695	NC_014500	2658917	2659570	+	NA	type III secretion system export apparatus subunit SctR	650	0	19	36027	13	18065	0.5703	12	0.785263	55.4262	0.973868	FALSE	group_02297
DDA3937_RS16030	1	DDA3937_RS16030	NC_014500	3662932	3665079	+	NA	class 1b ribonucleoside-diphosphate reductase subunit alpha	2126	0	104	133790	81	96770	0.5703	76	1.49592	62.9304	1.10776	FALSE	group_00158
DDA3937_RS01375	1	DDA3937_RS01375	NC_014500	307705	308670	-	NA	tRNA dihydrouridine synthase DusB	966	0	25	22059	22	21347	0.5704	31	0.894192	22.8354	0.401231	FALSE	group_01302
DDA3937_RS14965	1	DDA3937_RS14965	NC_014500	3433369	3434583	+	NA	D-galactonate dehydratase family protein	1215	0	57	69523	48	58100	0.5704	45	1.55114	57.2206	1.0054	FALSE	group_00695
DDA3937_RS16775	1	DDA3937_RS16775	NC_014500	3816940	3817365	+	NA	thioredoxin TrxC	426	0	29	45313	21	30894	0.5704	13	1.93551	106.369	1.86447	FALSE	group_02717
DDA3937_RS05225	1	DDA3937_RS05225	NC_014500	1164906	1165508	+	NA	copper resistance protein NlpE N-terminal domain-containing protein	603	0	34	61774	22	40505	0.5705	25	1.43249	102.444	1.79569	FALSE	group_02524
DDA3937_RS06165	1	DDA3937_RS06165	NC_014500	1382919	1384031	-	NA	peptidoglycan glycosyltransferase MrdB	1113	0	1	89	0	0	0.5705	35	0	0.0799641	0.00140501	TRUE	group_01080
DDA3937_RS11955	1	DDA3937_RS11955	NC_014500	2717901	2719169	+	NA	acyltransferase	1269	0	66	97525	49	45007	0.5705	46	1.51607	76.8519	1.35282	FALSE	group_00796
DDA3937_RS01520	1	DDA3937_RS01520	NC_014500	340047	340535	-	NA	PTS IIA-like nitrogen regulatory protein PtsN	489	0	20	27258	15	24924	0.5706	12	1.20439	55.7423	0.981231	FALSE	group_02657
DDA3937_RS04995	1	DDA3937_RS04995	NC_014500	1120469	1121707	+	NA	N-acetylmuramoyl-L-alanine amidase AmiC	1239	0	36	40302	27	31495	0.5706	30	0.855614	32.5278	0.572587	FALSE	group_00889
DDA3937_RS10335	1	DDA3937_RS10335	NC_014500	2328023	2328928	+	NA	patatin-like phospholipase RssA	906	0	70	115257	56	90621	0.5706	32	2.42686	127.215	2.23937	FALSE	group_01597
DDA3937_RS12750	1	DDA3937_RS12750	NC_014500	2900844	2901842	-	NA	L,D-transpeptidase family protein	999	0	48	57053	38	45538	0.5706	41	1.49349	57.1101	1.00346	FALSE	group_01322
DDA3937_RS01690	1	DDA3937_RS01690	NC_014500	374733	376034	+	NA	alginate lyase family protein	1302	0	81	113894	67	97637	0.5707	55	2.02045	87.4762	1.53701	FALSE	group_00880
DDA3937_RS04495	1	DDA3937_RS04495	NC_014500	992874	993644	-	NA	sulfate transporter CysZ	771	0	27	21912	22	15174	0.5707	23	1.12035	28.4202	0.499359	FALSE	group_01973
DDA3937_RS09615	1	DDA3937_RS09615	NC_014500	2169068	2169682	+	NA	Tat proofreading chaperone DmsD	615	0	37	38643	20	20588	0.5707	21	1.27685	62.8341	1.10403	FALSE	group_02317
DDA3937_RS15970	1	DDA3937_RS15970	NC_014500	3652759	3653529	-	NA	ABC transporter permease	767	0	35	53820	28	46308	0.5707	23	1.43334	70.1695	1.23519	FALSE	group_01964
DDA3937_RS11195	1	DDA3937_RS11195	NC_014500	2545903	2546559	-	NA	fumarylacetoacetate hydrolase family protein	657	0	30	63922	16	28019	0.5708	23	0.95618	97.2938	1.71266	FALSE	group_02192
DDA3937_RS16560	1	DDA3937_RS16560	NC_014500	3771377	3771835	-	NA	xanthine phosphoribosyltransferase	459	0	27	30898	22	23434	0.5708	20	1.88189	67.3159	1.18496	FALSE	group_02636
DDA3937_RS18115	1	DDA3937_RS18115	NC_014500	4135729	4137303	+	NA	2-isopropylmalate synthase	1574	0	57	72038	47	58237	0.5708	43	1.17241	45.7675	0.805644	FALSE	group_00407
DDA3937_RS19530	1	DDA3937_RS19530	NC_014500	4442305	4442982	-	NA	ribulose-phosphate 3-epimerase	670	0	6	3641	4	2196	0.5708	20	0.234407	5.43433	0.0956604	FALSE	group_02199
DDA3937_RS06460	1	DDA3937_RS06460	NC_014500	1442155	1444962	+	NA	2-oxoglutarate dehydrogenase E1 component	2808	0	18	7043	10	1701	0.5709	88	0.139826	2.50819	0.0440703	TRUE	group_00059
DDA3937_RS09665	1	DDA3937_RS09665	NC_014500	2181029	2182792	-	NA	30S ribosomal protein S12 methylthiotransferase accessory protein YcaO	1764	0	80	163254	63	139525	0.5709	53	1.40226	92.5476	1.62611	FALSE	group_00269
DDA3937_RS10250	1	DDA3937_RS10250	NC_014500	2312105	2312929	+	NA	MipA/OmpV family protein	825	0	82	124166	59	79109	0.5709	44	2.80791	150.504	2.64932	FALSE	group_02013
DDA3937_RS15995	1	DDA3937_RS15995	NC_014500	3657024	3658088	-	NA	ABC transporter ATP-binding protein	1065	0	37	51818	27	41529	0.5709	28	0.995404	48.6554	0.872238	FALSE	group_01229
DDA3937_RS21420	1	DDA3937_RS21420	NC_014500	4877972	4878712	+	NA	4'-phosphopantetheinyl transferase	741	0	27	28521	19	20909	0.5709	17	1.00675	38.4899	0.677537	FALSE	group_01920
DDA3937_RS05125	1	DDA3937_RS05125	NC_014500	1143890	1144621	+	NA	UMP kinase	732	0	1	841	0	0	0.571	22	0	1.14891	0.0202242	TRUE	group_02037
DDA3937_RS09985	1	DDA3937_RS09985	NC_014500	2254002	2254649	-	NA	glutaredoxin 2	648	0	26	51347	20	38696	0.571	14	1.21183	79.2392	1.39228	FALSE	group_02311
DDA3937_RS16925	1	DDA3937_RS16925	NC_014500	3845344	3846252	-	NA	sulfate adenylyltransferase subunit CysD	909	0	50	80990	37	62022	0.571	29	1.59817	89.0979	1.56839	FALSE	group_01413
DDA3937_RS04330	1	DDA3937_RS04330	NC_014500	951327	952205	-	NA	NAD(+) kinase	879	0	2	443	0	0	0.5711	32	0	0.503982	0.00887158	TRUE	group_01569
DDA3937_RS11905	1	DDA3937_RS11905	NC_014500	2703676	2704146	+	NA	NUDIX domain-containing protein	471	0	24	28645	18	22829	0.5711	17	1.5005	60.8174	1.07057	FALSE	group_02661
DDA3937_RS13085	1	DDA3937_RS13085	NC_014500	2987324	2988118	-	NA	metal-dependent hydrolase	795	0	32	69604	27	63526	0.5711	23	1.33347	87.5522	1.54118	FALSE	group_01822
DDA3937_RS08930	1	DDA3937_RS08930	NC_014500	2016355	2016888	-	NA	hypothetical protein	534	0	29	98478	22	84907	0.5712	14	1.61758	184.416	3.24627	FALSE	group_02619
DDA3937_RS19655	1	DDA3937_RS19655	NC_014500	4471992	4472567	+	NA	Fe-S biogenesis protein NfuA	576	0	12	12215	6	4712	0.5712	15	0.408991	21.2066	0.380168	FALSE	group_02407
DDA3937_RS21560	1	DDA3937_RS21560	NC_014500	4912775	4914157	-	NA	F0F1 ATP synthase subunit beta	1383	0	1	219	0	0	0.5712	54	0	0.158351	0.00278746	TRUE	group_00600
DDA3937_RS01105	1	DDA3937_RS01105	NC_014500	251342	255565	+	NA	DNA-directed RNA polymerase subunit beta'	4224	0	2	975	0	0	0.5713	124	0	0.230824	0.0040557	TRUE	group_00024
DDA3937_RS01140	1	DDA3937_RS01140	NC_014500	261875	262546	+	NA	heavy metal response regulator transcription factor	668	0	21	17523	11	7962	0.5714	17	0.646549	26.232	0.460911	FALSE	group_03411
DDA3937_RS06490	1	DDA3937_RS06490	NC_014500	1451919	1452212	+	NA	cyd operon protein YbgE	290	0	16	13538	5	2420	0.5714	11	0.676951	46.6828	0.820242	FALSE	group_03055
DDA3937_RS12675	1	DDA3937_RS12675	NC_014500	2882650	2883195	-	NA	prepilin-type N-terminal cleavage/methylation domain-containing protein	538	0	30	62042	27	57990	0.5714	17	1.97046	115.32	2.02137	FALSE	group_02698
DDA3937_RS11610	1	DDA3937_RS11610	NC_014500	2641898	2643211	-	NA	lytic murein transglycosylase	1314	0	81	111865	63	86038	0.5715	57	1.88248	85.1332	1.49225	FALSE	group_00807
DDA3937_RS19725	1	DDA3937_RS19725	NC_014500	4488453	4490900	-	NA	glycogen phosphorylase	2448	0	90	125582	55	82064	0.5715	72	0.882138	51.2998	0.898262	FALSE	group_00099
DDA3937_RS06470	1	DDA3937_RS06470	NC_014500	1446345	1447511	+	NA	ADP-forming succinate--CoA ligase subunit beta	1166	0	19	27170	10	8792	0.5716	32	0.336734	23.3019	0.408017	FALSE	group_00934
DDA3937_RS10150	1	DDA3937_RS10150	NC_014500	2289226	2291277	+	NA	prolyl oligopeptidase family serine peptidase	2052	0	124	217511	108	199780	0.5716	76	2.06648	106	1.85606	FALSE	group_00186
DDA3937_RS11780	1	DDA3937_RS11780	NC_014500	2677265	2678074	-	NA	HAD family phosphatase	810	0	36	43352	23	21504	0.5716	19	1.11488	53.521	0.937154	FALSE	NA
DDA3937_RS00050	1	DDA3937_RS00050	NC_014500	10604	11530	+	NA	ribokinase	927	0	40	140935	30	120513	0.5717	27	1.27065	152.033	2.66211	FALSE	group_01613
DDA3937_RS01410	1	DDA3937_RS01410	NC_014500	314309	314908	-	NA	protein-methionine-sulfoxide reductase heme-binding subunit MsrQ	600	0	19	38094	14	24387	0.5717	16	0.91614	63.49	1.11171	FALSE	group_02427
DDA3937_RS02300	1	DDA3937_RS02300	NC_014500	509628	511217	-	NA	MCP four helix bundle domain-containing protein	1590	0	58	101712	48	89179	0.5717	33	1.1853	63.9698	1.11795	FALSE	group_00754
DDA3937_RS05675	1	DDA3937_RS05675	NC_014500	1268232	1269284	-	NA	PLP-dependent cysteine synthase family protein	1053	0	55	94964	45	71958	0.5717	43	1.67791	90.1842	1.57913	FALSE	group_01054
DDA3937_RS06350	1	DDA3937_RS06350	NC_014500	1418646	1419182	+	NA	replication initiation negative regulator SeqA	537	0	26	56635	16	42812	0.5717	18	1.16985	105.466	1.84671	FALSE	group_02614
DDA3937_RS15550	1	DDA3937_RS15550	NC_014500	3560604	3561098	-	NA	Fe-S cluster assembly transcriptional regulator IscR	495	0	7	3776	4	1371	0.5717	15	0.317278	7.62828	0.133712	FALSE	group_02642
DDA3937_RS16550	1	DDA3937_RS16550	NC_014500	3769332	3769868	-	NA	YfiR family protein	537	0	13	9844	11	6057	0.5717	13	0.804273	18.3315	0.322094	FALSE	group_02593
DDA3937_RS03305	1	DDA3937_RS03305	NC_014500	721572	722288	+	NA	bifunctional protein-disulfide isomerase/oxidoreductase DsbC	717	0	49	317646	42	278089	0.5718	24	2.29993	443.021	7.76545	FALSE	group_02043
DDA3937_RS10535	1	DDA3937_RS10535	NC_014500	2370152	2372755	+	NA	type I DNA topoisomerase	2604	0	3	426	2	230	0.5718	70	0.030156	0.163594	0.00286454	TRUE	group_00089
DDA3937_RS11380	1	DDA3937_RS11380	NC_014500	2584444	2585835	+	NA	L-cystine transporter	1392	0	56	66630	42	50957	0.5718	40	1.18466	47.8664	0.839021	FALSE	group_00760
DDA3937_RS16965	1	DDA3937_RS16965	NC_014500	3857775	3858143	+	NA	6-carboxytetrahydropterin synthase QueD	369	0	13	10603	12	10483	0.5718	10	1.27685	28.7344	0.503141	FALSE	group_02826
DDA3937_RS17125	1	DDA3937_RS17125	NC_014500	3901914	3902735	-	NA	undecaprenyl-diphosphate phosphatase	822	0	28	45853	19	34116	0.5718	18	0.907543	55.7822	0.976749	FALSE	group_01802
DDA3937_RS02775	1	DDA3937_RS02775	NC_014500	613133	614029	+	NA	LysR family transcriptional regulator	897	0	41	62972	36	57137	0.5719	31	1.57578	70.2029	1.22926	FALSE	group_01579
DDA3937_RS02800	1	DDA3937_RS02800	NC_014500	616628	616933	-	NA	DUF883 domain-containing protein	306	0	9	11001	8	10956	0.5719	9	1.02649	35.951	0.630163	FALSE	group_03175
DDA3937_RS11490	1	DDA3937_RS11490	NC_014500	2608496	2609128	+	NA	high frequency lysogenization protein HflD	633	0	22	30653	18	26656	0.5719	19	1.11649	48.425	0.848812	FALSE	group_02339
DDA3937_RS00905	1	DDA3937_RS00905	NC_014500	208226	208711	-	NA	ribonuclease E activity regulator RraA	486	0	25	35822	8	9364	0.572	13	0.646307	73.7078	1.29509	FALSE	group_02618
DDA3937_RS07795	1	DDA3937_RS07795	NC_014500	1760179	1760685	+	NA	GNAT family N-acetyltransferase	507	0	11	11664	7	7770	0.572	9	0.542095	23.0059	0.404227	FALSE	NA
DDA3937_RS09425	1	DDA3937_RS09425	NC_014500	2124790	2125560	-	NA	DNA-binding transcriptional repressor DeoR	771	0	25	47226	17	26425	0.572	22	0.865725	61.2529	1.07625	FALSE	group_01956
DDA3937_RS09675	1	DDA3937_RS09675	NC_014500	2184236	2185525	+	NA	3-phosphoshikimate 1-carboxyvinyltransferase	1290	0	8	1771	7	1533	0.5721	48	0.213056	1.37287	0.0241666	FALSE	group_00758
DDA3937_RS10765	1	DDA3937_RS10765	NC_014500	2420371	2422041	+	NA	MCE family protein	1667	0	48	46358	41	43079	0.5721	59	0.965681	27.8092	0.488624	FALSE	NA
DDA3937_RS17190	1	DDA3937_RS17190	NC_014500	3919035	3919700	+	NA	iron-sulfur cluster repair protein YtfE	666	0	13	19829	10	11002	0.5721	12	0.589537	29.7733	0.524098	FALSE	group_02166
DDA3937_RS18590	1	DDA3937_RS18590	NC_014500	4249835	4250035	-	NA	DUF2065 domain-containing protein	201	0	10	15442	10	15442	0.5721	9	1.95339	76.8259	1.35236	FALSE	group_03259
DDA3937_RS20395	1	DDA3937_RS20395	NC_014500	4646065	4646667	-	NA	lipid IV(A) palmitoyltransferase PagP	603	0	32	58510	24	46727	0.5721	21	1.56271	97.0315	1.73947	FALSE	group_02267
DDA3937_RS08935	1	DDA3937_RS08935	NC_014500	2017431	2018990	+	NA	ABC transporter substrate-binding protein	1560	0	90	130277	82	124839	0.5724	54	2.06383	83.5109	1.49709	FALSE	group_00423
DDA3937_RS11505	1	DDA3937_RS11505	NC_014500	2611723	2613186	+	NA	two-component system sensor histidine kinase PhoQ	1464	0	68	122629	61	113747	0.5724	41	1.63596	83.763	1.50161	FALSE	group_00505
DDA3937_RS20985	1	DDA3937_RS20985	NC_014500	4773695	4774405	-	NA	DUF3053 domain-containing protein	711	0	35	69737	31	54047	0.5724	22	1.7119	98.083	1.72655	FALSE	group_02123
DDA3937_RS00920	1	DDA3937_RS00920	NC_014500	211286	211816	-	NA	ATP-dependent protease subunit HslV	531	0	21	23888	12	11766	0.5725	17	0.887303	44.9868	0.791902	FALSE	group_02548
DDA3937_RS01605	1	DDA3937_RS01605	NC_014500	353267	354637	-	NA	serine endoprotease DegQ	1371	0	60	86141	33	35735	0.5726	39	0.945065	62.8308	1.12636	FALSE	group_00698
DDA3937_RS05335	1	DDA3937_RS05335	NC_014500	1188315	1189196	-	NA	LysR family transcriptional regulator	882	0	25	17949	19	15651	0.5726	35	0.845805	20.3503	0.358227	FALSE	NA
DDA3937_RS11280	1	DDA3937_RS11280	NC_014500	2564570	2565526	+	NA	PTS mannose transporter subunit IIAB	957	0	41	44662	26	26647	0.5726	28	1.06671	46.6688	0.836624	FALSE	group_03381
DDA3937_RS16250	1	DDA3937_RS16250	NC_014500	3704137	3704625	-	NA	nicotinamide-nucleotide amidase	489	0	21	26447	19	25817	0.5726	17	1.52556	54.0838	0.970247	FALSE	group_02708
DDA3937_RS20065	1	DDA3937_RS20065	NC_014500	4565786	4566859	-	NA	UDP-N-acetylglucosamine--undecaprenyl-phosphate N-acetylglucosaminephosphotransferase	1074	0	43	52561	39	48904	0.5726	43	1.42576	48.9395	0.877959	FALSE	group_01275
DDA3937_RS01810	1	DDA3937_RS01810	NC_014500	402262	402921	-	NA	DedA family protein	660	0	25	41933	22	41184	0.5727	18	1.30877	63.5348	1.1463	FALSE	group_02257
DDA3937_RS05685	1	DDA3937_RS05685	NC_014500	1269953	1271719	+	NA	SmdA family multidrug ABC transporter permease/ATP-binding protein	1759	0	60	80523	46	54357	0.5727	49	1.02678	45.7777	0.825923	FALSE	group_00307
DDA3937_RS06475	1	DDA3937_RS06475	NC_014500	1447511	1448383	+	NA	succinate--CoA ligase subunit alpha	872	0	44	63432	40	61649	0.5727	37	1.80106	72.7431	1.30499	FALSE	group_01638
DDA3937_RS05830	1	DDA3937_RS05830	NC_014500	1306653	1308026	+	NA	glycoside hydrolase family 28 protein	1374	0	51	66947	45	61112	0.5728	48	1.28591	48.7242	0.874096	FALSE	group_00621
DDA3937_RS20160	1	DDA3937_RS20160	NC_014500	4595039	4595965	-	NA	branched-chain-amino-acid transaminase	927	0	53	144065	44	80243	0.5728	31	1.86362	155.41	2.80391	FALSE	group_01384
DDA3937_RS02745	1	DDA3937_RS02745	NC_014500	606571	607434	+	NA	4-hydroxybenzoate octaprenyltransferase	864	0	5	5536	1	5	0.5729	21	0.0454435	6.40741	0.114947	TRUE	group_01650
DDA3937_RS03500	1	DDA3937_RS03500	NC_014500	769945	771555	+	NA	ABC transporter substrate-binding protein	1611	0	79	135190	51	75982	0.5729	45	1.24297	83.9168	1.50544	FALSE	group_00350
DDA3937_RS12140	1	DDA3937_RS12140	NC_014500	2756870	2757061	+	NA	ogr/Delta-like zinc finger family protein	192	0	3	1402	1	223	0.5729	3	0.204496	7.30208	0.131744	FALSE	group_03247
DDA3937_RS15085	1	DDA3937_RS15085	NC_014500	3461095	3462480	-	NA	cysteine--tRNA ligase	1386	0	4	4057	0	0	0.5729	40	0	2.92713	0.0537531	TRUE	group_00571
DDA3937_RS19965	1	DDA3937_RS19965	NC_014500	4546436	4547800	-	NA	adenylosuccinate lyase	1365	0	52	144731	42	122567	0.5729	36	1.2081	106.03	1.913	FALSE	group_00638
DDA3937_RS13445	1	DDA3937_RS13445	NC_014500	3066936	3068045	-	NA	flagellar basal body P-ring protein FlgI	1109	0	42	35871	34	32437	0.573	31	1.20374	32.3454	0.58273	FALSE	group_01231
DDA3937_RS15170	1	DDA3937_RS15170	NC_014500	3482132	3482494	+	NA	DUF4186 domain-containing protein	363	0	8	12927	8	12927	0.573	5	0.865304	35.6116	0.641574	FALSE	group_02932
DDA3937_RS01270	1	DDA3937_RS01270	NC_014500	287369	288394	-	NA	amino acid ABC transporter substrate-binding protein	1026	0	35	39820	30	32538	0.5731	24	1.14805	38.8109	0.699213	FALSE	group_01153
DDA3937_RS05700	1	DDA3937_RS05700	NC_014500	1274181	1275473	+	NA	ammonium transporter AmtB	1293	0	58	73766	49	60490	0.5731	49	1.48793	57.0503	1.02346	FALSE	group_00753
DDA3937_RS06145	1	DDA3937_RS06145	NC_014500	1379111	1379848	-	NA	lipoyl(octanoyl) transferase LipB	738	0	36	60078	21	31922	0.5732	26	1.11724	81.4065	1.45936	FALSE	group_02172
DDA3937_RS09410	1	DDA3937_RS09410	NC_014500	2121436	2122098	+	NA	ABC transporter permease	655	0	29	35273	25	31555	0.5732	23	1.49859	53.8519	0.965395	FALSE	group_02362
DDA3937_RS05555	1	DDA3937_RS05555	NC_014500	1240893	1241813	-	NA	2-dehydropantoate 2-reductase	883	0	41	61023	28	42480	0.5733	35	1.24504	69.1087	1.23979	FALSE	group_01472
DDA3937_RS07290	1	DDA3937_RS07290	NC_014500	1645129	1646028	+	NA	ABC transporter permease subunit	900	0	52	74802	36	56262	0.5733	35	1.57053	83.1133	1.48996	FALSE	group_03748
DDA3937_RS10630	1	DDA3937_RS10630	NC_014500	2393010	2394026	-	NA	adenosine deaminase	1017	0	53	85145	41	67101	0.5733	32	1.58288	83.7217	1.47104	FALSE	group_01338
DDA3937_RS10695	1	DDA3937_RS10695	NC_014500	2407229	2407978	-	NA	bifunctional NADP-dependent 3-hydroxy acid dehydrogenase/3-hydroxypropionate dehydrogenase YdfG	750	0	22	15768	18	14536	0.5733	25	0.942316	21.024	0.369403	FALSE	group_02034
DDA3937_RS20890	1	DDA3937_RS20890	NC_014500	4749208	4750557	-	NA	argininosuccinate synthase	1350	0	53	96311	40	71449	0.5733	39	1.16335	71.3415	1.25351	FALSE	group_00579
DDA3937_RS18495	1	DDA3937_RS18495	NC_014500	4226912	4227640	-	NA	oxidative stress defense protein	729	0	26	29283	23	23972	0.5734	23	1.23876	40.1687	0.705787	FALSE	group_02129
DDA3937_RS09680	1	DDA3937_RS09680	NC_014500	2185753	2186439	+	NA	(d)CMP kinase	687	0	2	965	0	0	0.5735	18	0	1.40466	0.0246214	TRUE	group_02235
DDA3937_RS12530	1	DDA3937_RS12530	NC_014500	2851798	2852967	-	NA	lipopolysaccharide assembly protein LapB	1170	0	4	6102	1	8	0.5735	26	0.0335583	5.21538	0.0914174	TRUE	group_00951
DDA3937_RS14825	1	DDA3937_RS14825	NC_014500	3401830	3403053	-	NA	alanine transaminase	1224	0	47	69662	38	61341	0.5735	43	1.21895	56.9134	0.997601	FALSE	group_00774
DDA3937_RS00385	1	DDA3937_RS00385	NC_014500	89920	90177	-	NA	DUF1471 domain-containing protein	258	0	15	17028	9	12906	0.5736	9	1.36965	66	1.15566	FALSE	group_03278
DDA3937_RS14380	1	DDA3937_RS14380	NC_014500	3296329	3297531	+	NA	acetate kinase	1203	0	35	33560	27	18461	0.5736	35	0.881218	27.8969	0.488476	FALSE	group_00857
DDA3937_RS16995	1	DDA3937_RS16995	NC_014500	3864253	3866433	-	NA	TonB-dependent siderophore receptor	2181	0	110	167028	98	148097	0.5736	83	1.76423	76.5832	1.34238	FALSE	NA
DDA3937_RS21185	1	DDA3937_RS21185	NC_014500	4822484	4823203	-	NA	2OG-Fe dioxygenase family protein	720	0	35	42277	26	34064	0.5736	21	1.41784	58.7181	1.02923	FALSE	NA
DDA3937_RS07885	1	DDA3937_RS07885	NC_014500	1785803	1786609	-	NA	peptidase C1	807	0	65	59187	41	35912	0.5737	38	1.99478	73.342	1.28557	FALSE	group_01787
DDA3937_RS12935	1	DDA3937_RS12935	NC_014500	2952014	2953465	-	NA	YdiU family protein	1452	0	82	182030	64	157905	0.5737	58	1.73061	125.365	2.19745	FALSE	group_00512
DDA3937_RS19795	1	DDA3937_RS19795	NC_014500	4508067	4508765	-	NA	pirin family protein	699	0	22	29314	15	24934	0.5737	18	0.842557	41.9371	0.735089	FALSE	group_02015
DDA3937_RS05860	1	DDA3937_RS05860	NC_014500	1313611	1314525	-	NA	SPFH/Band 7/PHB domain protein	915	0	28	32483	22	26528	0.5738	24	0.944032	35.5005	0.622268	FALSE	group_02157
DDA3937_RS11395	1	DDA3937_RS11395	NC_014500	2587393	2588286	+	NA	aromatic amino acid DMT transporter YddG	894	0	35	39459	25	21276	0.5738	29	1.09796	44.1376	0.773661	FALSE	group_01772
DDA3937_RS18515	1	DDA3937_RS18515	NC_014500	4231042	4232205	-	NA	phosphoglycerate kinase	1164	0	4	574	3	570	0.5739	31	0.101194	0.493127	0.00864373	TRUE	group_00996
DDA3937_RS11500	1	DDA3937_RS11500	NC_014500	2611030	2611698	+	NA	two-component system response regulator PhoP	669	0	29	130032	16	37646	0.574	14	0.939029	194.368	3.40696	FALSE	group_02188
DDA3937_RS18455	1	DDA3937_RS18455	NC_014500	4215055	4216986	-	NA	murein transglycosylase	1932	0	104	154412	70	108922	0.574	66	1.42258	79.9234	1.40093	FALSE	group_00216
DDA3937_RS00210	1	DDA3937_RS00210	NC_014500	51020	51646	-	NA	tetratricopeptide repeat protein	627	0	30	56170	21	34400	0.5742	16	1.31503	89.5853	1.57029	FALSE	group_02465
DDA3937_RS04455	1	DDA3937_RS04455	NC_014500	984197	984877	+	NA	response regulator transcription factor	681	0	35	40655	25	32785	0.5742	21	1.44138	59.699	1.04643	FALSE	group_02181
DDA3937_RS00130	1	DDA3937_RS00130	NC_014500	29811	30860	-	NA	nitrogen regulation protein NR(II)	1050	0	26	31757	20	22639	0.5743	33	0.74787	30.2448	0.530142	FALSE	group_01150
DDA3937_RS05795	1	DDA3937_RS05795	NC_014500	1294638	1296521	+	NA	molecular chaperone HtpG	1884	0	51	61419	43	54118	0.5743	43	0.896134	32.6003	0.571431	FALSE	group_00235
DDA3937_RS14290	1	DDA3937_RS14290	NC_014500	3276881	3277183	-	NA	NADH-quinone oxidoreductase subunit NuoK	295	0	3	776	3	776	0.5743	11	0.399286	2.63051	0.0461086	FALSE	group_03124
DDA3937_RS06820	1	DDA3937_RS06820	NC_014500	1525968	1526747	+	NA	capsule biosynthesis GfcC family protein	779	0	33	59465	24	50574	0.5744	25	1.20965	76.335	1.34125	FALSE	group_01933
DDA3937_RS10080	1	DDA3937_RS10080	NC_014500	2273821	2274438	+	NA	Holliday junction branch migration protein RuvA	618	0	9	4975	7	4260	0.5744	15	0.444728	8.05016	0.144314	FALSE	group_02513
DDA3937_RS10285	1	DDA3937_RS10285	NC_014500	2318000	2319019	-	NA	asparaginase	1020	0	39	70320	24	34950	0.5745	25	0.923839	68.9412	1.21133	FALSE	group_01211
DDA3937_RS12890	1	DDA3937_RS12890	NC_014500	2939159	2940364	+	NA	nicotinate phosphoribosyltransferase	1206	0	54	97227	31	47479	0.5746	37	1.00925	80.6194	1.41653	FALSE	group_00835
DDA3937_RS03265	1	DDA3937_RS03265	NC_014500	714743	715351	-	NA	HD domain-containing protein	609	0	15	14716	11	10163	0.5747	14	0.709187	24.1642	0.42356	FALSE	group_02392
DDA3937_RS05480	1	DDA3937_RS05480	NC_014500	1224373	1226220	+	NA	protein translocase subunit SecD	1848	0	0	0	0	0	0.5747	56	0	0	0	TRUE	group_00279
DDA3937_RS12380	1	DDA3937_RS12380	NC_014500	2816991	2818142	-	NA	NADH-dependent flavin oxidoreductase	1152	0	30	42582	21	27795	0.5747	22	0.715735	36.9635	0.64947	FALSE	group_01007
DDA3937_RS16290	1	DDA3937_RS16290	NC_014500	3712255	3713754	+	NA	catalase KatB	1500	0	62	98303	49	79751	0.5747	41	1.2826	65.5353	1.14873	FALSE	NA
DDA3937_RS18205	1	DDA3937_RS18205	NC_014500	4154795	4155490	-	NA	ABC transporter ATP-binding protein	688	0	27	41003	22	34057	0.5747	16	1.25551	59.5974	1.04222	FALSE	NA
DDA3937_RS01925	1	DDA3937_RS01925	NC_014500	431990	432925	-	NA	aspartate carbamoyltransferase	936	0	45	82344	28	49770	0.5748	25	1.17454	87.9744	1.53847	FALSE	group_01481
DDA3937_RS02445	1	DDA3937_RS02445	NC_014500	541145	542734	+	NA	peptide chain release factor 3	1590	0	44	26496	31	16608	0.5748	46	0.765508	16.6642	0.292096	FALSE	group_00361
DDA3937_RS17370	1	DDA3937_RS17370	NC_014500	3953805	3954707	-	NA	lipid A hydroxylase LpxO	903	0	56	75785	33	45961	0.5748	36	1.43487	83.9258	1.47109	FALSE	group_03303
DDA3937_RS05875	1	DDA3937_RS05875	NC_014500	1316247	1318535	-	NA	ribonucleoside-diphosphate reductase subunit alpha	2289	0	3	702	2	214	0.5749	75	0.0343059	0.306684	0.00537568	TRUE	group_00128
DDA3937_RS17070	1	DDA3937_RS17070	NC_014500	3887920	3889455	+	NA	PAS domain-containing protein	1536	0	70	132532	50	109565	0.5749	49	1.2781	86.2839	1.51606	FALSE	group_00657
DDA3937_RS22280	1	DDA3937_RS22280	NC_014500	2753889	2754008	+	NA	GpE family phage tail protein	112	0	5	4474	3	558	0.575	5	1.05169	39.9464	0.701881	FALSE	NA
DDA3937_RS05575	1	DDA3937_RS05575	NC_014500	1244678	1246042	-	NA	MFS transporter	1365	0	40	24890	31	16611	0.5751	41	0.891691	18.2344	0.320389	FALSE	group_00791
DDA3937_RS05625	1	DDA3937_RS05625	NC_014500	1256325	1256903	-	NA	lipoprotein	579	0	28	40974	27	40470	0.5751	20	1.83092	70.7668	1.24341	FALSE	group_02549
DDA3937_RS10395	1	DDA3937_RS10395	NC_014500	2342800	2343804	+	NA	murein tripeptide/oligopeptide ABC transporter ATP binding protein OppF	1001	0	59	241677	53	226128	0.5751	28	2.07887	241.436	4.23198	FALSE	group_01237
DDA3937_RS21865	1	DDA3937_RS21865	NC_014500	835498	835770	-	NA	zinc-ribbon domain-containing protein	273	0	9	6299	2	630	0.5751	6	0.287642	23.0733	0.404437	FALSE	NA
DDA3937_RS15175	1	DDA3937_RS15175	NC_014500	3482517	3483041	-	NA	isochorismatase family protein	525	0	27	26118	23	22531	0.5752	18	1.7201	49.7486	0.869989	FALSE	group_02612
DDA3937_RS18100	1	DDA3937_RS18100	NC_014500	4130900	4131391	-	NA	acetolactate synthase small subunit	492	0	14	39421	12	38566	0.5752	11	0.957638	80.124	1.40119	FALSE	group_02697
DDA3937_RS01515	1	DDA3937_RS01515	NC_014500	339044	339898	-	NA	RNase adapter RapZ	851	0	36	50901	28	40003	0.5754	27	1.29185	59.8132	1.046	FALSE	group_01624
DDA3937_RS01730	1	DDA3937_RS01730	NC_014500	383261	384421	-	NA	glutathionylspermidine synthase family protein	1161	0	53	68474	34	41999	0.5754	39	1.14983	58.9785	1.0338	FALSE	group_00846
DDA3937_RS16980	1	DDA3937_RS16980	NC_014500	3860104	3861243	-	NA	glycoside hydrolase family 88 protein	1140	0	64	107148	46	82919	0.5754	36	1.5843	93.9895	1.64749	FALSE	group_00879
DDA3937_RS18460	1	DDA3937_RS18460	NC_014500	4217457	4219121	+	NA	energy-dependent translational throttle protein EttA	1665	0	58	86044	38	58284	0.5754	38	0.896096	51.6781	0.905834	FALSE	group_00318
DDA3937_RS21205	1	DDA3937_RS21205	NC_014500	4827615	4828085	-	NA	Lrp/AsnC family transcriptional regulator	471	0	6	7438	6	7438	0.5754	6	0.500168	15.7919	0.277473	FALSE	NA
DDA3937_RS02845	1	DDA3937_RS02845	NC_014500	627260	628213	-	NA	TerC family protein	954	0	46	86056	29	29026	0.5755	29	1.19353	90.2055	1.58116	FALSE	group_01630
DDA3937_RS02925	1	DDA3937_RS02925	NC_014500	648263	649129	+	NA	SDR family oxidoreductase	867	0	44	62497	32	45225	0.5755	26	1.44916	72.0842	1.26352	FALSE	group_02210
DDA3937_RS09430	1	DDA3937_RS09430	NC_014500	2126039	2127727	-	NA	aspartate:alanine antiporter	1689	0	69	125200	52	100720	0.5755	49	1.20881	74.1267	1.29932	FALSE	group_03348
DDA3937_RS00555	1	DDA3937_RS00555	NC_014500	132468	133754	+	NA	dicarboxylate/amino acid:cation symporter	1287	0	40	38353	32	32468	0.5758	39	0.97624	29.8003	0.522352	FALSE	group_00886
DDA3937_RS00720	1	DDA3937_RS00720	NC_014500	171109	172428	+	NA	sn-glycerol-3-phosphate ABC transporter substrate-binding protein UgpB	1320	0	67	122570	61	111628	0.5758	43	1.81443	92.8561	1.63153	FALSE	group_00631
DDA3937_RS02825	1	DDA3937_RS02825	NC_014500	621865	623283	+	NA	glucuronate isomerase	1419	0	36	34198	26	29599	0.5758	40	0.71941	24.1001	0.432038	FALSE	group_00461
DDA3937_RS14615	1	DDA3937_RS14615	NC_014500	3345458	3346723	+	NA	long-chain fatty acid transporter FadL	1266	0	53	63295	35	35698	0.5758	39	1.08547	49.9961	0.896272	FALSE	group_00853
DDA3937_RS01315	1	DDA3937_RS01315	NC_014500	295338	296384	+	NA	NAD(P)-dependent alcohol dehydrogenase	1047	0	39	74224	31	52061	0.5759	32	1.16252	70.8921	1.27087	FALSE	group_03416
DDA3937_RS10515	1	DDA3937_RS10515	NC_014500	2366145	2367191	+	NA	protease SohB	1047	0	42	60140	33	48749	0.5759	32	1.23752	57.4403	1.03484	FALSE	group_01466
DDA3937_RS12135	1	DDA3937_RS12135	NC_014500	2755595	2756773	+	NA	hypothetical protein	1175	0	46	43612	38	37371	0.5759	37	1.26979	37.1166	0.668688	FALSE	group_01043
DDA3937_RS18245	1	DDA3937_RS18245	NC_014500	4166367	4167347	-	NA	co-chaperone DjlA	981	0	42	77875	35	69168	0.5759	33	1.40083	79.3833	1.42309	FALSE	group_01890
DDA3937_RS19855	1	DDA3937_RS19855	NC_014500	4523534	4524403	-	NA	phospholipase A	870	0	96	381663	73	297770	0.5759	35	3.29449	438.693	7.86439	FALSE	group_03383
DDA3937_RS21570	1	DDA3937_RS21570	NC_014500	4915123	4916664	-	NA	F0F1 ATP synthase subunit alpha	1542	0	0	0	0	0	0.5759	48	0	0	0	TRUE	group_00433
DDA3937_RS03425	1	DDA3937_RS03425	NC_014500	748650	749972	-	NA	ABC transporter substrate-binding protein	1315	0	47	63018	43	59973	0.576	30	1.28389	47.9224	0.880036	FALSE	group_00639
DDA3937_RS15230	1	DDA3937_RS15230	NC_014500	3490275	3492470	+	NA	TIGR01666 family membrane protein	2192	0	103	137524	86	121613	0.576	71	1.54043	62.7391	1.15212	FALSE	group_00160
DDA3937_RS06080	1	DDA3937_RS06080	NC_014500	1368126	1368578	+	NA	DUF441 domain-containing protein	453	0	10	7883	10	7883	0.5762	18	0.866736	17.4018	0.319562	FALSE	group_02799
DDA3937_RS08190	1	DDA3937_RS08190	NC_014500	1854380	1855528	-	NA	iron-containing alcohol dehydrogenase	1149	0	29	36669	20	23873	0.5762	28	0.683432	31.9138	0.590081	FALSE	group_03370
DDA3937_RS10310	1	DDA3937_RS10310	NC_014500	2324267	2325073	-	NA	exodeoxyribonuclease III	807	0	22	22477	17	16563	0.5762	22	0.827105	27.8525	0.514988	FALSE	group_01686
DDA3937_RS12950	1	DDA3937_RS12950	NC_014500	2955751	2956215	-	NA	C40 family peptidase	465	0	21	18037	15	10472	0.5763	17	1.26655	38.7892	0.720295	FALSE	group_02620
DDA3937_RS17970	1	DDA3937_RS17970	NC_014500	4102374	4103579	+	NA	protein transport protein HofC	1206	0	69	125282	50	82792	0.5763	43	1.62783	103.882	1.92904	FALSE	group_00943
DDA3937_RS19360	1	DDA3937_RS19360	NC_014500	4403118	4403969	-	NA	FKBP-type peptidyl-prolyl cis-trans isomerase	852	0	21	26326	20	24733	0.5763	25	0.92167	30.8991	0.571318	FALSE	group_01953
DDA3937_RS06245	1	DDA3937_RS06245	NC_014500	1399149	1400201	-	NA	PhoH family protein	1049	0	29	29356	23	24499	0.5764	29	0.86087	27.9847	0.517433	FALSE	group_01186
DDA3937_RS15500	1	DDA3937_RS15500	NC_014500	3551679	3552476	-	NA	enhanced serine sensitivity protein SseB	798	0	17	28960	10	14482	0.5764	14	0.49202	36.2907	0.673899	FALSE	group_01892
DDA3937_RS16610	1	DDA3937_RS16610	NC_014500	3783086	3783628	-	NA	acireductone dioxygenase	543	0	11	7074	8	5482	0.5764	10	0.578463	13.0276	0.241916	FALSE	group_02470
DDA3937_RS06735	1	DDA3937_RS06735	NC_014500	1506215	1507279	+	NA	dTDP-glucose 4,6-dehydratase	1065	0	45	72023	26	41485	0.5765	36	0.958537	67.6272	1.2558	FALSE	group_01030
DDA3937_RS12730	1	DDA3937_RS12730	NC_014500	2894923	2896818	-	NA	PTS beta-glucoside transporter subunit IIABC	1896	0	96	115180	69	89439	0.5765	69	1.42888	60.7489	1.1338	FALSE	group_00260
DDA3937_RS05070	1	DDA3937_RS05070	NC_014500	1132179	1133543	-	NA	LOG family protein	1365	0	71	174412	50	94317	0.5766	37	1.43821	127.774	2.38475	FALSE	group_00598
DDA3937_RS11820	1	DDA3937_RS11820	NC_014500	2685274	2686305	-	NA	polyamine ABC transporter substrate-binding protein	1032	0	28	23112	26	22601	0.5766	22	0.989188	22.3953	0.415869	FALSE	group_01157
DDA3937_RS13935	1	DDA3937_RS13935	NC_014500	3167522	3167932	+	NA	hypothetical protein	411	0	17	25695	17	25695	0.5766	11	1.62402	62.5182	1.16683	FALSE	group_03451
DDA3937_RS17090	1	DDA3937_RS17090	NC_014500	3891277	3891498	-	NA	DUF3820 family protein	222	0	8	6290	8	6290	0.5766	7	1.41489	28.3333	0.528807	FALSE	group_03229
DDA3937_RS22460	1	DDA3937_RS22460	NC_014500	4141727	4141837	+	NA	tryptophanase leader peptide	111	0	0	0	0	0	0.5766	2	0	0	0	FALSE	group_03311
DDA3937_RS07020	1	DDA3937_RS07020	NC_014500	1574819	1576297	+	NA	type VI secretion system contractile sheath large subunit	1479	0	73	119764	63	93899	0.5767	40	1.67247	80.9763	1.51132	FALSE	group_00459
DDA3937_RS09075	1	DDA3937_RS09075	NC_014500	2043302	2043490	-	NA	hypothetical protein	181	0	4	2456	4	2456	0.5767	4	0.867694	13.5691	0.25197	FALSE	NA
DDA3937_RS12235	1	DDA3937_RS12235	NC_014500	2779334	2780689	+	NA	two-component system sensor histidine kinase RstB	1352	0	46	102313	35	55111	0.5767	33	1.01643	75.6753	1.40525	FALSE	group_00671
DDA3937_RS15385	1	DDA3937_RS15385	NC_014500	3530865	3531242	-	NA	antibiotic biosynthesis monooxygenase	378	0	18	47303	14	37557	0.5767	10	1.45419	125.14	2.32378	FALSE	group_03458
DDA3937_RS12080	1	DDA3937_RS12080	NC_014500	2746476	2747822	+	NA	aromatic acid/H+ symport family MFS transporter	1347	0	52	73351	32	51314	0.5768	43	0.932755	54.4551	1.0112	FALSE	group_00725
DDA3937_RS05620	1	DDA3937_RS05620	NC_014500	1254801	1256270	-	NA	muropeptide MFS transporter AmpG	1470	0	49	58316	39	44341	0.5769	37	1.04168	39.6707	0.728504	FALSE	group_00586
DDA3937_RS05940	1	DDA3937_RS05940	NC_014500	1337792	1338337	+	NA	membrane protein	546	0	30	35264	27	25963	0.5769	19	1.94158	64.5861	1.19933	FALSE	group_02516
DDA3937_RS09190	1	DDA3937_RS09190	NC_014500	2064733	2066547	-	NA	ABC transporter substrate-binding protein	1815	0	97	117887	64	83748	0.5769	74	1.38449	64.9515	1.19275	FALSE	group_00250
DDA3937_RS15045	1	DDA3937_RS15045	NC_014500	3452293	3453150	-	NA	transporter substrate-binding domain-containing protein	858	0	30	33412	27	30269	0.5769	21	1.23555	38.9417	0.723126	FALSE	group_01715
DDA3937_RS23480	1	DDA3937_RS23480	NC_014500	921033	921188	+	NA	hypothetical protein	156	0	2	749	2	749	0.5769	5	0.503374	4.80128	0.0891571	FALSE	NA
DDA3937_RS09165	1	DDA3937_RS09165	NC_014500	2059052	2060233	+	NA	Bcr/CflA family multidrug efflux MFS transporter	1182	0	60	147223	47	114277	0.577	37	1.56123	124.554	2.3129	FALSE	group_01048
DDA3937_RS05290	1	DDA3937_RS05290	NC_014500	1179431	1180111	+	NA	HAD family hydrolase	681	0	40	37800	28	29934	0.5771	33	1.61434	55.5066	1.03596	FALSE	group_02322
DDA3937_RS05740	1	DDA3937_RS05740	NC_014500	1283028	1284233	-	NA	efflux RND transporter periplasmic adaptor subunit	1206	0	52	88422	41	81702	0.5771	43	1.33482	73.3184	1.36148	FALSE	group_01055
DDA3937_RS09560	1	DDA3937_RS09560	NC_014500	2152287	2154563	+	NA	ATP-dependent Clp protease ATP-binding subunit ClpA	2277	0	66	101241	57	86732	0.5771	52	0.982872	44.4625	0.816498	FALSE	group_00137
DDA3937_RS13250	1	DDA3937_RS13250	NC_014500	3023762	3025492	+	NA	Lon protease family protein	1731	0	57	140288	36	64973	0.5771	45	0.816565	81.0445	1.48828	FALSE	group_00272
DDA3937_RS19960	1	DDA3937_RS19960	NC_014500	4545900	4546424	-	NA	GNAT family N-acetyltransferase	525	0	24	35910	19	29276	0.5771	16	1.42095	68.4	1.27015	FALSE	group_02499
DDA3937_RS12095	1	DDA3937_RS12095	NC_014500	2749532	2750101	+	NA	recombinase family protein	570	0	18	10071	10	6565	0.5772	18	0.688827	17.6684	0.329759	FALSE	group_02543
DDA3937_RS00180	1	DDA3937_RS00180	NC_014500	43241	45343	-	NA	bifunctional GTP diphosphokinase/guanosine-3',5'-bis pyrophosphate 3'-pyrophosphohydrolase	2103	0	17	11699	7	4879	0.5773	61	0.13069	5.56301	0.10398	TRUE	group_00163
DDA3937_RS15185	1	DDA3937_RS15185	NC_014500	3483526	3484185	+	NA	FtsH protease modulator YccA	660	0	40	48351	25	26774	0.5773	24	1.48724	73.2591	1.37142	FALSE	group_02368
DDA3937_RS17315	1	DDA3937_RS17315	NC_014500	3940746	3941036	+	NA	YggU family protein	287	0	15	21578	15	21578	0.5773	6	2.05208	75.1847	1.40747	FALSE	group_03099
DDA3937_RS20245	1	DDA3937_RS20245	NC_014500	4611481	4612812	-	NA	Xaa-Pro dipeptidase	1331	0	76	124660	63	114705	0.5773	50	1.85844	93.6589	1.75807	FALSE	group_00615
DDA3937_RS21160	1	DDA3937_RS21160	NC_014500	4816221	4817966	+	NA	oxalyl-CoA decarboxylase	1746	0	62	120150	56	114761	0.5773	46	1.2593	68.8144	1.28822	FALSE	group_00311
DDA3937_RS17390	1	DDA3937_RS17390	NC_014500	3958523	3959026	-	NA	GNAT family N-acetyltransferase	504	0	28	41280	21	25090	0.5774	18	1.63596	81.9048	1.53327	FALSE	group_02756
DDA3937_RS07395	1	DDA3937_RS07395	NC_014500	1668556	1669845	-	NA	dicarboxylate/amino acid:cation symporter	1290	0	48	76194	30	51735	0.5775	35	0.913097	59.0651	1.104	FALSE	group_00897
DDA3937_RS14535	1	DDA3937_RS14535	NC_014500	3329455	3329880	-	NA	organic hydroperoxide resistance protein	426	0	28	63673	18	34410	0.5775	14	1.65901	149.467	2.78962	FALSE	NA
DDA3937_RS20410	1	DDA3937_RS20410	NC_014500	4649002	4649472	-	NA	protein-export chaperone SecB	470	0	12	16059	10	11709	0.5775	11	0.835386	34.1681	0.627454	FALSE	group_02671
DDA3937_RS04165	1	DDA3937_RS04165	NC_014500	922148	924190	+	NA	replication endonuclease	2039	0	88	123381	68	88093	0.5776	69	1.30941	60.5105	1.12935	FALSE	group_01867
DDA3937_RS04990	1	DDA3937_RS04990	NC_014500	1118919	1120244	-	NA	amino-acid N-acetyltransferase	1326	0	52	68238	31	26158	0.5777	35	0.917917	51.4615	0.961882	FALSE	group_00678
DDA3937_RS14970	1	DDA3937_RS14970	NC_014500	3434599	3435621	+	NA	Zn-dependent oxidoreductase	1023	0	36	54499	27	40748	0.5777	31	1.03627	53.2737	0.994288	FALSE	group_01326
DDA3937_RS15860	1	DDA3937_RS15860	NC_014500	3626339	3627799	-	NA	serine endoprotease DegP	1461	0	44	44839	39	41736	0.5777	35	1.04809	30.6906	0.572802	FALSE	group_00650
DDA3937_RS02135	1	DDA3937_RS02135	NC_014500	475928	476377	+	NA	GNAT family N-acetyltransferase	446	0	27	48119	19	25641	0.5778	18	1.67265	107.89	2.01364	FALSE	NA
DDA3937_RS08960	1	DDA3937_RS08960	NC_014500	2022906	2023220	+	NA	helix-turn-helix transcriptional regulator	315	0	21	32812	21	32812	0.5778	10	2.61754	104.165	1.94411	FALSE	NA
DDA3937_RS10025	1	DDA3937_RS10025	NC_014500	2263733	2264497	+	NA	copper homeostasis protein CutC	765	0	27	43745	18	26890	0.5778	24	0.923839	57.183	1.06882	FALSE	group_01927
DDA3937_RS19330	1	DDA3937_RS19330	NC_014500	4397862	4398221	-	NA	sulfurtransferase complex subunit TusC	360	0	20	18120	11	11280	0.5778	12	1.19971	50.3333	0.939409	FALSE	group_02961
DDA3937_RS20500	1	DDA3937_RS20500	NC_014500	4667872	4668681	-	NA	bifunctional DNA-formamidopyrimidine glycosylase/DNA-(apurinic or apyrimidinic site) lyase	810	0	39	54434	32	52778	0.5778	28	1.55114	67.2025	1.25425	FALSE	group_01707
DDA3937_RS05030	1	DDA3937_RS05030	NC_014500	1125566	1126399	+	NA	tRNA cyclic N6-threonylcarbamoyladenosine(37) synthase TcdA	821	0	24	26591	20	23480	0.5779	22	0.956472	32.3886	0.594775	FALSE	group_01798
DDA3937_RS09710	1	DDA3937_RS09710	NC_014500	2192483	2193259	-	NA	imidazole glycerol phosphate synthase subunit HisF	751	0	27	29278	21	24594	0.5779	28	1.0979	38.9854	0.713601	FALSE	group_01851
DDA3937_RS17635	1	DDA3937_RS17635	NC_014500	4016701	4018254	+	NA	phage tail sheath family protein	1554	0	65	89204	48	79101	0.5779	51	1.21276	57.4028	1.05413	FALSE	group_00405
DDA3937_RS03830	1	DDA3937_RS03830	NC_014500	849018	850427	+	NA	MATE family efflux transporter	1410	0	82	107632	62	95603	0.578	57	1.72647	76.3348	1.40179	FALSE	group_00827
DDA3937_RS14565	1	DDA3937_RS14565	NC_014500	3334309	3334872	-	NA	elongation factor P hydroxylase	563	0	26	72219	24	68879	0.578	16	1.67374	128.275	2.3941	FALSE	group_02379
DDA3937_RS01395	1	DDA3937_RS01395	NC_014500	311802	313145	-	NA	acetyl-CoA carboxylase biotin carboxylase subunit	1344	0	1	52	0	0	0.5781	38	0	0.0386905	0.00072211	TRUE	group_00604
DDA3937_RS17115	1	DDA3937_RS17115	NC_014500	3899767	3900387	+	NA	SH3 domain-containing protein	621	0	25	38502	18	29932	0.5781	16	1.13806	62	1.15715	FALSE	group_02483
DDA3937_RS20080	1	DDA3937_RS20080	NC_014500	4569211	4570497	+	NA	ATP-dependent RNA helicase RhlB	1287	0	57	97783	56	97682	0.5781	43	1.70842	75.9775	1.39523	FALSE	group_00832
DDA3937_RS05100	1	DDA3937_RS05100	NC_014500	1137222	1138046	-	NA	2,3,4,5-tetrahydropyridine-2,6-dicarboxylate N-succinyltransferase	825	0	1	491	0	0	0.5782	28	0	0.595152	0.0109292	TRUE	group_02020
DDA3937_RS06740	1	DDA3937_RS06740	NC_014500	1507305	1508174	+	NA	glucose-1-phosphate thymidylyltransferase RfbA	870	0	26	37876	15	27801	0.5782	25	0.676951	43.5356	0.812539	FALSE	group_01646
DDA3937_RS08925	1	DDA3937_RS08925	NC_014500	2015932	2016270	+	NA	GlpM family protein	339	0	33	41614	23	26332	0.5782	17	2.66387	122.755	2.29058	FALSE	group_03056
DDA3937_RS12605	1	DDA3937_RS12605	NC_014500	2868692	2869369	+	NA	ribonuclease T	678	0	10	3840	7	2034	0.5782	16	0.405372	5.66372	0.105684	FALSE	group_02143
DDA3937_RS13845	1	DDA3937_RS13845	NC_014500	3147974	3150721	+	NA	VirB3 family type IV secretion system protein	2748	0	107	191003	84	116426	0.5782	77	1.20018	69.5062	1.29697	FALSE	group_00069
DDA3937_RS16955	1	DDA3937_RS16955	NC_014500	3854484	3855773	-	NA	carbohydrate ABC transporter substrate-binding protein	1290	0	50	127942	47	126113	0.5783	34	1.43052	99.1798	1.85067	FALSE	NA
DDA3937_RS21355	1	DDA3937_RS21355	NC_014500	4863505	4864455	+	NA	LysR family transcriptional regulator	951	0	36	44416	27	32767	0.5783	27	1.11473	46.7045	0.857671	FALSE	NA
DDA3937_RS05010	1	DDA3937_RS05010	NC_014500	1122190	1123344	+	NA	murein transglycosylase A	1155	0	61	84267	45	60733	0.5784	42	1.52973	72.9584	1.33546	FALSE	group_00985
DDA3937_RS06830	1	DDA3937_RS06830	NC_014500	1529794	1530858	+	NA	diguanylate cyclase	1065	0	46	148621	34	132880	0.5784	30	1.25347	139.55	2.56267	FALSE	NA
DDA3937_RS14865	1	DDA3937_RS14865	NC_014500	3410874	3411995	+	NA	cupin domain-containing protein	1122	0	49	42985	34	31356	0.5784	36	1.18979	38.3111	0.703535	FALSE	group_00868
DDA3937_RS19590	1	DDA3937_RS19590	NC_014500	4454965	4457094	+	NA	intracellular growth attenuator family protein	2130	0	54	41348	30	15150	0.5784	55	0.553002	19.4122	0.362227	FALSE	group_00162
DDA3937_RS05865	1	DDA3937_RS05865	NC_014500	1314659	1314919	-	NA	2Fe-2S ferredoxin-like protein	261	0	14	15279	6	3845	0.5785	8	0.902601	58.5402	1.09235	FALSE	group_03148
DDA3937_RS11305	1	DDA3937_RS11305	NC_014500	2568811	2569638	-	NA	23S rRNA (guanine(745)-N(1))-methyltransferase	828	0	26	43216	26	43216	0.5785	22	1.2329	52.1932	0.974122	FALSE	group_01793
DDA3937_RS16915	1	DDA3937_RS16915	NC_014500	3843280	3843903	-	NA	adenylyl-sulfate kinase	624	0	27	28712	16	7968	0.5785	20	1.00675	46.0128	0.858772	FALSE	group_02414
DDA3937_RS18580	1	DDA3937_RS18580	NC_014500	4246932	4248314	+	NA	UDP-N-acetylmuramate:L-alanyl-gamma-D-glutamyl- meso-diaminopimelate ligase	1383	0	58	97685	40	77081	0.5785	41	1.13559	70.6327	1.32022	FALSE	group_00543
DDA3937_RS00155	1	DDA3937_RS00155	NC_014500	35988	36929	+	NA	fatty acid biosynthesis protein FabY	942	0	63	100690	39	64524	0.5786	31	1.62554	106.89	1.9979	FALSE	group_01372
DDA3937_RS06140	1	DDA3937_RS06140	NC_014500	1377965	1378930	-	NA	lipoyl synthase	966	0	9	1819	7	1365	0.5787	25	0.284516	1.88302	0.0351443	FALSE	group_01284
DDA3937_RS10385	1	DDA3937_RS10385	NC_014500	2340889	2341797	+	NA	oligopeptide ABC transporter permease OppC	909	0	54	165951	52	164950	0.5787	25	2.24608	182.564	3.41236	FALSE	group_01629
DDA3937_RS13040	1	DDA3937_RS13040	NC_014500	2978404	2979711	-	NA	NAD(P)/FAD-dependent oxidoreductase	1308	0	35	36685	22	21316	0.5787	29	0.66039	28.0466	0.525038	FALSE	group_00749
DDA3937_RS01130	1	DDA3937_RS01130	NC_014500	260457	261059	-	NA	cytochrome b/b6 domain-containing protein	595	0	37	74945	37	74945	0.5788	22	2.44157	125.958	2.35796	FALSE	group_03430
DDA3937_RS05190	1	DDA3937_RS05190	NC_014500	1157231	1160713	+	NA	DNA polymerase III subunit alpha	3483	0	3	2052	0	0	0.5788	103	0	0.589147	0.0110289	TRUE	group_00036
DDA3937_RS10390	1	DDA3937_RS10390	NC_014500	2341814	2342803	+	NA	ABC transporter ATP-binding protein	986	0	62	205753	44	138064	0.5788	28	1.75211	208.674	3.91703	FALSE	group_01327
DDA3937_RS21280	1	DDA3937_RS21280	NC_014500	4845768	4848179	-	NA	DNA topoisomerase (ATP-hydrolyzing) subunit B	2412	0	0	0	0	0	0.5788	79	0	0	0	TRUE	group_00109
DDA3937_RS06840	1	DDA3937_RS06840	NC_014500	1532023	1532535	+	NA	hypothetical protein	513	0	13	12943	13	12943	0.5789	13	0.994973	25.23	0.473592	FALSE	group_02763
DDA3937_RS14390	1	DDA3937_RS14390	NC_014500	3299870	3300484	-	NA	NUDIX hydrolase YfcD	615	0	14	28306	12	23310	0.5789	14	0.76611	46.026	0.874835	FALSE	group_02306
DDA3937_RS17740	1	DDA3937_RS17740	NC_014500	4047507	4048817	+	NA	carbohydrate ABC transporter substrate-binding protein	1311	0	25	25611	19	22975	0.5789	32	0.569031	19.5355	0.3667	FALSE	group_00664
DDA3937_RS22410	1	DDA3937_RS22410	NC_014500	3656550	3656891	+	NA	hypothetical protein	342	0	20	24959	17	17606	0.5789	13	1.95168	72.9795	1.36619	FALSE	NA
DDA3937_RS04985	1	DDA3937_RS04985	NC_014500	1115897	1118806	+	NA	pitrilysin	2910	0	151	254755	130	224930	0.579	99	1.75402	87.5447	1.6433	FALSE	group_00068
DDA3937_RS08905	1	DDA3937_RS08905	NC_014500	2010481	2011929	+	NA	TolC family protein	1427	0	74	86687	56	77692	0.579	45	1.54081	60.7477	1.14029	FALSE	group_00814
DDA3937_RS17185	1	DDA3937_RS17185	NC_014500	3916952	3918901	+	NA	bifunctional 2',3'-cyclic-nucleotide 2'-phosphodiesterase/3'-nucleotidase	1950	0	112	206799	82	150663	0.579	64	1.65107	106.051	1.99068	FALSE	group_00206
DDA3937_RS02175	1	DDA3937_RS02175	NC_014500	482815	483750	+	NA	D-ribose ABC transporter substrate-binding protein	936	0	22	29767	17	23686	0.5791	19	0.713113	31.8024	0.596961	FALSE	group_01584
DDA3937_RS06065	1	DDA3937_RS06065	NC_014500	1365021	1365899	+	NA	4-hydroxy-tetrahydrodipicolinate synthase	879	0	1	300	0	0	0.5791	16	0	0.341297	0.00640648	TRUE	group_01602
DDA3937_RS09385	1	DDA3937_RS09385	NC_014500	2115645	2117048	-	NA	30S ribosomal protein S12 methylthiotransferase RimO	1404	0	35	67871	31	63943	0.5791	30	0.866922	48.3412	0.907411	FALSE	group_00550
DDA3937_RS17270	1	DDA3937_RS17270	NC_014500	3932239	3933825	+	NA	Tar ligand binding domain-containing protein	1587	0	54	69204	40	54407	0.5791	34	0.98962	43.6068	0.818543	FALSE	group_00726
DDA3937_RS00520	1	DDA3937_RS00520	NC_014500	120558	121163	+	NA	cellulose biosynthesis protein BcsO	596	0	18	25876	15	24648	0.5792	20	0.988167	43.4161	0.825227	FALSE	group_02760
DDA3937_RS01795	1	DDA3937_RS01795	NC_014500	398594	399439	-	NA	2,5-didehydrogluconate reductase DkgA	846	0	29	32027	23	19412	0.5792	25	1.06744	37.857	0.725323	FALSE	group_01635
DDA3937_RS01940	1	DDA3937_RS01940	NC_014500	435556	436572	-	NA	ornithine carbamoyltransferase	1017	0	27	58352	23	56532	0.5792	28	0.887957	57.3766	1.09931	FALSE	group_01248
DDA3937_RS04395	1	DDA3937_RS04395	NC_014500	970110	970715	+	NA	RpoE-regulated lipoprotein	606	0	14	17014	12	14172	0.5792	15	0.777488	28.0759	0.545571	FALSE	group_02431
DDA3937_RS05755	1	DDA3937_RS05755	NC_014500	1288541	1288723	-	NA	pleiotropic regulatory protein RsmS	183	0	7	6954	7	6954	0.5792	5	1.50187	38	0.738416	FALSE	group_03306
DDA3937_RS11570	1	DDA3937_RS11570	NC_014500	2634379	2635407	-	NA	harpin HrpZ family protein	1029	0	25	22989	19	18036	0.5792	23	0.724976	22.3411	0.434132	FALSE	group_01940
DDA3937_RS18285	1	DDA3937_RS18285	NC_014500	4176032	4176511	-	NA	type 3 dihydrofolate reductase	480	0	7	2934	4	1192	0.5792	18	0.327193	6.1125	0.118778	FALSE	group_02634
DDA3937_RS19620	1	DDA3937_RS19620	NC_014500	4463414	4464133	-	NA	two-component system response regulator OmpR	716	0	17	9702	14	8637	0.5792	22	0.767715	13.5503	0.263309	FALSE	group_02033
DDA3937_RS21465	1	DDA3937_RS21465	NC_014500	4886314	4887273	-	NA	phosphate ABC transporter permease PstC	959	0	36	51383	27	40699	0.5792	28	1.10543	53.5798	1.04116	FALSE	group_01440
DDA3937_RS06715	1	DDA3937_RS06715	NC_014500	1500448	1500882	+	NA	protein-tyrosine-phosphatase	435	0	11	11699	7	6253	0.5793	11	0.631821	26.8943	0.522609	FALSE	group_02779
DDA3937_RS10065	1	DDA3937_RS10065	NC_014500	2270982	2271725	+	NA	YebC/PmpR family DNA-binding transcriptional regulator	744	0	27	23903	15	10094	0.5793	27	0.791596	32.1277	0.615553	FALSE	group_02016
DDA3937_RS00780	1	DDA3937_RS00780	NC_014500	183540	184238	-	NA	envelope stress response regulator transcription factor CpxR	699	0	15	9815	12	8762	0.5794	21	0.674046	14.0415	0.266892	FALSE	group_02139
DDA3937_RS14400	1	DDA3937_RS14400	NC_014500	3301378	3302007	+	NA	GSH-dependent disulfide bond oxidoreductase	630	0	43	83860	35	67254	0.5794	22	2.18129	133.111	2.5301	FALSE	group_03022
DDA3937_RS19630	1	DDA3937_RS19630	NC_014500	4465119	4466837	+	NA	lysophospholipid acyltransferase family protein	1719	0	75	91826	57	56905	0.5794	61	1.30192	53.4183	1.01534	FALSE	group_00281
DDA3937_RS19715	1	DDA3937_RS19715	NC_014500	4485818	4486138	-	NA	thiosulfate sulfurtransferase GlpE	321	0	14	11706	14	11706	0.5794	9	1.71241	36.4673	0.693148	FALSE	group_03000
DDA3937_RS05980	1	DDA3937_RS05980	NC_014500	1346181	1348349	-	NA	TonB-dependent receptor	2161	0	103	154615	80	112813	0.5795	75	1.45352	71.5479	1.35994	FALSE	group_00165
DDA3937_RS10605	1	DDA3937_RS10605	NC_014500	2387833	2388819	+	NA	L-arabinose ABC transporter permease AraH	987	0	42	73433	28	50627	0.5795	28	1.11385	74.4002	1.39657	FALSE	group_01591
DDA3937_RS16660	1	DDA3937_RS16660	NC_014500	3791725	3792516	-	NA	transporter substrate-binding domain-containing protein	792	0	18	34752	15	29105	0.5795	19	0.74362	43.8788	0.834021	FALSE	group_01914
[truncated: 2,108 more rows]

## Sheet: DdiaME23
locusId	type	sysName	scaffoldId	begin	end	strand	name	desc	ntLenNoOverlap	dupScore	nPos	nReads	nPosCentral	nReadsCentral	GC	nTA	dens	reads	normreads	ess	group
DZA65_RS00560	1	DZA65_RS00560	NZ_CP031560	128600	130171	+	NA	hypothetical protein	1572	0	43	17219	32	11957	0.2888	166	0.667394	10.9536	0.397224	FALSE	NA
DZA65_RS22795	1	DZA65_RS22795	NZ_CP031560	515957	516133	-	NA	hypothetical protein	177	0	16	9034	12	6813	0.2938	11	2.22276	51.0395	1.85092	FALSE	NA
DZA65_RS02090	1	DZA65_RS02090	NZ_CP031560	461490	463118	+	NA	TIGR04141 family sporadically distributed protein	1629	0	42	17444	34	13005	0.302	164	0.684294	10.7084	0.388334	FALSE	NA
DZA65_RS07575	1	DZA65_RS07575	NZ_CP031560	1579128	1579910	+	NA	hypothetical protein	783	0	31	15772	24	10892	0.304	86	1.00493	20.143	0.730475	FALSE	NA
DZA65_RS07140	1	DZA65_RS07140	NZ_CP031560	1482706	1483563	+	NA	glycosyltransferase	858	0	4	1717	1	105	0.3042	74	0.0382118	2.00117	0.0725711	TRUE	group_03597
DZA65_RS19290	1	DZA65_RS19290	NZ_CP031560	4169309	4169875	+	NA	hypothetical protein	567	0	13	5343	11	4526	0.3069	49	0.636054	9.42328	0.34173	FALSE	group_02472
DZA65_RS10305	1	DZA65_RS10305	NZ_CP031560	2180442	2181773	-	NA	ATP-binding protein	1324	0	27	8155	14	4418	0.3161	108	0.346677	6.15937	0.223366	FALSE	NA
DZA65_RS07720	1	DZA65_RS07720	NZ_CP031560	1607025	1607456	+	NA	SMI1/KNR4 family protein	428	0	0	0	0	0	0.3171	45	0	0	0	TRUE	NA
DZA65_RS03995	1	DZA65_RS03995	NZ_CP031560	845523	847271	+	NA	AAA family ATPase	1749	0	44	25448	38	24442	0.3173	162	0.712325	14.55	0.527648	FALSE	NA
DZA65_RS02085	1	DZA65_RS02085	NZ_CP031560	460229	461446	+	NA	dNTP triphosphohydrolase	1218	0	77	31980	60	25346	0.3186	129	1.61506	26.2562	0.952164	FALSE	NA
DZA65_RS07145	1	DZA65_RS07145	NZ_CP031560	1483643	1484551	+	NA	glycosyltransferase family 2 protein	909	0	1	31	1	31	0.3201	88	0.0360679	0.0341034	0.00123674	TRUE	group_03286
DZA65_RS01920	1	DZA65_RS01920	NZ_CP031560	422129	422509	+	NA	DUF1311 domain-containing protein	377	0	11	14014	8	13208	0.3228	33	0.695718	37.1724	1.34804	FALSE	NA
DZA65_RS04795	1	DZA65_RS04795	NZ_CP031560	995164	995352	+	NA	hypothetical protein	189	0	8	8075	7	7089	0.3228	15	1.21429	42.7249	1.54939	FALSE	group_03817
DZA65_RS22785	1	DZA65_RS22785	NZ_CP031560	431367	431870	-	NA	hypothetical protein	504	0	17	14814	15	13827	0.3274	43	0.975765	29.3929	1.06591	FALSE	NA
DZA65_RS14365	1	DZA65_RS14365	NZ_CP031560	3131357	3135169	-	NA	tetratricopeptide repeat protein	3813	0	108	42402	93	36026	0.331	351	0.799652	11.1204	0.403274	FALSE	NA
DZA65_RS22950	1	DZA65_RS22950	NZ_CP031560	3548830	3548985	-	NA	hypothetical protein	156	0	23	18430	20	14199	0.3333	12	4.2033	118.141	4.28431	FALSE	NA
DZA65_RS03955	1	DZA65_RS03955	NZ_CP031560	839469	840062	-	NA	hypothetical protein	594	0	17	8627	12	3410	0.335	43	0.662338	14.5236	0.526689	FALSE	NA
DZA65_RS14480	1	DZA65_RS14480	NZ_CP031560	3154843	3155958	+	NA	DUF2971 domain-containing protein	1116	0	31	11557	24	10477	0.3351	100	0.705069	10.3557	0.375545	FALSE	NA
DZA65_RS05165	1	DZA65_RS05165	NZ_CP031560	1063748	1064080	-	NA	hypothetical protein	333	0	8	2371	7	2311	0.3363	26	0.689189	7.12012	0.258207	FALSE	NA
DZA65_RS14510	1	DZA65_RS14510	NZ_CP031560	3160819	3161955	+	NA	hypothetical protein	1126	0	34	20332	32	19083	0.3369	98	0.931743	18.0568	0.65482	FALSE	NA
DZA65_RS05655	1	DZA65_RS05655	NZ_CP031560	1163688	1163948	-	NA	hypothetical protein	261	0	7	7659	5	1941	0.3372	22	0.628079	29.3448	1.06417	FALSE	group_03687
DZA65_RS02140	1	DZA65_RS02140	NZ_CP031560	469692	471419	-	NA	RNA-directed DNA polymerase	1728	0	58	26873	45	19289	0.3374	150	0.853795	15.5515	0.563966	FALSE	group_03709
DZA65_RS03335	1	DZA65_RS03335	NZ_CP031560	706563	707222	-	NA	YggS family pyridoxal phosphate-dependent enzyme	659	0	17	6281	15	5088	0.3379	63	0.746261	9.53111	0.34564	FALSE	NA
DZA65_RS08855	1	DZA65_RS08855	NZ_CP031560	1869100	1869318	+	NA	hypothetical protein	219	0	5	2833	3	1882	0.3379	14	0.449119	12.9361	0.469119	FALSE	NA
DZA65_RS07135	1	DZA65_RS07135	NZ_CP031560	1481760	1482626	+	NA	glycosyl transferase	867	0	3	896	3	896	0.3391	75	0.113445	1.03345	0.0374774	TRUE	group_03602
DZA65_RS14485	1	DZA65_RS14485	NZ_CP031560	3157138	3157830	-	NA	hypothetical protein	693	0	29	9981	22	8473	0.3391	63	1.04082	14.4026	0.522302	FALSE	NA
DZA65_RS00555	1	DZA65_RS00555	NZ_CP031560	127555	128598	+	NA	hypothetical protein	1044	0	46	22504	36	14849	0.34	76	1.13054	21.5556	0.781699	FALSE	NA
DZA65_RS05105	1	DZA65_RS05105	NZ_CP031560	1053897	1054196	+	NA	DUF2726 domain-containing protein	215	0	4	1173	4	1173	0.34	25	0.609967	5.45581	0.197852	FALSE	NA
DZA65_RS11185	1	DZA65_RS11185	NZ_CP031560	2370513	2371517	-	NA	acyltransferase family protein	1005	0	26	10857	14	5326	0.3413	92	0.456716	10.803	0.391764	FALSE	group_01800
DZA65_RS22735	1	DZA65_RS22735	NZ_CP031560	1486355	1487572	+	NA	hypothetical protein	1218	0	15	1856	11	1624	0.344	110	0.296094	1.52381	0.05526	FALSE	group_03564
DZA65_RS13190	1	DZA65_RS13190	NZ_CP031560	2825167	2826234	-	NA	electron transporter RnfD	1068	0	66	32505	51	23045	0.3446	108	1.56561	30.4354	1.10372	FALSE	group_03571
DZA65_RS02790	1	DZA65_RS02790	NZ_CP031560	601680	602630	-	NA	DUF4868 domain-containing protein	937	0	19	7415	13	6192	0.3449	66	0.454871	7.91355	0.28698	FALSE	NA
DZA65_RS22815	1	DZA65_RS22815	NZ_CP031560	1053604	1053981	+	NA	hypothetical protein	293	0	10	7069	10	7069	0.3466	35	1.11897	24.1263	0.874925	FALSE	NA
DZA65_RS11955	1	DZA65_RS11955	NZ_CP031560	2549183	2549482	-	NA	hypothetical protein	300	0	23	8621	13	5605	0.3467	29	1.42071	28.7367	1.04212	FALSE	NA
DZA65_RS02225	1	DZA65_RS02225	NZ_CP031560	483168	484481	+	NA	hypothetical protein	1314	0	51	28210	42	25017	0.347	114	1.04795	21.4688	0.778553	FALSE	NA
DZA65_RS08845	1	DZA65_RS08845	NZ_CP031560	1867887	1868291	+	NA	hypothetical protein	405	0	19	7689	13	4619	0.3481	32	1.05238	18.9852	0.688486	FALSE	group_03682
DZA65_RS20105	1	DZA65_RS20105	NZ_CP031560	4356452	4356718	-	NA	acyl carrier protein	267	0	9	4574	8	4494	0.3483	18	0.982344	17.1311	0.621249	FALSE	group_03689
DZA65_RS04060	1	DZA65_RS04060	NZ_CP031560	856908	858428	+	NA	hypothetical protein	1521	0	40	17834	32	14408	0.3485	122	0.689772	11.7252	0.425207	FALSE	NA
DZA65_RS04065	1	DZA65_RS04065	NZ_CP031560	858513	859373	+	NA	DNA adenine methylase	861	0	0	0	0	0	0.3496	81	0	0	0	TRUE	NA
DZA65_RS08150	1	DZA65_RS08150	NZ_CP031560	1704763	1705641	-	NA	hypothetical protein	875	0	56	31155	50	28061	0.3515	81	1.87347	35.6057	1.29122	FALSE	NA
DZA65_RS19295	1	DZA65_RS19295	NZ_CP031560	4169877	4170644	+	NA	hypothetical protein	768	0	38	23805	33	16431	0.3516	61	1.40876	30.9961	1.12405	FALSE	group_03662
DZA65_RS22895	1	DZA65_RS22895	NZ_CP031560	2555161	2555589	-	NA	hypothetical protein	421	0	10	4954	10	4954	0.352	39	0.778758	11.7672	0.426731	FALSE	NA
DZA65_RS17660	1	DZA65_RS17660	NZ_CP031560	3804006	3805343	+	NA	deoxyguanosinetriphosphate triphosphohydrolase family protein	1338	0	72	36647	54	29593	0.3528	111	1.32319	27.3894	0.99326	FALSE	NA
DZA65_RS08005	1	DZA65_RS08005	NZ_CP031560	1670338	1671210	-	NA	hypothetical protein	873	0	52	34143	42	26594	0.354	77	1.57732	39.11	1.4183	FALSE	NA
DZA65_RS07150	1	DZA65_RS07150	NZ_CP031560	1484693	1486252	+	NA	hypothetical protein	1560	0	41	16823	34	12998	0.3558	129	0.71456	10.784	0.391074	FALSE	group_03519
DZA65_RS09395	1	DZA65_RS09395	NZ_CP031560	1977547	1977900	-	NA	plasmid stabilization protein	354	0	18	5663	15	4646	0.3559	25	1.38923	15.9972	0.580128	FALSE	group_03675
DZA65_RS19300	1	DZA65_RS19300	NZ_CP031560	4170711	4171190	-	NA	Hcp family type VI secretion system effector	480	0	14	5644	12	5369	0.3563	35	0.819643	11.7583	0.426409	FALSE	group_00004
DZA65_RS00565	1	DZA65_RS00565	NZ_CP031560	130329	131759	+	NA	hypothetical protein	1431	0	55	16724	46	13483	0.3564	123	1.05391	11.6869	0.42382	FALSE	NA
DZA65_RS01330	1	DZA65_RS01330	NZ_CP031560	296670	297041	-	NA	hypothetical protein	372	0	37	34572	31	29949	0.3575	30	2.73214	92.9355	3.37025	FALSE	NA
DZA65_RS07320	1	DZA65_RS07320	NZ_CP031560	1522072	1522563	+	NA	DUF4868 domain-containing protein	492	0	36	22308	28	14982	0.3577	40	1.86585	45.3415	1.64428	FALSE	group_03706
DZA65_RS00905	1	DZA65_RS00905	NZ_CP031560	205176	206270	-	NA	ThiF family adenylyltransferase	1067	0	28	13452	27	12563	0.3598	89	0.829629	12.6073	0.457197	FALSE	NA
DZA65_RS07650	1	DZA65_RS07650	NZ_CP031560	1592357	1594084	+	NA	AIPR family protein	1728	0	60	24185	46	20226	0.3628	135	0.872768	13.9959	0.507555	FALSE	NA
DZA65_RS10685	1	DZA65_RS10685	NZ_CP031560	2263623	2264228	+	NA	hypothetical protein	606	0	31	16326	25	14445	0.3647	51	1.35255	26.9406	0.976985	FALSE	NA
DZA65_RS20670	1	DZA65_RS20670	NZ_CP031560	4458396	4458713	-	NA	helix-turn-helix transcriptional regulator	318	0	12	5583	11	5526	0.3648	23	1.1341	17.5566	0.63668	FALSE	group_03064
DZA65_RS00620	1	DZA65_RS00620	NZ_CP031560	143523	144584	-	NA	FkbM family methyltransferase	1062	0	29	11577	24	11143	0.3653	79	0.74092	10.9011	0.395323	FALSE	NA
DZA65_RS03325	1	DZA65_RS03325	NZ_CP031560	704391	705629	-	NA	ATP-grasp domain-containing protein	1239	0	55	33099	28	15039	0.3656	82	0.74092	26.7143	0.968778	FALSE	NA
DZA65_RS00625	1	DZA65_RS00625	NZ_CP031560	145173	146162	-	NA	acyltransferase	990	0	30	21609	20	10678	0.3677	82	0.662338	21.8273	0.791553	FALSE	NA
DZA65_RS00920	1	DZA65_RS00920	NZ_CP031560	208047	210521	+	NA	hypothetical protein	2475	0	88	48153	64	34653	0.3685	189	0.847792	19.4558	0.705551	FALSE	NA
DZA65_RS07945	1	DZA65_RS07945	NZ_CP031560	1660802	1661848	+	NA	AAA family ATPase	1047	0	12	3065	5	1505	0.3687	70	0.15657	2.92741	0.106161	TRUE	NA
DZA65_RS02770	1	DZA65_RS02770	NZ_CP031560	597642	598655	+	NA	SIR2 family protein	1014	0	70	40287	54	32760	0.3688	84	1.74598	39.7308	1.44081	FALSE	NA
DZA65_RS19735	1	DZA65_RS19735	NZ_CP031560	4274564	4275352	+	NA	ABC transporter permease	789	0	33	17636	30	17503	0.3688	71	1.24661	22.3523	0.810594	FALSE	group_01971
DZA65_RS12020	1	DZA65_RS12020	NZ_CP031560	2558295	2558660	-	NA	ribonuclease toxin immunity protein CdiI	366	0	28	13362	26	11830	0.3689	30	2.32904	36.5082	1.32395	FALSE	NA
DZA65_RS02000	1	DZA65_RS02000	NZ_CP031560	439256	439990	+	NA	hypothetical protein	735	0	30	18726	21	14842	0.3701	41	0.936735	25.4776	0.923928	FALSE	NA
DZA65_RS01955	1	DZA65_RS01955	NZ_CP031560	430632	431351	-	NA	isopentenyl transferase	720	0	21	9942	18	8817	0.3708	45	0.819643	13.8083	0.500751	FALSE	NA
DZA65_RS00900	1	DZA65_RS00900	NZ_CP031560	203066	205195	-	NA	ATP-binding cassette domain-containing protein	2110	0	32	12160	27	10126	0.3714	157	0.419533	5.76303	0.208993	FALSE	NA
DZA65_RS01910	1	DZA65_RS01910	NZ_CP031560	420999	421478	+	NA	Hcp family type VI secretion system effector	480	0	35	15411	25	9734	0.3729	49	1.70759	32.1063	1.16431	FALSE	group_03788
DZA65_RS03330	1	DZA65_RS03330	NZ_CP031560	705631	706563	-	NA	EamA family transporter	932	0	41	25153	40	24610	0.3751	81	1.40711	26.9882	0.978711	FALSE	NA
DZA65_RS05175	1	DZA65_RS05175	NZ_CP031560	1064904	1065356	-	NA	hypothetical protein	453	0	21	10832	16	8705	0.3753	29	1.15799	23.9117	0.867144	FALSE	NA
DZA65_RS00910	1	DZA65_RS00910	NZ_CP031560	206263	207396	-	NA	ThiF family adenylyltransferase	1126	0	42	25843	32	21256	0.3757	89	0.931743	22.9512	0.83231	FALSE	NA
DZA65_RS17020	1	DZA65_RS17020	NZ_CP031560	3672938	3673243	-	NA	PTS sugar transporter subunit IIB	306	0	2	607	1	157	0.3758	22	0.107143	1.98366	0.0719362	TRUE	group_03679
DZA65_RS02215	1	DZA65_RS02215	NZ_CP031560	481009	481491	-	NA	DNA mismatch endonuclease Vsr	483	0	11	2822	7	1263	0.3768	27	0.475155	5.84265	0.21188	FALSE	NA
DZA65_RS09400	1	DZA65_RS09400	NZ_CP031560	1977924	1978151	-	NA	prevent-host-death protein	228	0	3	1957	0	0	0.3772	19	0	8.58333	0.311269	FALSE	group_03697
DZA65_RS10670	1	DZA65_RS10670	NZ_CP031560	2262115	2262339	-	NA	hypothetical protein	225	0	3	1229	3	1229	0.3778	14	0.437143	5.46222	0.198084	FALSE	NA
DZA65_RS12005	1	DZA65_RS12005	NZ_CP031560	2554629	2555168	+	NA	RNA 2'-phosphotransferase	532	0	43	25017	34	18046	0.3778	45	2.09533	47.0244	1.70531	FALSE	NA
DZA65_RS03340	1	DZA65_RS03340	NZ_CP031560	707225	707785	-	NA	adenine phosphoribosyltransferase	561	0	26	10976	23	10090	0.3797	51	1.34416	19.5651	0.709515	FALSE	NA
DZA65_RS22865	1	DZA65_RS22865	NZ_CP031560	2180006	2180449	-	NA	hypothetical protein	436	0	20	9800	12	5440	0.3806	30	0.902359	22.4771	0.815117	FALSE	NA
DZA65_RS22800	1	DZA65_RS22800	NZ_CP031560	602617	603207	-	NA	hypothetical protein	577	0	29	23664	19	17252	0.3807	55	1.0796	41.0121	1.48728	FALSE	NA
DZA65_RS05145	1	DZA65_RS05145	NZ_CP031560	1061929	1062159	-	NA	hypothetical protein	231	0	17	13038	16	12694	0.381	19	2.27087	56.4416	2.04682	FALSE	NA
DZA65_RS09270	1	DZA65_RS09270	NZ_CP031560	1955400	1955792	+	NA	hypothetical protein	393	0	13	9844	8	3594	0.3817	34	0.667394	25.0483	0.908363	FALSE	group_03163
DZA65_RS01915	1	DZA65_RS01915	NZ_CP031560	421533	422132	+	NA	hypothetical protein	596	0	24	29718	23	29340	0.3833	43	1.26522	49.8624	1.80823	FALSE	NA
DZA65_RS11695	1	DZA65_RS11695	NZ_CP031560	2495894	2496010	-	NA	DUF2627 domain-containing protein	117	0	7	2325	4	1418	0.3846	9	1.12088	19.8718	0.720639	FALSE	group_03316
DZA65_RS02405	1	DZA65_RS02405	NZ_CP031560	519581	519865	-	NA	hypothetical protein	285	0	19	12714	17	10868	0.386	29	1.95564	44.6105	1.61777	FALSE	group_03704
DZA65_RS14215	1	DZA65_RS14215	NZ_CP031560	3068749	3069018	-	NA	acyl carrier protein	270	0	9	5252	9	5252	0.3889	11	1.09286	19.4519	0.70541	FALSE	group_03686
DZA65_RS22770	1	DZA65_RS22770	NZ_CP031560	265890	266033	+	NA	hypothetical protein	140	0	15	21851	8	6926	0.3889	10	1.87347	156.079	5.6601	FALSE	NA
DZA65_RS07330	1	DZA65_RS07330	NZ_CP031560	1523396	1528909	+	NA	DUF3320 domain-containing protein	5514	0	298	215607	237	174097	0.3892	384	1.40918	39.1017	1.418	FALSE	NA
DZA65_RS08840	1	DZA65_RS08840	NZ_CP031560	1866988	1867863	+	NA	hypothetical protein	875	0	50	20799	46	19996	0.3893	69	1.72359	23.7703	0.862015	FALSE	group_03641
DZA65_RS18560	1	DZA65_RS18560	NZ_CP031560	3999781	4001121	+	NA	Fic family protein	1341	0	50	46378	41	30057	0.39	95	1.0024	34.5846	1.25419	FALSE	group_03536
DZA65_RS16265	1	DZA65_RS16265	NZ_CP031560	3527848	3528336	+	NA	hypothetical protein	489	0	11	3453	9	2633	0.3906	33	0.603418	7.06135	0.256076	FALSE	group_02940
DZA65_RS16245	1	DZA65_RS16245	NZ_CP031560	3524757	3525458	+	NA	amino acid ABC transporter permease	679	0	21	10083	17	5648	0.3932	54	0.82085	14.8498	0.538518	FALSE	group_02439
DZA65_RS08010	1	DZA65_RS08010	NZ_CP031560	1671217	1672443	-	NA	hypothetical protein	1227	0	30	11427	28	11388	0.3936	82	0.748166	9.31296	0.337729	FALSE	NA
DZA65_RS02785	1	DZA65_RS02785	NZ_CP031560	600180	601541	+	NA	DUF87 domain-containing protein	1362	0	52	22847	38	20047	0.3972	91	0.914726	16.7746	0.608321	FALSE	group_03673
DZA65_RS04765	1	DZA65_RS04765	NZ_CP031560	989143	990492	-	NA	restriction endonuclease subunit S	1350	0	100	76458	87	56907	0.3978	111	2.11286	56.6356	2.05385	FALSE	NA
DZA65_RS16240	1	DZA65_RS16240	NZ_CP031560	3523992	3524750	+	NA	transporter substrate-binding domain-containing protein	759	0	22	7985	16	6459	0.3979	53	0.691135	10.5204	0.381517	FALSE	group_02066
DZA65_RS22980	1	DZA65_RS22980	NZ_CP031560	4110784	4110999	-	NA	hypothetical protein	216	0	27	33229	20	29027	0.3981	17	3.03571	153.838	5.57884	FALSE	group_03701
DZA65_RS14340	1	DZA65_RS14340	NZ_CP031560	3128873	3129787	+	NA	hypothetical protein	915	0	43	24970	35	22452	0.3989	73	1.2541	27.2896	0.989642	FALSE	NA
DZA65_RS03345	1	DZA65_RS03345	NZ_CP031560	707797	708735	-	NA	cysteine synthase family protein	939	0	23	11044	16	6945	0.3994	55	0.558649	11.7614	0.426522	FALSE	NA
DZA65_RS07505	1	DZA65_RS07505	NZ_CP031560	1560068	1560232	+	NA	Trm112 family protein	157	0	12	8874	11	8338	0.4	12	2.29709	56.5223	2.04975	FALSE	group_03705
DZA65_RS00080	1	DZA65_RS00080	NZ_CP031560	18660	20063	+	NA	MBOAT family protein	1390	0	103	79134	91	71729	0.4003	104	2.1464	56.9309	2.06457	FALSE	group_00757
DZA65_RS04615	1	DZA65_RS04615	NZ_CP031560	965915	966655	-	NA	alpha/beta hydrolase	741	0	34	14016	29	11297	0.4008	58	1.28311	18.915	0.68594	FALSE	group_02064
DZA65_RS17025	1	DZA65_RS17025	NZ_CP031560	3673406	3674368	-	NA	alpha/beta hydrolase	963	0	43	20121	39	19024	0.4019	72	1.32777	20.8941	0.757711	FALSE	group_03585
DZA65_RS14270	1	DZA65_RS14270	NZ_CP031560	3117115	3117723	-	NA	LysE family transporter	609	0	35	17098	25	14637	0.4023	44	1.34588	28.0755	1.01814	FALSE	group_03654
DZA65_RS18845	1	DZA65_RS18845	NZ_CP031560	4069011	4070009	-	NA	ATP-binding protein	995	0	47	23226	37	18409	0.4024	67	1.21917	23.3427	0.84651	FALSE	NA
DZA65_RS02220	1	DZA65_RS02220	NZ_CP031560	481498	482928	-	NA	DNA cytosine methyltransferase	1431	0	2	2033	0	0	0.4039	96	0	1.42068	0.0515203	TRUE	NA
DZA65_RS19755	1	DZA65_RS19755	NZ_CP031560	4278283	4279410	+	NA	glycosyltransferase	1128	0	60	51570	40	29456	0.4051	77	1.16261	45.7181	1.65794	FALSE	group_01025
DZA65_RS02160	1	DZA65_RS02160	NZ_CP031560	473432	473833	-	NA	hypothetical protein	402	0	46	44556	34	33878	0.4055	28	2.77292	110.836	4.01781	FALSE	group_03790
DZA65_RS20075	1	DZA65_RS20075	NZ_CP031560	4352119	4352325	-	NA	hypothetical protein	207	0	23	12511	18	11089	0.4058	25	2.85093	60.4396	2.15275	FALSE	NA
DZA65_RS06100	1	DZA65_RS06100	NZ_CP031560	1259199	1259567	-	NA	Hha toxicity modulator TomB	369	0	36	31257	30	19970	0.4065	27	2.66551	84.7073	2.99317	FALSE	group_02897
DZA65_RS17055	1	DZA65_RS17055	NZ_CP031560	3680721	3681977	-	NA	PTS transporter subunit EIIC	1257	0	51	25729	48	24899	0.4073	92	1.25196	20.4686	0.721021	FALSE	group_03553
DZA65_RS14095	1	DZA65_RS14095	NZ_CP031560	3023262	3023612	-	NA	flagellar transcriptional regulator FlhD	351	0	39	41503	29	26946	0.4074	19	2.70879	118.242	4.15996	FALSE	group_02973
DZA65_RS05615	1	DZA65_RS05615	NZ_CP031560	1154597	1155391	-	NA	aspartyl/asparaginyl beta-hydroxylase domain-containing protein	795	0	24	12462	16	9255	0.4075	40	0.659838	15.6755	0.547438	FALSE	group_03605
DZA65_RS00525	1	DZA65_RS00525	NZ_CP031560	123766	123993	-	NA	hypothetical protein	228	0	23	14242	17	9781	0.4079	14	2.44455	62.4649	2.18148	FALSE	NA
DZA65_RS16255	1	DZA65_RS16255	NZ_CP031560	3526163	3526831	+	NA	amino acid ABC transporter permease	669	0	59	36722	46	30181	0.4081	50	2.25432	54.8909	1.91013	FALSE	group_02409
DZA65_RS07130	1	DZA65_RS07130	NZ_CP031560	1480226	1481665	+	NA	MOP flippase family protein	1440	0	10	1835	5	961	0.4083	97	0.113839	1.27431	0.0443442	TRUE	NA
DZA65_RS02310	1	DZA65_RS02310	NZ_CP031560	498528	499163	-	NA	delta-endotoxin CytB	636	0	31	20137	26	18276	0.4088	38	1.3403	31.6619	1.1018	FALSE	group_02318
DZA65_RS22925	1	DZA65_RS22925	NZ_CP031560	2765630	2766064	-	NA	hypothetical protein	435	0	56	51128	47	46075	0.4092	33	3.54236	117.536	4.09009	FALSE	NA
DZA65_RS03605	1	DZA65_RS03605	NZ_CP031560	757322	757675	+	NA	cation efflux system protein CusF	354	0	7	2973	6	2552	0.4096	18	0.55569	8.39831	0.286194	FALSE	group_03677
DZA65_RS05620	1	DZA65_RS05620	NZ_CP031560	1155406	1155966	-	NA	GNAT family N-acetyltransferase	561	0	20	12216	12	7532	0.41	30	0.701299	21.7754	0.757757	FALSE	group_03655
DZA65_RS09740	1	DZA65_RS09740	NZ_CP031560	2054482	2055300	-	NA	alpha/beta hydrolase	819	0	30	21814	26	18999	0.4103	52	1.04082	26.6349	0.907653	FALSE	group_01762
DZA65_RS00515	1	DZA65_RS00515	NZ_CP031560	122315	123067	+	NA	LuxR family transcriptional regulator	718	0	37	23049	28	17968	0.4117	41	1.27855	32.1017	1.05475	FALSE	group_02004
DZA65_RS02800	1	DZA65_RS02800	NZ_CP031560	603698	603964	-	NA	helix-turn-helix transcriptional regulator	267	0	15	8301	14	6351	0.412	19	1.7191	31.0899	1.00303	FALSE	group_03114
DZA65_RS18095	1	DZA65_RS18095	NZ_CP031560	3894048	3895268	-	NA	MFS transporter	1208	0	81	56066	65	48333	0.412	80	1.76413	46.4123	1.49736	FALSE	group_03574
DZA65_RS17005	1	DZA65_RS17005	NZ_CP031560	3669746	3670480	-	NA	TSUP family transporter	735	0	22	8305	15	6359	0.4122	49	0.669096	11.2993	0.36344	FALSE	group_03631
DZA65_RS04875	1	DZA65_RS04875	NZ_CP031560	1010720	1010947	+	NA	hypothetical protein	228	0	8	5845	7	5840	0.4123	10	1.00658	25.636	0.817904	FALSE	NA
DZA65_RS03570	1	DZA65_RS03570	NZ_CP031560	750582	750998	-	NA	hypothetical protein	407	0	24	14320	19	10805	0.4125	38	1.53054	35.1843	1.1156	FALSE	NA
DZA65_RS19750	1	DZA65_RS19750	NZ_CP031560	4277033	4278232	+	NA	hypothetical protein	1196	0	49	32980	41	30186	0.4125	73	1.12392	27.5753	0.870927	FALSE	group_00884
DZA65_RS04890	1	DZA65_RS04890	NZ_CP031560	1014236	1014739	+	NA	hypothetical protein	504	0	61	42662	50	35960	0.4127	42	3.25255	84.6468	2.67346	FALSE	NA
DZA65_RS08770	1	DZA65_RS08770	NZ_CP031560	1855540	1856433	-	NA	MBL fold metallo-hydrolase	894	0	56	45165	47	41364	0.4128	51	1.72363	50.5201	1.59561	FALSE	NA
DZA65_RS07450	1	DZA65_RS07450	NZ_CP031560	1548334	1548738	+	NA	DUF2513 domain-containing protein	405	0	35	25187	17	9031	0.4148	24	1.37619	62.1901	1.93729	FALSE	NA
DZA65_RS22860	1	DZA65_RS22860	NZ_CP031560	2075582	2075974	-	NA	hypothetical protein	367	0	43	61373	33	24994	0.4148	27	2.94803	167.229	5.20935	FALSE	group_03670
DZA65_RS15170	1	DZA65_RS15170	NZ_CP031560	3301811	3302338	-	NA	hypothetical protein	528	0	51	51781	41	43444	0.4167	29	2.54586	98.0701	3.05498	FALSE	NA
DZA65_RS05625	1	DZA65_RS05625	NZ_CP031560	1155989	1157326	-	NA	MFS transporter	1338	0	67	36423	61	34023	0.417	92	1.49471	27.222	0.847871	FALSE	group_03549
DZA65_RS20000	1	DZA65_RS20000	NZ_CP031560	4327448	4327918	-	NA	HipA domain-containing protein	436	0	54	64570	43	56090	0.4183	29	3.23345	148.096	4.57376	FALSE	NA
DZA65_RS12425	1	DZA65_RS12425	NZ_CP031560	2656071	2657048	+	NA	DUF1852 domain-containing protein	978	0	48	16739	35	13458	0.4192	63	1.17331	17.1155	0.528591	FALSE	group_01636
DZA65_RS13780	1	DZA65_RS13780	NZ_CP031560	2959128	2959313	+	NA	GhoT/OrtT family toxin	186	0	7	2335	7	2335	0.4194	9	1.23387	12.5538	0.387707	FALSE	group_03282
DZA65_RS16380	1	DZA65_RS16380	NZ_CP031560	3548497	3548820	-	NA	hypothetical protein	324	0	18	11876	14	10002	0.4198	18	1.41667	36.6543	1.10354	FALSE	group_03227
DZA65_RS07710	1	DZA65_RS07710	NZ_CP031560	1605655	1606020	+	NA	hypothetical protein	366	0	13	6163	6	1188	0.4208	24	0.537471	16.8388	0.505304	FALSE	NA
DZA65_RS06195	1	DZA65_RS06195	NZ_CP031560	1283241	1283639	+	NA	hypothetical protein	399	0	31	21632	23	14639	0.4211	27	1.8899	54.2155	1.61936	FALSE	group_03793
DZA65_RS20980	1	DZA65_RS20980	NZ_CP031560	4536323	4537801	+	NA	hypothetical protein	1479	0	99	85839	79	56301	0.4212	100	1.75123	58.0385	1.67816	FALSE	NA
DZA65_RS06095	1	DZA65_RS06095	NZ_CP031560	1258942	1259145	-	NA	hemolysin expression modulator Hha	204	0	3	930	3	930	0.4216	12	0.482143	4.55882	0.131503	FALSE	group_03230
DZA65_RS12270	1	DZA65_RS12270	NZ_CP031560	2623781	2624086	+	NA	hypothetical protein	298	0	21	8533	17	7462	0.4216	22	1.87033	28.6342	0.821023	FALSE	NA
DZA65_RS08755	1	DZA65_RS08755	NZ_CP031560	1852931	1853269	+	NA	DUF1869 domain-containing protein	339	0	22	15608	22	15608	0.4218	23	2.12769	46.0413	1.32013	FALSE	group_03039
DZA65_RS15795	1	DZA65_RS15795	NZ_CP031560	3430445	3430738	-	NA	hypothetical protein	294	0	7	3876	4	1132	0.4218	12	0.446064	13.1837	0.378012	FALSE	group_03115
DZA65_RS05000	1	DZA65_RS05000	NZ_CP031560	1034083	1034274	+	NA	hypothetical protein	192	0	26	27418	15	14249	0.4219	14	2.56138	142.802	4.05869	FALSE	NA
DZA65_RS16250	1	DZA65_RS16250	NZ_CP031560	3525436	3526161	+	NA	amino acid ABC transporter ATP-binding protein	703	0	27	19957	27	19957	0.4229	45	1.2592	28.3883	0.806847	FALSE	group_02209
DZA65_RS02305	1	DZA65_RS02305	NZ_CP031560	497853	498452	-	NA	type-2Aa cytolytic delta-endotoxin	600	0	52	58356	40	43730	0.4233	40	2.18571	97.26	2.7643	FALSE	group_02479
DZA65_RS02410	1	DZA65_RS02410	NZ_CP031560	519892	520155	-	NA	hypothetical protein	264	0	28	11249	24	10167	0.4242	26	2.98052	42.6098	1.20914	FALSE	NA
DZA65_RS19745	1	DZA65_RS19745	NZ_CP031560	4276098	4277036	+	NA	GDP-L-fucose synthase	935	0	52	25793	50	25376	0.4249	58	1.75325	27.5861	0.782809	FALSE	group_01353
DZA65_RS04885	1	DZA65_RS04885	NZ_CP031560	1012123	1014003	+	NA	RNA-directed DNA polymerase	1881	0	101	65209	74	51446	0.4258	119	1.28982	34.6672	0.983749	FALSE	group_03627
DZA65_RS22680	1	DZA65_RS22680	NZ_CP031560	4902491	4903093	-	NA	TetR/AcrR family transcriptional regulator	603	0	70	110779	52	86495	0.4262	31	2.82729	183.713	5.14532	FALSE	NA
DZA65_RS04145	1	DZA65_RS04145	NZ_CP031560	870145	870402	+	NA	hypothetical protein	258	0	16	5402	12	4131	0.4264	20	1.52492	20.938	0.586418	FALSE	group_03806
DZA65_RS08745	1	DZA65_RS08745	NZ_CP031560	1851617	1852207	-	NA	flavin reductase family protein	591	0	33	18524	26	16543	0.4264	41	1.44235	31.3435	0.877849	FALSE	group_02386
DZA65_RS14210	1	DZA65_RS14210	NZ_CP031560	3067557	3068723	-	NA	hypothetical protein	1166	0	58	31740	49	28741	0.4267	62	1.37779	27.2213	0.756713	FALSE	group_03552
DZA65_RS18100	1	DZA65_RS18100	NZ_CP031560	3895256	3896230	-	NA	hypothetical protein	962	0	56	33551	52	30305	0.4267	64	1.7722	34.8763	0.969511	FALSE	NA
DZA65_RS05650	1	DZA65_RS05650	NZ_CP031560	1163101	1163685	-	NA	hypothetical protein	581	0	32	19298	22	13231	0.4274	28	1.24146	33.2151	0.911966	FALSE	group_03649
DZA65_RS12575	1	DZA65_RS12575	NZ_CP031560	2695019	2695240	+	NA	hypothetical protein	222	0	15	10235	15	10235	0.4279	8	2.21525	46.1036	1.26283	FALSE	group_03228
DZA65_RS12145	1	DZA65_RS12145	NZ_CP031560	2594801	2597371	-	NA	hypothetical protein	2571	0	137	104839	115	87054	0.4286	150	1.46649	40.7775	1.11249	FALSE	group_03516
DZA65_RS16325	1	DZA65_RS16325	NZ_CP031560	3538984	3539382	-	NA	type II secretion system pilot lipoprotein GspS	399	0	18	8038	15	7080	0.4286	27	1.23255	20.1454	0.549192	FALSE	group_03013
DZA65_RS11445	1	DZA65_RS11445	NZ_CP031560	2435645	2437000	+	NA	fructotransferase	1356	0	81	54047	66	42545	0.4292	104	1.59576	39.8577	1.06949	FALSE	NA
DZA65_RS14145	1	DZA65_RS14145	NZ_CP031560	3035600	3035797	-	NA	hypothetical protein	198	0	11	7263	7	4506	0.4293	9	1.15909	36.6818	0.984199	FALSE	group_03283
DZA65_RS03565	1	DZA65_RS03565	NZ_CP031560	750094	750591	+	NA	HNH endonuclease	488	0	22	9139	21	9085	0.4297	42	1.41086	18.7275	0.50132	FALSE	NA
DZA65_RS04815	1	DZA65_RS04815	NZ_CP031560	998849	999220	+	NA	hypothetical protein	351	0	15	11070	15	11070	0.4301	18	1.4011	31.5385	0.844261	FALSE	NA
DZA65_RS16995	1	DZA65_RS16995	NZ_CP031560	3668226	3668834	+	NA	HD domain-containing protein	595	0	40	22227	38	22000	0.4302	39	2.09388	37.3563	0.973851	FALSE	group_02847
DZA65_RS05200	1	DZA65_RS05200	NZ_CP031560	1068373	1069266	-	NA	hypothetical protein	894	0	48	49131	42	44541	0.4306	48	1.54027	54.9564	1.43267	FALSE	NA
DZA65_RS22915	1	DZA65_RS22915	NZ_CP031560	2696921	2697064	+	NA	hypothetical protein	144	0	3	760	3	760	0.4306	6	0.683036	5.27778	0.137392	FALSE	NA
DZA65_RS05660	1	DZA65_RS05660	NZ_CP031560	1163964	1165049	-	NA	molybdopterin-synthase adenylyltransferase MoeB	1086	0	50	30734	45	29567	0.4309	73	1.35852	28.3002	0.729352	FALSE	group_03573
DZA65_RS10295	1	DZA65_RS10295	NZ_CP031560	2179404	2179823	-	NA	hypothetical protein	420	0	35	28789	26	21637	0.431	30	2.02959	68.5452	1.753	FALSE	group_03787
DZA65_RS19740	1	DZA65_RS19740	NZ_CP031560	4275356	4276087	+	NA	ABC transporter ATP-binding protein	732	0	47	28119	37	23408	0.4317	54	1.6572	38.4139	0.969115	FALSE	group_02104
DZA65_RS00520	1	DZA65_RS00520	NZ_CP031560	123033	123671	-	NA	acyl-homoserine-lactone synthase	604	0	29	17168	22	14598	0.4319	41	1.19418	28.4238	0.717083	FALSE	group_02312
DZA65_RS06330	1	DZA65_RS06330	NZ_CP031560	1319344	1319880	-	NA	GNAT family N-acetyltransferase	517	0	64	85051	46	64157	0.432	37	2.9171	164.509	4.1438	FALSE	NA
DZA65_RS15215	1	DZA65_RS15215	NZ_CP031560	3305617	3305808	-	NA	hypothetical protein	192	0	15	7365	12	6456	0.4323	12	2.04911	38.3594	0.962409	FALSE	NA
DZA65_RS17030	1	DZA65_RS17030	NZ_CP031560	3674412	3675689	-	NA	hypothetical protein	1278	0	75	47632	65	41547	0.4327	100	1.66751	37.2707	0.935005	FALSE	group_03534
DZA65_RS02145	1	DZA65_RS02145	NZ_CP031560	472540	472860	+	NA	type II toxin-antitoxin system RelE/ParE family toxin	310	0	27	38058	23	25277	0.433	17	2.43249	122.768	3.01664	FALSE	NA
DZA65_RS22250	1	DZA65_RS22250	NZ_CP031560	4814397	4814666	-	NA	YihD family protein	270	0	21	27501	18	25189	0.4333	13	2.18571	101.856	2.49784	FALSE	group_03109
DZA65_RS18840	1	DZA65_RS18840	NZ_CP031560	4068466	4069014	-	NA	hypothetical protein	545	0	33	21147	26	15529	0.4335	37	1.56409	38.8018	0.947114	FALSE	NA
DZA65_RS05170	1	DZA65_RS05170	NZ_CP031560	1064085	1064849	-	NA	hypothetical protein	765	0	29	20309	26	19055	0.434	40	1.11429	26.5477	0.651038	FALSE	NA
DZA65_RS22430	1	DZA65_RS22430	NZ_CP031560	4853430	4853816	+	NA	hypothetical protein	387	0	39	56121	34	54266	0.4341	28	2.8804	145.016	3.53968	FALSE	group_03665
DZA65_RS00765	1	DZA65_RS00765	NZ_CP031560	173068	173235	+	NA	50S ribosomal protein L33	168	0	4	903	3	710	0.4345	11	0.585459	5.375	0.131059	FALSE	group_03293
DZA65_RS11580	1	DZA65_RS11580	NZ_CP031560	2472824	2473099	-	NA	hypothetical protein	276	0	23	33049	8	10210	0.4348	17	0.950311	119.743	2.81024	FALSE	group_03134
DZA65_RS17010	1	DZA65_RS17010	NZ_CP031560	3670482	3671915	-	NA	pyruvate kinase	1434	0	83	61102	66	43766	0.4351	86	1.50897	42.6095	1	FALSE	group_03527
DZA65_RS22840	1	DZA65_RS22840	NZ_CP031560	1887203	1887418	+	NA	hypothetical protein	177	0	3	1377	3	1377	0.4352	12	0.55569	7.77966	0.182579	FALSE	NA
DZA65_RS03575	1	DZA65_RS03575	NZ_CP031560	751090	751509	-	NA	hypothetical protein	420	0	44	32762	41	31942	0.4357	31	3.20051	78.0048	1.83067	FALSE	NA
DZA65_RS09645	1	DZA65_RS09645	NZ_CP031560	2030127	2030339	-	NA	KTSC domain-containing protein	213	0	39	47948	35	42817	0.4366	17	5.38732	225.108	5.283	FALSE	group_03254
DZA65_RS12025	1	DZA65_RS12025	NZ_CP031560	2558672	2559250	-	NA	EndoU domain-containing protein	579	0	58	49182	45	35903	0.437	43	2.54811	84.943	1.99352	FALSE	NA
DZA65_RS04730	1	DZA65_RS04730	NZ_CP031560	982534	982716	-	NA	hypothetical protein	183	0	8	4560	5	2634	0.4372	9	0.895785	24.918	0.584795	FALSE	NA
DZA65_RS07405	1	DZA65_RS07405	NZ_CP031560	1540912	1541370	+	NA	nuclear transport factor 2 family protein	459	0	42	49894	29	35010	0.4379	23	2.07143	108.702	2.55109	FALSE	NA
DZA65_RS11560	1	DZA65_RS11560	NZ_CP031560	2469993	2470145	+	NA	hypothetical protein	153	0	17	12909	17	12909	0.4379	7	3.64286	84.3725	1.95141	FALSE	group_03708
DZA65_RS11935	1	DZA65_RS11935	NZ_CP031560	2546245	2546598	-	NA	hypothetical protein	350	0	44	46576	34	31353	0.4379	20	3.1849	133.074	3.07781	FALSE	group_03800
DZA65_RS13840	1	DZA65_RS13840	NZ_CP031560	2970280	2971707	-	NA	hypothetical protein	1428	0	92	58503	71	45490	0.4384	82	1.6301	40.9685	0.927547	FALSE	group_00608
DZA65_RS05110	1	DZA65_RS05110	NZ_CP031560	1055393	1056283	+	NA	DNA-binding protein	891	0	61	40910	38	22270	0.4388	55	1.39827	45.9147	1.02105	FALSE	NA
DZA65_RS13650	1	DZA65_RS13650	NZ_CP031560	2930537	2930773	-	NA	acyl carrier protein	237	0	0	0	0	0	0.4388	8	0	0	0	TRUE	group_03225
DZA65_RS07595	1	DZA65_RS07595	NZ_CP031560	1583439	1583741	-	NA	conjugal transfer protein	303	0	10	7304	8	6957	0.4389	18	0.865629	24.1056	0.536061	FALSE	group_03083
DZA65_RS10715	1	DZA65_RS10715	NZ_CP031560	2267712	2268155	+	NA	hypothetical protein	444	0	25	9798	17	6270	0.4392	27	1.25531	22.0676	0.490739	FALSE	group_02856
DZA65_RS05630	1	DZA65_RS05630	NZ_CP031560	1157330	1157998	-	NA	hypothetical protein	669	0	62	48758	51	39279	0.4395	50	2.49936	72.8819	1.65008	FALSE	group_03633
DZA65_RS10935	1	DZA65_RS10935	NZ_CP031560	2313015	2313746	-	NA	porin	732	0	65	42458	53	32895	0.4399	47	2.37383	58.0027	1.31321	FALSE	group_02088
DZA65_RS17000	1	DZA65_RS17000	NZ_CP031560	3668821	3669738	-	NA	AEC family transporter	904	0	62	36790	52	32816	0.4401	75	1.8859	40.6969	0.921398	FALSE	group_03596
DZA65_RS05060	1	DZA65_RS05060	NZ_CP031560	1043568	1043978	-	NA	hypothetical protein	410	0	37	44739	32	37081	0.4404	16	2.55889	109.12	2.4266	FALSE	NA
DZA65_RS08160	1	DZA65_RS08160	NZ_CP031560	1706080	1706340	-	NA	type II toxin-antitoxin system RelE/ParE family toxin	261	0	11	9506	9	7673	0.4406	10	1.13054	36.4215	0.796653	FALSE	group_03331
DZA65_RS20940	1	DZA65_RS20940	NZ_CP031560	4527747	4527959	-	NA	cold-shock protein	213	0	15	22857	7	3173	0.4413	10	1.07746	107.31	2.38636	FALSE	group_03214
DZA65_RS07940	1	DZA65_RS07940	NZ_CP031560	1659456	1659758	-	NA	hypothetical protein	303	0	18	9811	15	8796	0.4422	18	1.62306	32.3795	0.733089	FALSE	group_03130
DZA65_RS04205	1	DZA65_RS04205	NZ_CP031560	880162	880665	-	NA	zinc ribbon domain-containing protein	504	0	30	22261	20	15980	0.4425	19	1.30102	44.1687	0.982223	FALSE	group_03778
DZA65_RS04760	1	DZA65_RS04760	NZ_CP031560	988563	989138	-	NA	DUF4433 domain-containing protein	576	0	55	46051	41	37370	0.4427	30	2.33371	79.9497	1.77792	FALSE	NA
DZA65_RS06510	1	DZA65_RS06510	NZ_CP031560	1355280	1355489	+	NA	transcription antiterminator/RNA stability regulator CspE	210	0	7	4819	5	2918	0.4429	14	0.780612	22.9476	0.501937	FALSE	group_03224
DZA65_RS00390	1	DZA65_RS00390	NZ_CP031560	95465	95755	+	NA	acyl carrier protein	269	0	13	30695	13	30695	0.4433	8	1.58444	114.108	2.4959	FALSE	group_03157
DZA65_RS11750	1	DZA65_RS11750	NZ_CP031560	2507867	2508583	+	NA	oligogalacturonate-specific porin KdgM	717	0	33	11904	27	10664	0.4435	48	1.23461	16.6025	0.36315	FALSE	group_02160
DZA65_RS05645	1	DZA65_RS05645	NZ_CP031560	1162271	1163104	-	NA	DUF692 family protein	830	0	36	27659	27	21490	0.4436	47	1.06652	33.3241	0.725783	FALSE	group_03604
DZA65_RS16315	1	DZA65_RS16315	NZ_CP031560	3537064	3537996	+	NA	pectate lyase	933	0	79	54465	65	42490	0.4437	68	2.28411	58.3762	1.29817	FALSE	group_01593
DZA65_RS16335	1	DZA65_RS16335	NZ_CP031560	3541274	3542587	-	NA	DNA cytosine methyltransferase	1314	0	139	117188	117	100282	0.4437	81	2.91928	89.1842	1.98328	FALSE	group_03533
DZA65_RS19285	1	DZA65_RS19285	NZ_CP031560	4168451	4169302	+	NA	DUF3380 domain-containing protein	852	0	66	55663	52	41762	0.4437	56	2.00101	65.3322	1.45286	FALSE	group_01725
DZA65_RS11675	1	DZA65_RS11675	NZ_CP031560	2493282	2493740	+	NA	DUF986 domain-containing protein	459	0	26	17106	25	16968	0.4444	28	1.78571	37.268	0.828766	FALSE	group_02869
DZA65_RS13915	1	DZA65_RS13915	NZ_CP031560	2990133	2990573	+	NA	flagella biosynthesis chaperone FliJ	441	0	39	41165	33	35570	0.4444	19	2.45335	93.3447	2.11337	FALSE	group_02905
DZA65_RS01095	1	DZA65_RS01095	NZ_CP031560	247820	248770	-	NA	type I pantothenate kinase	951	0	3	406	2	403	0.4448	52	0.06895	0.426919	0.00949383	TRUE	group_01356
DZA65_RS02705	1	DZA65_RS02705	NZ_CP031560	580868	582274	+	NA	undecaprenyl-phosphate glucose phosphotransferase	1396	0	66	49844	49	33927	0.4449	96	1.15079	35.7049	0.808376	FALSE	group_00647
DZA65_RS14390	1	DZA65_RS14390	NZ_CP031560	3140059	3140775	+	NA	TriD protein	717	0	37	25267	34	23878	0.4449	41	1.55469	35.2399	0.814885	FALSE	NA
DZA65_RS14565	1	DZA65_RS14565	NZ_CP031560	3171994	3172692	-	NA	DsbA family oxidoreductase	699	0	65	59883	51	49884	0.4449	35	2.39209	85.6695	1.94816	FALSE	NA
DZA65_RS20080	1	DZA65_RS20080	NZ_CP031560	4352480	4353052	+	NA	helix-turn-helix transcriptional regulator	573	0	41	47555	36	44643	0.445	32	2.05984	82.993	1.879	FALSE	group_03652
DZA65_RS07105	1	DZA65_RS07105	NZ_CP031560	1475827	1476738	+	NA	glycosyltransferase family 2 protein	912	0	62	43687	53	39804	0.4452	65	1.90531	47.9024	1.08932	FALSE	group_01548
DZA65_RS00125	1	DZA65_RS00125	NZ_CP031560	28956	30263	-	NA	MFS transporter	1308	0	45	25292	42	24541	0.4457	75	1.05275	19.3364	0.437785	FALSE	group_00788
DZA65_RS22890	1	DZA65_RS22890	NZ_CP031560	2387152	2387400	-	NA	hypothetical protein	249	0	26	25792	24	25341	0.4458	14	3.16007	103.582	2.30347	FALSE	group_03694
DZA65_RS15010	1	DZA65_RS15010	NZ_CP031560	3277148	3277849	-	NA	hypothetical protein	702	0	62	50197	48	42530	0.4459	44	2.24176	71.5057	1.59014	FALSE	NA
DZA65_RS22920	1	DZA65_RS22920	NZ_CP031560	2752432	2753886	+	NA	hypothetical protein	1455	0	111	67868	89	51558	0.446	98	2.00545	46.6447	1.0159	FALSE	group_03560
DZA65_RS14345	1	DZA65_RS14345	NZ_CP031560	3129941	3130135	+	NA	AlpA family transcriptional regulator	195	0	5	2598	4	1774	0.4462	12	0.672527	13.3231	0.289372	FALSE	NA
DZA65_RS20520	1	DZA65_RS20520	NZ_CP031560	4429577	4429771	-	NA	bacterioferritin-associated ferredoxin	195	0	14	92842	3	2825	0.4462	8	0.504396	476.113	10.341	FALSE	group_03251
DZA65_RS13885	1	DZA65_RS13885	NZ_CP031560	2984114	2984476	+	NA	flagellar protein FliT	362	0	24	27658	15	20085	0.4463	20	1.35852	76.4033	1.65945	FALSE	group_02990
DZA65_RS22975	1	DZA65_RS22975	NZ_CP031560	3853707	3853883	-	NA	hypothetical protein	171	0	7	5725	5	4042	0.4463	6	0.958647	33.4795	0.72618	FALSE	NA
DZA65_RS07880	1	DZA65_RS07880	NZ_CP031560	1644695	1645684	+	NA	Gfo/Idh/MocA family oxidoreductase	990	0	97	80453	80	61847	0.4465	67	2.64935	81.2657	1.74223	FALSE	group_01385
DZA65_RS17015	1	DZA65_RS17015	NZ_CP031560	3672544	3672861	-	NA	PTS lactose/cellobiose transporter subunit IIA	318	0	16	7355	15	6590	0.4465	14	1.5465	23.1289	0.490119	FALSE	group_03681
DZA65_RS22875	1	DZA65_RS22875	NZ_CP031560	2264825	2264983	-	NA	hypothetical protein	159	0	6	1474	3	834	0.4465	10	0.618598	9.27044	0.196447	FALSE	NA
DZA65_RS02745	1	DZA65_RS02745	NZ_CP031560	591053	592165	+	NA	glycosyltransferase family 4 protein	1113	0	74	60390	64	53118	0.4474	63	1.88525	54.2588	1.16324	FALSE	group_01152
DZA65_RS11690	1	DZA65_RS11690	NZ_CP031560	2495645	2495854	-	NA	transcription antiterminator/RNA stability regulator CspE	210	0	9	5910	8	5362	0.4476	7	1.24898	28.1429	0.610426	FALSE	group_03215
DZA65_RS11200	1	DZA65_RS11200	NZ_CP031560	2373471	2374169	+	NA	Expansin-YoaJ	699	0	35	21630	33	21353	0.4478	49	1.54782	30.9442	0.671188	FALSE	group_02124
DZA65_RS22855	1	DZA65_RS22855	NZ_CP031560	2032685	2032858	-	NA	hypothetical protein	173	0	28	21751	20	17254	0.4483	11	3.79026	125.728	2.72708	FALSE	NA
DZA65_RS08765	1	DZA65_RS08765	NZ_CP031560	1854478	1855353	+	NA	DUF2971 domain-containing protein	876	0	86	82735	59	52755	0.4486	55	2.20817	94.4463	2.04857	FALSE	NA
DZA65_RS14395	1	DZA65_RS14395	NZ_CP031560	3140786	3141010	+	NA	EexN family lipoprotein	225	0	5	1984	4	1743	0.4489	7	0.582857	8.81778	0.19126	FALSE	NA
DZA65_RS13230	1	DZA65_RS13230	NZ_CP031560	2831072	2831209	-	NA	DUF1471 domain-containing protein	138	0	8	3093	7	2751	0.4493	8	1.66304	22.413	0.480506	FALSE	NA
DZA65_RS00350	1	DZA65_RS00350	NZ_CP031560	84001	84198	-	NA	hypothetical protein	198	0	15	13900	4	2880	0.4495	12	0.662338	70.202	1.48763	FALSE	group_03312
DZA65_RS20985	1	DZA65_RS20985	NZ_CP031560	4537820	4538566	+	NA	hypothetical protein	747	0	82	107979	71	95545	0.4498	41	3.11618	144.55	3.06312	FALSE	NA
DZA65_RS22930	1	DZA65_RS22930	NZ_CP031560	2838559	2838738	+	NA	hypothetical protein	180	0	11	7146	8	4930	0.45	10	1.45714	39.7	0.828768	FALSE	NA
DZA65_RS11465	1	DZA65_RS11465	NZ_CP031560	2440115	2441128	-	NA	LacI family transcriptional regulator	1014	0	56	49165	45	43799	0.4507	70	1.45499	48.4862	1.02746	FALSE	NA
DZA65_RS20360	1	DZA65_RS20360	NZ_CP031560	4413839	4414264	+	NA	large-conductance mechanosensitive channel protein MscL	426	0	36	36602	29	29957	0.4507	25	2.23189	85.9202	1.82071	FALSE	group_02862
DZA65_RS09365	1	DZA65_RS09365	NZ_CP031560	1973771	1974067	+	NA	hypothetical protein	297	0	19	10684	15	8641	0.4512	17	1.65584	35.9731	0.750966	FALSE	group_03678
DZA65_RS22685	1	DZA65_RS22685	NZ_CP031560	4903193	4904074	+	NA	SDR family oxidoreductase	882	0	125	202992	103	180756	0.4512	62	3.82872	230.15	4.74671	FALSE	NA
DZA65_RS22775	1	DZA65_RS22775	NZ_CP031560	297459	297644	-	NA	hypothetical protein	186	0	7	3888	6	3404	0.4516	6	1.0576	20.9032	0.431117	FALSE	group_03819
DZA65_RS05150	1	DZA65_RS05150	NZ_CP031560	1062228	1062497	-	NA	hypothetical protein	270	0	21	24986	18	23870	0.4519	16	2.18571	92.5407	1.84135	FALSE	NA
DZA65_RS00420	1	DZA65_RS00420	NZ_CP031560	100778	103213	+	NA	FtsX-like permease family protein	2436	0	112	64580	83	41033	0.452	160	1.11708	26.5107	0.527503	FALSE	group_00116
DZA65_RS21425	1	DZA65_RS21425	NZ_CP031560	4632461	4634356	-	NA	TonB-dependent vitamin B12 receptor BtuB	1840	0	243	349621	191	263999	0.452	122	3.4033	190.011	3.7808	FALSE	group_01086
DZA65_RS14245	1	DZA65_RS14245	NZ_CP031560	3112447	3112698	+	NA	acyl carrier protein	252	0	12	11892	9	9752	0.4524	15	1.17092	47.1905	0.938984	FALSE	group_03692
DZA65_RS11440	1	DZA65_RS11440	NZ_CP031560	2434133	2435566	+	NA	MFS transporter	1434	0	81	33383	70	29016	0.4526	93	1.60042	23.2796	0.451854	FALSE	NA
DZA65_RS17665	1	DZA65_RS17665	NZ_CP031560	3805430	3806167	-	NA	hypothetical protein	738	0	30	21074	21	14660	0.4526	36	0.932927	28.5556	0.554258	FALSE	group_03781
DZA65_RS02710	1	DZA65_RS02710	NZ_CP031560	582264	583550	+	NA	outer membrane beta-barrel protein	1276	0	116	106403	97	94233	0.453	90	2.49233	83.3879	1.56956	FALSE	group_00810
DZA65_RS07520	1	DZA65_RS07520	NZ_CP031560	1562257	1562946	+	NA	aspartyl/asparaginyl beta-hydroxylase domain-containing protein	690	0	61	43449	47	37016	0.4536	39	2.23323	62.9696	1.22223	FALSE	group_03303
DZA65_RS14050	1	DZA65_RS14050	NZ_CP031560	3013096	3013485	-	NA	chemotaxis protein CheY	390	0	40	42324	25	22534	0.4538	19	2.10165	108.523	2.04266	FALSE	group_02895
DZA65_RS03925	1	DZA65_RS03925	NZ_CP031560	834527	835903	-	NA	MATE family efflux transporter	1377	0	173	170684	143	137801	0.4539	96	3.40476	123.954	2.3331	FALSE	NA
DZA65_RS08895	1	DZA65_RS08895	NZ_CP031560	1874786	1875133	+	NA	DUF3168 domain-containing protein	348	0	12	8402	11	8133	0.454	26	1.03633	24.1437	0.444973	FALSE	group_03005
DZA65_RS14025	1	DZA65_RS14025	NZ_CP031560	3008035	3008472	+	NA	flagella synthesis chaperone protein FlgN	438	0	28	19696	21	15950	0.4543	21	1.57192	44.968	0.81825	FALSE	group_02815
DZA65_RS03560	1	DZA65_RS03560	NZ_CP031560	749480	749899	+	NA	hypothetical protein	419	0	30	21587	17	11355	0.4548	24	1.33021	51.5203	0.930992	FALSE	NA
DZA65_RS00085	1	DZA65_RS00085	NZ_CP031560	20050	21117	+	NA	DUF459 domain-containing protein	1054	0	70	58746	52	46443	0.4551	62	1.61751	55.7362	1.00718	FALSE	group_01528
DZA65_RS17610	1	DZA65_RS17610	NZ_CP031560	3795446	3795970	-	NA	NAD(P)H-dependent oxidoreductase	525	0	45	35061	40	33294	0.4552	30	2.49796	66.7829	1.19819	FALSE	group_03672
DZA65_RS03520	1	DZA65_RS03520	NZ_CP031560	743793	744563	+	NA	DUF3800 domain-containing protein	771	0	116	163549	95	137502	0.4553	45	4.03974	212.126	3.77653	FALSE	NA
DZA65_RS02295	1	DZA65_RS02295	NZ_CP031560	496478	497140	-	NA	cytolytic delta-endotoxin	663	0	50	53873	30	32315	0.4555	31	1.48352	81.2564	1.43635	FALSE	group_02453
DZA65_RS11010	1	DZA65_RS11010	NZ_CP031560	2329030	2329299	-	NA	YciN family protein	270	0	25	26429	19	20525	0.4556	13	2.30714	97.8852	1.72525	FALSE	group_03171
DZA65_RS20515	1	DZA65_RS20515	NZ_CP031560	4429029	4429502	-	NA	bacterioferritin	474	0	39	50754	34	45095	0.4557	21	2.35172	107.076	1.88174	FALSE	group_02666
DZA65_RS13830	1	DZA65_RS13830	NZ_CP031560	2968598	2969110	-	NA	flagella biosynthesis regulatory protein FliZ	513	0	35	39604	25	28111	0.4561	25	1.59774	77.2008	1.35672	FALSE	group_02544
DZA65_RS07780	1	DZA65_RS07780	NZ_CP031560	1622677	1623693	-	NA	ParA family protein	1013	0	6	8440	0	0	0.4562	60	0	8.33169	0.144723	TRUE	group_03239
DZA65_RS10915	1	DZA65_RS10915	NZ_CP031560	2310255	2310815	-	NA	septation protein A	561	0	39	22237	32	18622	0.4563	29	1.87013	39.6381	0.688523	FALSE	group_02534
DZA65_RS07665	1	DZA65_RS07665	NZ_CP031560	1595174	1595368	-	NA	AlpA family transcriptional regulator	195	0	7	7773	5	2933	0.4564	8	0.840659	39.8615	0.692403	FALSE	group_03269
DZA65_RS05015	1	DZA65_RS05015	NZ_CP031560	1034956	1035294	+	NA	TIGR03745 family integrating conjugative element membrane protein	339	0	22	25838	20	24791	0.4572	13	1.93426	76.2183	1.31405	FALSE	NA
DZA65_RS04715	1	DZA65_RS04715	NZ_CP031560	981395	981700	-	NA	type II toxin-antitoxin system toxin CcdB	306	0	23	24641	14	12162	0.4575	15	1.5	80.5261	1.39876	FALSE	group_03071
DZA65_RS02740	1	DZA65_RS02740	NZ_CP031560	589840	591051	+	NA	glycosyltransferase family 4 protein	1212	0	66	45367	57	39535	0.4579	67	1.5419	37.4315	0.645341	FALSE	group_00930
DZA65_RS13220	1	DZA65_RS13220	NZ_CP031560	2829355	2829651	-	NA	hypothetical protein	297	0	26	24866	23	21769	0.4579	17	2.53896	83.7239	1.44345	FALSE	NA
DZA65_RS14605	1	DZA65_RS14605	NZ_CP031560	3178534	3179727	-	NA	MFS transporter	1194	0	134	113958	106	85596	0.4581	88	2.91062	95.4422	1.64548	FALSE	NA
DZA65_RS01345	1	DZA65_RS01345	NZ_CP031560	298012	298203	+	NA	hypothetical protein	184	0	11	16240	10	16071	0.4583	8	1.78183	88.2609	1.52167	FALSE	NA
DZA65_RS22885	1	DZA65_RS22885	NZ_CP031560	2369843	2370130	+	NA	hypothetical protein	288	0	22	14474	18	12283	0.4583	14	2.04911	50.2569	0.866458	FALSE	NA
DZA65_RS05155	1	DZA65_RS05155	NZ_CP031560	1062831	1063523	-	NA	DUF2786 domain-containing protein	693	0	50	53410	40	49410	0.4589	35	1.89239	77.0707	1.33873	FALSE	NA
DZA65_RS00410	1	DZA65_RS00410	NZ_CP031560	98870	99433	-	NA	helix-turn-helix transcriptional regulator	564	0	76	89421	57	65652	0.4592	36	3.31345	158.548	2.75401	FALSE	group_02401
DZA65_RS02300	1	DZA65_RS02300	NZ_CP031560	497207	497818	-	NA	type-1Ba cytolytic delta-endotoxin	612	0	28	13144	24	10833	0.4592	36	1.28571	21.4771	0.370278	FALSE	group_02533
DZA65_RS17675	1	DZA65_RS17675	NZ_CP031560	3806671	3807255	-	NA	hypothetical protein	585	0	53	46514	45	41474	0.4598	33	2.52198	79.5111	1.37082	FALSE	group_03768
DZA65_RS14265	1	DZA65_RS14265	NZ_CP031560	3116095	3116844	+	NA	enoyl-CoA hydratase	750	0	59	45738	50	38263	0.46	36	2.18571	60.984	1.0593	FALSE	group_03614
DZA65_RS17615	1	DZA65_RS17615	NZ_CP031560	3796030	3796329	-	NA	DUF1330 domain-containing protein	300	0	17	12971	15	10373	0.46	19	1.63929	43.2367	0.745425	FALSE	NA
DZA65_RS10165	1	DZA65_RS10165	NZ_CP031560	2150151	2150489	+	NA	DUF496 family protein	339	0	19	19290	14	15125	0.4602	16	1.35398	56.9027	0.988411	FALSE	group_02996
DZA65_RS20200	1	DZA65_RS20200	NZ_CP031560	4376536	4376889	-	NA	DMT family protein	354	0	37	40168	33	36877	0.4605	22	3.0563	113.469	1.97098	FALSE	group_02941
DZA65_RS20365	1	DZA65_RS20365	NZ_CP031560	4414290	4414493	-	NA	alternative ribosome-rescue factor A	204	0	21	18595	15	14512	0.4608	9	2.41071	91.152	1.57151	FALSE	NA
DZA65_RS01245	1	DZA65_RS01245	NZ_CP031560	277495	277767	+	NA	DNA-binding protein HU-alpha	273	0	0	0	0	0	0.4615	12	0	0	0	TRUE	group_03138
DZA65_RS10370	1	DZA65_RS10370	NZ_CP031560	2192481	2193056	+	NA	DUF4255 domain-containing protein	575	0	26	11868	17	7957	0.4618	33	0.969317	20.64	0.362296	FALSE	NA
DZA65_RS22535	1	DZA65_RS22535	NZ_CP031560	4874276	4874563	-	NA	hypothetical protein	284	0	43	71356	39	70146	0.4618	19	4.50226	251.254	4.4155	FALSE	group_02988
DZA65_RS04810	1	DZA65_RS04810	NZ_CP031560	997840	998865	+	NA	hypothetical protein	1001	0	57	66124	56	65466	0.462	49	1.83417	66.0579	1.15952	FALSE	NA
DZA65_RS07410	1	DZA65_RS07410	NZ_CP031560	1541507	1541863	+	NA	hypothetical protein	357	0	43	42740	35	31990	0.4622	25	3.21429	119.72	2.10394	FALSE	NA
DZA65_RS14295	1	DZA65_RS14295	NZ_CP031560	3122303	3122527	+	NA	DUF2594 family protein	225	0	7	2980	4	2464	0.4622	7	0.582857	13.2444	0.233437	FALSE	group_03238
DZA65_RS20110	1	DZA65_RS20110	NZ_CP031560	4356722	4358257	-	NA	amino acid adenylation domain-containing protein	1536	0	100	150557	77	93782	0.4622	90	1.64355	98.0189	1.73266	FALSE	group_03522
DZA65_RS07345	1	DZA65_RS07345	NZ_CP031560	1530355	1530927	-	NA	NAD(P)H-dependent oxidoreductase	573	0	40	43576	33	33215	0.4625	27	1.88818	76.0489	1.3443	FALSE	NA
DZA65_RS04010	1	DZA65_RS04010	NZ_CP031560	850058	850621	-	NA	hypothetical protein	564	0	4	1483	0	0	0.4628	31	0	2.62943	0.0464799	TRUE	group_03773
DZA65_RS02725	1	DZA65_RS02725	NZ_CP031560	586258	587469	+	NA	capsular polysaccharide biosynthesis protein	1208	0	56	36230	45	32709	0.4629	68	1.22132	29.9917	0.528612	FALSE	group_01028
DZA65_RS13730	1	DZA65_RS13730	NZ_CP031560	2944349	2944927	+	NA	YceI family protein	579	0	41	25039	29	21297	0.4629	30	1.64212	43.2453	0.762209	FALSE	group_02433
DZA65_RS08915	1	DZA65_RS08915	NZ_CP031560	1878696	1879748	-	NA	glycosyltransferase	1053	0	41	19525	37	18675	0.4634	57	1.15201	18.5423	0.326812	FALSE	group_01189
DZA65_RS13235	1	DZA65_RS13235	NZ_CP031560	2831222	2831743	+	NA	AraC family transcriptional regulator	522	0	30	17537	17	8673	0.4636	24	1.06773	33.5958	0.592134	FALSE	group_00016
DZA65_RS18315	1	DZA65_RS18315	NZ_CP031560	3951837	3952043	-	NA	DUF1107 domain-containing protein	207	0	16	27446	14	25736	0.4638	6	2.21739	132.589	2.34375	FALSE	group_03235
DZA65_RS11105	1	DZA65_RS11105	NZ_CP031560	2352805	2353263	+	NA	SgcJ/EcaC family oxidoreductase	459	0	45	39747	36	35034	0.4641	25	2.57143	86.5948	1.52625	FALSE	group_02898
DZA65_RS19725	1	DZA65_RS19725	NZ_CP031560	4271987	4273360	+	NA	phosphomannomutase/phosphoglucomutase	1374	0	118	148047	92	128864	0.4643	75	2.19526	107.749	1.90465	FALSE	group_00629
DZA65_RS04025	1	DZA65_RS04025	NZ_CP031560	851599	851895	+	NA	hypothetical protein	297	0	15	10941	13	9885	0.4646	11	1.43506	36.8384	0.651184	FALSE	NA
DZA65_RS13880	1	DZA65_RS13880	NZ_CP031560	2983704	2984114	+	NA	flagellar export chaperone FliS	410	0	26	17444	20	11385	0.4647	22	1.5993	42.5463	0.753152	FALSE	group_02865
DZA65_RS14170	1	DZA65_RS14170	NZ_CP031560	3036753	3037460	-	NA	4'-phosphopantetheinyl transferase superfamily protein	708	0	44	39768	26	18470	0.4647	32	1.204	56.1695	0.992895	FALSE	group_03619
DZA65_RS10830	1	DZA65_RS10830	NZ_CP031560	2290562	2291473	+	NA	UTP--glucose-1-phosphate uridylyltransferase GalU	912	0	3	1176	1	201	0.4649	49	0.0359493	1.28947	0.0227937	TRUE	group_01480
DZA65_RS01505	1	DZA65_RS01505	NZ_CP031560	331161	331448	-	NA	ribosome hibernation promoting factor	288	0	22	24511	16	18642	0.4653	13	1.82143	85.1076	1.50443	FALSE	group_03090
DZA65_RS04295	1	DZA65_RS04295	NZ_CP031560	896543	896830	-	NA	transcriptional regulator	288	0	15	9290	12	8081	0.4653	18	1.36607	32.2569	0.570199	FALSE	group_03178
DZA65_RS13475	1	DZA65_RS13475	NZ_CP031560	2892710	2893444	-	NA	EAL domain-containing protein	735	0	41	26479	29	14822	0.4653	35	1.29359	36.0259	0.637727	FALSE	group_02152
DZA65_RS13205	1	DZA65_RS13205	NZ_CP031560	2828045	2828392	-	NA	HNH nuclease family protein	348	0	30	25592	20	19116	0.4655	22	1.88424	73.5402	1.29995	FALSE	group_03667
DZA65_RS01090	1	DZA65_RS01090	NZ_CP031560	246834	247793	+	NA	bifunctional biotin--[acetyl-CoA-carboxylase] ligase/biotin operon repressor BirA	956	0	3	897	0	0	0.4656	58	0	0.938285	0.0165375	TRUE	group_01393
DZA65_RS02750	1	DZA65_RS02750	NZ_CP031560	592184	592591	+	NA	hypothetical protein	408	0	40	54672	35	48543	0.4657	20	2.8125	134	2.36869	FALSE	group_02872
DZA65_RS01625	1	DZA65_RS01625	NZ_CP031560	349770	350009	+	NA	hypothetical protein	240	0	31	26386	17	11871	0.4667	15	2.32232	109.942	1.94341	FALSE	group_03813
DZA65_RS07620	1	DZA65_RS07620	NZ_CP031560	1587683	1587907	-	NA	EexN family lipoprotein	225	0	6	4181	4	3774	0.4667	6	0.582857	18.5822	0.328941	FALSE	group_03205
DZA65_RS10840	1	DZA65_RS10840	NZ_CP031560	2292371	2292970	+	NA	thymidine kinase	600	0	29	15984	24	13837	0.4667	31	1.31143	26.64	0.471579	FALSE	group_02345
DZA65_RS19680	1	DZA65_RS19680	NZ_CP031560	4261218	4261517	-	NA	RNA chaperone Hfq	300	0	14	18861	12	17884	0.4667	14	1.31143	62.87	1.11929	FALSE	group_03194
DZA65_RS09605	1	DZA65_RS09605	NZ_CP031560	2021113	2022138	+	NA	3-oxoacyl-ACP synthase	1026	0	34	16999	26	14247	0.4669	68	0.830827	16.5682	0.29329	FALSE	group_01307
DZA65_RS07580	1	DZA65_RS07580	NZ_CP031560	1580197	1580943	-	NA	molybdopterin-guanine dinucleotide biosynthesis protein MobC	747	0	41	28832	30	22439	0.4672	37	1.3167	38.5971	0.682271	FALSE	group_03651
DZA65_RS07510	1	DZA65_RS07510	NZ_CP031560	1560235	1561062	+	NA	class I SAM-dependent methyltransferase	824	0	53	36235	33	18096	0.4674	41	1.31302	43.9745	0.775062	FALSE	group_03601
DZA65_RS17635	1	DZA65_RS17635	NZ_CP031560	3798995	3800113	-	NA	membrane-bound O-acyltransferase	1115	0	103	111997	82	83862	0.4674	67	2.41115	100.446	1.77556	FALSE	group_01204
DZA65_RS20140	1	DZA65_RS20140	NZ_CP031560	4364148	4364423	+	NA	hypothetical protein	276	0	13	10405	10	8051	0.4674	16	1.18789	37.6993	0.666401	FALSE	NA
DZA65_RS14260	1	DZA65_RS14260	NZ_CP031560	3115297	3116091	+	NA	enoyl-CoA hydratase/isomerase	781	0	62	86732	50	67003	0.4679	42	2.09896	111.052	1.96305	FALSE	group_03608
DZA65_RS00225	1	DZA65_RS00225	NZ_CP031560	52565	53335	+	NA	alpha/beta hydrolase	771	0	62	53059	51	41262	0.4682	52	2.1687	68.8184	1.21649	FALSE	group_02191
DZA65_RS22665	1	DZA65_RS22665	NZ_CP031560	4901224	4901490	+	NA	helix-turn-helix domain-containing protein	267	0	14	10280	13	10203	0.4682	11	1.59631	38.5019	0.680589	FALSE	group_03808
DZA65_RS17265	1	DZA65_RS17265	NZ_CP031560	3723195	3723950	+	NA	hydroxyacylglutathione hydrolase	756	0	57	94280	46	76368	0.4683	40	1.9949	124.709	2.20445	FALSE	group_01906
DZA65_RS20330	1	DZA65_RS20330	NZ_CP031560	4407773	4408246	-	NA	DUF494 domain-containing protein	445	0	33	46706	23	32443	0.4684	15	1.69454	104.957	1.8499	FALSE	group_02734
DZA65_RS09405	1	DZA65_RS09405	NZ_CP031560	1978427	1978729	-	NA	type II toxin-antitoxin system RelE/ParE family toxin	292	0	21	21915	21	21915	0.4686	20	2.35788	75.0514	1.31894	FALSE	group_03683
DZA65_RS08405	1	DZA65_RS08405	NZ_CP031560	1773617	1774288	-	NA	MFS transporter	663	0	30	24926	29	24228	0.4688	41	1.43407	37.5958	0.662635	FALSE	group_01550
DZA65_RS07535	1	DZA65_RS07535	NZ_CP031560	1564382	1570201	-	NA	DEAD/DEAH box helicase	5820	0	370	330208	286	263731	0.4689	296	1.61112	56.7368	1	FALSE	group_03668
DZA65_RS07785	1	DZA65_RS07785	NZ_CP031560	1623690	1624898	-	NA	transcriptional regulator	1205	0	86	84580	79	81022	0.469	61	2.14944	70.1909	1.23713	FALSE	group_03550
DZA65_RS16285	1	DZA65_RS16285	NZ_CP031560	3533136	3533555	+	NA	type II secretion system major pseudopilin GspG	420	0	31	23760	27	23250	0.469	24	2.10765	56.5714	1	FALSE	group_02978
DZA65_RS22780	1	DZA65_RS22780	NZ_CP031560	406990	407253	-	NA	hypothetical protein	264	0	23	34164	10	11515	0.4697	12	1.24188	129.409	2.28087	FALSE	group_03688
DZA65_RS20450	1	DZA65_RS20450	NZ_CP031560	4422922	4423236	-	NA	50S ribosomal protein L24	315	0	1	314	1	314	0.4698	14	0.104082	0.996825	0.0175181	TRUE	group_03049
DZA65_RS01150	1	DZA65_RS01150	NZ_CP031560	254570	254935	+	NA	50S ribosomal protein L7/L12	366	0	0	0	0	0	0.4699	13	0	0	0	TRUE	group_03067
DZA65_RS03140	1	DZA65_RS03140	NZ_CP031560	668641	669027	+	NA	putative DNA-binding transcriptional regulator	387	0	42	82850	37	76476	0.4703	19	3.13455	214.083	3.75781	FALSE	group_02878
DZA65_RS18730	1	DZA65_RS18730	NZ_CP031560	4038943	4040553	+	NA	diguanylate cyclase	1611	0	96	100775	79	79969	0.4705	81	1.60774	62.5543	1.08658	FALSE	group_00565
DZA65_RS22455	1	DZA65_RS22455	NZ_CP031560	4856870	4857124	+	NA	acyl carrier protein	241	0	6	10465	6	10465	0.4706	8	0.816242	43.4232	0.762212	FALSE	group_03693
DZA65_RS11455	1	DZA65_RS11455	NZ_CP031560	2438036	2439760	-	NA	glycoside hydrolase family 32 protein	1725	0	118	99308	103	94780	0.4707	108	1.95764	57.5699	1.01053	FALSE	NA
DZA65_RS16330	1	DZA65_RS16330	NZ_CP031560	3540151	3541203	-	NA	restriction endonuclease	1053	0	92	97515	71	78323	0.471	54	2.21062	92.6068	1.6086	FALSE	NA
DZA65_RS05550	1	DZA65_RS05550	NZ_CP031560	1143914	1144174	-	NA	Rho-binding antiterminator	247	0	22	26653	18	23957	0.4713	12	2.38924	107.907	1.87436	FALSE	group_03142
DZA65_RS02730	1	DZA65_RS02730	NZ_CP031560	587466	588848	+	NA	hypothetical protein	1371	0	58	35706	47	28204	0.4714	81	1.12394	26.0438	0.452385	FALSE	group_00739
DZA65_RS15250	1	DZA65_RS15250	NZ_CP031560	3310238	3310798	+	NA	hypothetical protein	561	0	51	80582	47	76079	0.4724	29	2.74675	143.64	2.52133	FALSE	NA
DZA65_RS18755	1	DZA65_RS18755	NZ_CP031560	4045474	4045962	+	NA	hypothetical protein	489	0	21	15726	21	15726	0.4724	30	1.40798	32.1595	0.558617	FALSE	group_02694
[truncated: 3,753 more rows]

## Sheet: Ddia6719
locusId	type	sysName	scaffoldId	begin	end	strand	name	desc	ntLenNoOverlap	dupScore	nPos	nReads	nPosCentral	nReadsCentral	GC	nTA	dens	reads	normreads	ess	group
[truncated: 4,047 more rows]
