# Supplementary material for: Genome-Wide Identification of Genes Important for Growth of Dickeya dadantii and Dickeya dianthicola in Potato (Solanum tuberosum) Tubers
Source: Front Microbiol. 2022 Jan 25;13:778927. doi: 10.3389/fmicb.2022.778927 (PMC8821946; doi:10.3389/fmicb.2022.778927)
Supplement: Supplementary file 12 [file Table_6.XLSX]

## Sheet: LEGEND
Supplementary Table 6.
Fitness values and t-scores for all genes where fit >1 or <-1 and absolute t-score >4.
Column values include the locus name (“locusId”), the gene product description (“desc”), the experimental sample (“name”), a shortened description where samples with the same name are replicates (“short”), the normalized fitness value (“lrn”), and the t-like test statistic that gives an estimate of the significance of the gene fitness value (“t”).

## Sheet: Dda3937
locusId	sysName	desc	name	short	lrn	t
DDA3937_RS00010	DDA3937_RS00010	transcriptional regulator AsnC	setATCH197	M9	-1.37918	-7.75833
DDA3937_RS00010	DDA3937_RS00010	transcriptional regulator AsnC	setATCH130	M9	-1.7062	-9.4902
DDA3937_RS00010	DDA3937_RS00010	transcriptional regulator AsnC	setATCH128	M9	-1.38459	-7.73439
DDA3937_RS00010	DDA3937_RS00010	transcriptional regulator AsnC	setATCH129	M9	-1.17799	-5.64697
DDA3937_RS00015	DDA3937_RS00015	ATPase RavA stimulator ViaA	setATCH195	PDB	2.06156	16.425
DDA3937_RS00015	DDA3937_RS00015	ATPase RavA stimulator ViaA	setATCH147	PDB	2.17129	16.3302
DDA3937_RS00015	DDA3937_RS00015	ATPase RavA stimulator ViaA	setATCH196	PDB	1.97052	15.5695
DDA3937_RS00015	DDA3937_RS00015	ATPase RavA stimulator ViaA	setATCH194	PDB	2.04093	16.0091
DDA3937_RS00015	DDA3937_RS00015	ATPase RavA stimulator ViaA	setATCH146	PDB	1.98495	15.4956
DDA3937_RS00015	DDA3937_RS00015	ATPase RavA stimulator ViaA	setATCH145	PDB	2.11905	15.935
DDA3937_RS00020	DDA3937_RS00020	ATPase RavA	setATCH146	PDB	2.06098	15.9812
DDA3937_RS00020	DDA3937_RS00020	ATPase RavA	setATCH147	PDB	2.36868	17.9669
DDA3937_RS00020	DDA3937_RS00020	ATPase RavA	setATCH196	PDB	2.17891	17.2633
DDA3937_RS00020	DDA3937_RS00020	ATPase RavA	setATCH145	PDB	2.40818	17.7576
DDA3937_RS00020	DDA3937_RS00020	ATPase RavA	setATCH194	PDB	2.05827	15.8482
DDA3937_RS00020	DDA3937_RS00020	ATPase RavA	setATCH195	PDB	2.37315	19.0065
DDA3937_RS00025	DDA3937_RS00025	low affinity potassium transporter Kup	setATCH145	PDB	-2.95503	-19.5453
DDA3937_RS00025	DDA3937_RS00025	low affinity potassium transporter Kup	setATCH195	PDB	-2.63771	-18.6126
DDA3937_RS00025	DDA3937_RS00025	low affinity potassium transporter Kup	setATCH147	PDB	-2.95607	-18.2769
DDA3937_RS00025	DDA3937_RS00025	low affinity potassium transporter Kup	setATCH196	PDB	-2.83303	-17.9052
DDA3937_RS00025	DDA3937_RS00025	low affinity potassium transporter Kup	setATCH194	PDB	-2.40487	-16.0235
DDA3937_RS00025	DDA3937_RS00025	low affinity potassium transporter Kup	setATCH146	PDB	-2.71568	-18.8508
DDA3937_RS00050	DDA3937_RS00050	ribokinase	setATCH199	M9	1.76155	8.31973
DDA3937_RS00050	DDA3937_RS00050	ribokinase	setATCH197	M9	2.19893	10.2062
DDA3937_RS00050	DDA3937_RS00050	ribokinase	setATCH130	M9	1.62746	9.11068
DDA3937_RS00050	DDA3937_RS00050	ribokinase	setATCH160	Upstate	1.91333	8.92017
DDA3937_RS00050	DDA3937_RS00050	ribokinase	setATCH128	M9	1.44714	8.98765
DDA3937_RS00050	DDA3937_RS00050	ribokinase	setATCH145	PDB	-1.0379	-4.47891
DDA3937_RS00050	DDA3937_RS00050	ribokinase	setATCH198	M9	1.61029	7.49828
DDA3937_RS00050	DDA3937_RS00050	ribokinase	setATCH156	Norland	1.01909	5.44802
DDA3937_RS00050	DDA3937_RS00050	ribokinase	setATCH129	M9	1.6383	9.4655
DDA3937_RS00055	DDA3937_RS00055	ribose operon transcriptional repressor RbsR	setATCH197	M9	3.22888	28.3711
DDA3937_RS00055	DDA3937_RS00055	ribose operon transcriptional repressor RbsR	setATCH110	LB	1.27303	11.6253
DDA3937_RS00055	DDA3937_RS00055	ribose operon transcriptional repressor RbsR	setATCH199	M9	2.92434	24.0435
DDA3937_RS00055	DDA3937_RS00055	ribose operon transcriptional repressor RbsR	setATCH165	Upstate	1.36492	10.8906
DDA3937_RS00055	DDA3937_RS00055	ribose operon transcriptional repressor RbsR	setATCH130	M9	2.33351	20.433
DDA3937_RS00055	DDA3937_RS00055	ribose operon transcriptional repressor RbsR	setATCH111	LB	1.41667	12.8383
DDA3937_RS00055	DDA3937_RS00055	ribose operon transcriptional repressor RbsR	setATCH164	Upstate	1.29838	9.37558
DDA3937_RS00055	DDA3937_RS00055	ribose operon transcriptional repressor RbsR	setATCH128	M9	1.98192	17.8907
DDA3937_RS00055	DDA3937_RS00055	ribose operon transcriptional repressor RbsR	setATCH129	M9	2.54015	22.2993
DDA3937_RS00055	DDA3937_RS00055	ribose operon transcriptional repressor RbsR	setATCH160	Upstate	2.49379	20.3151
DDA3937_RS00055	DDA3937_RS00055	ribose operon transcriptional repressor RbsR	setATCH162	Upstate	1.19179	9.42814
DDA3937_RS00055	DDA3937_RS00055	ribose operon transcriptional repressor RbsR	setATCH112	LB	1.38204	12.5239
DDA3937_RS00055	DDA3937_RS00055	ribose operon transcriptional repressor RbsR	setATCH158	Norland	1.30335	9.28311
DDA3937_RS00055	DDA3937_RS00055	ribose operon transcriptional repressor RbsR	setATCH156	Norland	1.21722	9.81494
DDA3937_RS00055	DDA3937_RS00055	ribose operon transcriptional repressor RbsR	setATCH149	Atlantic	1.06421	8.23704
DDA3937_RS00055	DDA3937_RS00055	ribose operon transcriptional repressor RbsR	setATCH198	M9	2.74178	22.0661
DDA3937_RS00055	DDA3937_RS00055	ribose operon transcriptional repressor RbsR	setATCH159	Norland	1.31871	9.95336
DDA3937_RS00100	DDA3937_RS00100	thiol:disulfide interchange protein DsbA	setATCH194	PDB	1.36808	5.78331
DDA3937_RS00100	DDA3937_RS00100	thiol:disulfide interchange protein DsbA	setATCH111	LB	1.65082	11.9805
DDA3937_RS00100	DDA3937_RS00100	thiol:disulfide interchange protein DsbA	setATCH146	PDB	1.42545	5.68919
DDA3937_RS00100	DDA3937_RS00100	thiol:disulfide interchange protein DsbA	setATCH199	M9	1.23567	8.84378
DDA3937_RS00100	DDA3937_RS00100	thiol:disulfide interchange protein DsbA	setATCH147	PDB	1.19464	5.33193
DDA3937_RS00100	DDA3937_RS00100	thiol:disulfide interchange protein DsbA	setATCH196	PDB	1.29381	5.88135
DDA3937_RS00100	DDA3937_RS00100	thiol:disulfide interchange protein DsbA	setATCH155	Norland	-1.50639	-8.36673
DDA3937_RS00100	DDA3937_RS00100	thiol:disulfide interchange protein DsbA	setATCH153	Atlantic	-1.02277	-6.61523
DDA3937_RS00100	DDA3937_RS00100	thiol:disulfide interchange protein DsbA	setATCH160	Upstate	-1.28238	-6.76889
DDA3937_RS00100	DDA3937_RS00100	thiol:disulfide interchange protein DsbA	setATCH112	LB	1.56612	11.8499
DDA3937_RS00100	DDA3937_RS00100	thiol:disulfide interchange protein DsbA	setATCH195	PDB	1.69836	8.18224
DDA3937_RS00100	DDA3937_RS00100	thiol:disulfide interchange protein DsbA	setATCH164	Upstate	-1.09649	-6.66025
DDA3937_RS00100	DDA3937_RS00100	thiol:disulfide interchange protein DsbA	setATCH110	LB	1.37826	10.5636
DDA3937_RS00100	DDA3937_RS00100	thiol:disulfide interchange protein DsbA	setATCH163	Upstate	-1.22676	-8.09307
DDA3937_RS00100	DDA3937_RS00100	thiol:disulfide interchange protein DsbA	setATCH157	Norland	-1.73609	-10.1265
DDA3937_RS00120	DDA3937_RS00120	oxygen-independent coproporphyrinogen III oxidase	setATCH160	Upstate	-1.19296	-8.7601
DDA3937_RS00130	DDA3937_RS00130	nitrogen regulation protein NR(II)	setATCH195	PDB	-2.63019	-8.29662
DDA3937_RS00130	DDA3937_RS00130	nitrogen regulation protein NR(II)	setATCH194	PDB	-2.41915	-8.88184
DDA3937_RS00130	DDA3937_RS00130	nitrogen regulation protein NR(II)	setATCH146	PDB	-1.31657	-4.84075
DDA3937_RS00130	DDA3937_RS00130	nitrogen regulation protein NR(II)	setATCH147	PDB	-1.76201	-6.13656
DDA3937_RS00130	DDA3937_RS00130	nitrogen regulation protein NR(II)	setATCH196	PDB	-2.52552	-6.27054
DDA3937_RS00140	DDA3937_RS00140	ribosome-dependent GTPase TypA	setATCH165	Upstate	-1.14711	-4.61317
DDA3937_RS00140	DDA3937_RS00140	ribosome-dependent GTPase TypA	setATCH160	Upstate	-1.12681	-4.64604
DDA3937_RS00140	DDA3937_RS00140	ribosome-dependent GTPase TypA	setATCH164	Upstate	-1.42805	-6.42832
DDA3937_RS00140	DDA3937_RS00140	ribosome-dependent GTPase TypA	setATCH157	Norland	-1.21726	-5.14774
DDA3937_RS00140	DDA3937_RS00140	ribosome-dependent GTPase TypA	setATCH148	Atlantic	-1.22791	-4.63029
DDA3937_RS00140	DDA3937_RS00140	ribosome-dependent GTPase TypA	setATCH152	Atlantic	-1.14497	-4.81853
DDA3937_RS00140	DDA3937_RS00140	ribosome-dependent GTPase TypA	setATCH154	Norland	-1.25715	-4.97447
DDA3937_RS00140	DDA3937_RS00140	ribosome-dependent GTPase TypA	setATCH156	Norland	-1.06928	-4.58669
DDA3937_RS00140	DDA3937_RS00140	ribosome-dependent GTPase TypA	setATCH199	M9	1.53241	5.79454
DDA3937_RS00140	DDA3937_RS00140	ribosome-dependent GTPase TypA	setATCH162	Upstate	-1.08022	-4.02883
DDA3937_RS00140	DDA3937_RS00140	ribosome-dependent GTPase TypA	setATCH198	M9	1.04809	4.07681
DDA3937_RS00140	DDA3937_RS00140	ribosome-dependent GTPase TypA	setATCH163	Upstate	-1.04674	-4.68505
DDA3937_RS00140	DDA3937_RS00140	ribosome-dependent GTPase TypA	setATCH130	M9	1.15839	4.55687
DDA3937_RS00140	DDA3937_RS00140	ribosome-dependent GTPase TypA	setATCH149	Atlantic	-1.52304	-6.9324
DDA3937_RS00140	DDA3937_RS00140	ribosome-dependent GTPase TypA	setATCH159	Norland	-1.72585	-6.43684
DDA3937_RS00140	DDA3937_RS00140	ribosome-dependent GTPase TypA	setATCH112	LB	-1.25343	-5.49788
DDA3937_RS00140	DDA3937_RS00140	ribosome-dependent GTPase TypA	setATCH161	Upstate	-1.34163	-5.43551
DDA3937_RS00155	DDA3937_RS00155	fatty acid biosynthesis protein FabY	setATCH147	PDB	-1.39554	-4.94732
DDA3937_RS00155	DDA3937_RS00155	fatty acid biosynthesis protein FabY	setATCH197	M9	-1.02299	-5.04235
DDA3937_RS00170	DDA3937_RS00170	ATP-dependent DNA helicase RecG	setATCH198	M9	-1.0356	-5.51979
DDA3937_RS00185	DDA3937_RS00185	DNA-directed RNA polymerase subunit omega	setATCH196	PDB	2.40622	7.82696
DDA3937_RS00185	DDA3937_RS00185	DNA-directed RNA polymerase subunit omega	setATCH195	PDB	1.89076	5.34284
DDA3937_RS00345	DDA3937_RS00345	inorganic phosphate transporter PitA	setATCH153	Atlantic	-1.01872	-4.78221
DDA3937_RS00345	DDA3937_RS00345	inorganic phosphate transporter PitA	setATCH194	PDB	1.51637	7.70936
DDA3937_RS00345	DDA3937_RS00345	inorganic phosphate transporter PitA	setATCH195	PDB	1.30334	5.98778
DDA3937_RS00345	DDA3937_RS00345	inorganic phosphate transporter PitA	setATCH158	Norland	-1.27661	-4.43866
DDA3937_RS00345	DDA3937_RS00345	inorganic phosphate transporter PitA	setATCH147	PDB	1.4212	8.33866
DDA3937_RS00345	DDA3937_RS00345	inorganic phosphate transporter PitA	setATCH146	PDB	1.09002	5.74458
DDA3937_RS00345	DDA3937_RS00345	inorganic phosphate transporter PitA	setATCH161	Upstate	-1.10442	-5.88859
DDA3937_RS00345	DDA3937_RS00345	inorganic phosphate transporter PitA	setATCH196	PDB	1.06064	5.52013
DDA3937_RS00345	DDA3937_RS00345	inorganic phosphate transporter PitA	setATCH145	PDB	1.06562	4.61091
DDA3937_RS00345	DDA3937_RS00345	inorganic phosphate transporter PitA	setATCH162	Upstate	-1.13128	-4.59383
DDA3937_RS00420	DDA3937_RS00420	LacI family DNA-binding transcriptional regulator	setATCH157	Norland	-1.10467	-4.71906
DDA3937_RS00420	DDA3937_RS00420	LacI family DNA-binding transcriptional regulator	setATCH153	Atlantic	-1.24925	-4.89089
DDA3937_RS00420	DDA3937_RS00420	LacI family DNA-binding transcriptional regulator	setATCH160	Upstate	-1.07718	-5.2321
DDA3937_RS00525	DDA3937_RS00525	cellulose synthase operon protein YhjQ	setATCH199	M9	-1.04355	-4.74699
DDA3937_RS00530	DDA3937_RS00530	UDP-forming cellulose synthase catalytic subunit	setATCH150	Atlantic	1.0416	6.93887
DDA3937_RS00535	DDA3937_RS00535	cellulose biosynthesis cyclic di-GMP-binding regulatory protein BcsB	setATCH150	Atlantic	1.11355	6.21158
DDA3937_RS00540	DDA3937_RS00540	cellulose biosynthesis protein BcsC	setATCH150	Atlantic	1.08134	8.09841
DDA3937_RS00545	DDA3937_RS00545	cellulose synthase	setATCH198	M9	-1.21028	-5.52335
DDA3937_RS00560	DDA3937_RS00560	insulinase family protein	setATCH162	Upstate	-1.25905	-5.48096
DDA3937_RS00560	DDA3937_RS00560	insulinase family protein	setATCH154	Norland	-1.04492	-6.09852
DDA3937_RS00560	DDA3937_RS00560	insulinase family protein	setATCH148	Atlantic	-1.02952	-5.53312
DDA3937_RS00560	DDA3937_RS00560	insulinase family protein	setATCH164	Upstate	-1.48714	-6.67198
DDA3937_RS00560	DDA3937_RS00560	insulinase family protein	setATCH153	Atlantic	-1.64848	-7.34407
DDA3937_RS00560	DDA3937_RS00560	insulinase family protein	setATCH155	Norland	-1.36744	-6.45204
DDA3937_RS00560	DDA3937_RS00560	insulinase family protein	setATCH161	Upstate	-1.00807	-5.5527
DDA3937_RS00560	DDA3937_RS00560	insulinase family protein	setATCH165	Upstate	-1.17823	-5.85332
DDA3937_RS00560	DDA3937_RS00560	insulinase family protein	setATCH163	Upstate	-1.46141	-6.43835
DDA3937_RS00560	DDA3937_RS00560	insulinase family protein	setATCH157	Norland	-1.34407	-6.10105
DDA3937_RS00580	DDA3937_RS00580	2-dehydro-3-deoxygluconokinase	setATCH162	Upstate	-1.90809	-8.70097
DDA3937_RS00580	DDA3937_RS00580	2-dehydro-3-deoxygluconokinase	setATCH152	Atlantic	-1.52392	-8.40908
DDA3937_RS00580	DDA3937_RS00580	2-dehydro-3-deoxygluconokinase	setATCH163	Upstate	-1.40627	-7.50285
DDA3937_RS00580	DDA3937_RS00580	2-dehydro-3-deoxygluconokinase	setATCH164	Upstate	-2.37579	-12.0237
DDA3937_RS00580	DDA3937_RS00580	2-dehydro-3-deoxygluconokinase	setATCH165	Upstate	-2.19919	-10.9273
DDA3937_RS00580	DDA3937_RS00580	2-dehydro-3-deoxygluconokinase	setATCH153	Atlantic	-1.05435	-5.87871
DDA3937_RS00580	DDA3937_RS00580	2-dehydro-3-deoxygluconokinase	setATCH160	Upstate	-2.47978	-12.8219
DDA3937_RS00580	DDA3937_RS00580	2-dehydro-3-deoxygluconokinase	setATCH148	Atlantic	-1.53449	-9.40235
DDA3937_RS00580	DDA3937_RS00580	2-dehydro-3-deoxygluconokinase	setATCH161	Upstate	-1.85178	-10.7812
DDA3937_RS00580	DDA3937_RS00580	2-dehydro-3-deoxygluconokinase	setATCH157	Norland	-1.48123	-6.69705
DDA3937_RS00640	DDA3937_RS00640	cell division ATP-binding protein FtsE	setATCH129	M9	1.46223	4.3508
DDA3937_RS00645	DDA3937_RS00645	cell division protein FtsX	setATCH111	LB	-1.14974	-5.30249
DDA3937_RS00645	DDA3937_RS00645	cell division protein FtsX	setATCH162	Upstate	-1.35232	-5.41785
DDA3937_RS00645	DDA3937_RS00645	cell division protein FtsX	setATCH165	Upstate	-1.04108	-4.30829
DDA3937_RS00645	DDA3937_RS00645	cell division protein FtsX	setATCH164	Upstate	-1.28088	-4.0634
DDA3937_RS00645	DDA3937_RS00645	cell division protein FtsX	setATCH110	LB	-1.25373	-5.98278
DDA3937_RS00645	DDA3937_RS00645	cell division protein FtsX	setATCH158	Norland	-1.26144	-4.66997
DDA3937_RS00645	DDA3937_RS00645	cell division protein FtsX	setATCH154	Norland	-1.05368	-4.64357
DDA3937_RS00645	DDA3937_RS00645	cell division protein FtsX	setATCH194	PDB	-2.16774	-6.50066
DDA3937_RS00645	DDA3937_RS00645	cell division protein FtsX	setATCH151	Atlantic	-1.17664	-5.30134
DDA3937_RS00645	DDA3937_RS00645	cell division protein FtsX	setATCH161	Upstate	-1.06493	-4.75483
DDA3937_RS00645	DDA3937_RS00645	cell division protein FtsX	setATCH155	Norland	-1.27105	-5.22656
DDA3937_RS00645	DDA3937_RS00645	cell division protein FtsX	setATCH112	LB	-1.52518	-6.23634
DDA3937_RS00645	DDA3937_RS00645	cell division protein FtsX	setATCH147	PDB	-2.14396	-5.0334
DDA3937_RS00645	DDA3937_RS00645	cell division protein FtsX	setATCH191	LB	-1.09369	-4.6867
DDA3937_RS00645	DDA3937_RS00645	cell division protein FtsX	setATCH150	Atlantic	-1.40404	-4.6668
DDA3937_RS00645	DDA3937_RS00645	cell division protein FtsX	setATCH192	LB	-1.1633	-4.82175
DDA3937_RS00645	DDA3937_RS00645	cell division protein FtsX	setATCH145	PDB	-2.8308	-8.80048
DDA3937_RS00645	DDA3937_RS00645	cell division protein FtsX	setATCH157	Norland	-1.24473	-5.02454
DDA3937_RS00655	DDA3937_RS00655	aspartate 1-decarboxylase autocleavage activator PanM	setATCH130	M9	-2.27127	-5.35408
DDA3937_RS00655	DDA3937_RS00655	aspartate 1-decarboxylase autocleavage activator PanM	setATCH129	M9	-2.72424	-6.63916
DDA3937_RS00655	DDA3937_RS00655	aspartate 1-decarboxylase autocleavage activator PanM	setATCH197	M9	-2.48636	-4.61192
DDA3937_RS00775	DDA3937_RS00775	envelope stress sensor histidine kinase CpxA	setATCH195	PDB	1.77624	4.12839
DDA3937_RS00865	DDA3937_RS00865	triose-phosphate isomerase	setATCH150	Atlantic	5.2729	10.1336
DDA3937_RS00890	DDA3937_RS00890	glycerol kinase GlpK	setATCH199	M9	-2.16966	-9.02662
DDA3937_RS00890	DDA3937_RS00890	glycerol kinase GlpK	setATCH197	M9	-2.3707	-10.1733
DDA3937_RS00890	DDA3937_RS00890	glycerol kinase GlpK	setATCH128	M9	-2.81349	-11.9533
DDA3937_RS00890	DDA3937_RS00890	glycerol kinase GlpK	setATCH130	M9	-2.42023	-9.72718
DDA3937_RS00890	DDA3937_RS00890	glycerol kinase GlpK	setATCH147	PDB	2.4946	15.0269
DDA3937_RS00890	DDA3937_RS00890	glycerol kinase GlpK	setATCH145	PDB	2.60547	17.4752
DDA3937_RS00890	DDA3937_RS00890	glycerol kinase GlpK	setATCH195	PDB	3.14814	20.4956
DDA3937_RS00890	DDA3937_RS00890	glycerol kinase GlpK	setATCH129	M9	-2.13241	-8.08289
DDA3937_RS00890	DDA3937_RS00890	glycerol kinase GlpK	setATCH194	PDB	3.07197	20.1717
DDA3937_RS00890	DDA3937_RS00890	glycerol kinase GlpK	setATCH146	PDB	2.63331	16.9203
DDA3937_RS00890	DDA3937_RS00890	glycerol kinase GlpK	setATCH198	M9	-2.13037	-10.6474
DDA3937_RS00890	DDA3937_RS00890	glycerol kinase GlpK	setATCH196	PDB	3.19851	22.7478
DDA3937_RS00895	DDA3937_RS00895	aquaporin	setATCH197	M9	-1.61044	-8.9528
DDA3937_RS00895	DDA3937_RS00895	aquaporin	setATCH129	M9	-2.44807	-12.1814
DDA3937_RS00895	DDA3937_RS00895	aquaporin	setATCH196	PDB	2.67177	19.3085
DDA3937_RS00895	DDA3937_RS00895	aquaporin	setATCH199	M9	-1.72834	-9.75842
DDA3937_RS00895	DDA3937_RS00895	aquaporin	setATCH195	PDB	2.5446	18.5231
DDA3937_RS00895	DDA3937_RS00895	aquaporin	setATCH147	PDB	2.21825	14.712
DDA3937_RS00895	DDA3937_RS00895	aquaporin	setATCH145	PDB	2.37358	16.092
DDA3937_RS00895	DDA3937_RS00895	aquaporin	setATCH130	M9	-2.04308	-9.02232
DDA3937_RS00895	DDA3937_RS00895	aquaporin	setATCH198	M9	-1.38446	-8.43849
DDA3937_RS00895	DDA3937_RS00895	aquaporin	setATCH128	M9	-2.05825	-8.95831
DDA3937_RS00895	DDA3937_RS00895	aquaporin	setATCH146	PDB	2.16739	14.7918
DDA3937_RS00895	DDA3937_RS00895	aquaporin	setATCH194	PDB	2.54535	17.3961
DDA3937_RS00900	DDA3937_RS00900	cell division protein ZapB	setATCH152	Atlantic	-1.5295	-4.68787
DDA3937_RS00900	DDA3937_RS00900	cell division protein ZapB	setATCH194	PDB	-2.52897	-6.2405
DDA3937_RS00900	DDA3937_RS00900	cell division protein ZapB	setATCH111	LB	-1.09473	-4.93501
DDA3937_RS00900	DDA3937_RS00900	cell division protein ZapB	setATCH130	M9	1.41094	4.892
DDA3937_RS00900	DDA3937_RS00900	cell division protein ZapB	setATCH196	PDB	-2.00483	-4.21387
DDA3937_RS00900	DDA3937_RS00900	cell division protein ZapB	setATCH191	LB	-1.31155	-4.36254
DDA3937_RS00900	DDA3937_RS00900	cell division protein ZapB	setATCH110	LB	-1.07023	-4.36734
DDA3937_RS00900	DDA3937_RS00900	cell division protein ZapB	setATCH157	Norland	-1.36479	-5.127
DDA3937_RS00900	DDA3937_RS00900	cell division protein ZapB	setATCH145	PDB	-2.1816	-6.10206
DDA3937_RS00900	DDA3937_RS00900	cell division protein ZapB	setATCH112	LB	-1.43484	-5.17524
DDA3937_RS00900	DDA3937_RS00900	cell division protein ZapB	setATCH199	M9	1.18306	4.1802
DDA3937_RS00910	DDA3937_RS00910	1,4-dihydroxy-2-naphthoate polyprenyltransferase	setATCH162	Upstate	-2.1171	-8.69074
DDA3937_RS00910	DDA3937_RS00910	1,4-dihydroxy-2-naphthoate polyprenyltransferase	setATCH161	Upstate	-1.34636	-8.60526
DDA3937_RS00910	DDA3937_RS00910	1,4-dihydroxy-2-naphthoate polyprenyltransferase	setATCH157	Norland	-2.25658	-12.4812
DDA3937_RS00910	DDA3937_RS00910	1,4-dihydroxy-2-naphthoate polyprenyltransferase	setATCH164	Upstate	-2.1487	-12.5219
DDA3937_RS00910	DDA3937_RS00910	1,4-dihydroxy-2-naphthoate polyprenyltransferase	setATCH152	Atlantic	-1.4624	-9.65131
DDA3937_RS00910	DDA3937_RS00910	1,4-dihydroxy-2-naphthoate polyprenyltransferase	setATCH158	Norland	-1.44155	-7.58153
DDA3937_RS00910	DDA3937_RS00910	1,4-dihydroxy-2-naphthoate polyprenyltransferase	setATCH155	Norland	-1.46876	-7.47965
DDA3937_RS00910	DDA3937_RS00910	1,4-dihydroxy-2-naphthoate polyprenyltransferase	setATCH165	Upstate	-1.68946	-9.79869
DDA3937_RS00910	DDA3937_RS00910	1,4-dihydroxy-2-naphthoate polyprenyltransferase	setATCH160	Upstate	-2.42504	-12.2331
DDA3937_RS00915	DDA3937_RS00915	HslU--HslV peptidase ATPase subunit	setATCH164	Upstate	-1.20234	-4.38412
DDA3937_RS00950	DDA3937_RS00950	cystathionine gamma-synthase	setATCH130	M9	-3.11588	-13.706
DDA3937_RS00950	DDA3937_RS00950	cystathionine gamma-synthase	setATCH197	M9	-2.07695	-10.1168
DDA3937_RS00950	DDA3937_RS00950	cystathionine gamma-synthase	setATCH199	M9	-2.15851	-11.0447
DDA3937_RS00950	DDA3937_RS00950	cystathionine gamma-synthase	setATCH128	M9	-3.1179	-13.225
DDA3937_RS00950	DDA3937_RS00950	cystathionine gamma-synthase	setATCH198	M9	-2.2249	-12.3948
DDA3937_RS00950	DDA3937_RS00950	cystathionine gamma-synthase	setATCH129	M9	-2.66242	-10.9841
DDA3937_RS00975	DDA3937_RS00975	Si-specific NAD(P)(+) transhydrogenase	setATCH147	PDB	3.27871	5.55077
DDA3937_RS00975	DDA3937_RS00975	Si-specific NAD(P)(+) transhydrogenase	setATCH145	PDB	2.37247	4.2515
DDA3937_RS00975	DDA3937_RS00975	Si-specific NAD(P)(+) transhydrogenase	setATCH146	PDB	2.9017	5.76943
DDA3937_RS00980	DDA3937_RS00980	HTH-type transcriptional repressor FabR	setATCH160	Upstate	-1.00976	-6.76333
DDA3937_RS00980	DDA3937_RS00980	HTH-type transcriptional repressor FabR	setATCH194	PDB	-1.34751	-6.32111
DDA3937_RS01150	DDA3937_RS01150	2-iminoacetate synthase ThiH	setATCH130	M9	-1.18129	-7.86463
DDA3937_RS01150	DDA3937_RS01150	2-iminoacetate synthase ThiH	setATCH199	M9	-1.11519	-7.48384
DDA3937_RS01150	DDA3937_RS01150	2-iminoacetate synthase ThiH	setATCH128	M9	-1.10832	-8.48669
DDA3937_RS01150	DDA3937_RS01150	2-iminoacetate synthase ThiH	setATCH129	M9	-1.27132	-8.97346
DDA3937_RS01155	DDA3937_RS01155	thiazole synthase	setATCH199	M9	-1.41345	-4.80515
DDA3937_RS01155	DDA3937_RS01155	thiazole synthase	setATCH130	M9	-1.50979	-6.57004
DDA3937_RS01155	DDA3937_RS01155	thiazole synthase	setATCH198	M9	-1.46718	-4.77994
DDA3937_RS01155	DDA3937_RS01155	thiazole synthase	setATCH129	M9	-1.6776	-6.04618
DDA3937_RS01165	DDA3937_RS01165	HesA/MoeB/ThiF family protein	setATCH129	M9	-1.75189	-5.66733
DDA3937_RS01165	DDA3937_RS01165	HesA/MoeB/ThiF family protein	setATCH128	M9	-1.31599	-6.6946
DDA3937_RS01165	DDA3937_RS01165	HesA/MoeB/ThiF family protein	setATCH130	M9	-1.36222	-5.2071
DDA3937_RS01170	DDA3937_RS01170	thiamine phosphate synthase	setATCH128	M9	-1.96781	-6.82954
DDA3937_RS01170	DDA3937_RS01170	thiamine phosphate synthase	setATCH129	M9	-2.23664	-7.0421
DDA3937_RS01170	DDA3937_RS01170	thiamine phosphate synthase	setATCH198	M9	-1.06026	-4.7538
DDA3937_RS01170	DDA3937_RS01170	thiamine phosphate synthase	setATCH197	M9	-1.23424	-6.18444
DDA3937_RS01170	DDA3937_RS01170	thiamine phosphate synthase	setATCH130	M9	-1.88965	-6.14219
DDA3937_RS01175	DDA3937_RS01175	phosphomethylpyrimidine synthase ThiC	setATCH129	M9	-2.07395	-10.2563
DDA3937_RS01175	DDA3937_RS01175	phosphomethylpyrimidine synthase ThiC	setATCH130	M9	-1.97202	-9.06456
DDA3937_RS01175	DDA3937_RS01175	phosphomethylpyrimidine synthase ThiC	setATCH128	M9	-1.82644	-9.3186
DDA3937_RS01215	DDA3937_RS01215	phosphoribosylamine--glycine ligase	setATCH154	Norland	-2.29459	-7.22326
DDA3937_RS01215	DDA3937_RS01215	phosphoribosylamine--glycine ligase	setATCH159	Norland	-2.37708	-7.43192
DDA3937_RS01215	DDA3937_RS01215	phosphoribosylamine--glycine ligase	setATCH194	PDB	-1.48383	-6.16393
DDA3937_RS01215	DDA3937_RS01215	phosphoribosylamine--glycine ligase	setATCH160	Upstate	-1.6523	-7.62424
DDA3937_RS01215	DDA3937_RS01215	phosphoribosylamine--glycine ligase	setATCH130	M9	-2.99917	-11.2539
DDA3937_RS01215	DDA3937_RS01215	phosphoribosylamine--glycine ligase	setATCH198	M9	-2.08447	-6.20604
DDA3937_RS01215	DDA3937_RS01215	phosphoribosylamine--glycine ligase	setATCH153	Atlantic	-1.45835	-4.93898
DDA3937_RS01215	DDA3937_RS01215	phosphoribosylamine--glycine ligase	setATCH164	Upstate	-1.23271	-4.97646
DDA3937_RS01215	DDA3937_RS01215	phosphoribosylamine--glycine ligase	setATCH165	Upstate	-1.23411	-5.68615
DDA3937_RS01215	DDA3937_RS01215	phosphoribosylamine--glycine ligase	setATCH158	Norland	-1.5544	-5.72106
DDA3937_RS01215	DDA3937_RS01215	phosphoribosylamine--glycine ligase	setATCH199	M9	-2.32942	-7.45465
DDA3937_RS01215	DDA3937_RS01215	phosphoribosylamine--glycine ligase	setATCH196	PDB	-1.02054	-4.34919
DDA3937_RS01215	DDA3937_RS01215	phosphoribosylamine--glycine ligase	setATCH129	M9	-2.43141	-5.80575
DDA3937_RS01215	DDA3937_RS01215	phosphoribosylamine--glycine ligase	setATCH197	M9	-2.76782	-9.26065
DDA3937_RS01215	DDA3937_RS01215	phosphoribosylamine--glycine ligase	setATCH151	Atlantic	-1.24644	-6.84551
DDA3937_RS01215	DDA3937_RS01215	phosphoribosylamine--glycine ligase	setATCH128	M9	-2.72319	-8.29654
DDA3937_RS01215	DDA3937_RS01215	phosphoribosylamine--glycine ligase	setATCH157	Norland	-2.4736	-7.45884
DDA3937_RS01215	DDA3937_RS01215	phosphoribosylamine--glycine ligase	setATCH161	Upstate	-1.86839	-8.60217
DDA3937_RS01215	DDA3937_RS01215	phosphoribosylamine--glycine ligase	setATCH152	Atlantic	-1.52955	-6.96186
DDA3937_RS01215	DDA3937_RS01215	phosphoribosylamine--glycine ligase	setATCH155	Norland	-1.98216	-7.81565
DDA3937_RS01215	DDA3937_RS01215	phosphoribosylamine--glycine ligase	setATCH150	Atlantic	-1.97876	-6.78053
DDA3937_RS01215	DDA3937_RS01215	phosphoribosylamine--glycine ligase	setATCH149	Atlantic	-2.18585	-6.7565
DDA3937_RS01220	DDA3937_RS01220	bifunctional phosphoribosylaminoimidazolecarboxamide formyltransferase/IMP cyclohydrolase	setATCH160	Upstate	-1.43875	-8.50127
DDA3937_RS01220	DDA3937_RS01220	bifunctional phosphoribosylaminoimidazolecarboxamide formyltransferase/IMP cyclohydrolase	setATCH154	Norland	-2.06154	-9.58027
DDA3937_RS01220	DDA3937_RS01220	bifunctional phosphoribosylaminoimidazolecarboxamide formyltransferase/IMP cyclohydrolase	setATCH159	Norland	-2.63175	-13.422
DDA3937_RS01220	DDA3937_RS01220	bifunctional phosphoribosylaminoimidazolecarboxamide formyltransferase/IMP cyclohydrolase	setATCH156	Norland	-2.80549	-12.126
DDA3937_RS01220	DDA3937_RS01220	bifunctional phosphoribosylaminoimidazolecarboxamide formyltransferase/IMP cyclohydrolase	setATCH196	PDB	-1.19805	-6.55736
DDA3937_RS01220	DDA3937_RS01220	bifunctional phosphoribosylaminoimidazolecarboxamide formyltransferase/IMP cyclohydrolase	setATCH162	Upstate	-1.05819	-5.91843
DDA3937_RS01220	DDA3937_RS01220	bifunctional phosphoribosylaminoimidazolecarboxamide formyltransferase/IMP cyclohydrolase	setATCH153	Atlantic	-1.72514	-8.14211
DDA3937_RS01220	DDA3937_RS01220	bifunctional phosphoribosylaminoimidazolecarboxamide formyltransferase/IMP cyclohydrolase	setATCH198	M9	-1.70951	-7.81434
DDA3937_RS01220	DDA3937_RS01220	bifunctional phosphoribosylaminoimidazolecarboxamide formyltransferase/IMP cyclohydrolase	setATCH164	Upstate	-1.1145	-6.35199
DDA3937_RS01220	DDA3937_RS01220	bifunctional phosphoribosylaminoimidazolecarboxamide formyltransferase/IMP cyclohydrolase	setATCH157	Norland	-2.36428	-10.7077
DDA3937_RS01220	DDA3937_RS01220	bifunctional phosphoribosylaminoimidazolecarboxamide formyltransferase/IMP cyclohydrolase	setATCH165	Upstate	-1.59683	-10.6536
DDA3937_RS01220	DDA3937_RS01220	bifunctional phosphoribosylaminoimidazolecarboxamide formyltransferase/IMP cyclohydrolase	setATCH130	M9	-2.76663	-11.6111
DDA3937_RS01220	DDA3937_RS01220	bifunctional phosphoribosylaminoimidazolecarboxamide formyltransferase/IMP cyclohydrolase	setATCH197	M9	-2.53542	-13.1534
DDA3937_RS01220	DDA3937_RS01220	bifunctional phosphoribosylaminoimidazolecarboxamide formyltransferase/IMP cyclohydrolase	setATCH129	M9	-2.60041	-12.7981
DDA3937_RS01220	DDA3937_RS01220	bifunctional phosphoribosylaminoimidazolecarboxamide formyltransferase/IMP cyclohydrolase	setATCH158	Norland	-1.91395	-9.56737
DDA3937_RS01220	DDA3937_RS01220	bifunctional phosphoribosylaminoimidazolecarboxamide formyltransferase/IMP cyclohydrolase	setATCH163	Upstate	-1.67302	-9.05438
DDA3937_RS01220	DDA3937_RS01220	bifunctional phosphoribosylaminoimidazolecarboxamide formyltransferase/IMP cyclohydrolase	setATCH161	Upstate	-1.55569	-8.93763
DDA3937_RS01220	DDA3937_RS01220	bifunctional phosphoribosylaminoimidazolecarboxamide formyltransferase/IMP cyclohydrolase	setATCH155	Norland	-2.78114	-12.3606
DDA3937_RS01220	DDA3937_RS01220	bifunctional phosphoribosylaminoimidazolecarboxamide formyltransferase/IMP cyclohydrolase	setATCH146	PDB	-1.06151	-6.76055
DDA3937_RS01220	DDA3937_RS01220	bifunctional phosphoribosylaminoimidazolecarboxamide formyltransferase/IMP cyclohydrolase	setATCH149	Atlantic	-2.45451	-10.9921
DDA3937_RS01220	DDA3937_RS01220	bifunctional phosphoribosylaminoimidazolecarboxamide formyltransferase/IMP cyclohydrolase	setATCH150	Atlantic	-2.16875	-11.438
DDA3937_RS01220	DDA3937_RS01220	bifunctional phosphoribosylaminoimidazolecarboxamide formyltransferase/IMP cyclohydrolase	setATCH199	M9	-2.22124	-11.7942
DDA3937_RS01220	DDA3937_RS01220	bifunctional phosphoribosylaminoimidazolecarboxamide formyltransferase/IMP cyclohydrolase	setATCH147	PDB	-1.24251	-7.37003
DDA3937_RS01220	DDA3937_RS01220	bifunctional phosphoribosylaminoimidazolecarboxamide formyltransferase/IMP cyclohydrolase	setATCH128	M9	-2.91726	-13.7196
DDA3937_RS01220	DDA3937_RS01220	bifunctional phosphoribosylaminoimidazolecarboxamide formyltransferase/IMP cyclohydrolase	setATCH152	Atlantic	-1.41168	-7.45881
DDA3937_RS01285	DDA3937_RS01285	amino acid ABC transporter substrate-binding protein	setATCH147	PDB	-1.15253	-5.79766
DDA3937_RS01285	DDA3937_RS01285	amino acid ABC transporter substrate-binding protein	setATCH145	PDB	-1.10233	-4.98315
DDA3937_RS01375	DDA3937_RS01375	tRNA dihydrouridine synthase DusB	setATCH147	PDB	1.58775	5.01852
DDA3937_RS01375	DDA3937_RS01375	tRNA dihydrouridine synthase DusB	setATCH195	PDB	2.46805	7.88674
DDA3937_RS01375	DDA3937_RS01375	tRNA dihydrouridine synthase DusB	setATCH194	PDB	2.04447	6.5684
DDA3937_RS01375	DDA3937_RS01375	tRNA dihydrouridine synthase DusB	setATCH196	PDB	2.07208	5.84142
DDA3937_RS01375	DDA3937_RS01375	tRNA dihydrouridine synthase DusB	setATCH146	PDB	1.61309	4.59427
DDA3937_RS01410	DDA3937_RS01410	protein-methionine-sulfoxide reductase heme-binding subunit MsrQ	setATCH153	Atlantic	-1.74503	-4.00894
DDA3937_RS01410	DDA3937_RS01410	protein-methionine-sulfoxide reductase heme-binding subunit MsrQ	setATCH156	Norland	-1.28264	-4.70506
DDA3937_RS01425	DDA3937_RS01425	RNase E specificity factor CsrD	setATCH197	M9	1.36631	10.3346
DDA3937_RS01450	DDA3937_RS01450	ribonuclease G	setATCH146	PDB	1.39302	10.194
DDA3937_RS01450	DDA3937_RS01450	ribonuclease G	setATCH145	PDB	1.24543	9.39003
DDA3937_RS01450	DDA3937_RS01450	ribonuclease G	setATCH163	Upstate	1.06758	8.59703
DDA3937_RS01450	DDA3937_RS01450	ribonuclease G	setATCH147	PDB	1.20243	9.08805
DDA3937_RS01455	DDA3937_RS01455	AsmA2 domain-containing protein YhdP	setATCH164	Upstate	-1.14189	-5.81855
DDA3937_RS01455	DDA3937_RS01455	AsmA2 domain-containing protein YhdP	setATCH162	Upstate	-1.33386	-5.48978
DDA3937_RS01455	DDA3937_RS01455	AsmA2 domain-containing protein YhdP	setATCH148	Atlantic	-1.0484	-5.13464
DDA3937_RS01515	DDA3937_RS01515	RNase adapter RapZ	setATCH198	M9	1.25252	7.8267
DDA3937_RS01515	DDA3937_RS01515	RNase adapter RapZ	setATCH147	PDB	-1.89758	-8.12805
DDA3937_RS01515	DDA3937_RS01515	RNase adapter RapZ	setATCH199	M9	1.18146	8.79918
DDA3937_RS01515	DDA3937_RS01515	RNase adapter RapZ	setATCH146	PDB	-2.13675	-9.75701
DDA3937_RS01515	DDA3937_RS01515	RNase adapter RapZ	setATCH145	PDB	-2.22538	-9.01367
DDA3937_RS01520	DDA3937_RS01520	PTS IIA-like nitrogen regulatory protein PtsN	setATCH145	PDB	-2.87257	-6.3674
DDA3937_RS01520	DDA3937_RS01520	PTS IIA-like nitrogen regulatory protein PtsN	setATCH195	PDB	-1.8906	-5.57724
DDA3937_RS01520	DDA3937_RS01520	PTS IIA-like nitrogen regulatory protein PtsN	setATCH147	PDB	-2.30302	-6.55709
DDA3937_RS01520	DDA3937_RS01520	PTS IIA-like nitrogen regulatory protein PtsN	setATCH146	PDB	-1.98197	-6.51636
DDA3937_RS01520	DDA3937_RS01520	PTS IIA-like nitrogen regulatory protein PtsN	setATCH194	PDB	-1.76459	-5.20552
DDA3937_RS01525	DDA3937_RS01525	ribosome hibernation promoting factor	setATCH197	M9	-1.23722	-6.57318
DDA3937_RS01525	DDA3937_RS01525	ribosome hibernation promoting factor	setATCH146	PDB	-1.18348	-4.3375
DDA3937_RS01530	DDA3937_RS01530	RNA polymerase factor sigma-54	setATCH129	M9	-2.10211	-4.15006
DDA3937_RS01530	DDA3937_RS01530	RNA polymerase factor sigma-54	setATCH157	Norland	-2.11687	-4.4038
DDA3937_RS01530	DDA3937_RS01530	RNA polymerase factor sigma-54	setATCH153	Atlantic	-1.97186	-4.10213
DDA3937_RS01530	DDA3937_RS01530	RNA polymerase factor sigma-54	setATCH165	Upstate	-1.69717	-4.45143
DDA3937_RS01530	DDA3937_RS01530	RNA polymerase factor sigma-54	setATCH197	M9	-2.43051	-4.57056
DDA3937_RS01550	DDA3937_RS01550	3-deoxy-manno-octulosonate-8-phosphatase KdsC	setATCH163	Upstate	-1.36674	-4.53622
DDA3937_RS01550	DDA3937_RS01550	3-deoxy-manno-octulosonate-8-phosphatase KdsC	setATCH153	Atlantic	-1.14758	-4.43252
DDA3937_RS01550	DDA3937_RS01550	3-deoxy-manno-octulosonate-8-phosphatase KdsC	setATCH161	Upstate	-1.44229	-5.45865
DDA3937_RS01550	DDA3937_RS01550	3-deoxy-manno-octulosonate-8-phosphatase KdsC	setATCH195	PDB	1.58045	5.46249
DDA3937_RS01550	DDA3937_RS01550	3-deoxy-manno-octulosonate-8-phosphatase KdsC	setATCH147	PDB	1.2742	4.09244
DDA3937_RS01550	DDA3937_RS01550	3-deoxy-manno-octulosonate-8-phosphatase KdsC	setATCH149	Atlantic	-1.54695	-5.73745
DDA3937_RS01550	DDA3937_RS01550	3-deoxy-manno-octulosonate-8-phosphatase KdsC	setATCH151	Atlantic	-1.17166	-4.4774
DDA3937_RS01550	DDA3937_RS01550	3-deoxy-manno-octulosonate-8-phosphatase KdsC	setATCH165	Upstate	-1.34247	-5.07935
DDA3937_RS01550	DDA3937_RS01550	3-deoxy-manno-octulosonate-8-phosphatase KdsC	setATCH164	Upstate	-1.72877	-5.97961
DDA3937_RS01550	DDA3937_RS01550	3-deoxy-manno-octulosonate-8-phosphatase KdsC	setATCH150	Atlantic	-1.36225	-4.3853
DDA3937_RS01550	DDA3937_RS01550	3-deoxy-manno-octulosonate-8-phosphatase KdsC	setATCH154	Norland	-1.57396	-5.44413
DDA3937_RS01550	DDA3937_RS01550	3-deoxy-manno-octulosonate-8-phosphatase KdsC	setATCH157	Norland	-1.89837	-5.60382
DDA3937_RS01550	DDA3937_RS01550	3-deoxy-manno-octulosonate-8-phosphatase KdsC	setATCH152	Atlantic	-1.21544	-4.54531
DDA3937_RS01550	DDA3937_RS01550	3-deoxy-manno-octulosonate-8-phosphatase KdsC	setATCH156	Norland	-1.25656	-4.40191
DDA3937_RS01550	DDA3937_RS01550	3-deoxy-manno-octulosonate-8-phosphatase KdsC	setATCH160	Upstate	-1.11005	-4.28182
DDA3937_RS01550	DDA3937_RS01550	3-deoxy-manno-octulosonate-8-phosphatase KdsC	setATCH194	PDB	1.48501	5.56202
DDA3937_RS01565	DDA3937_RS01565	phospholipid ABC transporter ATP-binding protein MlaF	setATCH146	PDB	-1.50168	-5.13143
DDA3937_RS01570	DDA3937_RS01570	lipid asymmetry maintenance ABC transporter permease subunit MlaE	setATCH147	PDB	-1.86808	-5.79785
DDA3937_RS01570	DDA3937_RS01570	lipid asymmetry maintenance ABC transporter permease subunit MlaE	setATCH145	PDB	-2.18631	-6.43967
DDA3937_RS01570	DDA3937_RS01570	lipid asymmetry maintenance ABC transporter permease subunit MlaE	setATCH146	PDB	-1.82725	-5.19178
DDA3937_RS01575	DDA3937_RS01575	outer membrane lipid asymmetry maintenance protein MlaD	setATCH147	PDB	-1.11452	-5.23789
DDA3937_RS01575	DDA3937_RS01575	outer membrane lipid asymmetry maintenance protein MlaD	setATCH145	PDB	-1.55525	-6.49021
DDA3937_RS01575	DDA3937_RS01575	outer membrane lipid asymmetry maintenance protein MlaD	setATCH146	PDB	-1.21732	-5.91987
DDA3937_RS01580	DDA3937_RS01580	phospholipid-binding protein MlaC	setATCH146	PDB	-1.38869	-5.91616
DDA3937_RS01580	DDA3937_RS01580	phospholipid-binding protein MlaC	setATCH147	PDB	-1.82416	-8.48111
DDA3937_RS01580	DDA3937_RS01580	phospholipid-binding protein MlaC	setATCH145	PDB	-1.70308	-7.71911
DDA3937_RS01590	DDA3937_RS01590	BolA family iron metabolism protein IbaG	setATCH128	M9	-1.37857	-4.38827
DDA3937_RS01590	DDA3937_RS01590	BolA family iron metabolism protein IbaG	setATCH130	M9	-2.16512	-4.68502
DDA3937_RS01600	DDA3937_RS01600	outer membrane-stress sensor serine endopeptidase DegS	setATCH145	PDB	-2.25007	-10.4002
DDA3937_RS01600	DDA3937_RS01600	outer membrane-stress sensor serine endopeptidase DegS	setATCH146	PDB	-1.87418	-8.11095
DDA3937_RS01600	DDA3937_RS01600	outer membrane-stress sensor serine endopeptidase DegS	setATCH198	M9	-1.33575	-7.19848
DDA3937_RS01600	DDA3937_RS01600	outer membrane-stress sensor serine endopeptidase DegS	setATCH195	PDB	-2.07431	-10.3048
DDA3937_RS01600	DDA3937_RS01600	outer membrane-stress sensor serine endopeptidase DegS	setATCH163	Upstate	-2.91486	-11.9595
DDA3937_RS01600	DDA3937_RS01600	outer membrane-stress sensor serine endopeptidase DegS	setATCH157	Norland	-3.2636	-13.2269
DDA3937_RS01600	DDA3937_RS01600	outer membrane-stress sensor serine endopeptidase DegS	setATCH159	Norland	-1.21781	-7.57113
DDA3937_RS01600	DDA3937_RS01600	outer membrane-stress sensor serine endopeptidase DegS	setATCH196	PDB	-2.43231	-8.90477
DDA3937_RS01600	DDA3937_RS01600	outer membrane-stress sensor serine endopeptidase DegS	setATCH155	Norland	-2.79146	-12.6065
DDA3937_RS01600	DDA3937_RS01600	outer membrane-stress sensor serine endopeptidase DegS	setATCH129	M9	-1.77495	-7.82223
DDA3937_RS01600	DDA3937_RS01600	outer membrane-stress sensor serine endopeptidase DegS	setATCH197	M9	-1.07382	-6.28183
DDA3937_RS01600	DDA3937_RS01600	outer membrane-stress sensor serine endopeptidase DegS	setATCH150	Atlantic	-1.18204	-5.57792
DDA3937_RS01600	DDA3937_RS01600	outer membrane-stress sensor serine endopeptidase DegS	setATCH162	Upstate	-2.08189	-7.65964
DDA3937_RS01600	DDA3937_RS01600	outer membrane-stress sensor serine endopeptidase DegS	setATCH194	PDB	-2.04015	-9.72905
DDA3937_RS01600	DDA3937_RS01600	outer membrane-stress sensor serine endopeptidase DegS	setATCH161	Upstate	-1.83792	-9.14492
DDA3937_RS01600	DDA3937_RS01600	outer membrane-stress sensor serine endopeptidase DegS	setATCH130	M9	-2.38561	-11.8525
DDA3937_RS01600	DDA3937_RS01600	outer membrane-stress sensor serine endopeptidase DegS	setATCH148	Atlantic	-1.58616	-9.00562
DDA3937_RS01600	DDA3937_RS01600	outer membrane-stress sensor serine endopeptidase DegS	setATCH154	Norland	-1.96081	-8.64089
DDA3937_RS01600	DDA3937_RS01600	outer membrane-stress sensor serine endopeptidase DegS	setATCH156	Norland	-1.92753	-9.92595
DDA3937_RS01600	DDA3937_RS01600	outer membrane-stress sensor serine endopeptidase DegS	setATCH153	Atlantic	-1.83961	-8.92336
DDA3937_RS01600	DDA3937_RS01600	outer membrane-stress sensor serine endopeptidase DegS	setATCH151	Atlantic	-1.26828	-5.7929
DDA3937_RS01600	DDA3937_RS01600	outer membrane-stress sensor serine endopeptidase DegS	setATCH128	M9	-2.37309	-10.5956
DDA3937_RS01600	DDA3937_RS01600	outer membrane-stress sensor serine endopeptidase DegS	setATCH147	PDB	-1.78246	-7.07391
DDA3937_RS01600	DDA3937_RS01600	outer membrane-stress sensor serine endopeptidase DegS	setATCH152	Atlantic	-1.7426	-10.481
DDA3937_RS01600	DDA3937_RS01600	outer membrane-stress sensor serine endopeptidase DegS	setATCH165	Upstate	-2.10211	-10.2476
DDA3937_RS01600	DDA3937_RS01600	outer membrane-stress sensor serine endopeptidase DegS	setATCH160	Upstate	-2.46722	-11.6651
DDA3937_RS01600	DDA3937_RS01600	outer membrane-stress sensor serine endopeptidase DegS	setATCH164	Upstate	-2.69644	-10.8368
DDA3937_RS01645	DDA3937_RS01645	stringent starvation protein A	setATCH194	PDB	-2.67852	-5.06826
DDA3937_RS01650	DDA3937_RS01650	ClpXP protease specificity-enhancing factor	setATCH146	PDB	-2.16521	-5.75794
DDA3937_RS01650	DDA3937_RS01650	ClpXP protease specificity-enhancing factor	setATCH152	Atlantic	1.44737	4.1393
DDA3937_RS01650	DDA3937_RS01650	ClpXP protease specificity-enhancing factor	setATCH160	Upstate	1.14699	4.10065
DDA3937_RS01660	DDA3937_RS01660	FAD-dependent oxidoreductase	setATCH130	M9	-3.35731	-12.086
DDA3937_RS01660	DDA3937_RS01660	FAD-dependent oxidoreductase	setATCH129	M9	-3.62757	-10.1492
DDA3937_RS01660	DDA3937_RS01660	FAD-dependent oxidoreductase	setATCH199	M9	-3.40144	-8.20822
DDA3937_RS01660	DDA3937_RS01660	FAD-dependent oxidoreductase	setATCH198	M9	-3.11996	-10.8399
DDA3937_RS01660	DDA3937_RS01660	FAD-dependent oxidoreductase	setATCH197	M9	-3.50594	-11.3825
DDA3937_RS01660	DDA3937_RS01660	FAD-dependent oxidoreductase	setATCH128	M9	-3.69434	-13.4725
DDA3937_RS01665	DDA3937_RS01665	glutamate synthase large subunit	setATCH129	M9	-3.40792	-17.8447
DDA3937_RS01665	DDA3937_RS01665	glutamate synthase large subunit	setATCH128	M9	-3.56302	-18.9459
DDA3937_RS01665	DDA3937_RS01665	glutamate synthase large subunit	setATCH198	M9	-3.77748	-19.8829
DDA3937_RS01665	DDA3937_RS01665	glutamate synthase large subunit	setATCH130	M9	-3.46983	-17.3298
DDA3937_RS01665	DDA3937_RS01665	glutamate synthase large subunit	setATCH199	M9	-3.00759	-14.3301
DDA3937_RS01665	DDA3937_RS01665	glutamate synthase large subunit	setATCH197	M9	-3.92329	-19.5336
DDA3937_RS01675	DDA3937_RS01675	aerobic respiration two-component sensor histidine kinase ArcB	setATCH160	Upstate	1.66637	8.88422
DDA3937_RS01675	DDA3937_RS01675	aerobic respiration two-component sensor histidine kinase ArcB	setATCH197	M9	1.06426	7.00672
DDA3937_RS01680	DDA3937_RS01680	isoprenoid biosynthesis glyoxalase ElbB	setATCH160	Upstate	1.42283	5.0347
DDA3937_RS01685	DDA3937_RS01685	monofunctional biosynthetic peptidoglycan transglycosylase	setATCH160	Upstate	1.17289	5.4853
DDA3937_RS01685	DDA3937_RS01685	monofunctional biosynthetic peptidoglycan transglycosylase	setATCH194	PDB	1.00769	4.87301
DDA3937_RS01695	DDA3937_RS01695	divisome-associated lipoprotein YraP	setATCH198	M9	2.72125	4.97521
DDA3937_RS01695	DDA3937_RS01695	divisome-associated lipoprotein YraP	setATCH197	M9	3.63087	5.47417
DDA3937_RS01695	DDA3937_RS01695	divisome-associated lipoprotein YraP	setATCH128	M9	3.83038	7.16762
DDA3937_RS01695	DDA3937_RS01695	divisome-associated lipoprotein YraP	setATCH129	M9	4.38356	7.36288
DDA3937_RS01695	DDA3937_RS01695	divisome-associated lipoprotein YraP	setATCH199	M9	2.67596	4.24876
DDA3937_RS01695	DDA3937_RS01695	divisome-associated lipoprotein YraP	setATCH130	M9	3.65009	5.97803
DDA3937_RS01700	DDA3937_RS01700	DnaA initiator-associating protein DiaA	setATCH145	PDB	1.62195	6.18439
DDA3937_RS01700	DDA3937_RS01700	DnaA initiator-associating protein DiaA	setATCH146	PDB	1.94194	7.55711
DDA3937_RS01700	DDA3937_RS01700	DnaA initiator-associating protein DiaA	setATCH194	PDB	1.72546	7.74988
DDA3937_RS01700	DDA3937_RS01700	DnaA initiator-associating protein DiaA	setATCH195	PDB	1.54964	4.05672
DDA3937_RS01700	DDA3937_RS01700	DnaA initiator-associating protein DiaA	setATCH196	PDB	1.67311	7.35001
DDA3937_RS01700	DDA3937_RS01700	DnaA initiator-associating protein DiaA	setATCH164	Upstate	1.04656	4.54034
DDA3937_RS01700	DDA3937_RS01700	DnaA initiator-associating protein DiaA	setATCH147	PDB	2.20944	7.41878
DDA3937_RS01710	DDA3937_RS01710	penicillin-binding protein activator	setATCH162	Upstate	1.00589	6.90385
DDA3937_RS01710	DDA3937_RS01710	penicillin-binding protein activator	setATCH154	Norland	1.04643	7.05074
DDA3937_RS01710	DDA3937_RS01710	penicillin-binding protein activator	setATCH158	Norland	1.29054	6.45442
DDA3937_RS01710	DDA3937_RS01710	penicillin-binding protein activator	setATCH150	Atlantic	1.54996	9.56915
DDA3937_RS01710	DDA3937_RS01710	penicillin-binding protein activator	setATCH157	Norland	1.14314	7.84386
DDA3937_RS01710	DDA3937_RS01710	penicillin-binding protein activator	setATCH163	Upstate	1.25141	7.20835
DDA3937_RS01710	DDA3937_RS01710	penicillin-binding protein activator	setATCH155	Norland	1.39519	8.92174
DDA3937_RS01710	DDA3937_RS01710	penicillin-binding protein activator	setATCH148	Atlantic	1.17043	6.71475
DDA3937_RS01710	DDA3937_RS01710	penicillin-binding protein activator	setATCH153	Atlantic	1.18964	7.71439
DDA3937_RS01710	DDA3937_RS01710	penicillin-binding protein activator	setATCH156	Norland	1.18445	8.14268
DDA3937_RS01715	DDA3937_RS01715	16S rRNA (cytidine(1402)-2'-O)-methyltransferase	setATCH145	PDB	-1.63505	-4.8383
DDA3937_RS01715	DDA3937_RS01715	16S rRNA (cytidine(1402)-2'-O)-methyltransferase	setATCH196	PDB	-1.19853	-4.12144
DDA3937_RS01740	DDA3937_RS01740	outer membrane channel protein TolC	setATCH149	Atlantic	-1.92254	-4.16626
DDA3937_RS01740	DDA3937_RS01740	outer membrane channel protein TolC	setATCH155	Norland	-2.02497	-4.32244
DDA3937_RS01740	DDA3937_RS01740	outer membrane channel protein TolC	setATCH164	Upstate	-2.07807	-4.8875
DDA3937_RS01740	DDA3937_RS01740	outer membrane channel protein TolC	setATCH153	Atlantic	-2.09717	-4.739
DDA3937_RS01740	DDA3937_RS01740	outer membrane channel protein TolC	setATCH156	Norland	-1.76249	-4.12574
DDA3937_RS01740	DDA3937_RS01740	outer membrane channel protein TolC	setATCH165	Upstate	-2.13756	-4.00401
DDA3937_RS01740	DDA3937_RS01740	outer membrane channel protein TolC	setATCH163	Upstate	-2.2295	-4.19423
DDA3937_RS01740	DDA3937_RS01740	outer membrane channel protein TolC	setATCH160	Upstate	-2.24676	-4.88421
DDA3937_RS01755	DDA3937_RS01755	3',5'-cyclic-AMP phosphodiesterase	setATCH196	PDB	-1.05465	-5.1986
DDA3937_RS01755	DDA3937_RS01755	3',5'-cyclic-AMP phosphodiesterase	setATCH147	PDB	-1.35422	-6.077
DDA3937_RS01755	DDA3937_RS01755	3',5'-cyclic-AMP phosphodiesterase	setATCH146	PDB	-1.33174	-6.17948
DDA3937_RS01755	DDA3937_RS01755	3',5'-cyclic-AMP phosphodiesterase	setATCH145	PDB	-1.60494	-7.75973
DDA3937_RS01755	DDA3937_RS01755	3',5'-cyclic-AMP phosphodiesterase	setATCH195	PDB	-1.05965	-5.60833
DDA3937_RS01770	DDA3937_RS01770	LysR family transcriptional regulator	setATCH146	PDB	-2.45104	-7.84255
DDA3937_RS01770	DDA3937_RS01770	LysR family transcriptional regulator	setATCH147	PDB	-1.90389	-6.30919
DDA3937_RS01770	DDA3937_RS01770	LysR family transcriptional regulator	setATCH145	PDB	-2.96772	-9.4
DDA3937_RS01775	DDA3937_RS01775	NAD(P)H-dependent oxidoreductase	setATCH145	PDB	-2.23999	-4.60909
DDA3937_RS01775	DDA3937_RS01775	NAD(P)H-dependent oxidoreductase	setATCH146	PDB	-2.11515	-5.9809
DDA3937_RS01775	DDA3937_RS01775	NAD(P)H-dependent oxidoreductase	setATCH147	PDB	-3.26174	-9.13181
DDA3937_RS01775	DDA3937_RS01775	NAD(P)H-dependent oxidoreductase	setATCH196	PDB	-1.46405	-4.53667
DDA3937_RS01790	DDA3937_RS01790	cell division protein FtsP	setATCH146	PDB	-1.13104	-4.89129
DDA3937_RS01790	DDA3937_RS01790	cell division protein FtsP	setATCH160	Upstate	1.40505	8.91129
DDA3937_RS01810	DDA3937_RS01810	DedA family protein	setATCH158	Norland	-1.32824	-6.91107
DDA3937_RS01810	DDA3937_RS01810	DedA family protein	setATCH160	Upstate	-1.1178	-5.88167
DDA3937_RS01810	DDA3937_RS01810	DedA family protein	setATCH157	Norland	-1.04267	-4.70408
DDA3937_RS01810	DDA3937_RS01810	DedA family protein	setATCH164	Upstate	-1.01271	-4.62329
DDA3937_RS01810	DDA3937_RS01810	DedA family protein	setATCH163	Upstate	-1.07074	-5.46334
DDA3937_RS01810	DDA3937_RS01810	DedA family protein	setATCH165	Upstate	-1.25429	-6.36398
DDA3937_RS01815	DDA3937_RS01815	cystathionine beta-lyase	setATCH197	M9	-1.95896	-4.44208
DDA3937_RS01815	DDA3937_RS01815	cystathionine beta-lyase	setATCH199	M9	-2.33089	-7.8902
DDA3937_RS01815	DDA3937_RS01815	cystathionine beta-lyase	setATCH198	M9	-2.76893	-9.22855
DDA3937_RS01815	DDA3937_RS01815	cystathionine beta-lyase	setATCH129	M9	-2.23693	-4.8112
DDA3937_RS01815	DDA3937_RS01815	cystathionine beta-lyase	setATCH128	M9	-2.54367	-6.63532
DDA3937_RS01815	DDA3937_RS01815	cystathionine beta-lyase	setATCH130	M9	-2.3973	-6.67376
DDA3937_RS01820	DDA3937_RS01820	tol-pal system-associated acyl-CoA thioesterase	setATCH165	Upstate	-2.42735	-4.68971
DDA3937_RS01820	DDA3937_RS01820	tol-pal system-associated acyl-CoA thioesterase	setATCH149	Atlantic	-2.49252	-4.21545
DDA3937_RS01820	DDA3937_RS01820	tol-pal system-associated acyl-CoA thioesterase	setATCH196	PDB	2.14999	6.71214
DDA3937_RS01820	DDA3937_RS01820	tol-pal system-associated acyl-CoA thioesterase	setATCH160	Upstate	-2.11724	-4.03266
DDA3937_RS01820	DDA3937_RS01820	tol-pal system-associated acyl-CoA thioesterase	setATCH152	Atlantic	-2.12051	-4.9543
DDA3937_RS01820	DDA3937_RS01820	tol-pal system-associated acyl-CoA thioesterase	setATCH194	PDB	2.36736	6.06187
DDA3937_RS01870	DDA3937_RS01870	anaerobic ribonucleoside-triphosphate reductase-activating protein	setATCH161	Upstate	-1.34408	-5.45676
DDA3937_RS01870	DDA3937_RS01870	anaerobic ribonucleoside-triphosphate reductase-activating protein	setATCH160	Upstate	-1.4039	-7.08117
DDA3937_RS01870	DDA3937_RS01870	anaerobic ribonucleoside-triphosphate reductase-activating protein	setATCH159	Norland	-1.16413	-4.63731
DDA3937_RS01870	DDA3937_RS01870	anaerobic ribonucleoside-triphosphate reductase-activating protein	setATCH153	Atlantic	-1.23548	-4.73285
DDA3937_RS01875	DDA3937_RS01875	anaerobic ribonucleoside-triphosphate reductase	setATCH158	Norland	-1.39393	-8.48394
DDA3937_RS01875	DDA3937_RS01875	anaerobic ribonucleoside-triphosphate reductase	setATCH160	Upstate	-1.28229	-9.73988
DDA3937_RS01875	DDA3937_RS01875	anaerobic ribonucleoside-triphosphate reductase	setATCH152	Atlantic	-1.02143	-8.16175
DDA3937_RS01875	DDA3937_RS01875	anaerobic ribonucleoside-triphosphate reductase	setATCH150	Atlantic	-1.00444	-7.58705
DDA3937_RS01875	DDA3937_RS01875	anaerobic ribonucleoside-triphosphate reductase	setATCH161	Upstate	-1.31595	-9.84429
DDA3937_RS01920	DDA3937_RS01920	aspartate carbamoyltransferase regulatory subunit	setATCH199	M9	2.06998	7.21343
DDA3937_RS01920	DDA3937_RS01920	aspartate carbamoyltransferase regulatory subunit	setATCH198	M9	1.62311	6.13567
DDA3937_RS01920	DDA3937_RS01920	aspartate carbamoyltransferase regulatory subunit	setATCH130	M9	1.33104	6.0031
DDA3937_RS01920	DDA3937_RS01920	aspartate carbamoyltransferase regulatory subunit	setATCH129	M9	1.73755	8.00867
DDA3937_RS01920	DDA3937_RS01920	aspartate carbamoyltransferase regulatory subunit	setATCH197	M9	1.22729	6.96551
DDA3937_RS01920	DDA3937_RS01920	aspartate carbamoyltransferase regulatory subunit	setATCH128	M9	1.34949	7.32972
DDA3937_RS01925	DDA3937_RS01925	aspartate carbamoyltransferase	setATCH164	Upstate	-1.31621	-7.48516
DDA3937_RS01925	DDA3937_RS01925	aspartate carbamoyltransferase	setATCH155	Norland	-2.02437	-10.3634
DDA3937_RS01925	DDA3937_RS01925	aspartate carbamoyltransferase	setATCH145	PDB	-1.33607	-6.73668
DDA3937_RS01925	DDA3937_RS01925	aspartate carbamoyltransferase	setATCH161	Upstate	-1.28731	-8.59428
DDA3937_RS01925	DDA3937_RS01925	aspartate carbamoyltransferase	setATCH157	Norland	-1.85478	-10.8494
DDA3937_RS01925	DDA3937_RS01925	aspartate carbamoyltransferase	setATCH151	Atlantic	-1.27005	-7.74232
DDA3937_RS01925	DDA3937_RS01925	aspartate carbamoyltransferase	setATCH156	Norland	-2.38095	-8.11411
DDA3937_RS01925	DDA3937_RS01925	aspartate carbamoyltransferase	setATCH150	Atlantic	-1.51351	-7.63522
DDA3937_RS01925	DDA3937_RS01925	aspartate carbamoyltransferase	setATCH158	Norland	-1.33796	-6.61356
DDA3937_RS01925	DDA3937_RS01925	aspartate carbamoyltransferase	setATCH159	Norland	-2.16585	-10.4147
DDA3937_RS01925	DDA3937_RS01925	aspartate carbamoyltransferase	setATCH154	Norland	-1.56427	-7.3345
DDA3937_RS01925	DDA3937_RS01925	aspartate carbamoyltransferase	setATCH149	Atlantic	-2.27051	-10.9972
DDA3937_RS01940	DDA3937_RS01940	ornithine carbamoyltransferase	setATCH130	M9	-3.34914	-7.27556
DDA3937_RS01940	DDA3937_RS01940	ornithine carbamoyltransferase	setATCH128	M9	-3.62652	-8.80289
DDA3937_RS01940	DDA3937_RS01940	ornithine carbamoyltransferase	setATCH199	M9	-2.91661	-7.01531
DDA3937_RS01940	DDA3937_RS01940	ornithine carbamoyltransferase	setATCH129	M9	-3.75884	-7.60298
DDA3937_RS01940	DDA3937_RS01940	ornithine carbamoyltransferase	setATCH197	M9	-3.66605	-8.48251
DDA3937_RS01940	DDA3937_RS01940	ornithine carbamoyltransferase	setATCH198	M9	-2.96172	-9.21779
DDA3937_RS01945	DDA3937_RS01945	ribonuclease E inhibitor RraB	setATCH160	Upstate	1.00658	4.73592
DDA3937_RS01945	DDA3937_RS01945	ribonuclease E inhibitor RraB	setATCH130	M9	1.05991	4.15206
DDA3937_RS02020	DDA3937_RS02020	DEAD/DEAH box helicase	setATCH147	PDB	-1.13783	-4.87826
DDA3937_RS02155	DDA3937_RS02155	DeoR/GlpR transcriptional regulator	setATCH157	Norland	1.39249	4.97703
DDA3937_RS02155	DDA3937_RS02155	DeoR/GlpR transcriptional regulator	setATCH164	Upstate	1.36974	6.03193
DDA3937_RS02155	DDA3937_RS02155	DeoR/GlpR transcriptional regulator	setATCH163	Upstate	1.26236	5.37668
DDA3937_RS02210	DDA3937_RS02210	type-1Ba cytolytic delta-endotoxin	setATCH162	Upstate	-1.45358	-4.93986
DDA3937_RS02210	DDA3937_RS02210	type-1Ba cytolytic delta-endotoxin	setATCH164	Upstate	-1.32489	-6.28619
DDA3937_RS02415	DDA3937_RS02415	multifunctional transcriptional regulator/nicotinamide-nucleotide adenylyltransferase/ribosylnicotinamide kinase NadR	setATCH194	PDB	1.1578	5.56209
DDA3937_RS02425	DDA3937_RS02425	phosphoserine phosphatase	setATCH161	Upstate	-2.15777	-6.55358
DDA3937_RS02425	DDA3937_RS02425	phosphoserine phosphatase	setATCH163	Upstate	-1.84111	-5.41991
DDA3937_RS02425	DDA3937_RS02425	phosphoserine phosphatase	setATCH155	Norland	-2.31848	-8.92427
DDA3937_RS02425	DDA3937_RS02425	phosphoserine phosphatase	setATCH165	Upstate	-2.04133	-7.96342
DDA3937_RS02425	DDA3937_RS02425	phosphoserine phosphatase	setATCH199	M9	-1.97226	-7.24835
DDA3937_RS02425	DDA3937_RS02425	phosphoserine phosphatase	setATCH158	Norland	-2.37744	-6.46689
DDA3937_RS02425	DDA3937_RS02425	phosphoserine phosphatase	setATCH156	Norland	-2.58187	-8.47663
DDA3937_RS02425	DDA3937_RS02425	phosphoserine phosphatase	setATCH152	Atlantic	-2.54414	-9.08414
DDA3937_RS02425	DDA3937_RS02425	phosphoserine phosphatase	setATCH162	Upstate	-2.89589	-6.44428
DDA3937_RS02425	DDA3937_RS02425	phosphoserine phosphatase	setATCH159	Norland	-2.16612	-7.12516
DDA3937_RS02425	DDA3937_RS02425	phosphoserine phosphatase	setATCH151	Atlantic	-2.3519	-7.91083
DDA3937_RS02425	DDA3937_RS02425	phosphoserine phosphatase	setATCH157	Norland	-2.40316	-7.87153
DDA3937_RS02425	DDA3937_RS02425	phosphoserine phosphatase	setATCH129	M9	-2.25328	-7.60113
DDA3937_RS02425	DDA3937_RS02425	phosphoserine phosphatase	setATCH153	Atlantic	-2.42113	-8.36044
DDA3937_RS02425	DDA3937_RS02425	phosphoserine phosphatase	setATCH198	M9	-1.96223	-8.14297
DDA3937_RS02425	DDA3937_RS02425	phosphoserine phosphatase	setATCH197	M9	-2.14654	-7.89548
DDA3937_RS02425	DDA3937_RS02425	phosphoserine phosphatase	setATCH128	M9	-3.10411	-9.43221
DDA3937_RS02425	DDA3937_RS02425	phosphoserine phosphatase	setATCH130	M9	-2.52307	-8.31797
DDA3937_RS02425	DDA3937_RS02425	phosphoserine phosphatase	setATCH154	Norland	-3.11572	-9.31693
DDA3937_RS02425	DDA3937_RS02425	phosphoserine phosphatase	setATCH149	Atlantic	-2.85904	-10.2526
DDA3937_RS02430	DDA3937_RS02430	YtjB family periplasmic protein	setATCH195	PDB	1.06205	4.64106
DDA3937_RS02430	DDA3937_RS02430	YtjB family periplasmic protein	setATCH147	PDB	1.15936	5.35138
DDA3937_RS02515	DDA3937_RS02515	alkyl hydroperoxide reductase subunit C	setATCH145	PDB	-1.41002	-4.27139
DDA3937_RS02515	DDA3937_RS02515	alkyl hydroperoxide reductase subunit C	setATCH195	PDB	-1.86895	-6.10486
DDA3937_RS02515	DDA3937_RS02515	alkyl hydroperoxide reductase subunit C	setATCH194	PDB	-1.20808	-4.64475
DDA3937_RS02545	DDA3937_RS02545	heavy metal translocating P-type ATPase	setATCH197	M9	-3.54249	-10.5747
DDA3937_RS02545	DDA3937_RS02545	heavy metal translocating P-type ATPase	setATCH195	PDB	-2.42217	-8.56692
DDA3937_RS02545	DDA3937_RS02545	heavy metal translocating P-type ATPase	setATCH128	M9	-2.98732	-8.55974
DDA3937_RS02545	DDA3937_RS02545	heavy metal translocating P-type ATPase	setATCH198	M9	-2.63293	-9.60478
DDA3937_RS02545	DDA3937_RS02545	heavy metal translocating P-type ATPase	setATCH196	PDB	-1.69477	-4.93291
DDA3937_RS02545	DDA3937_RS02545	heavy metal translocating P-type ATPase	setATCH199	M9	-2.41632	-8.68722
DDA3937_RS02545	DDA3937_RS02545	heavy metal translocating P-type ATPase	setATCH146	PDB	-2.02302	-5.41622
DDA3937_RS02545	DDA3937_RS02545	heavy metal translocating P-type ATPase	setATCH194	PDB	-2.26808	-7.1358
DDA3937_RS02545	DDA3937_RS02545	heavy metal translocating P-type ATPase	setATCH130	M9	-3.48439	-9.5475
DDA3937_RS02545	DDA3937_RS02545	heavy metal translocating P-type ATPase	setATCH129	M9	-3.4736	-8.042
DDA3937_RS02545	DDA3937_RS02545	heavy metal translocating P-type ATPase	setATCH145	PDB	-2.64379	-9.27988
DDA3937_RS02545	DDA3937_RS02545	heavy metal translocating P-type ATPase	setATCH147	PDB	-2.79083	-7.39996
DDA3937_RS02585	DDA3937_RS02585	oligosaccharide flippase family protein	setATCH155	Norland	-1.05663	-4.11827
DDA3937_RS02585	DDA3937_RS02585	oligosaccharide flippase family protein	setATCH160	Upstate	-1.06451	-4.88984
DDA3937_RS02595	DDA3937_RS02595	glycosyltransferase	setATCH196	PDB	-1.14568	-4.24544
DDA3937_RS02650	DDA3937_RS02650	GNAT family N-acetyltransferase	setATCH146	PDB	-1.06635	-4.0299
DDA3937_RS02660	DDA3937_RS02660	RNA-directed DNA polymerase	setATCH147	PDB	-1.62401	-4.83669
DDA3937_RS02660	DDA3937_RS02660	RNA-directed DNA polymerase	setATCH195	PDB	-1.60875	-4.10014
DDA3937_RS02685	DDA3937_RS02685	hypothetical protein	setATCH198	M9	4.84234	9.12536
DDA3937_RS02685	DDA3937_RS02685	hypothetical protein	setATCH199	M9	5.53877	9.34123
DDA3937_RS02685	DDA3937_RS02685	hypothetical protein	setATCH128	M9	3.16793	9.47075
DDA3937_RS02685	DDA3937_RS02685	hypothetical protein	setATCH130	M9	3.68323	7.70122
DDA3937_RS02685	DDA3937_RS02685	hypothetical protein	setATCH148	Atlantic	4.00977	4.97313
DDA3937_RS02685	DDA3937_RS02685	hypothetical protein	setATCH197	M9	4.28907	8.11704
DDA3937_RS02685	DDA3937_RS02685	hypothetical protein	setATCH129	M9	4.01527	8.81956
DDA3937_RS02705	DDA3937_RS02705	protein-disulfide reductase DsbD	setATCH147	PDB	1.19676	7.3905
DDA3937_RS02705	DDA3937_RS02705	protein-disulfide reductase DsbD	setATCH146	PDB	1.03274	7.16527
DDA3937_RS02705	DDA3937_RS02705	protein-disulfide reductase DsbD	setATCH145	PDB	1.33309	8.70674
DDA3937_RS02720	DDA3937_RS02720	aspartate ammonia-lyase	setATCH147	PDB	2.42572	18.6383
DDA3937_RS02720	DDA3937_RS02720	aspartate ammonia-lyase	setATCH145	PDB	2.49318	16.3818
DDA3937_RS02720	DDA3937_RS02720	aspartate ammonia-lyase	setATCH146	PDB	2.10141	14.4801
DDA3937_RS02765	DDA3937_RS02765	zinc uptake transcriptional repressor Zur	setATCH194	PDB	3.21123	20.1429
DDA3937_RS02765	DDA3937_RS02765	zinc uptake transcriptional repressor Zur	setATCH147	PDB	1.1956	6.16206
DDA3937_RS02765	DDA3937_RS02765	zinc uptake transcriptional repressor Zur	setATCH195	PDB	3.28705	19.9289
DDA3937_RS02765	DDA3937_RS02765	zinc uptake transcriptional repressor Zur	setATCH146	PDB	1.16473	6.25946
DDA3937_RS02765	DDA3937_RS02765	zinc uptake transcriptional repressor Zur	setATCH145	PDB	1.3903	7.3657
DDA3937_RS02765	DDA3937_RS02765	zinc uptake transcriptional repressor Zur	setATCH196	PDB	2.98918	18.5625
DDA3937_RS02765	DDA3937_RS02765	zinc uptake transcriptional repressor Zur	setATCH197	M9	1.78406	12.6001
DDA3937_RS02765	DDA3937_RS02765	zinc uptake transcriptional repressor Zur	setATCH130	M9	1.18093	8.19966
DDA3937_RS02765	DDA3937_RS02765	zinc uptake transcriptional repressor Zur	setATCH198	M9	1.15436	8.46326
DDA3937_RS02765	DDA3937_RS02765	zinc uptake transcriptional repressor Zur	setATCH129	M9	1.02413	7.43296
DDA3937_RS02835	DDA3937_RS02835	altronate dehydratase	setATCH165	Upstate	-1.00482	-4.8088
DDA3937_RS02835	DDA3937_RS02835	altronate dehydratase	setATCH164	Upstate	-1.22662	-5.58321
DDA3937_RS02835	DDA3937_RS02835	altronate dehydratase	setATCH162	Upstate	-1.11113	-4.71762
DDA3937_RS02835	DDA3937_RS02835	altronate dehydratase	setATCH160	Upstate	-1.31944	-6.30879
DDA3937_RS02865	DDA3937_RS02865	transcriptional regulator UhpA	setATCH195	PDB	-2.23626	-6.38975
DDA3937_RS02875	DDA3937_RS02875	MFS transporter	setATCH145	PDB	-1.04079	-6.07727
DDA3937_RS02880	DDA3937_RS02880	hexose-6-phosphate:phosphate antiporter	setATCH147	PDB	-1.00785	-4.72836
DDA3937_RS02880	DDA3937_RS02880	hexose-6-phosphate:phosphate antiporter	setATCH145	PDB	-1.28109	-6.51738
DDA3937_RS02885	DDA3937_RS02885	ATP-independent periplasmic protein-refolding chaperone	setATCH194	PDB	-1.28131	-4.91553
DDA3937_RS02915	DDA3937_RS02915	TetR/AcrR family transcriptional regulator	setATCH111	LB	-1.28068	-5.28169
DDA3937_RS02915	DDA3937_RS02915	TetR/AcrR family transcriptional regulator	setATCH153	Atlantic	-1.639	-4.97859
DDA3937_RS02915	DDA3937_RS02915	TetR/AcrR family transcriptional regulator	setATCH157	Norland	-2.08666	-5.57051
DDA3937_RS02915	DDA3937_RS02915	TetR/AcrR family transcriptional regulator	setATCH164	Upstate	-1.49064	-4.97836
DDA3937_RS02915	DDA3937_RS02915	TetR/AcrR family transcriptional regulator	setATCH197	M9	1.2113	5.12484
DDA3937_RS02915	DDA3937_RS02915	TetR/AcrR family transcriptional regulator	setATCH163	Upstate	-1.46269	-4.26803
DDA3937_RS02915	DDA3937_RS02915	TetR/AcrR family transcriptional regulator	setATCH199	M9	1.34332	5.08419
DDA3937_RS02915	DDA3937_RS02915	TetR/AcrR family transcriptional regulator	setATCH165	Upstate	-1.45837	-4.90509
DDA3937_RS03080	DDA3937_RS03080	tRNA pseudouridine(55) synthase TruB	setATCH194	PDB	1.34424	9.43262
DDA3937_RS03080	DDA3937_RS03080	tRNA pseudouridine(55) synthase TruB	setATCH195	PDB	1.10464	8.11098
DDA3937_RS03080	DDA3937_RS03080	tRNA pseudouridine(55) synthase TruB	setATCH196	PDB	1.26017	9.14361
DDA3937_RS03095	DDA3937_RS03095	lipoprotein NlpI	setATCH163	Upstate	1.19702	5.74076
DDA3937_RS03095	DDA3937_RS03095	lipoprotein NlpI	setATCH160	Upstate	1.23353	5.32874
DDA3937_RS03095	DDA3937_RS03095	lipoprotein NlpI	setATCH148	Atlantic	1.35367	6.61498
DDA3937_RS03095	DDA3937_RS03095	lipoprotein NlpI	setATCH145	PDB	-2.54313	-9.33985
DDA3937_RS03095	DDA3937_RS03095	lipoprotein NlpI	setATCH147	PDB	-2.5696	-8.52234
DDA3937_RS03095	DDA3937_RS03095	lipoprotein NlpI	setATCH150	Atlantic	1.73676	6.32735
DDA3937_RS03095	DDA3937_RS03095	lipoprotein NlpI	setATCH146	PDB	-2.70912	-10.2751
DDA3937_RS03095	DDA3937_RS03095	lipoprotein NlpI	setATCH194	PDB	-2.3012	-8.78293
DDA3937_RS03095	DDA3937_RS03095	lipoprotein NlpI	setATCH196	PDB	-1.98275	-6.18133
DDA3937_RS03095	DDA3937_RS03095	lipoprotein NlpI	setATCH165	Upstate	1.27332	4.74218
DDA3937_RS03095	DDA3937_RS03095	lipoprotein NlpI	setATCH195	PDB	-2.51709	-8.92518
DDA3937_RS03190	DDA3937_RS03190	16S rRNA (guanine(1207)-N(2))-methyltransferase RsmC	setATCH198	M9	1.5308	5.36596
DDA3937_RS03190	DDA3937_RS03190	16S rRNA (guanine(1207)-N(2))-methyltransferase RsmC	setATCH130	M9	1.46248	6.16382
DDA3937_RS03190	DDA3937_RS03190	16S rRNA (guanine(1207)-N(2))-methyltransferase RsmC	setATCH199	M9	1.4033	5.23443
DDA3937_RS03220	DDA3937_RS03220	DUF1435 domain-containing protein	setATCH198	M9	1.09235	4.02293
DDA3937_RS03410	DDA3937_RS03410	polysaccharide biosynthesis protein	setATCH194	PDB	2.52041	17.2893
DDA3937_RS03410	DDA3937_RS03410	polysaccharide biosynthesis protein	setATCH196	PDB	1.98908	14.0275
DDA3937_RS03410	DDA3937_RS03410	polysaccharide biosynthesis protein	setATCH147	PDB	1.57459	11.5431
DDA3937_RS03410	DDA3937_RS03410	polysaccharide biosynthesis protein	setATCH163	Upstate	1.04201	8.40394
DDA3937_RS03410	DDA3937_RS03410	polysaccharide biosynthesis protein	setATCH146	PDB	1.61997	11.9752
DDA3937_RS03410	DDA3937_RS03410	polysaccharide biosynthesis protein	setATCH145	PDB	1.69988	12.6909
DDA3937_RS03410	DDA3937_RS03410	polysaccharide biosynthesis protein	setATCH195	PDB	2.133	14.2725
DDA3937_RS03420	DDA3937_RS03420	sugar transferase	setATCH161	Upstate	-2.55771	-6.0283
DDA3937_RS03420	DDA3937_RS03420	sugar transferase	setATCH164	Upstate	-2.92835	-5.21416
DDA3937_RS03420	DDA3937_RS03420	sugar transferase	setATCH154	Norland	-2.1865	-4.22187
DDA3937_RS03420	DDA3937_RS03420	sugar transferase	setATCH160	Upstate	-1.63252	-4.41872
DDA3937_RS03420	DDA3937_RS03420	sugar transferase	setATCH156	Norland	-2.59054	-4.93265
DDA3937_RS03420	DDA3937_RS03420	sugar transferase	setATCH162	Upstate	-2.41168	-4.13622
DDA3937_RS03420	DDA3937_RS03420	sugar transferase	setATCH152	Atlantic	-1.81936	-4.466
DDA3937_RS03465	DDA3937_RS03465	Na+/H+ antiporter	setATCH160	Upstate	-1.50166	-9.13083
DDA3937_RS03465	DDA3937_RS03465	Na+/H+ antiporter	setATCH163	Upstate	-1.50751	-8.62398
DDA3937_RS03465	DDA3937_RS03465	Na+/H+ antiporter	setATCH162	Upstate	-1.57706	-7.3762
DDA3937_RS03465	DDA3937_RS03465	Na+/H+ antiporter	setATCH165	Upstate	-1.14374	-6.89407
DDA3937_RS03485	DDA3937_RS03485	hypothetical protein	setATCH160	Upstate	2.93157	4.46955
DDA3937_RS03545	DDA3937_RS03545	helix-turn-helix transcriptional regulator	setATCH156	Norland	1.61528	4.08403
DDA3937_RS03565	DDA3937_RS03565	MarR family transcriptional regulator	setATCH146	PDB	-1.94288	-4.46578
DDA3937_RS03565	DDA3937_RS03565	MarR family transcriptional regulator	setATCH195	PDB	-1.4704	-4.28888
DDA3937_RS03565	DDA3937_RS03565	MarR family transcriptional regulator	setATCH145	PDB	-1.96589	-4.2294
DDA3937_RS03565	DDA3937_RS03565	MarR family transcriptional regulator	setATCH156	Norland	-1.01988	-4.81346
DDA3937_RS03570	DDA3937_RS03570	L,D-transpeptidase family protein	setATCH160	Upstate	-1.51774	-6.18222
DDA3937_RS03665	DDA3937_RS03665	MurR/RpiR family transcriptional regulator	setATCH110	LB	1.07682	8.76255
DDA3937_RS03665	DDA3937_RS03665	MurR/RpiR family transcriptional regulator	setATCH150	Atlantic	1.4129	8.50758
DDA3937_RS03665	DDA3937_RS03665	MurR/RpiR family transcriptional regulator	setATCH111	LB	1.14603	9.17627
DDA3937_RS03665	DDA3937_RS03665	MurR/RpiR family transcriptional regulator	setATCH149	Atlantic	1.12434	7.2458
DDA3937_RS03665	DDA3937_RS03665	MurR/RpiR family transcriptional regulator	setATCH112	LB	1.05549	8.69744
DDA3937_RS03665	DDA3937_RS03665	MurR/RpiR family transcriptional regulator	setATCH154	Norland	1.28445	8.13148
DDA3937_RS03665	DDA3937_RS03665	MurR/RpiR family transcriptional regulator	setATCH156	Norland	1.08022	8.59717
DDA3937_RS04070	DDA3937_RS04070	helix-turn-helix transcriptional regulator	setATCH158	Norland	6.8013	18.6967
DDA3937_RS04070	DDA3937_RS04070	helix-turn-helix transcriptional regulator	setATCH153	Atlantic	4.70034	13.5684
DDA3937_RS04070	DDA3937_RS04070	helix-turn-helix transcriptional regulator	setATCH130	M9	1.83219	4.23541
DDA3937_RS04070	DDA3937_RS04070	helix-turn-helix transcriptional regulator	setATCH148	Atlantic	5.52762	16.5218
DDA3937_RS04125	DDA3937_RS04125	acetyltransferase	setATCH154	Norland	-2.18612	-4.35268
DDA3937_RS04125	DDA3937_RS04125	acetyltransferase	setATCH153	Atlantic	-2.74126	-6.69943
DDA3937_RS04125	DDA3937_RS04125	acetyltransferase	setATCH192	LB	-1.42641	-4.08873
DDA3937_RS04125	DDA3937_RS04125	acetyltransferase	setATCH149	Atlantic	-1.98323	-4.32888
DDA3937_RS04125	DDA3937_RS04125	acetyltransferase	setATCH164	Upstate	-2.05408	-4.68408
DDA3937_RS04125	DDA3937_RS04125	acetyltransferase	setATCH191	LB	-1.27273	-4.87681
DDA3937_RS04125	DDA3937_RS04125	acetyltransferase	setATCH129	M9	-1.33468	-4.75066
DDA3937_RS04125	DDA3937_RS04125	acetyltransferase	setATCH157	Norland	-3.09042	-7.08526
DDA3937_RS04125	DDA3937_RS04125	acetyltransferase	setATCH197	M9	-1.36829	-4.63762
DDA3937_RS04125	DDA3937_RS04125	acetyltransferase	setATCH151	Atlantic	-2.17926	-6.2471
DDA3937_RS04125	DDA3937_RS04125	acetyltransferase	setATCH160	Upstate	-1.86684	-4.61598
DDA3937_RS04125	DDA3937_RS04125	acetyltransferase	setATCH161	Upstate	-2.37021	-6.49038
DDA3937_RS04125	DDA3937_RS04125	acetyltransferase	setATCH163	Upstate	-2.15727	-4.86239
DDA3937_RS04125	DDA3937_RS04125	acetyltransferase	setATCH165	Upstate	-1.80987	-4.29742
DDA3937_RS04125	DDA3937_RS04125	acetyltransferase	setATCH152	Atlantic	-2.31607	-4.92718
DDA3937_RS04125	DDA3937_RS04125	acetyltransferase	setATCH150	Atlantic	-2.17614	-4.95992
DDA3937_RS04195	DDA3937_RS04195	GPO family capsid scaffolding protein	setATCH162	Upstate	-1.1988	-4.17336
DDA3937_RS04215	DDA3937_RS04215	phage tail protein	setATCH145	PDB	3.13979	6.203
DDA3937_RS04220	DDA3937_RS04220	hypothetical protein	setATCH145	PDB	2.10327	4.45648
DDA3937_RS04220	DDA3937_RS04220	hypothetical protein	setATCH195	PDB	2.06957	5.28207
DDA3937_RS04220	DDA3937_RS04220	hypothetical protein	setATCH163	Upstate	1.03338	4.61843
DDA3937_RS04220	DDA3937_RS04220	hypothetical protein	setATCH196	PDB	1.81741	5.27649
DDA3937_RS04220	DDA3937_RS04220	hypothetical protein	setATCH147	PDB	2.55376	5.54739
DDA3937_RS04225	DDA3937_RS04225	DUF2586 domain-containing protein	setATCH147	PDB	1.59238	4.33095
DDA3937_RS04225	DDA3937_RS04225	DUF2586 domain-containing protein	setATCH197	M9	1.2012	4.70893
DDA3937_RS04225	DDA3937_RS04225	DUF2586 domain-containing protein	setATCH159	Norland	1.29235	4.80336
DDA3937_RS04225	DDA3937_RS04225	DUF2586 domain-containing protein	setATCH155	Norland	1.07165	5.00486
DDA3937_RS04225	DDA3937_RS04225	DUF2586 domain-containing protein	setATCH146	PDB	1.57478	5.00014
DDA3937_RS04225	DDA3937_RS04225	DUF2586 domain-containing protein	setATCH154	Norland	1.01175	4.92409
DDA3937_RS04225	DDA3937_RS04225	DUF2586 domain-containing protein	setATCH156	Norland	1.44659	6.19332
DDA3937_RS04225	DDA3937_RS04225	DUF2586 domain-containing protein	setATCH145	PDB	1.73155	5.9787
DDA3937_RS04230	DDA3937_RS04230	DUF2597 family protein	setATCH146	PDB	1.23464	4.00898
DDA3937_RS04235	DDA3937_RS04235	phage holin family protein	setATCH197	M9	1.4625	4.19441
DDA3937_RS04235	DDA3937_RS04235	phage holin family protein	setATCH155	Norland	1.7616	6.30461
DDA3937_RS04235	DDA3937_RS04235	phage holin family protein	setATCH145	PDB	2.36634	5.37681
DDA3937_RS04235	DDA3937_RS04235	phage holin family protein	setATCH154	Norland	1.6109	4.01954
DDA3937_RS04235	DDA3937_RS04235	phage holin family protein	setATCH163	Upstate	1.24888	4.57871
DDA3937_RS04235	DDA3937_RS04235	phage holin family protein	setATCH160	Upstate	1.15638	4.19646
DDA3937_RS04235	DDA3937_RS04235	phage holin family protein	setATCH147	PDB	2.8851	6.10408
DDA3937_RS04235	DDA3937_RS04235	phage holin family protein	setATCH153	Atlantic	1.17823	5.76197
DDA3937_RS04235	DDA3937_RS04235	phage holin family protein	setATCH149	Atlantic	1.60661	4.72119
DDA3937_RS04235	DDA3937_RS04235	phage holin family protein	setATCH151	Atlantic	1.29811	5.03572
DDA3937_RS04235	DDA3937_RS04235	phage holin family protein	setATCH156	Norland	1.72978	5.47756
DDA3937_RS04235	DDA3937_RS04235	phage holin family protein	setATCH164	Upstate	1.17514	4.77136
DDA3937_RS04235	DDA3937_RS04235	phage holin family protein	setATCH146	PDB	2.51244	4.5756
DDA3937_RS04235	DDA3937_RS04235	phage holin family protein	setATCH165	Upstate	1.54262	5.02649
DDA3937_RS04235	DDA3937_RS04235	phage holin family protein	setATCH158	Norland	1.48667	5.01671
DDA3937_RS04315	DDA3937_RS04315	RnfH family protein	setATCH129	M9	-1.52839	-4.02231
DDA3937_RS04320	DDA3937_RS04320	outer membrane protein assembly factor BamE	setATCH146	PDB	-1.36262	-5.44355
DDA3937_RS04340	DDA3937_RS04340	Nramp family divalent metal transporter	setATCH194	PDB	-1.11415	-4.05548
DDA3937_RS04340	DDA3937_RS04340	Nramp family divalent metal transporter	setATCH146	PDB	-3.22903	-10.637
DDA3937_RS04340	DDA3937_RS04340	Nramp family divalent metal transporter	setATCH145	PDB	-2.08359	-5.85491
DDA3937_RS04340	DDA3937_RS04340	Nramp family divalent metal transporter	setATCH195	PDB	-1.42077	-5.33299
DDA3937_RS04340	DDA3937_RS04340	Nramp family divalent metal transporter	setATCH196	PDB	-1.49484	-5.65731
DDA3937_RS04340	DDA3937_RS04340	Nramp family divalent metal transporter	setATCH147	PDB	-3.40883	-11.2293
DDA3937_RS04405	DDA3937_RS04405	GNAT family N-acetyltransferase	setATCH197	M9	1.44763	4.71738
DDA3937_RS04405	DDA3937_RS04405	GNAT family N-acetyltransferase	setATCH130	M9	1.11748	4.11263
DDA3937_RS04405	DDA3937_RS04405	GNAT family N-acetyltransferase	setATCH151	Atlantic	1.37078	4.43597
DDA3937_RS04420	DDA3937_RS04420	Dyp-type peroxidase	setATCH146	PDB	-2.40244	-4.67087
DDA3937_RS04420	DDA3937_RS04420	Dyp-type peroxidase	setATCH145	PDB	-2.17609	-5.3172
DDA3937_RS04420	DDA3937_RS04420	Dyp-type peroxidase	setATCH192	LB	-1.63933	-6.37377
DDA3937_RS04420	DDA3937_RS04420	Dyp-type peroxidase	setATCH191	LB	-2.06173	-6.15323
DDA3937_RS04480	DDA3937_RS04480	phosphoenolpyruvate-protein phosphotransferase PtsI	setATCH130	M9	-1.3763	-5.63926
DDA3937_RS04480	DDA3937_RS04480	phosphoenolpyruvate-protein phosphotransferase PtsI	setATCH148	Atlantic	-1.59807	-6.40171
DDA3937_RS04480	DDA3937_RS04480	phosphoenolpyruvate-protein phosphotransferase PtsI	setATCH195	PDB	1.5889	5.38416
DDA3937_RS04480	DDA3937_RS04480	phosphoenolpyruvate-protein phosphotransferase PtsI	setATCH194	PDB	1.43006	4.96863
DDA3937_RS04480	DDA3937_RS04480	phosphoenolpyruvate-protein phosphotransferase PtsI	setATCH197	M9	-1.25258	-5.58087
DDA3937_RS04480	DDA3937_RS04480	phosphoenolpyruvate-protein phosphotransferase PtsI	setATCH159	Norland	-1.37049	-4.91537
DDA3937_RS04480	DDA3937_RS04480	phosphoenolpyruvate-protein phosphotransferase PtsI	setATCH129	M9	-1.55273	-6.365
DDA3937_RS04480	DDA3937_RS04480	phosphoenolpyruvate-protein phosphotransferase PtsI	setATCH154	Norland	-1.60911	-5.82268
DDA3937_RS04480	DDA3937_RS04480	phosphoenolpyruvate-protein phosphotransferase PtsI	setATCH163	Upstate	-1.54656	-5.4086
DDA3937_RS04480	DDA3937_RS04480	phosphoenolpyruvate-protein phosphotransferase PtsI	setATCH155	Norland	-1.18457	-4.26281
DDA3937_RS04480	DDA3937_RS04480	phosphoenolpyruvate-protein phosphotransferase PtsI	setATCH152	Atlantic	-1.301	-5.62227
DDA3937_RS04480	DDA3937_RS04480	phosphoenolpyruvate-protein phosphotransferase PtsI	setATCH145	PDB	1.12088	4.14032
DDA3937_RS04480	DDA3937_RS04480	phosphoenolpyruvate-protein phosphotransferase PtsI	setATCH165	Upstate	-1.06563	-5.63035
DDA3937_RS04480	DDA3937_RS04480	phosphoenolpyruvate-protein phosphotransferase PtsI	setATCH156	Norland	-1.77	-6.29532
DDA3937_RS04480	DDA3937_RS04480	phosphoenolpyruvate-protein phosphotransferase PtsI	setATCH199	M9	-1.79063	-6.09012
DDA3937_RS04480	DDA3937_RS04480	phosphoenolpyruvate-protein phosphotransferase PtsI	setATCH198	M9	-1.28266	-4.09196
DDA3937_RS04480	DDA3937_RS04480	phosphoenolpyruvate-protein phosphotransferase PtsI	setATCH128	M9	-1.17379	-4.97557
DDA3937_RS04480	DDA3937_RS04480	phosphoenolpyruvate-protein phosphotransferase PtsI	setATCH196	PDB	1.63718	6.19911
DDA3937_RS04480	DDA3937_RS04480	phosphoenolpyruvate-protein phosphotransferase PtsI	setATCH147	PDB	1.61233	6.61435
DDA3937_RS04480	DDA3937_RS04480	phosphoenolpyruvate-protein phosphotransferase PtsI	setATCH160	Upstate	-1.4323	-6.42044
DDA3937_RS04480	DDA3937_RS04480	phosphoenolpyruvate-protein phosphotransferase PtsI	setATCH157	Norland	-1.82696	-7.22074
DDA3937_RS04480	DDA3937_RS04480	phosphoenolpyruvate-protein phosphotransferase PtsI	setATCH162	Upstate	-1.21111	-4.5747
DDA3937_RS04540	DDA3937_RS04540	fumarate hydratase	setATCH194	PDB	1.04933	8.32376
DDA3937_RS04540	DDA3937_RS04540	fumarate hydratase	setATCH195	PDB	1.07711	8.51735
DDA3937_RS04540	DDA3937_RS04540	fumarate hydratase	setATCH145	PDB	1.79584	14.6385
DDA3937_RS04540	DDA3937_RS04540	fumarate hydratase	setATCH147	PDB	1.65811	13.1069
DDA3937_RS04540	DDA3937_RS04540	fumarate hydratase	setATCH196	PDB	1.3196	10.4442
DDA3937_RS04540	DDA3937_RS04540	fumarate hydratase	setATCH146	PDB	1.55946	11.9542
DDA3937_RS04635	DDA3937_RS04635	multidrug efflux MFS transporter	setATCH196	PDB	-1.00758	-4.21293
DDA3937_RS04635	DDA3937_RS04635	multidrug efflux MFS transporter	setATCH195	PDB	-1.20191	-6.07016
DDA3937_RS04635	DDA3937_RS04635	multidrug efflux MFS transporter	setATCH147	PDB	-1.49851	-6.36996
DDA3937_RS04655	DDA3937_RS04655	NADPH-dependent 7-cyano-7-deazaguanine reductase QueF	setATCH146	PDB	-1.8524	-5.66584
DDA3937_RS04665	DDA3937_RS04665	helix-turn-helix transcriptional regulator	setATCH153	Atlantic	1.92584	9.30762
DDA3937_RS04665	DDA3937_RS04665	helix-turn-helix transcriptional regulator	setATCH163	Upstate	1.33866	6.91993
DDA3937_RS04665	DDA3937_RS04665	helix-turn-helix transcriptional regulator	setATCH151	Atlantic	1.99291	7.57056
DDA3937_RS04665	DDA3937_RS04665	helix-turn-helix transcriptional regulator	setATCH154	Norland	1.05304	5.25
DDA3937_RS04665	DDA3937_RS04665	helix-turn-helix transcriptional regulator	setATCH148	Atlantic	1.23122	7.20641
DDA3937_RS04665	DDA3937_RS04665	helix-turn-helix transcriptional regulator	setATCH157	Norland	1.30565	6.91311
DDA3937_RS04665	DDA3937_RS04665	helix-turn-helix transcriptional regulator	setATCH152	Atlantic	1.37416	6.55886
DDA3937_RS04705	DDA3937_RS04705	SDR family oxidoreductase	setATCH145	PDB	-1.22874	-5.30293
DDA3937_RS04845	DDA3937_RS04845	helix-turn-helix transcriptional regulator	setATCH195	PDB	-1.93793	-4.56292
DDA3937_RS04945	DDA3937_RS04945	RNA pyrophosphohydrolase	setATCH129	M9	-1.60848	-6.49673
DDA3937_RS04945	DDA3937_RS04945	RNA pyrophosphohydrolase	setATCH163	Upstate	-1.0735	-4.94103
DDA3937_RS04945	DDA3937_RS04945	RNA pyrophosphohydrolase	setATCH155	Norland	-1.13603	-5.04155
DDA3937_RS04945	DDA3937_RS04945	RNA pyrophosphohydrolase	setATCH153	Atlantic	-1.35507	-5.70565
DDA3937_RS04945	DDA3937_RS04945	RNA pyrophosphohydrolase	setATCH160	Upstate	-1.72403	-7.84849
DDA3937_RS04945	DDA3937_RS04945	RNA pyrophosphohydrolase	setATCH199	M9	-1.32127	-5.79052
DDA3937_RS04945	DDA3937_RS04945	RNA pyrophosphohydrolase	setATCH192	LB	-1.12214	-5.51686
DDA3937_RS04945	DDA3937_RS04945	RNA pyrophosphohydrolase	setATCH162	Upstate	-1.12147	-4.6969
DDA3937_RS04945	DDA3937_RS04945	RNA pyrophosphohydrolase	setATCH145	PDB	1.05448	4.72978
DDA3937_RS04945	DDA3937_RS04945	RNA pyrophosphohydrolase	setATCH130	M9	-1.67217	-7.85234
DDA3937_RS04945	DDA3937_RS04945	RNA pyrophosphohydrolase	setATCH128	M9	-1.57576	-6.04948
DDA3937_RS04945	DDA3937_RS04945	RNA pyrophosphohydrolase	setATCH156	Norland	-1.18191	-5.88978
DDA3937_RS04945	DDA3937_RS04945	RNA pyrophosphohydrolase	setATCH157	Norland	-1.08582	-4.53208
DDA3937_RS04945	DDA3937_RS04945	RNA pyrophosphohydrolase	setATCH164	Upstate	-1.00449	-4.44394
DDA3937_RS04950	DDA3937_RS04950	phosphoenolpyruvate--protein phosphotransferase	setATCH146	PDB	1.39972	4.41354
DDA3937_RS04960	DDA3937_RS04960	thymidylate synthase	setATCH110	LB	-2.51061	-4.27741
DDA3937_RS04990	DDA3937_RS04990	amino-acid N-acetyltransferase	setATCH130	M9	-3.35268	-8.41175
DDA3937_RS04990	DDA3937_RS04990	amino-acid N-acetyltransferase	setATCH197	M9	-3.35563	-9.44716
DDA3937_RS04990	DDA3937_RS04990	amino-acid N-acetyltransferase	setATCH198	M9	-2.86386	-10.2087
DDA3937_RS04990	DDA3937_RS04990	amino-acid N-acetyltransferase	setATCH199	M9	-2.67793	-11.0037
DDA3937_RS04990	DDA3937_RS04990	amino-acid N-acetyltransferase	setATCH128	M9	-4.04312	-8.7106
DDA3937_RS04990	DDA3937_RS04990	amino-acid N-acetyltransferase	setATCH129	M9	-3.30855	-8.05492
DDA3937_RS05050	DDA3937_RS05050	transcriptional regulator GcvA	setATCH147	PDB	-1.5859	-4.31687
DDA3937_RS05105	DDA3937_RS05105	bifunctional uridylyltransferase/uridylyl-removing protein GlnD	setATCH128	M9	-1.46408	-4.18133
DDA3937_RS05105	DDA3937_RS05105	bifunctional uridylyltransferase/uridylyl-removing protein GlnD	setATCH152	Atlantic	-1.82669	-4.36589
DDA3937_RS05150	DDA3937_RS05150	sigma E protease regulator RseP	setATCH163	Upstate	-2.51194	-5.96161
DDA3937_RS05150	DDA3937_RS05150	sigma E protease regulator RseP	setATCH154	Norland	-2.80071	-7.08662
DDA3937_RS05150	DDA3937_RS05150	sigma E protease regulator RseP	setATCH147	PDB	-1.62106	-4.26278
DDA3937_RS05150	DDA3937_RS05150	sigma E protease regulator RseP	setATCH158	Norland	-1.66412	-4.21073
DDA3937_RS05150	DDA3937_RS05150	sigma E protease regulator RseP	setATCH164	Upstate	-3.2898	-6.59681
DDA3937_RS05150	DDA3937_RS05150	sigma E protease regulator RseP	setATCH157	Norland	-3.64553	-5.53557
DDA3937_RS05150	DDA3937_RS05150	sigma E protease regulator RseP	setATCH128	M9	-1.89246	-5.94406
DDA3937_RS05150	DDA3937_RS05150	sigma E protease regulator RseP	setATCH129	M9	-1.39769	-4.64118
DDA3937_RS05150	DDA3937_RS05150	sigma E protease regulator RseP	setATCH194	PDB	-2.39898	-5.4767
DDA3937_RS05150	DDA3937_RS05150	sigma E protease regulator RseP	setATCH130	M9	-1.37871	-4.79921
DDA3937_RS05150	DDA3937_RS05150	sigma E protease regulator RseP	setATCH151	Atlantic	-1.35083	-4.47919
DDA3937_RS05150	DDA3937_RS05150	sigma E protease regulator RseP	setATCH160	Upstate	-2.22455	-6.09833
DDA3937_RS05150	DDA3937_RS05150	sigma E protease regulator RseP	setATCH155	Norland	-2.85023	-6.0012
DDA3937_RS05150	DDA3937_RS05150	sigma E protease regulator RseP	setATCH162	Upstate	-2.20599	-4.5693
DDA3937_RS05150	DDA3937_RS05150	sigma E protease regulator RseP	setATCH161	Upstate	-1.5851	-4.7678
DDA3937_RS05150	DDA3937_RS05150	sigma E protease regulator RseP	setATCH152	Atlantic	-1.93086	-6.5533
DDA3937_RS05150	DDA3937_RS05150	sigma E protease regulator RseP	setATCH156	Norland	-2.05439	-6.01774
DDA3937_RS05150	DDA3937_RS05150	sigma E protease regulator RseP	setATCH153	Atlantic	-1.79336	-4.69342
DDA3937_RS05150	DDA3937_RS05150	sigma E protease regulator RseP	setATCH165	Upstate	-2.11986	-6.20952
DDA3937_RS05210	DDA3937_RS05210	Rho-binding antiterminator	setATCH111	LB	1.35304	7.45369
DDA3937_RS05210	DDA3937_RS05210	Rho-binding antiterminator	setATCH112	LB	1.15708	4.42233
DDA3937_RS05210	DDA3937_RS05210	Rho-binding antiterminator	setATCH110	LB	1.0001	4.5603
DDA3937_RS05215	DDA3937_RS05215	YaeP family protein	setATCH112	LB	1.06952	4.60228
DDA3937_RS05265	DDA3937_RS05265	ornithine cyclodeaminase family protein	setATCH196	PDB	-1.63537	-4.20556
DDA3937_RS05320	DDA3937_RS05320	hypothetical protein	setATCH162	Upstate	1.06672	4.17987
DDA3937_RS05320	DDA3937_RS05320	hypothetical protein	setATCH130	M9	2.39997	5.27544
DDA3937_RS05320	DDA3937_RS05320	hypothetical protein	setATCH148	Atlantic	1.3654	4.05668
DDA3937_RS05320	DDA3937_RS05320	hypothetical protein	setATCH199	M9	2.82054	4.94714
DDA3937_RS05320	DDA3937_RS05320	hypothetical protein	setATCH128	M9	1.93887	4.57523
DDA3937_RS05320	DDA3937_RS05320	hypothetical protein	setATCH198	M9	3.04118	5.476
DDA3937_RS05320	DDA3937_RS05320	hypothetical protein	setATCH161	Upstate	1.34909	4.51345
DDA3937_RS05320	DDA3937_RS05320	hypothetical protein	setATCH129	M9	2.41678	5.3217
DDA3937_RS05415	DDA3937_RS05415	hypothetical protein	setATCH198	M9	2.09063	10.9662
DDA3937_RS05415	DDA3937_RS05415	hypothetical protein	setATCH130	M9	2.29584	13.5122
DDA3937_RS05415	DDA3937_RS05415	hypothetical protein	setATCH199	M9	1.92452	9.52593
DDA3937_RS05415	DDA3937_RS05415	hypothetical protein	setATCH128	M9	1.7802	11.6542
DDA3937_RS05415	DDA3937_RS05415	hypothetical protein	setATCH129	M9	2.09078	14.148
DDA3937_RS05420	DDA3937_RS05420	exonuclease subunit SbcD	setATCH129	M9	2.14719	13.1556
DDA3937_RS05420	DDA3937_RS05420	exonuclease subunit SbcD	setATCH130	M9	2.34967	15.656
DDA3937_RS05420	DDA3937_RS05420	exonuclease subunit SbcD	setATCH198	M9	1.89224	11.1494
DDA3937_RS05420	DDA3937_RS05420	exonuclease subunit SbcD	setATCH128	M9	1.72472	11.4547
DDA3937_RS05420	DDA3937_RS05420	exonuclease subunit SbcD	setATCH199	M9	2.21776	12.032
DDA3937_RS05465	DDA3937_RS05465	tRNA preQ1(34) S-adenosylmethionine ribosyltransferase-isomerase QueA	setATCH196	PDB	-1.79301	-4.40281
DDA3937_RS05500	DDA3937_RS05500	transcriptional regulator NrdR	setATCH197	M9	-1.16936	-5.50114
DDA3937_RS05500	DDA3937_RS05500	transcriptional regulator NrdR	setATCH128	M9	-1.51999	-8.15527
DDA3937_RS05500	DDA3937_RS05500	transcriptional regulator NrdR	setATCH130	M9	-1.48755	-6.84074
DDA3937_RS05500	DDA3937_RS05500	transcriptional regulator NrdR	setATCH154	Norland	-1.54222	-5.77799
DDA3937_RS05500	DDA3937_RS05500	transcriptional regulator NrdR	setATCH129	M9	-1.66891	-7.07312
DDA3937_RS05500	DDA3937_RS05500	transcriptional regulator NrdR	setATCH159	Norland	-1.36621	-4.86411
DDA3937_RS05500	DDA3937_RS05500	transcriptional regulator NrdR	setATCH155	Norland	-1.37805	-5.29681
DDA3937_RS05500	DDA3937_RS05500	transcriptional regulator NrdR	setATCH156	Norland	-1.55251	-4.95804
DDA3937_RS05555	DDA3937_RS05555	2-dehydropantoate 2-reductase	setATCH198	M9	-1.14936	-6.17507
DDA3937_RS05555	DDA3937_RS05555	2-dehydropantoate 2-reductase	setATCH129	M9	-1.124	-6.02643
DDA3937_RS05555	DDA3937_RS05555	2-dehydropantoate 2-reductase	setATCH199	M9	-1.08261	-5.68186
DDA3937_RS05635	DDA3937_RS05635	trigger factor	setATCH160	Upstate	-1.17252	-5.05886
DDA3937_RS05635	DDA3937_RS05635	trigger factor	setATCH162	Upstate	-1.26927	-4.90333
DDA3937_RS05635	DDA3937_RS05635	trigger factor	setATCH164	Upstate	-1.30351	-6.03512
DDA3937_RS05635	DDA3937_RS05635	trigger factor	setATCH155	Norland	-1.40371	-5.0713
DDA3937_RS05635	DDA3937_RS05635	trigger factor	setATCH157	Norland	-1.58528	-6.55718
DDA3937_RS05640	DDA3937_RS05640	ATP-dependent Clp endopeptidase proteolytic subunit ClpP	setATCH154	Norland	-1.30078	-6.07616
DDA3937_RS05640	DDA3937_RS05640	ATP-dependent Clp endopeptidase proteolytic subunit ClpP	setATCH159	Norland	-1.22921	-5.17793
DDA3937_RS05640	DDA3937_RS05640	ATP-dependent Clp endopeptidase proteolytic subunit ClpP	setATCH191	LB	-1.55414	-7.67541
DDA3937_RS05640	DDA3937_RS05640	ATP-dependent Clp endopeptidase proteolytic subunit ClpP	setATCH163	Upstate	-1.59368	-7.20352
DDA3937_RS05640	DDA3937_RS05640	ATP-dependent Clp endopeptidase proteolytic subunit ClpP	setATCH192	LB	-1.36615	-7.07354
DDA3937_RS05640	DDA3937_RS05640	ATP-dependent Clp endopeptidase proteolytic subunit ClpP	setATCH158	Norland	-1.10935	-4.42654
DDA3937_RS05640	DDA3937_RS05640	ATP-dependent Clp endopeptidase proteolytic subunit ClpP	setATCH149	Atlantic	-1.19534	-5.11235
DDA3937_RS05640	DDA3937_RS05640	ATP-dependent Clp endopeptidase proteolytic subunit ClpP	setATCH155	Norland	-1.30084	-5.18944
DDA3937_RS05640	DDA3937_RS05640	ATP-dependent Clp endopeptidase proteolytic subunit ClpP	setATCH147	PDB	1.33229	6.94885
DDA3937_RS05640	DDA3937_RS05640	ATP-dependent Clp endopeptidase proteolytic subunit ClpP	setATCH160	Upstate	-1.96837	-8.31618
DDA3937_RS05640	DDA3937_RS05640	ATP-dependent Clp endopeptidase proteolytic subunit ClpP	setATCH145	PDB	1.6137	8.23048
DDA3937_RS05640	DDA3937_RS05640	ATP-dependent Clp endopeptidase proteolytic subunit ClpP	setATCH165	Upstate	-1.16204	-6.269
DDA3937_RS05640	DDA3937_RS05640	ATP-dependent Clp endopeptidase proteolytic subunit ClpP	setATCH153	Atlantic	-1.29394	-5.68756
DDA3937_RS05640	DDA3937_RS05640	ATP-dependent Clp endopeptidase proteolytic subunit ClpP	setATCH162	Upstate	-1.22484	-5.13447
DDA3937_RS05640	DDA3937_RS05640	ATP-dependent Clp endopeptidase proteolytic subunit ClpP	setATCH150	Atlantic	-1.15002	-5.22719
DDA3937_RS05640	DDA3937_RS05640	ATP-dependent Clp endopeptidase proteolytic subunit ClpP	setATCH164	Upstate	-1.39728	-6.8686
DDA3937_RS05640	DDA3937_RS05640	ATP-dependent Clp endopeptidase proteolytic subunit ClpP	setATCH146	PDB	1.01693	5.02532
DDA3937_RS05640	DDA3937_RS05640	ATP-dependent Clp endopeptidase proteolytic subunit ClpP	setATCH152	Atlantic	-1.38008	-6.26331
DDA3937_RS05640	DDA3937_RS05640	ATP-dependent Clp endopeptidase proteolytic subunit ClpP	setATCH156	Norland	-1.65973	-7.27213
DDA3937_RS05645	DDA3937_RS05645	ATP-dependent protease ATP-binding subunit ClpX	setATCH146	PDB	1.48106	10.055
DDA3937_RS05645	DDA3937_RS05645	ATP-dependent protease ATP-binding subunit ClpX	setATCH163	Upstate	-1.24276	-5.61621
DDA3937_RS05645	DDA3937_RS05645	ATP-dependent protease ATP-binding subunit ClpX	setATCH159	Norland	-1.53629	-9.02378
DDA3937_RS05645	DDA3937_RS05645	ATP-dependent protease ATP-binding subunit ClpX	setATCH191	LB	-1.27188	-9.03599
DDA3937_RS05645	DDA3937_RS05645	ATP-dependent protease ATP-binding subunit ClpX	setATCH192	LB	-1.44202	-9.95858
DDA3937_RS05645	DDA3937_RS05645	ATP-dependent protease ATP-binding subunit ClpX	setATCH145	PDB	1.3155	9.24101
DDA3937_RS05645	DDA3937_RS05645	ATP-dependent protease ATP-binding subunit ClpX	setATCH154	Norland	-1.54466	-8.27323
DDA3937_RS05645	DDA3937_RS05645	ATP-dependent protease ATP-binding subunit ClpX	setATCH128	M9	-1.90482	-12.7638
DDA3937_RS05645	DDA3937_RS05645	ATP-dependent protease ATP-binding subunit ClpX	setATCH148	Atlantic	-1.06252	-6.30646
DDA3937_RS05645	DDA3937_RS05645	ATP-dependent protease ATP-binding subunit ClpX	setATCH156	Norland	-1.6062	-9.16559
DDA3937_RS05645	DDA3937_RS05645	ATP-dependent protease ATP-binding subunit ClpX	setATCH130	M9	-1.335	-9.09646
DDA3937_RS05645	DDA3937_RS05645	ATP-dependent protease ATP-binding subunit ClpX	setATCH147	PDB	1.16516	7.72097
DDA3937_RS05645	DDA3937_RS05645	ATP-dependent protease ATP-binding subunit ClpX	setATCH129	M9	-1.18469	-8.06284
DDA3937_RS05645	DDA3937_RS05645	ATP-dependent protease ATP-binding subunit ClpX	setATCH160	Upstate	-1.99244	-12.1018
DDA3937_RS05645	DDA3937_RS05645	ATP-dependent protease ATP-binding subunit ClpX	setATCH149	Atlantic	-1.36872	-9.06862
DDA3937_RS05645	DDA3937_RS05645	ATP-dependent protease ATP-binding subunit ClpX	setATCH153	Atlantic	-1.35896	-7.93981
DDA3937_RS05645	DDA3937_RS05645	ATP-dependent protease ATP-binding subunit ClpX	setATCH164	Upstate	-1.45291	-9.56736
DDA3937_RS05645	DDA3937_RS05645	ATP-dependent protease ATP-binding subunit ClpX	setATCH157	Norland	-2.01036	-11.1866
DDA3937_RS05645	DDA3937_RS05645	ATP-dependent protease ATP-binding subunit ClpX	setATCH162	Upstate	-1.88296	-10.0836
DDA3937_RS05645	DDA3937_RS05645	ATP-dependent protease ATP-binding subunit ClpX	setATCH155	Norland	-1.37336	-6.52534
DDA3937_RS05645	DDA3937_RS05645	ATP-dependent protease ATP-binding subunit ClpX	setATCH152	Atlantic	-1.3292	-9.23861
DDA3937_RS05645	DDA3937_RS05645	ATP-dependent protease ATP-binding subunit ClpX	setATCH165	Upstate	-1.61305	-10.2604
DDA3937_RS05660	DDA3937_RS05660	peptidylprolyl isomerase	setATCH194	PDB	-1.33303	-6.22722
DDA3937_RS05660	DDA3937_RS05660	peptidylprolyl isomerase	setATCH145	PDB	-1.17546	-5.06533
DDA3937_RS05660	DDA3937_RS05660	peptidylprolyl isomerase	setATCH196	PDB	-1.0343	-5.15729
DDA3937_RS05725	DDA3937_RS05725	Hha toxicity modulator TomB	setATCH112	LB	-1.74599	-5.589
DDA3937_RS05725	DDA3937_RS05725	Hha toxicity modulator TomB	setATCH111	LB	-1.99414	-6.38336
DDA3937_RS05725	DDA3937_RS05725	Hha toxicity modulator TomB	setATCH110	LB	-1.67134	-5.81095
DDA3937_RS05755	DDA3937_RS05755	pleiotropic regulatory protein RsmS	setATCH199	M9	1.7553	4.58477
DDA3937_RS05755	DDA3937_RS05755	pleiotropic regulatory protein RsmS	setATCH197	M9	2.44828	6.46948
DDA3937_RS05755	DDA3937_RS05755	pleiotropic regulatory protein RsmS	setATCH198	M9	1.50926	5.67004
DDA3937_RS05810	DDA3937_RS05810	Kef family K(+) transporter	setATCH152	Atlantic	-1.07516	-5.31627
DDA3937_RS05840	DDA3937_RS05840	TraB/GumN family protein	setATCH199	M9	1.10426	6.25811
DDA3937_RS05895	DDA3937_RS05895	transcriptional regulator RcsB	setATCH153	Atlantic	-1.66062	-4.81301
DDA3937_RS06015	DDA3937_RS06015	HTH-type transcriptional regulator GalS	setATCH154	Norland	1.01028	4.11929
DDA3937_RS06020	DDA3937_RS06020	phosphoribosylglycinamide formyltransferase	setATCH130	M9	-1.10253	-5.4294
DDA3937_RS06025	DDA3937_RS06025	phosphoribosylformylglycinamidine cyclo-ligase	setATCH150	Atlantic	-2.27254	-7.88068
DDA3937_RS06025	DDA3937_RS06025	phosphoribosylformylglycinamidine cyclo-ligase	setATCH159	Norland	-3.36115	-7.76795
DDA3937_RS06025	DDA3937_RS06025	phosphoribosylformylglycinamidine cyclo-ligase	setATCH161	Upstate	-2.03022	-7.46011
DDA3937_RS06025	DDA3937_RS06025	phosphoribosylformylglycinamidine cyclo-ligase	setATCH130	M9	-2.23859	-9.10974
DDA3937_RS06025	DDA3937_RS06025	phosphoribosylformylglycinamidine cyclo-ligase	setATCH129	M9	-2.34019	-8.6641
DDA3937_RS06025	DDA3937_RS06025	phosphoribosylformylglycinamidine cyclo-ligase	setATCH163	Upstate	-2.89426	-8.963
DDA3937_RS06025	DDA3937_RS06025	phosphoribosylformylglycinamidine cyclo-ligase	setATCH147	PDB	-1.45024	-5.954
DDA3937_RS06025	DDA3937_RS06025	phosphoribosylformylglycinamidine cyclo-ligase	setATCH128	M9	-2.07623	-8.26808
DDA3937_RS06025	DDA3937_RS06025	phosphoribosylformylglycinamidine cyclo-ligase	setATCH153	Atlantic	-2.2179	-6.97052
DDA3937_RS06025	DDA3937_RS06025	phosphoribosylformylglycinamidine cyclo-ligase	setATCH196	PDB	-1.76877	-5.56872
DDA3937_RS06025	DDA3937_RS06025	phosphoribosylformylglycinamidine cyclo-ligase	setATCH158	Norland	-2.27496	-6.77088
DDA3937_RS06025	DDA3937_RS06025	phosphoribosylformylglycinamidine cyclo-ligase	setATCH156	Norland	-3.77408	-6.76629
DDA3937_RS06025	DDA3937_RS06025	phosphoribosylformylglycinamidine cyclo-ligase	setATCH198	M9	-1.1571	-5.20012
DDA3937_RS06025	DDA3937_RS06025	phosphoribosylformylglycinamidine cyclo-ligase	setATCH160	Upstate	-2.37004	-8.65448
DDA3937_RS06025	DDA3937_RS06025	phosphoribosylformylglycinamidine cyclo-ligase	setATCH154	Norland	-2.97787	-9.39334
DDA3937_RS06025	DDA3937_RS06025	phosphoribosylformylglycinamidine cyclo-ligase	setATCH162	Upstate	-1.17512	-4.79622
DDA3937_RS06025	DDA3937_RS06025	phosphoribosylformylglycinamidine cyclo-ligase	setATCH194	PDB	-1.18675	-4.29386
DDA3937_RS06025	DDA3937_RS06025	phosphoribosylformylglycinamidine cyclo-ligase	setATCH197	M9	-1.60799	-7.48236
DDA3937_RS06025	DDA3937_RS06025	phosphoribosylformylglycinamidine cyclo-ligase	setATCH164	Upstate	-2.10897	-7.98368
DDA3937_RS06025	DDA3937_RS06025	phosphoribosylformylglycinamidine cyclo-ligase	setATCH149	Atlantic	-3.32282	-10.4814
DDA3937_RS06025	DDA3937_RS06025	phosphoribosylformylglycinamidine cyclo-ligase	setATCH195	PDB	-1.32542	-4.56673
DDA3937_RS06025	DDA3937_RS06025	phosphoribosylformylglycinamidine cyclo-ligase	setATCH152	Atlantic	-2.00028	-7.30288
DDA3937_RS06025	DDA3937_RS06025	phosphoribosylformylglycinamidine cyclo-ligase	setATCH165	Upstate	-1.861	-8.3503
DDA3937_RS06025	DDA3937_RS06025	phosphoribosylformylglycinamidine cyclo-ligase	setATCH199	M9	-1.21538	-5.37348
DDA3937_RS06025	DDA3937_RS06025	phosphoribosylformylglycinamidine cyclo-ligase	setATCH157	Norland	-2.71634	-8.86775
DDA3937_RS06025	DDA3937_RS06025	phosphoribosylformylglycinamidine cyclo-ligase	setATCH145	PDB	-1.29132	-4.31149
DDA3937_RS06050	DDA3937_RS06050	M48 family metallopeptidase	setATCH145	PDB	-1.85422	-5.43531
DDA3937_RS06070	DDA3937_RS06070	outer membrane protein assembly factor BamC	setATCH128	M9	-1.15228	-5.08485
DDA3937_RS06070	DDA3937_RS06070	outer membrane protein assembly factor BamC	setATCH156	Norland	-1.47409	-4.58669
DDA3937_RS06070	DDA3937_RS06070	outer membrane protein assembly factor BamC	setATCH155	Norland	-1.27853	-4.16027
DDA3937_RS06075	DDA3937_RS06075	phosphoribosylaminoimidazolesuccinocarboxamide synthase	setATCH164	Upstate	-2.425	-4.19815
DDA3937_RS06075	DDA3937_RS06075	phosphoribosylaminoimidazolesuccinocarboxamide synthase	setATCH198	M9	-2.86706	-4.23597
DDA3937_RS06075	DDA3937_RS06075	phosphoribosylaminoimidazolesuccinocarboxamide synthase	setATCH153	Atlantic	-3.03891	-4.10752
DDA3937_RS06075	DDA3937_RS06075	phosphoribosylaminoimidazolesuccinocarboxamide synthase	setATCH154	Norland	-3.51517	-4.26
DDA3937_RS06075	DDA3937_RS06075	phosphoribosylaminoimidazolesuccinocarboxamide synthase	setATCH152	Atlantic	-3.62751	-5.97055
DDA3937_RS06075	DDA3937_RS06075	phosphoribosylaminoimidazolesuccinocarboxamide synthase	setATCH197	M9	-3.89988	-4.90258
DDA3937_RS06075	DDA3937_RS06075	phosphoribosylaminoimidazolesuccinocarboxamide synthase	setATCH147	PDB	-3.15558	-4.20706
DDA3937_RS06075	DDA3937_RS06075	phosphoribosylaminoimidazolesuccinocarboxamide synthase	setATCH157	Norland	-2.18965	-4.18531
DDA3937_RS06075	DDA3937_RS06075	phosphoribosylaminoimidazolesuccinocarboxamide synthase	setATCH128	M9	-4.43731	-4.29183
DDA3937_RS06075	DDA3937_RS06075	phosphoribosylaminoimidazolesuccinocarboxamide synthase	setATCH156	Norland	-4.0829	-4.46219
DDA3937_RS06075	DDA3937_RS06075	phosphoribosylaminoimidazolesuccinocarboxamide synthase	setATCH149	Atlantic	-2.48775	-5.3976
DDA3937_RS06075	DDA3937_RS06075	phosphoribosylaminoimidazolesuccinocarboxamide synthase	setATCH130	M9	-3.38754	-5.08081
DDA3937_RS06100	DDA3937_RS06100	M15 family metallopeptidase	setATCH150	Atlantic	3.36587	4.03681
DDA3937_RS06155	DDA3937_RS06155	D-alanyl-D-alanine carboxypeptidase DacA	setATCH157	Norland	-1.07633	-6.15367
DDA3937_RS06155	DDA3937_RS06155	D-alanyl-D-alanine carboxypeptidase DacA	setATCH162	Upstate	-1.01382	-5.58095
DDA3937_RS06235	DDA3937_RS06235	CNNM family magnesium/cobalt transport protein CorC	setATCH196	PDB	2.72334	12.8533
DDA3937_RS06235	DDA3937_RS06235	CNNM family magnesium/cobalt transport protein CorC	setATCH162	Upstate	-1.63529	-5.31457
DDA3937_RS06235	DDA3937_RS06235	CNNM family magnesium/cobalt transport protein CorC	setATCH146	PDB	1.5429	7.44732
DDA3937_RS06235	DDA3937_RS06235	CNNM family magnesium/cobalt transport protein CorC	setATCH198	M9	-1.02398	-4.26791
DDA3937_RS06235	DDA3937_RS06235	CNNM family magnesium/cobalt transport protein CorC	setATCH194	PDB	2.76718	11.7134
DDA3937_RS06235	DDA3937_RS06235	CNNM family magnesium/cobalt transport protein CorC	setATCH145	PDB	1.71987	8.37918
DDA3937_RS06235	DDA3937_RS06235	CNNM family magnesium/cobalt transport protein CorC	setATCH147	PDB	1.75568	8.02395
DDA3937_RS06235	DDA3937_RS06235	CNNM family magnesium/cobalt transport protein CorC	setATCH157	Norland	-1.83729	-6.8984
DDA3937_RS06235	DDA3937_RS06235	CNNM family magnesium/cobalt transport protein CorC	setATCH195	PDB	2.69529	13.9138
DDA3937_RS06235	DDA3937_RS06235	CNNM family magnesium/cobalt transport protein CorC	setATCH130	M9	-1.75962	-7.72314
DDA3937_RS06295	DDA3937_RS06295	asparagine synthase B	setATCH158	Norland	-1.46968	-7.28391
DDA3937_RS06295	DDA3937_RS06295	asparagine synthase B	setATCH153	Atlantic	-2.49528	-11.7143
DDA3937_RS06295	DDA3937_RS06295	asparagine synthase B	setATCH162	Upstate	-2.12029	-8.64112
DDA3937_RS06295	DDA3937_RS06295	asparagine synthase B	setATCH194	PDB	-1.48691	-8.79566
DDA3937_RS06295	DDA3937_RS06295	asparagine synthase B	setATCH129	M9	-2.46506	-11.71
DDA3937_RS06295	DDA3937_RS06295	asparagine synthase B	setATCH196	PDB	-1.29828	-6.54783
DDA3937_RS06295	DDA3937_RS06295	asparagine synthase B	setATCH198	M9	-1.77297	-7.08
DDA3937_RS06295	DDA3937_RS06295	asparagine synthase B	setATCH163	Upstate	-1.77103	-8.13642
DDA3937_RS06295	DDA3937_RS06295	asparagine synthase B	setATCH165	Upstate	-1.77424	-8.24131
DDA3937_RS06295	DDA3937_RS06295	asparagine synthase B	setATCH160	Upstate	-1.72632	-8.06172
DDA3937_RS06295	DDA3937_RS06295	asparagine synthase B	setATCH154	Norland	-2.07773	-10.9076
DDA3937_RS06295	DDA3937_RS06295	asparagine synthase B	setATCH197	M9	-2.41551	-10.8052
DDA3937_RS06295	DDA3937_RS06295	asparagine synthase B	setATCH157	Norland	-2.79953	-11.9193
DDA3937_RS06295	DDA3937_RS06295	asparagine synthase B	setATCH199	M9	-2.22532	-9.38598
DDA3937_RS06295	DDA3937_RS06295	asparagine synthase B	setATCH155	Norland	-1.89955	-8.84439
DDA3937_RS06295	DDA3937_RS06295	asparagine synthase B	setATCH161	Upstate	-1.00528	-5.51906
DDA3937_RS06295	DDA3937_RS06295	asparagine synthase B	setATCH149	Atlantic	-2.08669	-10.4309
DDA3937_RS06295	DDA3937_RS06295	asparagine synthase B	setATCH164	Upstate	-1.78915	-9.06746
DDA3937_RS06295	DDA3937_RS06295	asparagine synthase B	setATCH145	PDB	-1.05866	-5.64663
DDA3937_RS06295	DDA3937_RS06295	asparagine synthase B	setATCH128	M9	-3.03178	-13.2585
DDA3937_RS06295	DDA3937_RS06295	asparagine synthase B	setATCH148	Atlantic	-1.71453	-8.5364
DDA3937_RS06295	DDA3937_RS06295	asparagine synthase B	setATCH150	Atlantic	-1.41545	-5.45223
DDA3937_RS06295	DDA3937_RS06295	asparagine synthase B	setATCH195	PDB	-1.2269	-7.02737
DDA3937_RS06295	DDA3937_RS06295	asparagine synthase B	setATCH156	Norland	-1.27013	-6.59192
DDA3937_RS06295	DDA3937_RS06295	asparagine synthase B	setATCH151	Atlantic	-1.29433	-7.48354
DDA3937_RS06295	DDA3937_RS06295	asparagine synthase B	setATCH130	M9	-2.41907	-11.7779
DDA3937_RS06295	DDA3937_RS06295	asparagine synthase B	setATCH152	Atlantic	-2.23115	-10.4085
DDA3937_RS06300	DDA3937_RS06300	ROK family protein	setATCH147	PDB	1.32129	5.51808
DDA3937_RS06305	DDA3937_RS06305	N-acetylglucosamine-6-phosphate deacetylase	setATCH153	Atlantic	-1.10217	-5.30262
DDA3937_RS06305	DDA3937_RS06305	N-acetylglucosamine-6-phosphate deacetylase	setATCH155	Norland	-1.09388	-5.08577
DDA3937_RS06350	DDA3937_RS06350	replication initiation negative regulator SeqA	setATCH150	Atlantic	-1.8807	-4.6975
DDA3937_RS06350	DDA3937_RS06350	replication initiation negative regulator SeqA	setATCH154	Norland	-2.24227	-5.51912
DDA3937_RS06350	DDA3937_RS06350	replication initiation negative regulator SeqA	setATCH112	LB	-1.14758	-4.75851
DDA3937_RS06350	DDA3937_RS06350	replication initiation negative regulator SeqA	setATCH165	Upstate	-1.93634	-5.05924
DDA3937_RS06350	DDA3937_RS06350	replication initiation negative regulator SeqA	setATCH130	M9	-1.27325	-4.17312
DDA3937_RS06350	DDA3937_RS06350	replication initiation negative regulator SeqA	setATCH195	PDB	-1.4946	-4.02062
DDA3937_RS06350	DDA3937_RS06350	replication initiation negative regulator SeqA	setATCH111	LB	-1.24103	-4.07723
DDA3937_RS06350	DDA3937_RS06350	replication initiation negative regulator SeqA	setATCH157	Norland	-1.87999	-4.03377
DDA3937_RS06350	DDA3937_RS06350	replication initiation negative regulator SeqA	setATCH151	Atlantic	-1.85231	-4.35274
DDA3937_RS06350	DDA3937_RS06350	replication initiation negative regulator SeqA	setATCH161	Upstate	-1.52318	-4.05803
DDA3937_RS06350	DDA3937_RS06350	replication initiation negative regulator SeqA	setATCH146	PDB	-1.90541	-4.68024
DDA3937_RS06350	DDA3937_RS06350	replication initiation negative regulator SeqA	setATCH148	Atlantic	-1.80204	-4.09773
DDA3937_RS06355	DDA3937_RS06355	alpha-D-glucose phosphate-specific phosphoglucomutase	setATCH195	PDB	-1.52202	-6.94684
DDA3937_RS06355	DDA3937_RS06355	alpha-D-glucose phosphate-specific phosphoglucomutase	setATCH145	PDB	-1.73985	-6.81547
DDA3937_RS06355	DDA3937_RS06355	alpha-D-glucose phosphate-specific phosphoglucomutase	setATCH147	PDB	-1.60597	-5.58613
DDA3937_RS06355	DDA3937_RS06355	alpha-D-glucose phosphate-specific phosphoglucomutase	setATCH196	PDB	-1.74651	-7.36755
DDA3937_RS06355	DDA3937_RS06355	alpha-D-glucose phosphate-specific phosphoglucomutase	setATCH146	PDB	-1.66472	-5.96564
DDA3937_RS06445	DDA3937_RS06445	succinate dehydrogenase membrane anchor subunit	setATCH146	PDB	1.0222	6.55975
DDA3937_RS06445	DDA3937_RS06445	succinate dehydrogenase membrane anchor subunit	setATCH147	PDB	1.18482	7.56758
DDA3937_RS06445	DDA3937_RS06445	succinate dehydrogenase membrane anchor subunit	setATCH145	PDB	1.19023	7.51814
DDA3937_RS06450	DDA3937_RS06450	succinate dehydrogenase flavoprotein subunit	setATCH194	PDB	1.01141	8.33411
DDA3937_RS06450	DDA3937_RS06450	succinate dehydrogenase flavoprotein subunit	setATCH147	PDB	1.42926	11.9115
DDA3937_RS06450	DDA3937_RS06450	succinate dehydrogenase flavoprotein subunit	setATCH146	PDB	1.42028	11.3224
DDA3937_RS06450	DDA3937_RS06450	succinate dehydrogenase flavoprotein subunit	setATCH145	PDB	1.61542	13.203
DDA3937_RS06450	DDA3937_RS06450	succinate dehydrogenase flavoprotein subunit	setATCH196	PDB	1.14046	9.23988
DDA3937_RS06450	DDA3937_RS06450	succinate dehydrogenase flavoprotein subunit	setATCH195	PDB	1.12538	9.06363
DDA3937_RS06525	DDA3937_RS06525	cell division protein CpoB	setATCH147	PDB	-1.10393	-4.21591
DDA3937_RS06540	DDA3937_RS06540	DUF554 domain-containing protein	setATCH146	PDB	-1.38968	-4.76529
DDA3937_RS06545	DDA3937_RS06545	quinolinate synthase NadA	setATCH130	M9	-1.02335	-5.18653
DDA3937_RS06545	DDA3937_RS06545	quinolinate synthase NadA	setATCH197	M9	-1.6373	-8.22533
DDA3937_RS06545	DDA3937_RS06545	quinolinate synthase NadA	setATCH129	M9	-1.3031	-5.40391
DDA3937_RS06545	DDA3937_RS06545	quinolinate synthase NadA	setATCH128	M9	-1.08778	-5.20346
DDA3937_RS06605	DDA3937_RS06605	galactokinase	setATCH164	Upstate	-1.74563	-7.27791
DDA3937_RS06605	DDA3937_RS06605	galactokinase	setATCH162	Upstate	-2.20145	-7.20173
DDA3937_RS06605	DDA3937_RS06605	galactokinase	setATCH153	Atlantic	-1.45589	-6.26612
DDA3937_RS06605	DDA3937_RS06605	galactokinase	setATCH152	Atlantic	-1.19956	-6.13508
DDA3937_RS06605	DDA3937_RS06605	galactokinase	setATCH161	Upstate	-1.296	-5.79149
DDA3937_RS06605	DDA3937_RS06605	galactokinase	setATCH160	Upstate	-2.06729	-8.67787
DDA3937_RS06605	DDA3937_RS06605	galactokinase	setATCH165	Upstate	-1.09888	-4.61933
DDA3937_RS06605	DDA3937_RS06605	galactokinase	setATCH148	Atlantic	-1.13948	-4.93681
DDA3937_RS06610	DDA3937_RS06610	galactose-1-phosphate uridylyltransferase	setATCH155	Norland	-1.09868	-4.60458
DDA3937_RS06610	DDA3937_RS06610	galactose-1-phosphate uridylyltransferase	setATCH164	Upstate	-2.08232	-8.39511
DDA3937_RS06610	DDA3937_RS06610	galactose-1-phosphate uridylyltransferase	setATCH158	Norland	-1.45734	-5.3203
DDA3937_RS06610	DDA3937_RS06610	galactose-1-phosphate uridylyltransferase	setATCH162	Upstate	-2.6047	-7.75072
DDA3937_RS06610	DDA3937_RS06610	galactose-1-phosphate uridylyltransferase	setATCH160	Upstate	-2.19465	-8.05883
DDA3937_RS06610	DDA3937_RS06610	galactose-1-phosphate uridylyltransferase	setATCH153	Atlantic	-1.63289	-5.48845
DDA3937_RS06610	DDA3937_RS06610	galactose-1-phosphate uridylyltransferase	setATCH154	Norland	-1.09651	-4.05776
DDA3937_RS06610	DDA3937_RS06610	galactose-1-phosphate uridylyltransferase	setATCH151	Atlantic	-1.10914	-4.79493
DDA3937_RS06610	DDA3937_RS06610	galactose-1-phosphate uridylyltransferase	setATCH163	Upstate	-1.57455	-6.05106
DDA3937_RS06610	DDA3937_RS06610	galactose-1-phosphate uridylyltransferase	setATCH152	Atlantic	-1.71333	-5.94544
DDA3937_RS06610	DDA3937_RS06610	galactose-1-phosphate uridylyltransferase	setATCH157	Norland	-1.33067	-5.47434
DDA3937_RS06610	DDA3937_RS06610	galactose-1-phosphate uridylyltransferase	setATCH165	Upstate	-1.50836	-6.31061
DDA3937_RS06615	DDA3937_RS06615	UDP-glucose 4-epimerase GalE	setATCH155	Norland	-2.13101	-12.9412
DDA3937_RS06615	DDA3937_RS06615	UDP-glucose 4-epimerase GalE	setATCH159	Norland	-1.29935	-9.1415
DDA3937_RS06615	DDA3937_RS06615	UDP-glucose 4-epimerase GalE	setATCH153	Atlantic	-2.44011	-15.5828
DDA3937_RS06615	DDA3937_RS06615	UDP-glucose 4-epimerase GalE	setATCH154	Norland	-2.16667	-10.7506
DDA3937_RS06615	DDA3937_RS06615	UDP-glucose 4-epimerase GalE	setATCH152	Atlantic	-2.27306	-14.1917
DDA3937_RS06615	DDA3937_RS06615	UDP-glucose 4-epimerase GalE	setATCH151	Atlantic	-1.96682	-13.2105
DDA3937_RS06615	DDA3937_RS06615	UDP-glucose 4-epimerase GalE	setATCH162	Upstate	-3.34947	-19.1544
DDA3937_RS06615	DDA3937_RS06615	UDP-glucose 4-epimerase GalE	setATCH157	Norland	-2.4081	-14.9656
DDA3937_RS06615	DDA3937_RS06615	UDP-glucose 4-epimerase GalE	setATCH156	Norland	-1.52768	-9.40019
DDA3937_RS06615	DDA3937_RS06615	UDP-glucose 4-epimerase GalE	setATCH161	Upstate	-2.52124	-15.6483
DDA3937_RS06615	DDA3937_RS06615	UDP-glucose 4-epimerase GalE	setATCH148	Atlantic	-1.90336	-11.685
DDA3937_RS06615	DDA3937_RS06615	UDP-glucose 4-epimerase GalE	setATCH163	Upstate	-2.53347	-14.8694
DDA3937_RS06615	DDA3937_RS06615	UDP-glucose 4-epimerase GalE	setATCH160	Upstate	-3.38927	-18.7003
DDA3937_RS06615	DDA3937_RS06615	UDP-glucose 4-epimerase GalE	setATCH164	Upstate	-2.54651	-15.0595
DDA3937_RS06615	DDA3937_RS06615	UDP-glucose 4-epimerase GalE	setATCH150	Atlantic	-1.69217	-10.7247
DDA3937_RS06615	DDA3937_RS06615	UDP-glucose 4-epimerase GalE	setATCH149	Atlantic	-1.31821	-8.41994
DDA3937_RS06615	DDA3937_RS06615	UDP-glucose 4-epimerase GalE	setATCH158	Norland	-1.74702	-11.207
DDA3937_RS06615	DDA3937_RS06615	UDP-glucose 4-epimerase GalE	setATCH165	Upstate	-2.31499	-13.29
DDA3937_RS06625	DDA3937_RS06625	molybdenum-dependent transcriptional regulator	setATCH195	PDB	1.32837	8.24415
DDA3937_RS06625	DDA3937_RS06625	molybdenum-dependent transcriptional regulator	setATCH196	PDB	1.32563	8.25413
DDA3937_RS06625	DDA3937_RS06625	molybdenum-dependent transcriptional regulator	setATCH145	PDB	1.38141	7.70255
DDA3937_RS06625	DDA3937_RS06625	molybdenum-dependent transcriptional regulator	setATCH147	PDB	1.06003	5.69514
DDA3937_RS06625	DDA3937_RS06625	molybdenum-dependent transcriptional regulator	setATCH194	PDB	1.29334	8.32888
DDA3937_RS06655	DDA3937_RS06655	6-phosphogluconolactonase	setATCH128	M9	-1.03446	-5.15315
DDA3937_RS06655	DDA3937_RS06655	6-phosphogluconolactonase	setATCH147	PDB	-1.22878	-4.34482
DDA3937_RS06655	DDA3937_RS06655	6-phosphogluconolactonase	setATCH146	PDB	-1.30905	-4.53506
DDA3937_RS06655	DDA3937_RS06655	6-phosphogluconolactonase	setATCH129	M9	-1.25575	-5.08931
DDA3937_RS06655	DDA3937_RS06655	6-phosphogluconolactonase	setATCH145	PDB	-1.74873	-5.75523
DDA3937_RS06685	DDA3937_RS06685	iron-sulfur cluster carrier protein ApbC	setATCH130	M9	-1.84561	-4.85456
DDA3937_RS06685	DDA3937_RS06685	iron-sulfur cluster carrier protein ApbC	setATCH195	PDB	1.86623	5.88524
DDA3937_RS06685	DDA3937_RS06685	iron-sulfur cluster carrier protein ApbC	setATCH128	M9	-1.27975	-4.16377
DDA3937_RS06685	DDA3937_RS06685	iron-sulfur cluster carrier protein ApbC	setATCH147	PDB	1.42258	4.7463
DDA3937_RS06690	DDA3937_RS06690	uridine kinase	setATCH147	PDB	1.57266	7.7607
DDA3937_RS06690	DDA3937_RS06690	uridine kinase	setATCH146	PDB	1.2402	6.05172
DDA3937_RS06690	DDA3937_RS06690	uridine kinase	setATCH145	PDB	1.2229	6.25693
DDA3937_RS06695	DDA3937_RS06695	dCTP deaminase	setATCH149	Atlantic	-1.18238	-4.69833
DDA3937_RS06695	DDA3937_RS06695	dCTP deaminase	setATCH162	Upstate	-1.28728	-4.19991
DDA3937_RS06695	DDA3937_RS06695	dCTP deaminase	setATCH161	Upstate	-1.1369	-5.0473
DDA3937_RS06695	DDA3937_RS06695	dCTP deaminase	setATCH165	Upstate	-1.35757	-5.58113
DDA3937_RS06695	DDA3937_RS06695	dCTP deaminase	setATCH160	Upstate	-1.51832	-6.39794
DDA3937_RS06695	DDA3937_RS06695	dCTP deaminase	setATCH150	Atlantic	-1.26281	-4.1531
DDA3937_RS06695	DDA3937_RS06695	dCTP deaminase	setATCH156	Norland	-1.30788	-4.56104
DDA3937_RS06705	DDA3937_RS06705	TerC family protein	setATCH196	PDB	2.72494	17.9556
DDA3937_RS06705	DDA3937_RS06705	TerC family protein	setATCH145	PDB	1.48829	8.60668
DDA3937_RS06705	DDA3937_RS06705	TerC family protein	setATCH195	PDB	2.91607	18.237
DDA3937_RS06705	DDA3937_RS06705	TerC family protein	setATCH146	PDB	1.57555	9.47282
DDA3937_RS06705	DDA3937_RS06705	TerC family protein	setATCH147	PDB	1.65377	9.24373
DDA3937_RS06705	DDA3937_RS06705	TerC family protein	setATCH194	PDB	2.6292	17.7002
DDA3937_RS06735	DDA3937_RS06735	dTDP-glucose 4,6-dehydratase	setATCH130	M9	3.18259	14.717
DDA3937_RS06735	DDA3937_RS06735	dTDP-glucose 4,6-dehydratase	setATCH158	Norland	-1.12976	-5.60578
DDA3937_RS06735	DDA3937_RS06735	dTDP-glucose 4,6-dehydratase	setATCH161	Upstate	1.00491	6.48624
DDA3937_RS06735	DDA3937_RS06735	dTDP-glucose 4,6-dehydratase	setATCH129	M9	3.10325	15.3338
DDA3937_RS06735	DDA3937_RS06735	dTDP-glucose 4,6-dehydratase	setATCH128	M9	2.92847	11.2601
DDA3937_RS06735	DDA3937_RS06735	dTDP-glucose 4,6-dehydratase	setATCH110	LB	-1.13681	-6.7802
DDA3937_RS06735	DDA3937_RS06735	dTDP-glucose 4,6-dehydratase	setATCH197	M9	2.11337	10.6224
DDA3937_RS06735	DDA3937_RS06735	dTDP-glucose 4,6-dehydratase	setATCH198	M9	2.96223	14.0917
DDA3937_RS06735	DDA3937_RS06735	dTDP-glucose 4,6-dehydratase	setATCH112	LB	-1.04968	-5.74709
DDA3937_RS06735	DDA3937_RS06735	dTDP-glucose 4,6-dehydratase	setATCH111	LB	-1.12579	-5.88627
DDA3937_RS06735	DDA3937_RS06735	dTDP-glucose 4,6-dehydratase	setATCH199	M9	3.26642	15.6184
DDA3937_RS06740	DDA3937_RS06740	glucose-1-phosphate thymidylyltransferase RfbA	setATCH197	M9	1.1395	5.87938
DDA3937_RS06740	DDA3937_RS06740	glucose-1-phosphate thymidylyltransferase RfbA	setATCH198	M9	2.1297	8.55154
DDA3937_RS06740	DDA3937_RS06740	glucose-1-phosphate thymidylyltransferase RfbA	setATCH161	Upstate	1.19675	7.82056
DDA3937_RS06740	DDA3937_RS06740	glucose-1-phosphate thymidylyltransferase RfbA	setATCH199	M9	2.45956	12.5954
DDA3937_RS06740	DDA3937_RS06740	glucose-1-phosphate thymidylyltransferase RfbA	setATCH130	M9	2.44064	11.6167
DDA3937_RS06740	DDA3937_RS06740	glucose-1-phosphate thymidylyltransferase RfbA	setATCH128	M9	2.05166	10.2213
DDA3937_RS06740	DDA3937_RS06740	glucose-1-phosphate thymidylyltransferase RfbA	setATCH129	M9	1.9382	10.344
DDA3937_RS06745	DDA3937_RS06745	dTDP-4-dehydrorhamnose 3,5-epimerase	setATCH153	Atlantic	-1.54222	-5.09739
DDA3937_RS06755	DDA3937_RS06755	glycosyltransferase family 2 protein	setATCH152	Atlantic	-3.82043	-8.0702
DDA3937_RS06755	DDA3937_RS06755	glycosyltransferase family 2 protein	setATCH150	Atlantic	-2.53801	-4.6728
DDA3937_RS06755	DDA3937_RS06755	glycosyltransferase family 2 protein	setATCH157	Norland	-1.83231	-4.67859
DDA3937_RS06755	DDA3937_RS06755	glycosyltransferase family 2 protein	setATCH149	Atlantic	-2.69459	-6.27758
DDA3937_RS06760	DDA3937_RS06760	EpsG family protein	setATCH145	PDB	-2.48192	-4.41524
DDA3937_RS06805	DDA3937_RS06805	NADP-dependent phosphogluconate dehydrogenase	setATCH146	PDB	-2.62728	-14.2179
DDA3937_RS06805	DDA3937_RS06805	NADP-dependent phosphogluconate dehydrogenase	setATCH157	Norland	-1.08157	-6.10696
DDA3937_RS06805	DDA3937_RS06805	NADP-dependent phosphogluconate dehydrogenase	setATCH163	Upstate	-1.1481	-5.36138
DDA3937_RS06805	DDA3937_RS06805	NADP-dependent phosphogluconate dehydrogenase	setATCH153	Atlantic	-1.22734	-7.5238
DDA3937_RS06805	DDA3937_RS06805	NADP-dependent phosphogluconate dehydrogenase	setATCH155	Norland	-1.02112	-6.46533
DDA3937_RS06805	DDA3937_RS06805	NADP-dependent phosphogluconate dehydrogenase	setATCH159	Norland	-1.08946	-6.73486
DDA3937_RS06805	DDA3937_RS06805	NADP-dependent phosphogluconate dehydrogenase	setATCH147	PDB	-2.6023	-12.1148
DDA3937_RS06805	DDA3937_RS06805	NADP-dependent phosphogluconate dehydrogenase	setATCH158	Norland	-1.29718	-7.4635
DDA3937_RS06805	DDA3937_RS06805	NADP-dependent phosphogluconate dehydrogenase	setATCH161	Upstate	-1.09285	-7.92529
DDA3937_RS06805	DDA3937_RS06805	NADP-dependent phosphogluconate dehydrogenase	setATCH148	Atlantic	-1.17841	-7.68502
DDA3937_RS06805	DDA3937_RS06805	NADP-dependent phosphogluconate dehydrogenase	setATCH145	PDB	-2.38763	-10.7402
DDA3937_RS06805	DDA3937_RS06805	NADP-dependent phosphogluconate dehydrogenase	setATCH129	M9	-1.39407	-9.20119
DDA3937_RS06805	DDA3937_RS06805	NADP-dependent phosphogluconate dehydrogenase	setATCH128	M9	-1.45047	-9.62269
DDA3937_RS06805	DDA3937_RS06805	NADP-dependent phosphogluconate dehydrogenase	setATCH130	M9	-1.64566	-10.9514
DDA3937_RS06805	DDA3937_RS06805	NADP-dependent phosphogluconate dehydrogenase	setATCH162	Upstate	-1.2325	-7.3114
DDA3937_RS06805	DDA3937_RS06805	NADP-dependent phosphogluconate dehydrogenase	setATCH152	Atlantic	-1.2082	-8.32867
DDA3937_RS06805	DDA3937_RS06805	NADP-dependent phosphogluconate dehydrogenase	setATCH160	Upstate	-1.34758	-8.84163
DDA3937_RS06805	DDA3937_RS06805	NADP-dependent phosphogluconate dehydrogenase	setATCH156	Norland	-1.10782	-7.29742
DDA3937_RS06805	DDA3937_RS06805	NADP-dependent phosphogluconate dehydrogenase	setATCH151	Atlantic	-1.06911	-6.60175
DDA3937_RS06805	DDA3937_RS06805	NADP-dependent phosphogluconate dehydrogenase	setATCH150	Atlantic	-1.07043	-6.322
DDA3937_RS07115	DDA3937_RS07115	GGDEF domain-containing protein	setATCH129	M9	-1.28591	-8.88091
DDA3937_RS07115	DDA3937_RS07115	GGDEF domain-containing protein	setATCH130	M9	-1.44125	-9.68145
DDA3937_RS07305	DDA3937_RS07305	MarR family transcriptional regulator	setATCH146	PDB	-1.66258	-4.32925
DDA3937_RS07310	DDA3937_RS07310	efflux RND transporter periplasmic adaptor subunit	setATCH195	PDB	-1.03767	-5.61347
DDA3937_RS07460	DDA3937_RS07460	hydrogenase 4 subunit D	setATCH158	Norland	1.18704	4.1963
DDA3937_RS07580	DDA3937_RS07580	DUF3916 domain-containing protein	setATCH145	PDB	-1.95351	-6.46732
DDA3937_RS07605	DDA3937_RS07605	phosphonate C-P lyase system protein PhnH	setATCH194	PDB	2.0857	4.31488
DDA3937_RS07710	DDA3937_RS07710	diaminobutyrate--2-oxoglutarate transaminase	setATCH130	M9	1.7949	6.4279
DDA3937_RS07710	DDA3937_RS07710	diaminobutyrate--2-oxoglutarate transaminase	setATCH129	M9	1.31929	5.36284
DDA3937_RS07710	DDA3937_RS07710	diaminobutyrate--2-oxoglutarate transaminase	setATCH128	M9	1.72195	7.26678
DDA3937_RS07715	DDA3937_RS07715	TonB-dependent receptor	setATCH145	PDB	2.66842	15.5411
DDA3937_RS07715	DDA3937_RS07715	TonB-dependent receptor	setATCH196	PDB	2.50993	16.6746
DDA3937_RS07715	DDA3937_RS07715	TonB-dependent receptor	setATCH147	PDB	2.44931	15.3043
DDA3937_RS07715	DDA3937_RS07715	TonB-dependent receptor	setATCH195	PDB	2.49728	16.6516
DDA3937_RS07715	DDA3937_RS07715	TonB-dependent receptor	setATCH199	M9	1.33972	6.87252
DDA3937_RS07715	DDA3937_RS07715	TonB-dependent receptor	setATCH198	M9	1.40371	7.0076
DDA3937_RS07715	DDA3937_RS07715	TonB-dependent receptor	setATCH197	M9	1.22253	8.20356
DDA3937_RS07715	DDA3937_RS07715	TonB-dependent receptor	setATCH129	M9	1.35919	8.60996
DDA3937_RS07715	DDA3937_RS07715	TonB-dependent receptor	setATCH130	M9	1.29229	8.44444
DDA3937_RS07715	DDA3937_RS07715	TonB-dependent receptor	setATCH146	PDB	2.31858	13.8419
DDA3937_RS07715	DDA3937_RS07715	TonB-dependent receptor	setATCH194	PDB	2.4778	15.8402
DDA3937_RS07750	DDA3937_RS07750	iron-siderophore ABC transporter substrate-binding protein	setATCH195	PDB	1.94195	4.76593
DDA3937_RS07750	DDA3937_RS07750	iron-siderophore ABC transporter substrate-binding protein	setATCH194	PDB	2.68015	5.59308
DDA3937_RS07750	DDA3937_RS07750	iron-siderophore ABC transporter substrate-binding protein	setATCH196	PDB	2.28154	4.17086
DDA3937_RS07760	DDA3937_RS07760	iron ABC transporter permease	setATCH196	PDB	2.42002	6.27556
DDA3937_RS07760	DDA3937_RS07760	iron ABC transporter permease	setATCH194	PDB	2.55275	5.52955
DDA3937_RS07760	DDA3937_RS07760	iron ABC transporter permease	setATCH145	PDB	2.25747	6.95804
DDA3937_RS07765	DDA3937_RS07765	ABC transporter ATP-binding protein	setATCH194	PDB	2.51959	6.21344
DDA3937_RS07765	DDA3937_RS07765	ABC transporter ATP-binding protein	setATCH196	PDB	2.16226	4.20054
DDA3937_RS07960	DDA3937_RS07960	DUF2076 domain-containing protein	setATCH195	PDB	-1.6857	-5.39708
DDA3937_RS07960	DDA3937_RS07960	DUF2076 domain-containing protein	setATCH194	PDB	-1.30539	-4.60626
DDA3937_RS08030	DDA3937_RS08030	ABC transporter substrate-binding protein	setATCH194	PDB	1.25242	5.64799
DDA3937_RS08065	DDA3937_RS08065	alpha/beta hydrolase	setATCH196	PDB	-1.61928	-4.08016
DDA3937_RS08155	DDA3937_RS08155	metal ABC transporter substrate-binding protein	setATCH195	PDB	-1.47664	-5.16434
DDA3937_RS08235	DDA3937_RS08235	nitrogen assimilation transcriptional regulator NAC	setATCH159	Norland	1.07902	4.28077
DDA3937_RS08440	DDA3937_RS08440	DUF3168 domain-containing protein	setATCH147	PDB	-2.41301	-4.57394
DDA3937_RS08470	DDA3937_RS08470	molybdopterin-synthase adenylyltransferase MoeB	setATCH164	Upstate	-1.24434	-5.99976
DDA3937_RS08470	DDA3937_RS08470	molybdopterin-synthase adenylyltransferase MoeB	setATCH145	PDB	1.38162	5.54347
DDA3937_RS08470	DDA3937_RS08470	molybdopterin-synthase adenylyltransferase MoeB	setATCH160	Upstate	-1.24412	-4.66025
DDA3937_RS08470	DDA3937_RS08470	molybdopterin-synthase adenylyltransferase MoeB	setATCH147	PDB	1.16256	5.17627
DDA3937_RS08470	DDA3937_RS08470	molybdopterin-synthase adenylyltransferase MoeB	setATCH196	PDB	1.05933	4.88738
DDA3937_RS08475	DDA3937_RS08475	molybdopterin molybdotransferase MoeA	setATCH151	Atlantic	-1.17866	-4.29367
DDA3937_RS08480	DDA3937_RS08480	NAD-dependent malic enzyme	setATCH194	PDB	1.8396	9.78566
DDA3937_RS08480	DDA3937_RS08480	NAD-dependent malic enzyme	setATCH196	PDB	1.63104	7.99782
DDA3937_RS08480	DDA3937_RS08480	NAD-dependent malic enzyme	setATCH195	PDB	1.85714	9.25917
DDA3937_RS08510	DDA3937_RS08510	biotin synthase BioB	setATCH156	Norland	-1.1157	-5.14827
DDA3937_RS08510	DDA3937_RS08510	biotin synthase BioB	setATCH130	M9	-1.05133	-6.2202
DDA3937_RS08510	DDA3937_RS08510	biotin synthase BioB	setATCH129	M9	-1.08811	-6.31185
DDA3937_RS08510	DDA3937_RS08510	biotin synthase BioB	setATCH158	Norland	-1.11598	-5.45001
DDA3937_RS08575	DDA3937_RS08575	cyclic pyranopterin monophosphate synthase MoaC	setATCH160	Upstate	-1.05309	-5.02115
DDA3937_RS08585	DDA3937_RS08585	molybdopterin synthase catalytic subunit MoaE	setATCH160	Upstate	-2.01088	-4.42764
DDA3937_RS08590	DDA3937_RS08590	iron ABC transporter substrate-binding protein	setATCH198	M9	-1.30801	-7.04221
DDA3937_RS08590	DDA3937_RS08590	iron ABC transporter substrate-binding protein	setATCH199	M9	-1.32611	-6.00852
DDA3937_RS08590	DDA3937_RS08590	iron ABC transporter substrate-binding protein	setATCH129	M9	-1.01059	-6.05045
DDA3937_RS08595	DDA3937_RS08595	iron ABC transporter permease	setATCH199	M9	-1.15803	-5.94292
DDA3937_RS08595	DDA3937_RS08595	iron ABC transporter permease	setATCH129	M9	-1.07322	-6.72689
DDA3937_RS08595	DDA3937_RS08595	iron ABC transporter permease	setATCH130	M9	-1.19211	-7.60334
DDA3937_RS08600	DDA3937_RS08600	ABC transporter ATP-binding protein	setATCH197	M9	-1.0347	-5.03609
DDA3937_RS08600	DDA3937_RS08600	ABC transporter ATP-binding protein	setATCH198	M9	-1.40293	-5.42658
DDA3937_RS08600	DDA3937_RS08600	ABC transporter ATP-binding protein	setATCH130	M9	-1.12828	-5.08875
DDA3937_RS08600	DDA3937_RS08600	ABC transporter ATP-binding protein	setATCH129	M9	-1.31611	-6.10304
DDA3937_RS08645	DDA3937_RS08645	ATP-dependent RNA helicase RhlE	setATCH128	M9	1.0625	4.81047
DDA3937_RS08645	DDA3937_RS08645	ATP-dependent RNA helicase RhlE	setATCH130	M9	1.20953	6.10398
DDA3937_RS08725	DDA3937_RS08725	class IV adenylate cyclase	setATCH130	M9	-1.11914	-4.63379
DDA3937_RS08735	DDA3937_RS08735	D-alanyl-D-alanine endopeptidase	setATCH153	Atlantic	-1.10582	-4.626
DDA3937_RS08775	DDA3937_RS08775	DNA-binding protein YbiB	setATCH195	PDB	1.59706	6.06788
DDA3937_RS08895	DDA3937_RS08895	ABC transporter ATP-binding protein	setATCH194	PDB	-1.27019	-5.13942
DDA3937_RS09030	DDA3937_RS09030	hypothetical protein	setATCH146	PDB	-1.03662	-4.80053
DDA3937_RS09115	DDA3937_RS09115	DUF3413 domain-containing protein	setATCH192	LB	-1.05254	-4.28557
DDA3937_RS09115	DDA3937_RS09115	DUF3413 domain-containing protein	setATCH154	Norland	-1.06788	-4.51612
DDA3937_RS09115	DDA3937_RS09115	DUF3413 domain-containing protein	setATCH191	LB	-1.32107	-4.90345
DDA3937_RS09115	DDA3937_RS09115	DUF3413 domain-containing protein	setATCH163	Upstate	-1.08435	-4.19835
DDA3937_RS09235	DDA3937_RS09235	1-phosphofructokinase	setATCH160	Upstate	-2.0579	-5.16776
DDA3937_RS09380	DDA3937_RS09380	outer membrane permeability protein SanA	setATCH145	PDB	1.04103	4.33806
DDA3937_RS09380	DDA3937_RS09380	outer membrane permeability protein SanA	setATCH195	PDB	1.1424	5.78003
DDA3937_RS09380	DDA3937_RS09380	outer membrane permeability protein SanA	setATCH147	PDB	1.18763	5.43877
DDA3937_RS09380	DDA3937_RS09380	outer membrane permeability protein SanA	setATCH146	PDB	1.11706	4.95863
DDA3937_RS09380	DDA3937_RS09380	outer membrane permeability protein SanA	setATCH196	PDB	1.17076	5.79844
DDA3937_RS09460	DDA3937_RS09460	spermidine/putrescine ABC transporter substrate-binding protein PotF	setATCH195	PDB	-1.03218	-5.14899
DDA3937_RS09465	DDA3937_RS09465	putrescine ABC transporter ATP-binding subunit PotG	setATCH146	PDB	-1.30262	-6.31939
DDA3937_RS09500	DDA3937_RS09500	arginine ABC transporter permease ArtM	setATCH145	PDB	1.01869	5.20516
DDA3937_RS09505	DDA3937_RS09505	arginine ABC transporter permease ArtQ	setATCH145	PDB	1.22296	5.00109
DDA3937_RS09505	DDA3937_RS09505	arginine ABC transporter permease ArtQ	setATCH195	PDB	1.1559	4.76137
DDA3937_RS09505	DDA3937_RS09505	arginine ABC transporter permease ArtQ	setATCH196	PDB	1.04313	4.19142
DDA3937_RS09505	DDA3937_RS09505	arginine ABC transporter permease ArtQ	setATCH146	PDB	1.14566	5.09196
DDA3937_RS09505	DDA3937_RS09505	arginine ABC transporter permease ArtQ	setATCH147	PDB	1.28216	6.12604
DDA3937_RS09515	DDA3937_RS09515	arginine ABC transporter ATP-binding protein ArtP	setATCH147	PDB	1.54617	5.08071
DDA3937_RS09515	DDA3937_RS09515	arginine ABC transporter ATP-binding protein ArtP	setATCH145	PDB	1.78654	5.02743
DDA3937_RS09515	DDA3937_RS09515	arginine ABC transporter ATP-binding protein ArtP	setATCH196	PDB	1.66894	4.42857
DDA3937_RS09550	DDA3937_RS09550	cold shock-like protein CspD	setATCH197	M9	-1.36906	-4.53332
DDA3937_RS09585	DDA3937_RS09585	thioredoxin-disulfide reductase	setATCH145	PDB	2.3961	4.04568
DDA3937_RS09585	DDA3937_RS09585	thioredoxin-disulfide reductase	setATCH194	PDB	2.38208	4.49195
DDA3937_RS09590	DDA3937_RS09590	leucine-responsive transcriptional regulator Lrp	setATCH128	M9	-2.16676	-4.36433
DDA3937_RS09590	DDA3937_RS09590	leucine-responsive transcriptional regulator Lrp	setATCH197	M9	-1.96317	-4.32444
DDA3937_RS09590	DDA3937_RS09590	leucine-responsive transcriptional regulator Lrp	setATCH164	Upstate	-1.58399	-4.03491
DDA3937_RS09590	DDA3937_RS09590	leucine-responsive transcriptional regulator Lrp	setATCH165	Upstate	-1.55818	-4.42355
DDA3937_RS09590	DDA3937_RS09590	leucine-responsive transcriptional regulator Lrp	setATCH160	Upstate	-1.51751	-4.23413
DDA3937_RS09590	DDA3937_RS09590	leucine-responsive transcriptional regulator Lrp	setATCH130	M9	-2.28333	-4.30227
DDA3937_RS09590	DDA3937_RS09590	leucine-responsive transcriptional regulator Lrp	setATCH199	M9	-2.17309	-4.10784
DDA3937_RS09590	DDA3937_RS09590	leucine-responsive transcriptional regulator Lrp	setATCH129	M9	-2.98763	-4.05874
DDA3937_RS09590	DDA3937_RS09590	leucine-responsive transcriptional regulator Lrp	setATCH198	M9	-2.55248	-5.34771
DDA3937_RS09650	DDA3937_RS09650	pyruvate formate lyase 1-activating protein	setATCH162	Upstate	-2.04762	-8.4488
DDA3937_RS09650	DDA3937_RS09650	pyruvate formate lyase 1-activating protein	setATCH164	Upstate	-1.86759	-8.46307
DDA3937_RS09650	DDA3937_RS09650	pyruvate formate lyase 1-activating protein	setATCH153	Atlantic	-1.0041	-4.53711
DDA3937_RS09650	DDA3937_RS09650	pyruvate formate lyase 1-activating protein	setATCH165	Upstate	-2.43543	-11.6079
DDA3937_RS09650	DDA3937_RS09650	pyruvate formate lyase 1-activating protein	setATCH155	Norland	-1.00884	-5.43789
DDA3937_RS09650	DDA3937_RS09650	pyruvate formate lyase 1-activating protein	setATCH163	Upstate	-1.18813	-6.3115
DDA3937_RS09650	DDA3937_RS09650	pyruvate formate lyase 1-activating protein	setATCH148	Atlantic	-1.16978	-6.27986
DDA3937_RS09650	DDA3937_RS09650	pyruvate formate lyase 1-activating protein	setATCH157	Norland	-1.34693	-6.99298
DDA3937_RS09650	DDA3937_RS09650	pyruvate formate lyase 1-activating protein	setATCH161	Upstate	-2.06055	-11.148
DDA3937_RS09650	DDA3937_RS09650	pyruvate formate lyase 1-activating protein	setATCH160	Upstate	-2.27419	-10.9428
DDA3937_RS09650	DDA3937_RS09650	pyruvate formate lyase 1-activating protein	setATCH152	Atlantic	-1.60855	-9.08041
DDA3937_RS09655	DDA3937_RS09655	formate C-acetyltransferase	setATCH160	Upstate	-2.24125	-12.5227
DDA3937_RS09655	DDA3937_RS09655	formate C-acetyltransferase	setATCH162	Upstate	-2.00548	-11.8122
DDA3937_RS09655	DDA3937_RS09655	formate C-acetyltransferase	setATCH163	Upstate	-1.58466	-11.7757
DDA3937_RS09655	DDA3937_RS09655	formate C-acetyltransferase	setATCH165	Upstate	-1.8771	-12.1339
DDA3937_RS09655	DDA3937_RS09655	formate C-acetyltransferase	setATCH152	Atlantic	-1.40016	-9.99852
DDA3937_RS09655	DDA3937_RS09655	formate C-acetyltransferase	setATCH161	Upstate	-1.64178	-11.1265
DDA3937_RS09655	DDA3937_RS09655	formate C-acetyltransferase	setATCH157	Norland	-1.33383	-8.82869
DDA3937_RS09655	DDA3937_RS09655	formate C-acetyltransferase	setATCH164	Upstate	-2.28314	-15.234
DDA3937_RS09655	DDA3937_RS09655	formate C-acetyltransferase	setATCH153	Atlantic	-1.23145	-8.2908
DDA3937_RS09655	DDA3937_RS09655	formate C-acetyltransferase	setATCH158	Norland	-1.02307	-6.40247
DDA3937_RS09670	DDA3937_RS09670	3-phosphoserine/phosphohydroxythreonine transaminase	setATCH162	Upstate	-2.66806	-7.22262
DDA3937_RS09670	DDA3937_RS09670	3-phosphoserine/phosphohydroxythreonine transaminase	setATCH197	M9	-2.13323	-4.71067
DDA3937_RS09670	DDA3937_RS09670	3-phosphoserine/phosphohydroxythreonine transaminase	setATCH111	LB	-1.79479	-6.43697
DDA3937_RS09670	DDA3937_RS09670	3-phosphoserine/phosphohydroxythreonine transaminase	setATCH154	Norland	-1.7753	-7.89782
DDA3937_RS09670	DDA3937_RS09670	3-phosphoserine/phosphohydroxythreonine transaminase	setATCH152	Atlantic	-1.26503	-5.87002
DDA3937_RS09670	DDA3937_RS09670	3-phosphoserine/phosphohydroxythreonine transaminase	setATCH156	Norland	-1.38997	-5.77605
DDA3937_RS09670	DDA3937_RS09670	3-phosphoserine/phosphohydroxythreonine transaminase	setATCH110	LB	-1.94318	-7.1332
DDA3937_RS09670	DDA3937_RS09670	3-phosphoserine/phosphohydroxythreonine transaminase	setATCH161	Upstate	-1.42191	-7.12135
DDA3937_RS09670	DDA3937_RS09670	3-phosphoserine/phosphohydroxythreonine transaminase	setATCH112	LB	-2.34061	-7.13667
DDA3937_RS09670	DDA3937_RS09670	3-phosphoserine/phosphohydroxythreonine transaminase	setATCH198	M9	-1.7224	-5.77315
DDA3937_RS09670	DDA3937_RS09670	3-phosphoserine/phosphohydroxythreonine transaminase	setATCH163	Upstate	-1.7084	-6.02214
DDA3937_RS09670	DDA3937_RS09670	3-phosphoserine/phosphohydroxythreonine transaminase	setATCH157	Norland	-2.08867	-7.47343
DDA3937_RS09670	DDA3937_RS09670	3-phosphoserine/phosphohydroxythreonine transaminase	setATCH153	Atlantic	-2.05053	-7.79256
DDA3937_RS09670	DDA3937_RS09670	3-phosphoserine/phosphohydroxythreonine transaminase	setATCH148	Atlantic	-1.24377	-5.24259
DDA3937_RS09670	DDA3937_RS09670	3-phosphoserine/phosphohydroxythreonine transaminase	setATCH147	PDB	1.21918	4.75024
DDA3937_RS09670	DDA3937_RS09670	3-phosphoserine/phosphohydroxythreonine transaminase	setATCH155	Norland	-1.01132	-4.28306
DDA3937_RS09670	DDA3937_RS09670	3-phosphoserine/phosphohydroxythreonine transaminase	setATCH164	Upstate	-1.43181	-5.98919
DDA3937_RS09670	DDA3937_RS09670	3-phosphoserine/phosphohydroxythreonine transaminase	setATCH146	PDB	1.2771	5.32938
DDA3937_RS09670	DDA3937_RS09670	3-phosphoserine/phosphohydroxythreonine transaminase	setATCH159	Norland	-1.02983	-4.17789
DDA3937_RS09670	DDA3937_RS09670	3-phosphoserine/phosphohydroxythreonine transaminase	setATCH165	Upstate	-1.47968	-4.81615
DDA3937_RS09705	DDA3937_RS09705	bifunctional phosphoribosyl-AMP cyclohydrolase/phosphoribosyl-ATP diphosphatase HisIE	setATCH128	M9	-2.84949	-8.88312
DDA3937_RS09705	DDA3937_RS09705	bifunctional phosphoribosyl-AMP cyclohydrolase/phosphoribosyl-ATP diphosphatase HisIE	setATCH130	M9	-2.29969	-8.40643
DDA3937_RS09705	DDA3937_RS09705	bifunctional phosphoribosyl-AMP cyclohydrolase/phosphoribosyl-ATP diphosphatase HisIE	setATCH197	M9	-2.83989	-6.57063
DDA3937_RS09705	DDA3937_RS09705	bifunctional phosphoribosyl-AMP cyclohydrolase/phosphoribosyl-ATP diphosphatase HisIE	setATCH198	M9	-2.67915	-6.09943
DDA3937_RS09705	DDA3937_RS09705	bifunctional phosphoribosyl-AMP cyclohydrolase/phosphoribosyl-ATP diphosphatase HisIE	setATCH199	M9	-2.46035	-7.8648
DDA3937_RS09705	DDA3937_RS09705	bifunctional phosphoribosyl-AMP cyclohydrolase/phosphoribosyl-ATP diphosphatase HisIE	setATCH129	M9	-2.01358	-5.97416
DDA3937_RS09710	DDA3937_RS09710	imidazole glycerol phosphate synthase subunit HisF	setATCH197	M9	-3.04326	-9.35918
DDA3937_RS09710	DDA3937_RS09710	imidazole glycerol phosphate synthase subunit HisF	setATCH128	M9	-3.25456	-9.53968
DDA3937_RS09710	DDA3937_RS09710	imidazole glycerol phosphate synthase subunit HisF	setATCH152	Atlantic	-1.08239	-4.07175
DDA3937_RS09710	DDA3937_RS09710	imidazole glycerol phosphate synthase subunit HisF	setATCH130	M9	-2.99228	-9.11484
DDA3937_RS09710	DDA3937_RS09710	imidazole glycerol phosphate synthase subunit HisF	setATCH129	M9	-2.47565	-6.88252
DDA3937_RS09710	DDA3937_RS09710	imidazole glycerol phosphate synthase subunit HisF	setATCH198	M9	-2.16625	-6.97134
DDA3937_RS09710	DDA3937_RS09710	imidazole glycerol phosphate synthase subunit HisF	setATCH199	M9	-1.90894	-5.73155
DDA3937_RS09715	DDA3937_RS09715	1-(5-phosphoribosyl)-5-[(5- phosphoribosylamino)methylideneamino]imidazole-4- carboxamide isomerase	setATCH129	M9	-2.34649	-4.23257
DDA3937_RS09720	DDA3937_RS09720	imidazole glycerol phosphate synthase subunit HisH	setATCH197	M9	-3.20956	-9.19765
DDA3937_RS09720	DDA3937_RS09720	imidazole glycerol phosphate synthase subunit HisH	setATCH199	M9	-1.62066	-4.66695
DDA3937_RS09720	DDA3937_RS09720	imidazole glycerol phosphate synthase subunit HisH	setATCH128	M9	-2.77116	-8.28433
DDA3937_RS09720	DDA3937_RS09720	imidazole glycerol phosphate synthase subunit HisH	setATCH129	M9	-2.94597	-6.59086
DDA3937_RS09720	DDA3937_RS09720	imidazole glycerol phosphate synthase subunit HisH	setATCH130	M9	-3.44702	-8.16335
DDA3937_RS09720	DDA3937_RS09720	imidazole glycerol phosphate synthase subunit HisH	setATCH198	M9	-2.46285	-7.67137
DDA3937_RS09725	DDA3937_RS09725	bifunctional histidinol-phosphatase/imidazoleglycerol-phosphate dehydratase HisB	setATCH197	M9	-3.45876	-7.9302
DDA3937_RS09725	DDA3937_RS09725	bifunctional histidinol-phosphatase/imidazoleglycerol-phosphate dehydratase HisB	setATCH129	M9	-3.24132	-6.46562
DDA3937_RS09725	DDA3937_RS09725	bifunctional histidinol-phosphatase/imidazoleglycerol-phosphate dehydratase HisB	setATCH130	M9	-2.62673	-7.29644
DDA3937_RS09725	DDA3937_RS09725	bifunctional histidinol-phosphatase/imidazoleglycerol-phosphate dehydratase HisB	setATCH199	M9	-2.29507	-6.15114
DDA3937_RS09725	DDA3937_RS09725	bifunctional histidinol-phosphatase/imidazoleglycerol-phosphate dehydratase HisB	setATCH198	M9	-2.52697	-7.42288
DDA3937_RS09725	DDA3937_RS09725	bifunctional histidinol-phosphatase/imidazoleglycerol-phosphate dehydratase HisB	setATCH128	M9	-2.68481	-8.2162
DDA3937_RS09730	DDA3937_RS09730	histidinol-phosphate transaminase	setATCH129	M9	-2.83864	-11.8078
DDA3937_RS09730	DDA3937_RS09730	histidinol-phosphate transaminase	setATCH197	M9	-3.09594	-12.0755
DDA3937_RS09730	DDA3937_RS09730	histidinol-phosphate transaminase	setATCH199	M9	-1.68636	-5.4236
DDA3937_RS09730	DDA3937_RS09730	histidinol-phosphate transaminase	setATCH198	M9	-2.27059	-9.39219
DDA3937_RS09730	DDA3937_RS09730	histidinol-phosphate transaminase	setATCH128	M9	-2.76308	-10.1436
DDA3937_RS09730	DDA3937_RS09730	histidinol-phosphate transaminase	setATCH130	M9	-2.53012	-10.9942
DDA3937_RS09735	DDA3937_RS09735	histidinol dehydrogenase	setATCH128	M9	-3.18949	-14.5883
DDA3937_RS09735	DDA3937_RS09735	histidinol dehydrogenase	setATCH198	M9	-2.22979	-10.9107
DDA3937_RS09735	DDA3937_RS09735	histidinol dehydrogenase	setATCH130	M9	-2.38182	-10.9725
DDA3937_RS09735	DDA3937_RS09735	histidinol dehydrogenase	setATCH199	M9	-1.96367	-11.0219
DDA3937_RS09735	DDA3937_RS09735	histidinol dehydrogenase	setATCH129	M9	-2.44745	-11.3508
DDA3937_RS09735	DDA3937_RS09735	histidinol dehydrogenase	setATCH197	M9	-3.1958	-11.6399
DDA3937_RS09745	DDA3937_RS09745	SDR family oxidoreductase	setATCH196	PDB	-1.71081	-4.2025
DDA3937_RS09815	DDA3937_RS09815	APC family permease	setATCH194	PDB	-1.04637	-5.25584
DDA3937_RS09825	DDA3937_RS09825	DUF496 family protein	setATCH196	PDB	-1.48913	-4.07077
DDA3937_RS09825	DDA3937_RS09825	DUF496 family protein	setATCH145	PDB	-2.34251	-5.15105
DDA3937_RS09995	DDA3937_RS09995	ribosomal protein S5-alanine N-acetyltransferase	setATCH195	PDB	1.10905	7.70961
DDA3937_RS09995	DDA3937_RS09995	ribosomal protein S5-alanine N-acetyltransferase	setATCH196	PDB	1.32601	9.1678
DDA3937_RS09995	DDA3937_RS09995	ribosomal protein S5-alanine N-acetyltransferase	setATCH146	PDB	1.08846	7.16829
DDA3937_RS09995	DDA3937_RS09995	ribosomal protein S5-alanine N-acetyltransferase	setATCH145	PDB	1.1264	7.51861
DDA3937_RS10045	DDA3937_RS10045	MAPEG family protein	setATCH162	Upstate	1.10743	4.75117
DDA3937_RS10045	DDA3937_RS10045	MAPEG family protein	setATCH145	PDB	-3.11542	-9.32441
DDA3937_RS10045	DDA3937_RS10045	MAPEG family protein	setATCH160	Upstate	1.27539	6.90332
DDA3937_RS10045	DDA3937_RS10045	MAPEG family protein	setATCH147	PDB	-2.22504	-5.97251
DDA3937_RS10045	DDA3937_RS10045	MAPEG family protein	setATCH150	Atlantic	1.48099	7.24057
DDA3937_RS10045	DDA3937_RS10045	MAPEG family protein	setATCH146	PDB	-2.08981	-7.82414
DDA3937_RS10060	DDA3937_RS10060	dihydroneopterin triphosphate diphosphatase	setATCH130	M9	1.43273	4.32378
DDA3937_RS10090	DDA3937_RS10090	zinc ABC transporter permease subunit ZnuB	setATCH128	M9	1.08176	5.78323
DDA3937_RS10090	DDA3937_RS10090	zinc ABC transporter permease subunit ZnuB	setATCH197	M9	1.12419	8.38164
DDA3937_RS10095	DDA3937_RS10095	zinc ABC transporter ATP-binding protein ZnuC	setATCH129	M9	1.05477	5.32258
DDA3937_RS10095	DDA3937_RS10095	zinc ABC transporter ATP-binding protein ZnuC	setATCH197	M9	1.02106	5.9858
DDA3937_RS10100	DDA3937_RS10100	zinc ABC transporter substrate-binding protein ZnuA	setATCH195	PDB	-1.29111	-4.63841
DDA3937_RS10130	DDA3937_RS10130	MurR/RpiR family transcriptional regulator	setATCH195	PDB	1.41562	5.05427
DDA3937_RS10130	DDA3937_RS10130	MurR/RpiR family transcriptional regulator	setATCH194	PDB	1.52768	6.34125
DDA3937_RS10130	DDA3937_RS10130	MurR/RpiR family transcriptional regulator	setATCH196	PDB	1.13547	4.37085
DDA3937_RS10135	DDA3937_RS10135	glucose-6-phosphate dehydrogenase	setATCH147	PDB	-1.94142	-5.81498
DDA3937_RS10135	DDA3937_RS10135	glucose-6-phosphate dehydrogenase	setATCH145	PDB	-2.42554	-6.86344
DDA3937_RS10140	DDA3937_RS10140	bifunctional 4-hydroxy-2-oxoglutarate aldolase/2-dehydro-3-deoxy-phosphogluconate aldolase	setATCH159	Norland	-3.80227	-6.29442
DDA3937_RS10140	DDA3937_RS10140	bifunctional 4-hydroxy-2-oxoglutarate aldolase/2-dehydro-3-deoxy-phosphogluconate aldolase	setATCH150	Atlantic	-3.76019	-5.70591
DDA3937_RS10140	DDA3937_RS10140	bifunctional 4-hydroxy-2-oxoglutarate aldolase/2-dehydro-3-deoxy-phosphogluconate aldolase	setATCH152	Atlantic	-4.40893	-6.00899
DDA3937_RS10140	DDA3937_RS10140	bifunctional 4-hydroxy-2-oxoglutarate aldolase/2-dehydro-3-deoxy-phosphogluconate aldolase	setATCH155	Norland	-2.85564	-6.75935
DDA3937_RS10140	DDA3937_RS10140	bifunctional 4-hydroxy-2-oxoglutarate aldolase/2-dehydro-3-deoxy-phosphogluconate aldolase	setATCH148	Atlantic	-3.00225	-5.69229
DDA3937_RS10140	DDA3937_RS10140	bifunctional 4-hydroxy-2-oxoglutarate aldolase/2-dehydro-3-deoxy-phosphogluconate aldolase	setATCH154	Norland	-3.31609	-7.85744
DDA3937_RS10140	DDA3937_RS10140	bifunctional 4-hydroxy-2-oxoglutarate aldolase/2-dehydro-3-deoxy-phosphogluconate aldolase	setATCH163	Upstate	-3.01311	-6.41788
DDA3937_RS10140	DDA3937_RS10140	bifunctional 4-hydroxy-2-oxoglutarate aldolase/2-dehydro-3-deoxy-phosphogluconate aldolase	setATCH165	Upstate	-4.60767	-5.4614
DDA3937_RS10140	DDA3937_RS10140	bifunctional 4-hydroxy-2-oxoglutarate aldolase/2-dehydro-3-deoxy-phosphogluconate aldolase	setATCH156	Norland	-2.36895	-6.9175
DDA3937_RS10140	DDA3937_RS10140	bifunctional 4-hydroxy-2-oxoglutarate aldolase/2-dehydro-3-deoxy-phosphogluconate aldolase	setATCH157	Norland	-3.69075	-6.57238
DDA3937_RS10140	DDA3937_RS10140	bifunctional 4-hydroxy-2-oxoglutarate aldolase/2-dehydro-3-deoxy-phosphogluconate aldolase	setATCH158	Norland	-2.59287	-5.40681
DDA3937_RS10140	DDA3937_RS10140	bifunctional 4-hydroxy-2-oxoglutarate aldolase/2-dehydro-3-deoxy-phosphogluconate aldolase	setATCH151	Atlantic	-2.59178	-6.46158
DDA3937_RS10140	DDA3937_RS10140	bifunctional 4-hydroxy-2-oxoglutarate aldolase/2-dehydro-3-deoxy-phosphogluconate aldolase	setATCH153	Atlantic	-3.4149	-7.50174
DDA3937_RS10140	DDA3937_RS10140	bifunctional 4-hydroxy-2-oxoglutarate aldolase/2-dehydro-3-deoxy-phosphogluconate aldolase	setATCH149	Atlantic	-2.76752	-5.73935
DDA3937_RS10290	DDA3937_RS10290	signal peptide peptidase SppA	setATCH145	PDB	-1.09524	-4.47887
DDA3937_RS10325	DDA3937_RS10325	formyltetrahydrofolate deformylase	setATCH164	Upstate	-1.9091	-7.6666
DDA3937_RS10325	DDA3937_RS10325	formyltetrahydrofolate deformylase	setATCH157	Norland	-1.36837	-6.04699
DDA3937_RS10325	DDA3937_RS10325	formyltetrahydrofolate deformylase	setATCH128	M9	-3.17579	-10.8029
DDA3937_RS10325	DDA3937_RS10325	formyltetrahydrofolate deformylase	setATCH129	M9	-2.91599	-9.71031
DDA3937_RS10325	DDA3937_RS10325	formyltetrahydrofolate deformylase	setATCH155	Norland	-1.95622	-9.68638
DDA3937_RS10325	DDA3937_RS10325	formyltetrahydrofolate deformylase	setATCH150	Atlantic	-1.00439	-5.20523
DDA3937_RS10325	DDA3937_RS10325	formyltetrahydrofolate deformylase	setATCH163	Upstate	-1.53912	-6.14256
DDA3937_RS10325	DDA3937_RS10325	formyltetrahydrofolate deformylase	setATCH160	Upstate	-1.83937	-9.4519
DDA3937_RS10325	DDA3937_RS10325	formyltetrahydrofolate deformylase	setATCH154	Norland	-1.69614	-8.84065
DDA3937_RS10325	DDA3937_RS10325	formyltetrahydrofolate deformylase	setATCH156	Norland	-1.46153	-7.61925
DDA3937_RS10325	DDA3937_RS10325	formyltetrahydrofolate deformylase	setATCH159	Norland	-1.5842	-7.73495
DDA3937_RS10325	DDA3937_RS10325	formyltetrahydrofolate deformylase	setATCH130	M9	-2.6525	-8.6365
DDA3937_RS10325	DDA3937_RS10325	formyltetrahydrofolate deformylase	setATCH161	Upstate	-1.72967	-8.90516
DDA3937_RS10325	DDA3937_RS10325	formyltetrahydrofolate deformylase	setATCH199	M9	-1.65703	-8.34701
DDA3937_RS10325	DDA3937_RS10325	formyltetrahydrofolate deformylase	setATCH165	Upstate	-1.49108	-7.61795
DDA3937_RS10325	DDA3937_RS10325	formyltetrahydrofolate deformylase	setATCH149	Atlantic	-1.90735	-9.88786
DDA3937_RS10325	DDA3937_RS10325	formyltetrahydrofolate deformylase	setATCH152	Atlantic	-1.81787	-9.27111
DDA3937_RS10325	DDA3937_RS10325	formyltetrahydrofolate deformylase	setATCH153	Atlantic	-1.13794	-5.18426
DDA3937_RS10325	DDA3937_RS10325	formyltetrahydrofolate deformylase	setATCH197	M9	-1.72075	-9.71591
DDA3937_RS10325	DDA3937_RS10325	formyltetrahydrofolate deformylase	setATCH198	M9	-1.38231	-6.60166
DDA3937_RS10325	DDA3937_RS10325	formyltetrahydrofolate deformylase	setATCH162	Upstate	-2.04841	-9.50328
DDA3937_RS10340	DDA3937_RS10340	two-component system response regulator RssB	setATCH198	M9	-1.15572	-7.15237
DDA3937_RS10340	DDA3937_RS10340	two-component system response regulator RssB	setATCH130	M9	-2.39867	-11.4801
DDA3937_RS10340	DDA3937_RS10340	two-component system response regulator RssB	setATCH129	M9	-2.21584	-10.9892
DDA3937_RS10340	DDA3937_RS10340	two-component system response regulator RssB	setATCH197	M9	-1.3125	-8.86334
DDA3937_RS10340	DDA3937_RS10340	two-component system response regulator RssB	setATCH199	M9	-1.26557	-6.11125
DDA3937_RS10340	DDA3937_RS10340	two-component system response regulator RssB	setATCH128	M9	-2.32872	-12.7466
DDA3937_RS10375	DDA3937_RS10375	oligopeptide ABC transporter substrate-binding protein OppA	setATCH196	PDB	3.39111	30.9168
DDA3937_RS10375	DDA3937_RS10375	oligopeptide ABC transporter substrate-binding protein OppA	setATCH147	PDB	3.4106	30.4104
DDA3937_RS10375	DDA3937_RS10375	oligopeptide ABC transporter substrate-binding protein OppA	setATCH129	M9	1.1061	10.3945
DDA3937_RS10375	DDA3937_RS10375	oligopeptide ABC transporter substrate-binding protein OppA	setATCH194	PDB	3.26464	29.3062
DDA3937_RS10375	DDA3937_RS10375	oligopeptide ABC transporter substrate-binding protein OppA	setATCH195	PDB	3.30072	29.6388
DDA3937_RS10375	DDA3937_RS10375	oligopeptide ABC transporter substrate-binding protein OppA	setATCH130	M9	1.29872	12.2944
DDA3937_RS10375	DDA3937_RS10375	oligopeptide ABC transporter substrate-binding protein OppA	setATCH128	M9	1.06147	10.0989
DDA3937_RS10375	DDA3937_RS10375	oligopeptide ABC transporter substrate-binding protein OppA	setATCH145	PDB	3.62408	32.2372
DDA3937_RS10375	DDA3937_RS10375	oligopeptide ABC transporter substrate-binding protein OppA	setATCH146	PDB	3.62302	32.7085
DDA3937_RS10380	DDA3937_RS10380	oligopeptide ABC transporter permease OppB	setATCH196	PDB	3.53794	31.2362
DDA3937_RS10380	DDA3937_RS10380	oligopeptide ABC transporter permease OppB	setATCH129	M9	1.08292	9.55942
DDA3937_RS10380	DDA3937_RS10380	oligopeptide ABC transporter permease OppB	setATCH145	PDB	3.8087	32.2081
DDA3937_RS10380	DDA3937_RS10380	oligopeptide ABC transporter permease OppB	setATCH195	PDB	3.4055	29.8174
DDA3937_RS10380	DDA3937_RS10380	oligopeptide ABC transporter permease OppB	setATCH128	M9	1.11109	10.5097
DDA3937_RS10380	DDA3937_RS10380	oligopeptide ABC transporter permease OppB	setATCH194	PDB	3.30867	29.3425
DDA3937_RS10380	DDA3937_RS10380	oligopeptide ABC transporter permease OppB	setATCH146	PDB	3.87519	33.9927
DDA3937_RS10380	DDA3937_RS10380	oligopeptide ABC transporter permease OppB	setATCH147	PDB	3.62144	31.1315
DDA3937_RS10380	DDA3937_RS10380	oligopeptide ABC transporter permease OppB	setATCH130	M9	1.31696	11.7817
DDA3937_RS10385	DDA3937_RS10385	oligopeptide ABC transporter permease OppC	setATCH129	M9	1.07765	9.1522
DDA3937_RS10385	DDA3937_RS10385	oligopeptide ABC transporter permease OppC	setATCH194	PDB	3.29197	27.7936
DDA3937_RS10385	DDA3937_RS10385	oligopeptide ABC transporter permease OppC	setATCH196	PDB	3.40612	29.0716
DDA3937_RS10385	DDA3937_RS10385	oligopeptide ABC transporter permease OppC	setATCH147	PDB	3.48426	27.1863
DDA3937_RS10385	DDA3937_RS10385	oligopeptide ABC transporter permease OppC	setATCH145	PDB	3.70589	29.6877
DDA3937_RS10385	DDA3937_RS10385	oligopeptide ABC transporter permease OppC	setATCH130	M9	1.18873	10.5128
DDA3937_RS10385	DDA3937_RS10385	oligopeptide ABC transporter permease OppC	setATCH195	PDB	3.3272	27.5329
DDA3937_RS10385	DDA3937_RS10385	oligopeptide ABC transporter permease OppC	setATCH146	PDB	3.67257	28.6321
DDA3937_RS10390	DDA3937_RS10390	ABC transporter ATP-binding protein	setATCH129	M9	1.00872	8.93298
DDA3937_RS10390	DDA3937_RS10390	ABC transporter ATP-binding protein	setATCH128	M9	1.0898	9.97679
DDA3937_RS10390	DDA3937_RS10390	ABC transporter ATP-binding protein	setATCH130	M9	1.15718	10.1581
DDA3937_RS10390	DDA3937_RS10390	ABC transporter ATP-binding protein	setATCH194	PDB	3.35146	27.7864
DDA3937_RS10390	DDA3937_RS10390	ABC transporter ATP-binding protein	setATCH147	PDB	3.66931	30.1315
DDA3937_RS10390	DDA3937_RS10390	ABC transporter ATP-binding protein	setATCH195	PDB	3.41326	28.4666
DDA3937_RS10390	DDA3937_RS10390	ABC transporter ATP-binding protein	setATCH196	PDB	3.43595	29.8707
DDA3937_RS10390	DDA3937_RS10390	ABC transporter ATP-binding protein	setATCH146	PDB	3.90468	32.4313
DDA3937_RS10390	DDA3937_RS10390	ABC transporter ATP-binding protein	setATCH145	PDB	3.91674	32.4966
DDA3937_RS10395	DDA3937_RS10395	murein tripeptide/oligopeptide ABC transporter ATP binding protein OppF	setATCH194	PDB	3.42879	30.7765
DDA3937_RS10395	DDA3937_RS10395	murein tripeptide/oligopeptide ABC transporter ATP binding protein OppF	setATCH147	PDB	3.67914	32.7792
DDA3937_RS10395	DDA3937_RS10395	murein tripeptide/oligopeptide ABC transporter ATP binding protein OppF	setATCH146	PDB	3.8952	33.9597
DDA3937_RS10395	DDA3937_RS10395	murein tripeptide/oligopeptide ABC transporter ATP binding protein OppF	setATCH196	PDB	3.56219	32.164
DDA3937_RS10395	DDA3937_RS10395	murein tripeptide/oligopeptide ABC transporter ATP binding protein OppF	setATCH145	PDB	3.92053	34.4568
DDA3937_RS10395	DDA3937_RS10395	murein tripeptide/oligopeptide ABC transporter ATP binding protein OppF	setATCH195	PDB	3.45852	30.9292
DDA3937_RS10460	DDA3937_RS10460	tryptophan synthase subunit alpha	setATCH195	PDB	-2.07098	-5.9805
DDA3937_RS10460	DDA3937_RS10460	tryptophan synthase subunit alpha	setATCH164	Upstate	-1.21738	-5.01149
DDA3937_RS10460	DDA3937_RS10460	tryptophan synthase subunit alpha	setATCH160	Upstate	-2.60112	-7.35549
DDA3937_RS10460	DDA3937_RS10460	tryptophan synthase subunit alpha	setATCH152	Atlantic	-2.41237	-6.85321
DDA3937_RS10460	DDA3937_RS10460	tryptophan synthase subunit alpha	setATCH111	LB	-1.21351	-4.85304
DDA3937_RS10460	DDA3937_RS10460	tryptophan synthase subunit alpha	setATCH149	Atlantic	-1.5979	-6.62471
DDA3937_RS10460	DDA3937_RS10460	tryptophan synthase subunit alpha	setATCH196	PDB	-2.04973	-6.10394
DDA3937_RS10460	DDA3937_RS10460	tryptophan synthase subunit alpha	setATCH150	Atlantic	-4.01924	-7.20926
DDA3937_RS10460	DDA3937_RS10460	tryptophan synthase subunit alpha	setATCH112	LB	-1.50969	-4.94644
DDA3937_RS10460	DDA3937_RS10460	tryptophan synthase subunit alpha	setATCH165	Upstate	-1.33193	-7.07358
DDA3937_RS10460	DDA3937_RS10460	tryptophan synthase subunit alpha	setATCH148	Atlantic	-1.70082	-5.40505
DDA3937_RS10460	DDA3937_RS10460	tryptophan synthase subunit alpha	setATCH157	Norland	-1.41135	-6.44638
DDA3937_RS10460	DDA3937_RS10460	tryptophan synthase subunit alpha	setATCH153	Atlantic	-2.44326	-6.97918
DDA3937_RS10460	DDA3937_RS10460	tryptophan synthase subunit alpha	setATCH194	PDB	-1.94983	-7.00819
DDA3937_RS10460	DDA3937_RS10460	tryptophan synthase subunit alpha	setATCH154	Norland	-1.56	-4.99775
DDA3937_RS10460	DDA3937_RS10460	tryptophan synthase subunit alpha	setATCH162	Upstate	-1.61299	-6.76543
DDA3937_RS10460	DDA3937_RS10460	tryptophan synthase subunit alpha	setATCH197	M9	-2.19563	-8.20475
DDA3937_RS10460	DDA3937_RS10460	tryptophan synthase subunit alpha	setATCH161	Upstate	-1.0446	-5.0794
DDA3937_RS10460	DDA3937_RS10460	tryptophan synthase subunit alpha	setATCH156	Norland	-1.55077	-6.44971
DDA3937_RS10460	DDA3937_RS10460	tryptophan synthase subunit alpha	setATCH199	M9	-1.92947	-6.99146
DDA3937_RS10460	DDA3937_RS10460	tryptophan synthase subunit alpha	setATCH151	Atlantic	-1.424	-7.0796
DDA3937_RS10460	DDA3937_RS10460	tryptophan synthase subunit alpha	setATCH110	LB	-1.41706	-5.30849
DDA3937_RS10465	DDA3937_RS10465	tryptophan synthase subunit beta	setATCH152	Atlantic	-2.9552	-9.12679
DDA3937_RS10465	DDA3937_RS10465	tryptophan synthase subunit beta	setATCH111	LB	-1.70754	-5.07789
DDA3937_RS10465	DDA3937_RS10465	tryptophan synthase subunit beta	setATCH199	M9	-1.66952	-6.6387
DDA3937_RS10465	DDA3937_RS10465	tryptophan synthase subunit beta	setATCH110	LB	-1.57034	-5.04299
DDA3937_RS10465	DDA3937_RS10465	tryptophan synthase subunit beta	setATCH160	Upstate	-3.41938	-10.194
DDA3937_RS10465	DDA3937_RS10465	tryptophan synthase subunit beta	setATCH112	LB	-1.78122	-4.33824
DDA3937_RS10465	DDA3937_RS10465	tryptophan synthase subunit beta	setATCH194	PDB	-2.72197	-8.60344
DDA3937_RS10465	DDA3937_RS10465	tryptophan synthase subunit beta	setATCH153	Atlantic	-3.0159	-9.4061
DDA3937_RS10465	DDA3937_RS10465	tryptophan synthase subunit beta	setATCH148	Atlantic	-2.53165	-8.37074
DDA3937_RS10465	DDA3937_RS10465	tryptophan synthase subunit beta	setATCH151	Atlantic	-1.34033	-6.20614
DDA3937_RS10465	DDA3937_RS10465	tryptophan synthase subunit beta	setATCH161	Upstate	-1.31101	-6.79871
DDA3937_RS10465	DDA3937_RS10465	tryptophan synthase subunit beta	setATCH154	Norland	-2.02546	-7.82554
DDA3937_RS10465	DDA3937_RS10465	tryptophan synthase subunit beta	setATCH198	M9	-2.55931	-10.0071
DDA3937_RS10465	DDA3937_RS10465	tryptophan synthase subunit beta	setATCH196	PDB	-2.24529	-6.69456
DDA3937_RS10465	DDA3937_RS10465	tryptophan synthase subunit beta	setATCH197	M9	-2.34237	-9.91554
DDA3937_RS10465	DDA3937_RS10465	tryptophan synthase subunit beta	setATCH149	Atlantic	-2.10083	-9.02772
DDA3937_RS10465	DDA3937_RS10465	tryptophan synthase subunit beta	setATCH158	Norland	-1.45905	-6.34336
DDA3937_RS10465	DDA3937_RS10465	tryptophan synthase subunit beta	setATCH165	Upstate	-1.25287	-5.15977
DDA3937_RS10465	DDA3937_RS10465	tryptophan synthase subunit beta	setATCH150	Atlantic	-2.95276	-9.49761
DDA3937_RS10465	DDA3937_RS10465	tryptophan synthase subunit beta	setATCH195	PDB	-2.38896	-8.69204
DDA3937_RS10465	DDA3937_RS10465	tryptophan synthase subunit beta	setATCH162	Upstate	-2.01826	-7.64722
DDA3937_RS10465	DDA3937_RS10465	tryptophan synthase subunit beta	setATCH156	Norland	-1.11881	-4.09852
DDA3937_RS10465	DDA3937_RS10465	tryptophan synthase subunit beta	setATCH164	Upstate	-1.557	-7.45426
DDA3937_RS10470	DDA3937_RS10470	bifunctional indole-3-glycerol-phosphate synthase TrpC/phosphoribosylanthranilate isomerase TrpF	setATCH152	Atlantic	-3.19931	-10.7525
DDA3937_RS10470	DDA3937_RS10470	bifunctional indole-3-glycerol-phosphate synthase TrpC/phosphoribosylanthranilate isomerase TrpF	setATCH196	PDB	-1.26627	-4.18911
DDA3937_RS10470	DDA3937_RS10470	bifunctional indole-3-glycerol-phosphate synthase TrpC/phosphoribosylanthranilate isomerase TrpF	setATCH197	M9	-2.33725	-9.20868
DDA3937_RS10470	DDA3937_RS10470	bifunctional indole-3-glycerol-phosphate synthase TrpC/phosphoribosylanthranilate isomerase TrpF	setATCH150	Atlantic	-3.35809	-7.7522
DDA3937_RS10470	DDA3937_RS10470	bifunctional indole-3-glycerol-phosphate synthase TrpC/phosphoribosylanthranilate isomerase TrpF	setATCH194	PDB	-2.05177	-7.25839
DDA3937_RS10470	DDA3937_RS10470	bifunctional indole-3-glycerol-phosphate synthase TrpC/phosphoribosylanthranilate isomerase TrpF	setATCH149	Atlantic	-1.38091	-6.87358
DDA3937_RS10470	DDA3937_RS10470	bifunctional indole-3-glycerol-phosphate synthase TrpC/phosphoribosylanthranilate isomerase TrpF	setATCH158	Norland	-1.64531	-6.2614
DDA3937_RS10470	DDA3937_RS10470	bifunctional indole-3-glycerol-phosphate synthase TrpC/phosphoribosylanthranilate isomerase TrpF	setATCH199	M9	-1.69501	-6.9135
DDA3937_RS10470	DDA3937_RS10470	bifunctional indole-3-glycerol-phosphate synthase TrpC/phosphoribosylanthranilate isomerase TrpF	setATCH162	Upstate	-1.31055	-4.93509
DDA3937_RS10470	DDA3937_RS10470	bifunctional indole-3-glycerol-phosphate synthase TrpC/phosphoribosylanthranilate isomerase TrpF	setATCH195	PDB	-2.59703	-6.82133
DDA3937_RS10470	DDA3937_RS10470	bifunctional indole-3-glycerol-phosphate synthase TrpC/phosphoribosylanthranilate isomerase TrpF	setATCH198	M9	-1.88704	-6.54885
DDA3937_RS10470	DDA3937_RS10470	bifunctional indole-3-glycerol-phosphate synthase TrpC/phosphoribosylanthranilate isomerase TrpF	setATCH148	Atlantic	-2.10668	-6.84007
DDA3937_RS10470	DDA3937_RS10470	bifunctional indole-3-glycerol-phosphate synthase TrpC/phosphoribosylanthranilate isomerase TrpF	setATCH160	Upstate	-2.32638	-7.89355
DDA3937_RS10470	DDA3937_RS10470	bifunctional indole-3-glycerol-phosphate synthase TrpC/phosphoribosylanthranilate isomerase TrpF	setATCH153	Atlantic	-3.07843	-9.14528
DDA3937_RS10475	DDA3937_RS10475	anthranilate phosphoribosyltransferase	setATCH195	PDB	-1.59268	-5.44704
DDA3937_RS10475	DDA3937_RS10475	anthranilate phosphoribosyltransferase	setATCH128	M9	-1.26058	-4.75992
DDA3937_RS10475	DDA3937_RS10475	anthranilate phosphoribosyltransferase	setATCH196	PDB	-2.47204	-7.58634
DDA3937_RS10475	DDA3937_RS10475	anthranilate phosphoribosyltransferase	setATCH129	M9	-1.2442	-4.39024
DDA3937_RS10475	DDA3937_RS10475	anthranilate phosphoribosyltransferase	setATCH153	Atlantic	-2.80583	-9.61952
DDA3937_RS10475	DDA3937_RS10475	anthranilate phosphoribosyltransferase	setATCH130	M9	-1.41448	-5.21314
DDA3937_RS10475	DDA3937_RS10475	anthranilate phosphoribosyltransferase	setATCH160	Upstate	-2.24515	-6.59898
DDA3937_RS10475	DDA3937_RS10475	anthranilate phosphoribosyltransferase	setATCH199	M9	-1.3953	-6.16253
DDA3937_RS10475	DDA3937_RS10475	anthranilate phosphoribosyltransferase	setATCH197	M9	-2.08564	-8.53498
DDA3937_RS10475	DDA3937_RS10475	anthranilate phosphoribosyltransferase	setATCH152	Atlantic	-2.32377	-8.29412
DDA3937_RS10475	DDA3937_RS10475	anthranilate phosphoribosyltransferase	setATCH194	PDB	-1.87379	-5.60539
DDA3937_RS10475	DDA3937_RS10475	anthranilate phosphoribosyltransferase	setATCH149	Atlantic	-1.10498	-5.16053
DDA3937_RS10475	DDA3937_RS10475	anthranilate phosphoribosyltransferase	setATCH150	Atlantic	-3.35848	-7.77908
DDA3937_RS10475	DDA3937_RS10475	anthranilate phosphoribosyltransferase	setATCH110	LB	-1.822	-6.60486
DDA3937_RS10475	DDA3937_RS10475	anthranilate phosphoribosyltransferase	setATCH111	LB	-1.8051	-6.24566
DDA3937_RS10475	DDA3937_RS10475	anthranilate phosphoribosyltransferase	setATCH162	Upstate	-1.28122	-4.28364
DDA3937_RS10475	DDA3937_RS10475	anthranilate phosphoribosyltransferase	setATCH112	LB	-1.8455	-5.63348
DDA3937_RS10475	DDA3937_RS10475	anthranilate phosphoribosyltransferase	setATCH198	M9	-1.73427	-6.4839
DDA3937_RS10475	DDA3937_RS10475	anthranilate phosphoribosyltransferase	setATCH158	Norland	-1.18097	-4.19428
DDA3937_RS10485	DDA3937_RS10485	anthranilate synthase component 1	setATCH130	M9	-1.03974	-4.28947
DDA3937_RS10485	DDA3937_RS10485	anthranilate synthase component 1	setATCH199	M9	-1.38292	-8.20739
DDA3937_RS10485	DDA3937_RS10485	anthranilate synthase component 1	setATCH110	LB	-1.84169	-7.26875
DDA3937_RS10485	DDA3937_RS10485	anthranilate synthase component 1	setATCH152	Atlantic	-2.86518	-10.6842
DDA3937_RS10485	DDA3937_RS10485	anthranilate synthase component 1	setATCH153	Atlantic	-2.67423	-11.0474
DDA3937_RS10485	DDA3937_RS10485	anthranilate synthase component 1	setATCH195	PDB	-2.13292	-9.02548
DDA3937_RS10485	DDA3937_RS10485	anthranilate synthase component 1	setATCH196	PDB	-2.43632	-9.77593
DDA3937_RS10485	DDA3937_RS10485	anthranilate synthase component 1	setATCH112	LB	-2.3249	-6.51128
DDA3937_RS10485	DDA3937_RS10485	anthranilate synthase component 1	setATCH149	Atlantic	-1.29026	-7.85561
DDA3937_RS10485	DDA3937_RS10485	anthranilate synthase component 1	setATCH160	Upstate	-2.83317	-11.5635
DDA3937_RS10485	DDA3937_RS10485	anthranilate synthase component 1	setATCH128	M9	-1.6145	-5.80277
DDA3937_RS10485	DDA3937_RS10485	anthranilate synthase component 1	setATCH148	Atlantic	-2.52796	-11.675
DDA3937_RS10485	DDA3937_RS10485	anthranilate synthase component 1	setATCH150	Atlantic	-3.31377	-13.0277
DDA3937_RS10485	DDA3937_RS10485	anthranilate synthase component 1	setATCH197	M9	-2.41437	-13.4661
DDA3937_RS10485	DDA3937_RS10485	anthranilate synthase component 1	setATCH111	LB	-1.86746	-6.99309
DDA3937_RS10485	DDA3937_RS10485	anthranilate synthase component 1	setATCH158	Norland	-1.37601	-5.37127
DDA3937_RS10485	DDA3937_RS10485	anthranilate synthase component 1	setATCH162	Upstate	-1.33465	-6.90106
DDA3937_RS10485	DDA3937_RS10485	anthranilate synthase component 1	setATCH198	M9	-2.27386	-12.5419
DDA3937_RS10485	DDA3937_RS10485	anthranilate synthase component 1	setATCH194	PDB	-2.50413	-11.2777
DDA3937_RS10500	DDA3937_RS10500	23S rRNA pseudouridine(2605) synthase RluB	setATCH199	M9	1.41059	4.80972
DDA3937_RS10500	DDA3937_RS10500	23S rRNA pseudouridine(2605) synthase RluB	setATCH129	M9	1.52026	6.08802
DDA3937_RS10500	DDA3937_RS10500	23S rRNA pseudouridine(2605) synthase RluB	setATCH198	M9	1.73196	6.86046
DDA3937_RS10515	DDA3937_RS10515	protease SohB	setATCH195	PDB	-1.25041	-4.85932
DDA3937_RS10515	DDA3937_RS10515	protease SohB	setATCH196	PDB	-1.84924	-6.33907
DDA3937_RS10515	DDA3937_RS10515	protease SohB	setATCH146	PDB	-1.08118	-4.37711
DDA3937_RS10515	DDA3937_RS10515	protease SohB	setATCH145	PDB	-1.72698	-6.5546
DDA3937_RS10560	DDA3937_RS10560	electron transport complex subunit RsxD	setATCH129	M9	-1.04319	-4.04118
DDA3937_RS10570	DDA3937_RS10570	electron transport complex subunit RsxB	setATCH130	M9	-1.04129	-4.7352
DDA3937_RS10570	DDA3937_RS10570	electron transport complex subunit RsxB	setATCH198	M9	-1.19825	-4.39118
DDA3937_RS10570	DDA3937_RS10570	electron transport complex subunit RsxB	setATCH129	M9	-1.27788	-5.60525
DDA3937_RS10570	DDA3937_RS10570	electron transport complex subunit RsxB	setATCH199	M9	-1.26455	-4.38815
DDA3937_RS10680	DDA3937_RS10680	ATP-dependent dethiobiotin synthetase BioD	setATCH153	Atlantic	1.01713	4.6468
DDA3937_RS10680	DDA3937_RS10680	ATP-dependent dethiobiotin synthetase BioD	setATCH160	Upstate	1.82995	7.55306
DDA3937_RS10715	DDA3937_RS10715	GNAT family N-acetyltransferase	setATCH146	PDB	-1.25706	-4.46262
DDA3937_RS10735	DDA3937_RS10735	dicarboxylate transporter/tellurite-resistance protein TehA	setATCH196	PDB	-1.52897	-5.06969
DDA3937_RS10775	DDA3937_RS10775	TetR/AcrR family transcriptional regulator	setATCH197	M9	1.40384	10.1182
DDA3937_RS10775	DDA3937_RS10775	TetR/AcrR family transcriptional regulator	setATCH199	M9	1.29505	7.94193
DDA3937_RS10775	DDA3937_RS10775	TetR/AcrR family transcriptional regulator	setATCH130	M9	1.1652	8.36057
DDA3937_RS10775	DDA3937_RS10775	TetR/AcrR family transcriptional regulator	setATCH198	M9	1.12529	7.67701
DDA3937_RS10840	DDA3937_RS10840	hypothetical protein	setATCH128	M9	2.39213	12.8325
DDA3937_RS10840	DDA3937_RS10840	hypothetical protein	setATCH129	M9	2.49709	10.6162
DDA3937_RS10840	DDA3937_RS10840	hypothetical protein	setATCH197	M9	2.11843	14.1344
DDA3937_RS10840	DDA3937_RS10840	hypothetical protein	setATCH198	M9	1.94318	11.3017
DDA3937_RS10840	DDA3937_RS10840	hypothetical protein	setATCH199	M9	2.39189	9.22475
DDA3937_RS10840	DDA3937_RS10840	hypothetical protein	setATCH130	M9	2.30359	13.2144
DDA3937_RS10845	DDA3937_RS10845	virulence factor SrfB	setATCH128	M9	2.10251	16.0822
DDA3937_RS10845	DDA3937_RS10845	virulence factor SrfB	setATCH198	M9	2.20463	15.6432
DDA3937_RS10845	DDA3937_RS10845	virulence factor SrfB	setATCH160	Upstate	-1.0488	-6.79345
DDA3937_RS10845	DDA3937_RS10845	virulence factor SrfB	setATCH199	M9	2.21098	15.9751
DDA3937_RS10845	DDA3937_RS10845	virulence factor SrfB	setATCH129	M9	2.42356	17.7944
DDA3937_RS10845	DDA3937_RS10845	virulence factor SrfB	setATCH130	M9	2.46837	16.9896
DDA3937_RS10845	DDA3937_RS10845	virulence factor SrfB	setATCH197	M9	2.24158	17.2202
DDA3937_RS10850	DDA3937_RS10850	virulence factor	setATCH198	M9	1.78505	12.0799
DDA3937_RS10850	DDA3937_RS10850	virulence factor	setATCH197	M9	2.00502	15.3201
DDA3937_RS10850	DDA3937_RS10850	virulence factor	setATCH199	M9	2.04474	13.545
DDA3937_RS10850	DDA3937_RS10850	virulence factor	setATCH130	M9	2.47792	17.0482
DDA3937_RS10850	DDA3937_RS10850	virulence factor	setATCH128	M9	1.96699	15.4032
DDA3937_RS10850	DDA3937_RS10850	virulence factor	setATCH129	M9	2.44771	16.5712
DDA3937_RS10950	DDA3937_RS10950	fumarate/nitrate reduction transcriptional regulator Fnr	setATCH156	Norland	-1.65286	-6.48577
DDA3937_RS10950	DDA3937_RS10950	fumarate/nitrate reduction transcriptional regulator Fnr	setATCH154	Norland	-1.00284	-4.1771
DDA3937_RS10950	DDA3937_RS10950	fumarate/nitrate reduction transcriptional regulator Fnr	setATCH160	Upstate	-3.36411	-8.33142
DDA3937_RS10950	DDA3937_RS10950	fumarate/nitrate reduction transcriptional regulator Fnr	setATCH161	Upstate	-2.72927	-7.71292
DDA3937_RS10950	DDA3937_RS10950	fumarate/nitrate reduction transcriptional regulator Fnr	setATCH151	Atlantic	-1.07597	-4.28086
DDA3937_RS10950	DDA3937_RS10950	fumarate/nitrate reduction transcriptional regulator Fnr	setATCH162	Upstate	-3.11191	-6.57583
DDA3937_RS10950	DDA3937_RS10950	fumarate/nitrate reduction transcriptional regulator Fnr	setATCH165	Upstate	-3.21891	-8.33929
DDA3937_RS10950	DDA3937_RS10950	fumarate/nitrate reduction transcriptional regulator Fnr	setATCH152	Atlantic	-2.33906	-8.80401
DDA3937_RS10950	DDA3937_RS10950	fumarate/nitrate reduction transcriptional regulator Fnr	setATCH153	Atlantic	-2.0139	-4.42881
DDA3937_RS10950	DDA3937_RS10950	fumarate/nitrate reduction transcriptional regulator Fnr	setATCH148	Atlantic	-1.33569	-4.62735
DDA3937_RS10950	DDA3937_RS10950	fumarate/nitrate reduction transcriptional regulator Fnr	setATCH163	Upstate	-1.97527	-5.82928
DDA3937_RS10950	DDA3937_RS10950	fumarate/nitrate reduction transcriptional regulator Fnr	setATCH157	Norland	-2.61991	-6.89747
DDA3937_RS10950	DDA3937_RS10950	fumarate/nitrate reduction transcriptional regulator Fnr	setATCH158	Norland	-1.63393	-5.33416
DDA3937_RS10950	DDA3937_RS10950	fumarate/nitrate reduction transcriptional regulator Fnr	setATCH164	Upstate	-3.32969	-7.58003
DDA3937_RS10955	DDA3937_RS10955	universal stress protein UspE	setATCH111	LB	1.16919	10.0657
DDA3937_RS10955	DDA3937_RS10955	universal stress protein UspE	setATCH112	LB	1.19042	10.5017
DDA3937_RS10965	DDA3937_RS10965	Re/Si-specific NAD(P)(+) transhydrogenase subunit alpha	setATCH162	Upstate	-1.1869	-4.20803
DDA3937_RS10980	DDA3937_RS10980	tetratricopeptide repeat-containing protein	setATCH195	PDB	1.29032	5.4415
DDA3937_RS10980	DDA3937_RS10980	tetratricopeptide repeat-containing protein	setATCH145	PDB	1.63906	6.85763
DDA3937_RS10980	DDA3937_RS10980	tetratricopeptide repeat-containing protein	setATCH151	Atlantic	2.24795	8.57907
DDA3937_RS10980	DDA3937_RS10980	tetratricopeptide repeat-containing protein	setATCH164	Upstate	1.34277	7.35084
DDA3937_RS10980	DDA3937_RS10980	tetratricopeptide repeat-containing protein	setATCH161	Upstate	1.91647	10.8967
DDA3937_RS10980	DDA3937_RS10980	tetratricopeptide repeat-containing protein	setATCH111	LB	1.03662	5.6724
DDA3937_RS10980	DDA3937_RS10980	tetratricopeptide repeat-containing protein	setATCH147	PDB	1.96998	7.72525
DDA3937_RS10980	DDA3937_RS10980	tetratricopeptide repeat-containing protein	setATCH153	Atlantic	2.12309	5.21892
DDA3937_RS10980	DDA3937_RS10980	tetratricopeptide repeat-containing protein	setATCH160	Upstate	2.2941	11.5892
DDA3937_RS10980	DDA3937_RS10980	tetratricopeptide repeat-containing protein	setATCH165	Upstate	2.03311	10.2291
DDA3937_RS10980	DDA3937_RS10980	tetratricopeptide repeat-containing protein	setATCH148	Atlantic	3.1471	12.8958
DDA3937_RS10980	DDA3937_RS10980	tetratricopeptide repeat-containing protein	setATCH163	Upstate	1.6362	6.33062
DDA3937_RS10985	DDA3937_RS10985	peptide chain release factor N(5)-glutamine methyltransferase	setATCH165	Upstate	-3.48643	-4.37117
DDA3937_RS10985	DDA3937_RS10985	peptide chain release factor N(5)-glutamine methyltransferase	setATCH156	Norland	-2.93261	-4.06372
DDA3937_RS10985	DDA3937_RS10985	peptide chain release factor N(5)-glutamine methyltransferase	setATCH151	Atlantic	-2.51535	-4.15462
DDA3937_RS10985	DDA3937_RS10985	peptide chain release factor N(5)-glutamine methyltransferase	setATCH161	Upstate	-2.92218	-4.20745
DDA3937_RS10985	DDA3937_RS10985	peptide chain release factor N(5)-glutamine methyltransferase	setATCH164	Upstate	-4.39495	-4.24494
DDA3937_RS11035	DDA3937_RS11035	redox-regulated ATPase YchF	setATCH152	Atlantic	-1.88387	-4.17299
DDA3937_RS11035	DDA3937_RS11035	redox-regulated ATPase YchF	setATCH161	Upstate	-1.86535	-4.81576
DDA3937_RS11035	DDA3937_RS11035	redox-regulated ATPase YchF	setATCH165	Upstate	-2.04448	-4.81358
DDA3937_RS11035	DDA3937_RS11035	redox-regulated ATPase YchF	setATCH159	Norland	-1.92125	-4.65902
DDA3937_RS11035	DDA3937_RS11035	redox-regulated ATPase YchF	setATCH191	LB	-2.08268	-5.24901
DDA3937_RS11035	DDA3937_RS11035	redox-regulated ATPase YchF	setATCH154	Norland	-2.04119	-5.19065
DDA3937_RS11180	DDA3937_RS11180	fatty acid metabolism transcriptional regulator FadR	setATCH196	PDB	2.10196	6.68619
DDA3937_RS11180	DDA3937_RS11180	fatty acid metabolism transcriptional regulator FadR	setATCH111	LB	1.15303	5.23821
DDA3937_RS11180	DDA3937_RS11180	fatty acid metabolism transcriptional regulator FadR	setATCH194	PDB	1.51817	4.03447
DDA3937_RS11185	DDA3937_RS11185	disulfide bond formation protein DsbB	setATCH156	Norland	1.16428	6.35469
DDA3937_RS11185	DDA3937_RS11185	disulfide bond formation protein DsbB	setATCH129	M9	1.09715	5.28645
DDA3937_RS11185	DDA3937_RS11185	disulfide bond formation protein DsbB	setATCH130	M9	1.07888	6.81927
DDA3937_RS11185	DDA3937_RS11185	disulfide bond formation protein DsbB	setATCH198	M9	1.45287	5.88543
DDA3937_RS11185	DDA3937_RS11185	disulfide bond formation protein DsbB	setATCH199	M9	2.22594	11.1521
DDA3937_RS11185	DDA3937_RS11185	disulfide bond formation protein DsbB	setATCH158	Norland	1.66237	7.35993
DDA3937_RS11185	DDA3937_RS11185	disulfide bond formation protein DsbB	setATCH197	M9	1.39492	7.90135
DDA3937_RS11205	DDA3937_RS11205	septum site-determining protein MinC	setATCH150	Atlantic	-1.24514	-4.83951
DDA3937_RS11205	DDA3937_RS11205	septum site-determining protein MinC	setATCH192	LB	-1.02483	-5.04089
DDA3937_RS11210	DDA3937_RS11210	septum site-determining protein MinD	setATCH192	LB	-1.59948	-4.70282
DDA3937_RS11275	DDA3937_RS11275	TerC family protein	setATCH149	Atlantic	-1.24354	-5.30225
DDA3937_RS11275	DDA3937_RS11275	TerC family protein	setATCH155	Norland	-1.54624	-6.64806
DDA3937_RS11275	DDA3937_RS11275	TerC family protein	setATCH162	Upstate	-1.51081	-6.83474
DDA3937_RS11275	DDA3937_RS11275	TerC family protein	setATCH153	Atlantic	-1.06217	-4.6949
DDA3937_RS11275	DDA3937_RS11275	TerC family protein	setATCH157	Norland	-1.28493	-6.50827
DDA3937_RS11330	DDA3937_RS11330	5-dehydro-4-deoxy-D-glucuronate isomerase	setATCH152	Atlantic	-1.15019	-5.14269
DDA3937_RS11330	DDA3937_RS11330	5-dehydro-4-deoxy-D-glucuronate isomerase	setATCH154	Norland	-1.03792	-5.01549
DDA3937_RS11330	DDA3937_RS11330	5-dehydro-4-deoxy-D-glucuronate isomerase	setATCH150	Atlantic	-1.08092	-4.40992
DDA3937_RS11330	DDA3937_RS11330	5-dehydro-4-deoxy-D-glucuronate isomerase	setATCH165	Upstate	-1.0293	-5.39424
DDA3937_RS11330	DDA3937_RS11330	5-dehydro-4-deoxy-D-glucuronate isomerase	setATCH161	Upstate	-1.12131	-4.91237
DDA3937_RS11330	DDA3937_RS11330	5-dehydro-4-deoxy-D-glucuronate isomerase	setATCH160	Upstate	-1.57355	-6.00496
DDA3937_RS11330	DDA3937_RS11330	5-dehydro-4-deoxy-D-glucuronate isomerase	setATCH162	Upstate	-1.34554	-4.77308
DDA3937_RS11330	DDA3937_RS11330	5-dehydro-4-deoxy-D-glucuronate isomerase	setATCH155	Norland	-1.24894	-6.12256
DDA3937_RS11330	DDA3937_RS11330	5-dehydro-4-deoxy-D-glucuronate isomerase	setATCH163	Upstate	-1.01137	-4.38928
DDA3937_RS11330	DDA3937_RS11330	5-dehydro-4-deoxy-D-glucuronate isomerase	setATCH157	Norland	-1.20759	-5.03661
DDA3937_RS11335	DDA3937_RS11335	2-dehydro-3-deoxy-D-gluconate 5-dehydrogenase KduD	setATCH154	Norland	-2.14972	-4.49714
DDA3937_RS11335	DDA3937_RS11335	2-dehydro-3-deoxy-D-gluconate 5-dehydrogenase KduD	setATCH162	Upstate	-3.98678	-6.06121
DDA3937_RS11335	DDA3937_RS11335	2-dehydro-3-deoxy-D-gluconate 5-dehydrogenase KduD	setATCH160	Upstate	-3.74714	-7.90841
DDA3937_RS11335	DDA3937_RS11335	2-dehydro-3-deoxy-D-gluconate 5-dehydrogenase KduD	setATCH152	Atlantic	-2.48569	-7.97316
DDA3937_RS11335	DDA3937_RS11335	2-dehydro-3-deoxy-D-gluconate 5-dehydrogenase KduD	setATCH155	Norland	-2.22211	-6.05598
DDA3937_RS11335	DDA3937_RS11335	2-dehydro-3-deoxy-D-gluconate 5-dehydrogenase KduD	setATCH165	Upstate	-3.12839	-8.31506
DDA3937_RS11335	DDA3937_RS11335	2-dehydro-3-deoxy-D-gluconate 5-dehydrogenase KduD	setATCH163	Upstate	-2.75	-7.04576
DDA3937_RS11335	DDA3937_RS11335	2-dehydro-3-deoxy-D-gluconate 5-dehydrogenase KduD	setATCH149	Atlantic	-1.61366	-5.66216
DDA3937_RS11335	DDA3937_RS11335	2-dehydro-3-deoxy-D-gluconate 5-dehydrogenase KduD	setATCH150	Atlantic	-2.25818	-6.16293
DDA3937_RS11335	DDA3937_RS11335	2-dehydro-3-deoxy-D-gluconate 5-dehydrogenase KduD	setATCH153	Atlantic	-2.48761	-5.28741
DDA3937_RS11335	DDA3937_RS11335	2-dehydro-3-deoxy-D-gluconate 5-dehydrogenase KduD	setATCH148	Atlantic	-2.26313	-6.22914
DDA3937_RS11335	DDA3937_RS11335	2-dehydro-3-deoxy-D-gluconate 5-dehydrogenase KduD	setATCH164	Upstate	-3.81055	-7.96815
DDA3937_RS11335	DDA3937_RS11335	2-dehydro-3-deoxy-D-gluconate 5-dehydrogenase KduD	setATCH161	Upstate	-3.05816	-7.40527
DDA3937_RS11335	DDA3937_RS11335	2-dehydro-3-deoxy-D-gluconate 5-dehydrogenase KduD	setATCH157	Norland	-3.18969	-8.09861
DDA3937_RS11445	DDA3937_RS11445	DNA-binding transcriptional regulator KdgR	setATCH194	PDB	-1.50973	-5.50939
DDA3937_RS11445	DDA3937_RS11445	DNA-binding transcriptional regulator KdgR	setATCH162	Upstate	-1.65227	-6.12933
DDA3937_RS11445	DDA3937_RS11445	DNA-binding transcriptional regulator KdgR	setATCH192	LB	-1.07382	-4.85118
DDA3937_RS11445	DDA3937_RS11445	DNA-binding transcriptional regulator KdgR	setATCH195	PDB	-1.20125	-4.10347
DDA3937_RS11445	DDA3937_RS11445	DNA-binding transcriptional regulator KdgR	setATCH196	PDB	-1.8103	-5.89909
DDA3937_RS11445	DDA3937_RS11445	DNA-binding transcriptional regulator KdgR	setATCH163	Upstate	-1.05491	-4.51616
DDA3937_RS11465	DDA3937_RS11465	EAL domain-containing protein	setATCH129	M9	4.5065	27.4339
DDA3937_RS11465	DDA3937_RS11465	EAL domain-containing protein	setATCH199	M9	4.18082	24.3775
DDA3937_RS11465	DDA3937_RS11465	EAL domain-containing protein	setATCH130	M9	4.33192	28.5819
DDA3937_RS11465	DDA3937_RS11465	EAL domain-containing protein	setATCH128	M9	3.98358	26.0264
DDA3937_RS11465	DDA3937_RS11465	EAL domain-containing protein	setATCH148	Atlantic	1.10479	8.57248
DDA3937_RS11465	DDA3937_RS11465	EAL domain-containing protein	setATCH162	Upstate	1.13101	8.41152
DDA3937_RS11465	DDA3937_RS11465	EAL domain-containing protein	setATCH198	M9	3.90456	26.9617
DDA3937_RS11465	DDA3937_RS11465	EAL domain-containing protein	setATCH163	Upstate	1.09421	8.15048
DDA3937_RS11465	DDA3937_RS11465	EAL domain-containing protein	setATCH161	Upstate	1.75289	14.1926
DDA3937_RS11465	DDA3937_RS11465	EAL domain-containing protein	setATCH197	M9	3.0014	20.3416
DDA3937_RS11500	DDA3937_RS11500	two-component system response regulator PhoP	setATCH147	PDB	-1.60278	-5.24414
DDA3937_RS11505	DDA3937_RS11505	two-component system sensor histidine kinase PhoQ	setATCH194	PDB	-1.30658	-6.863
DDA3937_RS11505	DDA3937_RS11505	two-component system sensor histidine kinase PhoQ	setATCH195	PDB	-1.10309	-5.65653
DDA3937_RS11505	DDA3937_RS11505	two-component system sensor histidine kinase PhoQ	setATCH147	PDB	-1.34231	-6.01834
DDA3937_RS11505	DDA3937_RS11505	two-component system sensor histidine kinase PhoQ	setATCH145	PDB	-1.13494	-6.15369
DDA3937_RS11505	DDA3937_RS11505	two-component system sensor histidine kinase PhoQ	setATCH146	PDB	-1.30008	-7.18163
DDA3937_RS11515	DDA3937_RS11515	peptidase T	setATCH160	Upstate	1.2498	7.75791
DDA3937_RS11715	DDA3937_RS11715	hypothetical protein	setATCH146	PDB	-2.03739	-4.45461
DDA3937_RS11715	DDA3937_RS11715	hypothetical protein	setATCH153	Atlantic	-2.31562	-4.24708
DDA3937_RS11850	DDA3937_RS11850	DUF1852 domain-containing protein	setATCH147	PDB	-2.09825	-5.72713
DDA3937_RS11855	DDA3937_RS11855	methionine synthase	setATCH194	PDB	-1.2995	-5.29294
DDA3937_RS11965	DDA3937_RS11965	carboxy terminal-processing peptidase	setATCH150	Atlantic	1.8896	8.27656
DDA3937_RS11965	DDA3937_RS11965	carboxy terminal-processing peptidase	setATCH196	PDB	-2.74618	-8.58413
DDA3937_RS11965	DDA3937_RS11965	carboxy terminal-processing peptidase	setATCH147	PDB	-2.54611	-10.2737
DDA3937_RS11965	DDA3937_RS11965	carboxy terminal-processing peptidase	setATCH145	PDB	-2.6245	-10.7218
DDA3937_RS11965	DDA3937_RS11965	carboxy terminal-processing peptidase	setATCH191	LB	-1.50467	-9.37309
DDA3937_RS11965	DDA3937_RS11965	carboxy terminal-processing peptidase	setATCH146	PDB	-2.01598	-9.1784
DDA3937_RS11965	DDA3937_RS11965	carboxy terminal-processing peptidase	setATCH194	PDB	-2.39154	-10.5133
DDA3937_RS11965	DDA3937_RS11965	carboxy terminal-processing peptidase	setATCH151	Atlantic	1.25685	6.10606
DDA3937_RS11965	DDA3937_RS11965	carboxy terminal-processing peptidase	setATCH129	M9	1.02954	7.21144
DDA3937_RS11965	DDA3937_RS11965	carboxy terminal-processing peptidase	setATCH195	PDB	-2.22384	-10.7696
DDA3937_RS11965	DDA3937_RS11965	carboxy terminal-processing peptidase	setATCH148	Atlantic	1.28498	6.11166
DDA3937_RS11965	DDA3937_RS11965	carboxy terminal-processing peptidase	setATCH192	LB	-1.54315	-10.438
DDA3937_RS11965	DDA3937_RS11965	carboxy terminal-processing peptidase	setATCH153	Atlantic	1.1991	5.25065
DDA3937_RS11970	DDA3937_RS11970	RNA chaperone ProQ	setATCH194	PDB	-2.20556	-4.05905
DDA3937_RS11970	DDA3937_RS11970	RNA chaperone ProQ	setATCH195	PDB	-2.80014	-4.2154
DDA3937_RS11970	DDA3937_RS11970	RNA chaperone ProQ	setATCH130	M9	2.16569	7.98199
DDA3937_RS11970	DDA3937_RS11970	RNA chaperone ProQ	setATCH147	PDB	-2.74824	-5.18557
DDA3937_RS11970	DDA3937_RS11970	RNA chaperone ProQ	setATCH198	M9	1.86189	4.64946
DDA3937_RS11970	DDA3937_RS11970	RNA chaperone ProQ	setATCH128	M9	1.97829	8.35375
DDA3937_RS11970	DDA3937_RS11970	RNA chaperone ProQ	setATCH199	M9	1.7029	5.08414
DDA3937_RS11970	DDA3937_RS11970	RNA chaperone ProQ	setATCH129	M9	2.18761	7.94372
DDA3937_RS12230	DDA3937_RS12230	two-component system response regulator RstA	setATCH145	PDB	2.14592	9.288
DDA3937_RS12230	DDA3937_RS12230	two-component system response regulator RstA	setATCH147	PDB	2.09589	7.66361
DDA3937_RS12230	DDA3937_RS12230	two-component system response regulator RstA	setATCH196	PDB	1.09243	4.60745
DDA3937_RS12230	DDA3937_RS12230	two-component system response regulator RstA	setATCH146	PDB	2.13388	7.97857
DDA3937_RS12230	DDA3937_RS12230	two-component system response regulator RstA	setATCH194	PDB	1.29989	4.83886
DDA3937_RS12230	DDA3937_RS12230	two-component system response regulator RstA	setATCH195	PDB	1.49545	6.58711
DDA3937_RS12235	DDA3937_RS12235	two-component system sensor histidine kinase RstB	setATCH146	PDB	2.47434	12.6124
DDA3937_RS12235	DDA3937_RS12235	two-component system sensor histidine kinase RstB	setATCH195	PDB	1.45202	7.09897
DDA3937_RS12235	DDA3937_RS12235	two-component system sensor histidine kinase RstB	setATCH194	PDB	1.22348	6.09112
DDA3937_RS12235	DDA3937_RS12235	two-component system sensor histidine kinase RstB	setATCH196	PDB	1.26389	7.07661
DDA3937_RS12235	DDA3937_RS12235	two-component system sensor histidine kinase RstB	setATCH147	PDB	2.06224	10.1433
DDA3937_RS12235	DDA3937_RS12235	two-component system sensor histidine kinase RstB	setATCH145	PDB	1.7349	8.37259
DDA3937_RS12390	DDA3937_RS12390	transcriptional regulator TyrR	setATCH129	M9	-1.75503	-6.26439
DDA3937_RS12390	DDA3937_RS12390	transcriptional regulator TyrR	setATCH130	M9	-1.79968	-5.61932
DDA3937_RS12390	DDA3937_RS12390	transcriptional regulator TyrR	setATCH128	M9	-1.43695	-5.21552
DDA3937_RS12440	DDA3937_RS12440	peptide ABC transporter substrate-binding protein SapA	setATCH111	LB	-1.14517	-4.93734
DDA3937_RS12440	DDA3937_RS12440	peptide ABC transporter substrate-binding protein SapA	setATCH112	LB	-1.20564	-4.92023
DDA3937_RS12440	DDA3937_RS12440	peptide ABC transporter substrate-binding protein SapA	setATCH191	LB	-1.01921	-4.00414
DDA3937_RS12440	DDA3937_RS12440	peptide ABC transporter substrate-binding protein SapA	setATCH110	LB	-1.09147	-4.92171
DDA3937_RS12460	DDA3937_RS12460	peptide ABC transporter ATP-binding protein SapF	setATCH198	M9	-1.01365	-4.33268
DDA3937_RS12460	DDA3937_RS12460	peptide ABC transporter ATP-binding protein SapF	setATCH112	LB	-1.05536	-4.72304
DDA3937_RS12490	DDA3937_RS12490	exoribonuclease II	setATCH160	Upstate	1.21121	9.86633
DDA3937_RS12490	DDA3937_RS12490	exoribonuclease II	setATCH147	PDB	-1.36824	-8.75559
DDA3937_RS12490	DDA3937_RS12490	exoribonuclease II	setATCH145	PDB	-1.28766	-8.13306
DDA3937_RS12490	DDA3937_RS12490	exoribonuclease II	setATCH146	PDB	-1.3458	-9.22673
DDA3937_RS12510	DDA3937_RS12510	L-ribulose-5-phosphate 4-epimerase	setATCH195	PDB	1.23479	4.6218
DDA3937_RS12525	DDA3937_RS12525	orotidine-5'-phosphate decarboxylase	setATCH145	PDB	-1.60094	-4.74724
DDA3937_RS12525	DDA3937_RS12525	orotidine-5'-phosphate decarboxylase	setATCH199	M9	-2.10776	-6.08588
DDA3937_RS12525	DDA3937_RS12525	orotidine-5'-phosphate decarboxylase	setATCH149	Atlantic	-2.92509	-7.94348
DDA3937_RS12525	DDA3937_RS12525	orotidine-5'-phosphate decarboxylase	setATCH159	Norland	-2.83638	-6.77213
DDA3937_RS12525	DDA3937_RS12525	orotidine-5'-phosphate decarboxylase	setATCH160	Upstate	-1.8623	-5.46347
DDA3937_RS12525	DDA3937_RS12525	orotidine-5'-phosphate decarboxylase	setATCH157	Norland	-1.87521	-5.53346
DDA3937_RS12525	DDA3937_RS12525	orotidine-5'-phosphate decarboxylase	setATCH198	M9	-3.02879	-7.92765
DDA3937_RS12525	DDA3937_RS12525	orotidine-5'-phosphate decarboxylase	setATCH152	Atlantic	-1.43934	-4.24785
DDA3937_RS12525	DDA3937_RS12525	orotidine-5'-phosphate decarboxylase	setATCH129	M9	-3.17455	-7.53908
DDA3937_RS12525	DDA3937_RS12525	orotidine-5'-phosphate decarboxylase	setATCH155	Norland	-1.93729	-5.14562
DDA3937_RS12525	DDA3937_RS12525	orotidine-5'-phosphate decarboxylase	setATCH130	M9	-3.43933	-8.44477
DDA3937_RS12525	DDA3937_RS12525	orotidine-5'-phosphate decarboxylase	setATCH197	M9	-1.07624	-4.88652
DDA3937_RS12525	DDA3937_RS12525	orotidine-5'-phosphate decarboxylase	setATCH128	M9	-2.75073	-7.68623
DDA3937_RS12525	DDA3937_RS12525	orotidine-5'-phosphate decarboxylase	setATCH162	Upstate	-1.56595	-4.76372
DDA3937_RS12525	DDA3937_RS12525	orotidine-5'-phosphate decarboxylase	setATCH156	Norland	-3.26341	-7.47774
DDA3937_RS12525	DDA3937_RS12525	orotidine-5'-phosphate decarboxylase	setATCH163	Upstate	-2.10719	-6.68445
DDA3937_RS12525	DDA3937_RS12525	orotidine-5'-phosphate decarboxylase	setATCH161	Upstate	-1.50202	-5.94799
DDA3937_RS12525	DDA3937_RS12525	orotidine-5'-phosphate decarboxylase	setATCH165	Upstate	-1.51408	-6.05975
DDA3937_RS12525	DDA3937_RS12525	orotidine-5'-phosphate decarboxylase	setATCH158	Norland	-1.82527	-5.70664
DDA3937_RS12525	DDA3937_RS12525	orotidine-5'-phosphate decarboxylase	setATCH196	PDB	-1.28777	-4.14746
DDA3937_RS12590	DDA3937_RS12590	glycine zipper 2TM domain-containing protein	setATCH152	Atlantic	-1.05515	-4.45531
DDA3937_RS12595	DDA3937_RS12595	transcriptional regulator SlyA	setATCH111	LB	1.71885	12.2797
DDA3937_RS12595	DDA3937_RS12595	transcriptional regulator SlyA	setATCH112	LB	1.56956	10.6236
DDA3937_RS12595	DDA3937_RS12595	transcriptional regulator SlyA	setATCH129	M9	1.27655	8.78578
DDA3937_RS12595	DDA3937_RS12595	transcriptional regulator SlyA	setATCH198	M9	1.40674	10.3481
DDA3937_RS12595	DDA3937_RS12595	transcriptional regulator SlyA	setATCH130	M9	1.13238	7.95718
DDA3937_RS12595	DDA3937_RS12595	transcriptional regulator SlyA	setATCH128	M9	1.02406	7.0055
DDA3937_RS12595	DDA3937_RS12595	transcriptional regulator SlyA	setATCH110	LB	1.30205	8.44211
DDA3937_RS12595	DDA3937_RS12595	transcriptional regulator SlyA	setATCH147	PDB	1.20281	4.69695
DDA3937_RS12595	DDA3937_RS12595	transcriptional regulator SlyA	setATCH197	M9	1.99307	12.9927
DDA3937_RS12595	DDA3937_RS12595	transcriptional regulator SlyA	setATCH199	M9	1.28203	8.55993
DDA3937_RS12610	DDA3937_RS12610	Grx4 family monothiol glutaredoxin	setATCH197	M9	-3.7377	-8.57998
DDA3937_RS12610	DDA3937_RS12610	Grx4 family monothiol glutaredoxin	setATCH198	M9	-2.73044	-7.50075
DDA3937_RS12610	DDA3937_RS12610	Grx4 family monothiol glutaredoxin	setATCH130	M9	-3.64275	-7.27434
DDA3937_RS12610	DDA3937_RS12610	Grx4 family monothiol glutaredoxin	setATCH160	Upstate	-1.33194	-5.32678
DDA3937_RS12610	DDA3937_RS12610	Grx4 family monothiol glutaredoxin	setATCH195	PDB	1.74069	5.90878
DDA3937_RS12610	DDA3937_RS12610	Grx4 family monothiol glutaredoxin	setATCH199	M9	-2.48677	-4.01238
DDA3937_RS12610	DDA3937_RS12610	Grx4 family monothiol glutaredoxin	setATCH194	PDB	1.57677	5.65595
DDA3937_RS12610	DDA3937_RS12610	Grx4 family monothiol glutaredoxin	setATCH129	M9	-4.10257	-6.21475
DDA3937_RS12610	DDA3937_RS12610	Grx4 family monothiol glutaredoxin	setATCH156	Norland	-1.27675	-4.28041
DDA3937_RS12610	DDA3937_RS12610	Grx4 family monothiol glutaredoxin	setATCH157	Norland	-1.99937	-5.23301
DDA3937_RS12610	DDA3937_RS12610	Grx4 family monothiol glutaredoxin	setATCH128	M9	-3.96151	-7.03784
DDA3937_RS12620	DDA3937_RS12620	HTH-type transcriptional repressor PurR	setATCH111	LB	-1.04716	-4.16207
DDA3937_RS12690	DDA3937_RS12690	type II secretion system F family protein	setATCH146	PDB	-1.2526	-4.11462
DDA3937_RS12755	DDA3937_RS12755	cysteine desulfuration protein SufE	setATCH129	M9	-1.24591	-6.04094
DDA3937_RS12755	DDA3937_RS12755	cysteine desulfuration protein SufE	setATCH130	M9	-1.18109	-5.27046
DDA3937_RS12755	DDA3937_RS12755	cysteine desulfuration protein SufE	setATCH199	M9	-1.1267	-5.24636
DDA3937_RS12755	DDA3937_RS12755	cysteine desulfuration protein SufE	setATCH197	M9	-1.19625	-7.51436
DDA3937_RS12760	DDA3937_RS12760	cysteine desulfurase SufS	setATCH129	M9	-1.75211	-7.81963
DDA3937_RS12760	DDA3937_RS12760	cysteine desulfurase SufS	setATCH130	M9	-1.23854	-5.77157
DDA3937_RS12760	DDA3937_RS12760	cysteine desulfurase SufS	setATCH197	M9	-1.31901	-5.83396
DDA3937_RS12760	DDA3937_RS12760	cysteine desulfurase SufS	setATCH128	M9	-1.3345	-6.68636
DDA3937_RS12765	DDA3937_RS12765	Fe-S cluster assembly protein SufD	setATCH130	M9	-1.73865	-8.44135
DDA3937_RS12765	DDA3937_RS12765	Fe-S cluster assembly protein SufD	setATCH128	M9	-1.5632	-7.3556
DDA3937_RS12765	DDA3937_RS12765	Fe-S cluster assembly protein SufD	setATCH129	M9	-1.63823	-7.25743
DDA3937_RS12765	DDA3937_RS12765	Fe-S cluster assembly protein SufD	setATCH199	M9	-1.06625	-4.58411
DDA3937_RS12770	DDA3937_RS12770	Fe-S cluster assembly ATPase SufC	setATCH129	M9	-1.63456	-5.20053
DDA3937_RS12770	DDA3937_RS12770	Fe-S cluster assembly ATPase SufC	setATCH128	M9	-2.34207	-6.51135
DDA3937_RS12770	DDA3937_RS12770	Fe-S cluster assembly ATPase SufC	setATCH130	M9	-1.60768	-4.83594
DDA3937_RS12775	DDA3937_RS12775	Fe-S cluster assembly protein SufB	setATCH129	M9	-1.59747	-10.8388
DDA3937_RS12775	DDA3937_RS12775	Fe-S cluster assembly protein SufB	setATCH130	M9	-1.27968	-8.66122
DDA3937_RS12775	DDA3937_RS12775	Fe-S cluster assembly protein SufB	setATCH128	M9	-1.32672	-9.68877
DDA3937_RS12775	DDA3937_RS12775	Fe-S cluster assembly protein SufB	setATCH197	M9	-1.05614	-7.11109
DDA3937_RS12780	DDA3937_RS12780	Fe-S cluster assembly scaffold SufA	setATCH199	M9	-2.3808	-4.23528
DDA3937_RS12780	DDA3937_RS12780	Fe-S cluster assembly scaffold SufA	setATCH129	M9	-1.84976	-5.11486
DDA3937_RS12800	DDA3937_RS12800	AI-2E family transporter YdiK	setATCH149	Atlantic	-1.99329	-5.25304
DDA3937_RS12805	DDA3937_RS12805	phosphoenolpyruvate synthase	setATCH155	Norland	-1.17618	-7.21582
DDA3937_RS12805	DDA3937_RS12805	phosphoenolpyruvate synthase	setATCH157	Norland	-1.54392	-8.18986
DDA3937_RS12855	DDA3937_RS12855	quinone-dependent dihydroorotate dehydrogenase	setATCH163	Upstate	-1.40793	-4.8439
DDA3937_RS12855	DDA3937_RS12855	quinone-dependent dihydroorotate dehydrogenase	setATCH151	Atlantic	-1.48505	-4.89575
DDA3937_RS12855	DDA3937_RS12855	quinone-dependent dihydroorotate dehydrogenase	setATCH154	Norland	-1.8942	-7.09727
DDA3937_RS12855	DDA3937_RS12855	quinone-dependent dihydroorotate dehydrogenase	setATCH156	Norland	-2.89187	-9.33634
DDA3937_RS12855	DDA3937_RS12855	quinone-dependent dihydroorotate dehydrogenase	setATCH161	Upstate	-1.35777	-4.72484
DDA3937_RS12855	DDA3937_RS12855	quinone-dependent dihydroorotate dehydrogenase	setATCH150	Atlantic	-1.68157	-6.18323
DDA3937_RS12855	DDA3937_RS12855	quinone-dependent dihydroorotate dehydrogenase	setATCH155	Norland	-2.38798	-8.06493
DDA3937_RS12855	DDA3937_RS12855	quinone-dependent dihydroorotate dehydrogenase	setATCH149	Atlantic	-2.30387	-6.08352
DDA3937_RS12855	DDA3937_RS12855	quinone-dependent dihydroorotate dehydrogenase	setATCH159	Norland	-2.61619	-7.4857
DDA3937_RS12855	DDA3937_RS12855	quinone-dependent dihydroorotate dehydrogenase	setATCH146	PDB	-1.79026	-5.7652
DDA3937_RS12855	DDA3937_RS12855	quinone-dependent dihydroorotate dehydrogenase	setATCH145	PDB	-1.24725	-4.16576
DDA3937_RS12855	DDA3937_RS12855	quinone-dependent dihydroorotate dehydrogenase	setATCH164	Upstate	-1.48675	-4.33353
DDA3937_RS12855	DDA3937_RS12855	quinone-dependent dihydroorotate dehydrogenase	setATCH147	PDB	-1.88503	-6.57791
DDA3937_RS12855	DDA3937_RS12855	quinone-dependent dihydroorotate dehydrogenase	setATCH160	Upstate	-1.52266	-7.24113
DDA3937_RS12855	DDA3937_RS12855	quinone-dependent dihydroorotate dehydrogenase	setATCH194	PDB	-1.77193	-5.02639
DDA3937_RS12855	DDA3937_RS12855	quinone-dependent dihydroorotate dehydrogenase	setATCH157	Norland	-2.61859	-8.47364
DDA3937_RS12855	DDA3937_RS12855	quinone-dependent dihydroorotate dehydrogenase	setATCH196	PDB	-1.51508	-4.96504
DDA3937_RS12855	DDA3937_RS12855	quinone-dependent dihydroorotate dehydrogenase	setATCH158	Norland	-2.33449	-8.63215
DDA3937_RS12855	DDA3937_RS12855	quinone-dependent dihydroorotate dehydrogenase	setATCH148	Atlantic	-1.30313	-5.07401
DDA3937_RS12855	DDA3937_RS12855	quinone-dependent dihydroorotate dehydrogenase	setATCH195	PDB	-2.30606	-7.5323
DDA3937_RS12885	DDA3937_RS12885	aminopeptidase N	setATCH194	PDB	-1.60776	-9.77188
DDA3937_RS12885	DDA3937_RS12885	aminopeptidase N	setATCH195	PDB	-1.79396	-11.0695
DDA3937_RS12885	DDA3937_RS12885	aminopeptidase N	setATCH196	PDB	-1.86118	-10.4432
DDA3937_RS12890	DDA3937_RS12890	nicotinate phosphoribosyltransferase	setATCH145	PDB	1.86375	8.96985
DDA3937_RS12890	DDA3937_RS12890	nicotinate phosphoribosyltransferase	setATCH195	PDB	1.85339	10.1919
DDA3937_RS12890	DDA3937_RS12890	nicotinate phosphoribosyltransferase	setATCH194	PDB	2.0049	9.8268
DDA3937_RS12890	DDA3937_RS12890	nicotinate phosphoribosyltransferase	setATCH147	PDB	1.78769	8.99946
DDA3937_RS12890	DDA3937_RS12890	nicotinate phosphoribosyltransferase	setATCH196	PDB	2.21901	10.1611
DDA3937_RS12890	DDA3937_RS12890	nicotinate phosphoribosyltransferase	setATCH146	PDB	1.64965	7.36024
DDA3937_RS12900	DDA3937_RS12900	porin	setATCH192	LB	-1.53141	-13.0458
DDA3937_RS12900	DDA3937_RS12900	porin	setATCH157	Norland	-1.02091	-8.6745
DDA3937_RS12900	DDA3937_RS12900	porin	setATCH163	Upstate	-1.44188	-11.9852
DDA3937_RS12900	DDA3937_RS12900	porin	setATCH112	LB	-1.22714	-11.004
DDA3937_RS12900	DDA3937_RS12900	porin	setATCH110	LB	-1.15119	-10.5816
DDA3937_RS12900	DDA3937_RS12900	porin	setATCH191	LB	-1.54789	-13.0511
DDA3937_RS12900	DDA3937_RS12900	porin	setATCH148	Atlantic	-1.02548	-7.65546
DDA3937_RS12900	DDA3937_RS12900	porin	setATCH111	LB	-1.22156	-11.1406
DDA3937_RS12915	DDA3937_RS12915	aspartate/tyrosine/aromatic aminotransferase	setATCH128	M9	-1.86436	-16.5875
DDA3937_RS12915	DDA3937_RS12915	aspartate/tyrosine/aromatic aminotransferase	setATCH129	M9	-2.10912	-18.379
DDA3937_RS12915	DDA3937_RS12915	aspartate/tyrosine/aromatic aminotransferase	setATCH198	M9	-1.64538	-14.2168
DDA3937_RS12915	DDA3937_RS12915	aspartate/tyrosine/aromatic aminotransferase	setATCH199	M9	-2.02777	-16.7797
DDA3937_RS12915	DDA3937_RS12915	aspartate/tyrosine/aromatic aminotransferase	setATCH130	M9	-2.10007	-18.6011
DDA3937_RS12915	DDA3937_RS12915	aspartate/tyrosine/aromatic aminotransferase	setATCH111	LB	1.07079	9.97515
DDA3937_RS12915	DDA3937_RS12915	aspartate/tyrosine/aromatic aminotransferase	setATCH110	LB	1.02382	9.6531
DDA3937_RS12915	DDA3937_RS12915	aspartate/tyrosine/aromatic aminotransferase	setATCH112	LB	1.03932	9.75224
DDA3937_RS12915	DDA3937_RS12915	aspartate/tyrosine/aromatic aminotransferase	setATCH197	M9	-2.32698	-19.6936
DDA3937_RS12925	DDA3937_RS12925	YcbK family protein	setATCH146	PDB	1.09999	4.22157
DDA3937_RS13040	DDA3937_RS13040	NAD(P)/FAD-dependent oxidoreductase	setATCH128	M9	-1.38462	-6.3197
DDA3937_RS13040	DDA3937_RS13040	NAD(P)/FAD-dependent oxidoreductase	setATCH130	M9	-1.2492	-5.17817
DDA3937_RS13040	DDA3937_RS13040	NAD(P)/FAD-dependent oxidoreductase	setATCH129	M9	-1.08577	-4.48778
DDA3937_RS13060	DDA3937_RS13060	penicillin-binding protein activator LpoB	setATCH197	M9	-2.3254	-4.24007
DDA3937_RS13070	DDA3937_RS13070	purine nucleoside phosphoramidase	setATCH195	PDB	1.53619	5.64885
DDA3937_RS13070	DDA3937_RS13070	purine nucleoside phosphoramidase	setATCH160	Upstate	1.32878	6.14152
DDA3937_RS13110	DDA3937_RS13110	beta-ketoacyl-ACP synthase II	setATCH163	Upstate	-1.5146	-5.83245
DDA3937_RS13110	DDA3937_RS13110	beta-ketoacyl-ACP synthase II	setATCH159	Norland	-1.33668	-5.09329
DDA3937_RS13110	DDA3937_RS13110	beta-ketoacyl-ACP synthase II	setATCH162	Upstate	-1.36691	-4.5963
DDA3937_RS13110	DDA3937_RS13110	beta-ketoacyl-ACP synthase II	setATCH165	Upstate	-1.34112	-5.47104
DDA3937_RS13110	DDA3937_RS13110	beta-ketoacyl-ACP synthase II	setATCH153	Atlantic	-1.41561	-4.94447
DDA3937_RS13110	DDA3937_RS13110	beta-ketoacyl-ACP synthase II	setATCH164	Upstate	-1.36516	-4.74076
DDA3937_RS13110	DDA3937_RS13110	beta-ketoacyl-ACP synthase II	setATCH152	Atlantic	-1.30922	-5.56374
DDA3937_RS13110	DDA3937_RS13110	beta-ketoacyl-ACP synthase II	setATCH151	Atlantic	-1.44442	-5.83208
DDA3937_RS13110	DDA3937_RS13110	beta-ketoacyl-ACP synthase II	setATCH161	Upstate	-1.34866	-5.20354
DDA3937_RS13135	DDA3937_RS13135	phosphate acyltransferase PlsX	setATCH112	LB	-1.12947	-5.00801
DDA3937_RS13135	DDA3937_RS13135	phosphate acyltransferase PlsX	setATCH191	LB	-1.52274	-6.34645
DDA3937_RS13135	DDA3937_RS13135	phosphate acyltransferase PlsX	setATCH192	LB	-1.57521	-6.42435
DDA3937_RS13145	DDA3937_RS13145	23S rRNA accumulation protein YceD	setATCH147	PDB	2.21928	5.81061
DDA3937_RS13145	DDA3937_RS13145	23S rRNA accumulation protein YceD	setATCH146	PDB	1.98248	4.11251
DDA3937_RS13145	DDA3937_RS13145	23S rRNA accumulation protein YceD	setATCH145	PDB	2.35871	5.82316
DDA3937_RS13155	DDA3937_RS13155	23S rRNA pseudouridine(955/2504/2580) synthase RluC	setATCH130	M9	1.26295	4.87134
DDA3937_RS13170	DDA3937_RS13170	dihydroorotase	setATCH151	Atlantic	-1.45423	-4.81233
DDA3937_RS13170	DDA3937_RS13170	dihydroorotase	setATCH154	Norland	-1.59996	-5.63121
DDA3937_RS13170	DDA3937_RS13170	dihydroorotase	setATCH196	PDB	-1.81747	-6.49553
DDA3937_RS13170	DDA3937_RS13170	dihydroorotase	setATCH195	PDB	-2.0421	-7.8914
DDA3937_RS13170	DDA3937_RS13170	dihydroorotase	setATCH159	Norland	-2.17234	-7.48829
DDA3937_RS13170	DDA3937_RS13170	dihydroorotase	setATCH162	Upstate	-1.62235	-5.59249
DDA3937_RS13170	DDA3937_RS13170	dihydroorotase	setATCH128	M9	-1.37408	-7.44261
DDA3937_RS13170	DDA3937_RS13170	dihydroorotase	setATCH129	M9	-1.04471	-5.98492
DDA3937_RS13170	DDA3937_RS13170	dihydroorotase	setATCH157	Norland	-1.54214	-4.28035
DDA3937_RS13170	DDA3937_RS13170	dihydroorotase	setATCH153	Atlantic	-1.5367	-6.40181
DDA3937_RS13170	DDA3937_RS13170	dihydroorotase	setATCH194	PDB	-1.70876	-6.08607
DDA3937_RS13170	DDA3937_RS13170	dihydroorotase	setATCH147	PDB	-2.34568	-8.80478
DDA3937_RS13170	DDA3937_RS13170	dihydroorotase	setATCH163	Upstate	-1.33786	-4.80638
DDA3937_RS13170	DDA3937_RS13170	dihydroorotase	setATCH146	PDB	-1.52315	-5.00264
DDA3937_RS13170	DDA3937_RS13170	dihydroorotase	setATCH158	Norland	-2.21934	-7.50305
DDA3937_RS13170	DDA3937_RS13170	dihydroorotase	setATCH149	Atlantic	-1.9865	-4.48126
DDA3937_RS13180	DDA3937_RS13180	biofilm formation regulator BssS	setATCH110	LB	-1.0222	-5.38474
DDA3937_RS13180	DDA3937_RS13180	biofilm formation regulator BssS	setATCH128	M9	-1.20192	-6.27466
DDA3937_RS13180	DDA3937_RS13180	biofilm formation regulator BssS	setATCH112	LB	-1.2585	-6.07709
DDA3937_RS13180	DDA3937_RS13180	biofilm formation regulator BssS	setATCH111	LB	-1.25187	-6.36923
DDA3937_RS13180	DDA3937_RS13180	biofilm formation regulator BssS	setATCH130	M9	-1.33581	-4.76441
DDA3937_RS13205	DDA3937_RS13205	LpxL/LpxP family Kdo(2)-lipid IV(A) lauroyl/palmitoleoyl acyltransferasee	setATCH150	Atlantic	-1.5871	-4.4669
DDA3937_RS13205	DDA3937_RS13205	LpxL/LpxP family Kdo(2)-lipid IV(A) lauroyl/palmitoleoyl acyltransferasee	setATCH164	Upstate	-1.23406	-4.06381
DDA3937_RS13215	DDA3937_RS13215	glucans biosynthesis glucosyltransferase MdoH	setATCH155	Norland	-1.59715	-4.26559
DDA3937_RS13215	DDA3937_RS13215	glucans biosynthesis glucosyltransferase MdoH	setATCH165	Upstate	-1.39894	-4.83415
DDA3937_RS13215	DDA3937_RS13215	glucans biosynthesis glucosyltransferase MdoH	setATCH161	Upstate	-1.71103	-5.2295
DDA3937_RS13240	DDA3937_RS13240	GhoT/OrtT family toxin	setATCH194	PDB	1.76727	4.14404
DDA3937_RS13300	DDA3937_RS13300	RNA polymerase sigma factor FliA	setATCH128	M9	3.45159	15.9827
DDA3937_RS13300	DDA3937_RS13300	RNA polymerase sigma factor FliA	setATCH198	M9	4.1188	18.0541
DDA3937_RS13300	DDA3937_RS13300	RNA polymerase sigma factor FliA	setATCH197	M9	3.74542	18.8254
DDA3937_RS13300	DDA3937_RS13300	RNA polymerase sigma factor FliA	setATCH199	M9	4.59545	18.5579
DDA3937_RS13300	DDA3937_RS13300	RNA polymerase sigma factor FliA	setATCH130	M9	3.95515	18.4309
DDA3937_RS13300	DDA3937_RS13300	RNA polymerase sigma factor FliA	setATCH129	M9	4.22953	17.5512
DDA3937_RS13305	DDA3937_RS13305	hypothetical protein	setATCH130	M9	1.20987	4.47444
DDA3937_RS13305	DDA3937_RS13305	hypothetical protein	setATCH197	M9	1.02452	5.348
DDA3937_RS13305	DDA3937_RS13305	hypothetical protein	setATCH198	M9	1.01012	5.36423
DDA3937_RS13305	DDA3937_RS13305	hypothetical protein	setATCH199	M9	1.29196	5.99877
DDA3937_RS13310	DDA3937_RS13310	FkbM family methyltransferase	setATCH198	M9	1.89117	7.13851
DDA3937_RS13310	DDA3937_RS13310	FkbM family methyltransferase	setATCH197	M9	1.20496	7.51431
DDA3937_RS13310	DDA3937_RS13310	FkbM family methyltransferase	setATCH130	M9	1.70097	9.32951
DDA3937_RS13310	DDA3937_RS13310	FkbM family methyltransferase	setATCH128	M9	1.33543	6.98215
DDA3937_RS13310	DDA3937_RS13310	FkbM family methyltransferase	setATCH199	M9	1.71063	7.01197
DDA3937_RS13310	DDA3937_RS13310	FkbM family methyltransferase	setATCH129	M9	1.6323	7.93859
DDA3937_RS13315	DDA3937_RS13315	Gfo/Idh/MocA family oxidoreductase	setATCH197	M9	1.55973	11.0488
DDA3937_RS13315	DDA3937_RS13315	Gfo/Idh/MocA family oxidoreductase	setATCH128	M9	1.86591	10.7015
DDA3937_RS13315	DDA3937_RS13315	Gfo/Idh/MocA family oxidoreductase	setATCH199	M9	2.5923	16.2555
DDA3937_RS13315	DDA3937_RS13315	Gfo/Idh/MocA family oxidoreductase	setATCH198	M9	2.31947	13.3504
DDA3937_RS13315	DDA3937_RS13315	Gfo/Idh/MocA family oxidoreductase	setATCH130	M9	2.55976	13.9728
DDA3937_RS13315	DDA3937_RS13315	Gfo/Idh/MocA family oxidoreductase	setATCH129	M9	2.27128	14.9531
DDA3937_RS13315	DDA3937_RS13315	Gfo/Idh/MocA family oxidoreductase	setATCH161	Upstate	1.1856	7.88373
DDA3937_RS13320	DDA3937_RS13320	ATP-grasp domain-containing protein	setATCH198	M9	2.87513	18.4133
DDA3937_RS13320	DDA3937_RS13320	ATP-grasp domain-containing protein	setATCH110	LB	-1.31041	-9.76964
DDA3937_RS13320	DDA3937_RS13320	ATP-grasp domain-containing protein	setATCH199	M9	3.26503	23.0139
DDA3937_RS13320	DDA3937_RS13320	ATP-grasp domain-containing protein	setATCH161	Upstate	1.64514	12.8012
DDA3937_RS13320	DDA3937_RS13320	ATP-grasp domain-containing protein	setATCH130	M9	3.54521	21.2791
DDA3937_RS13320	DDA3937_RS13320	ATP-grasp domain-containing protein	setATCH197	M9	2.03873	15.4838
DDA3937_RS13320	DDA3937_RS13320	ATP-grasp domain-containing protein	setATCH148	Atlantic	1.27388	8.81902
DDA3937_RS13320	DDA3937_RS13320	ATP-grasp domain-containing protein	setATCH129	M9	3.23291	20.3476
DDA3937_RS13320	DDA3937_RS13320	ATP-grasp domain-containing protein	setATCH128	M9	2.87421	18.752
DDA3937_RS13325	DDA3937_RS13325	DegT/DnrJ/EryC1/StrS family aminotransferase	setATCH198	M9	2.69794	13.6437
DDA3937_RS13325	DDA3937_RS13325	DegT/DnrJ/EryC1/StrS family aminotransferase	setATCH129	M9	3.06881	15.2793
DDA3937_RS13325	DDA3937_RS13325	DegT/DnrJ/EryC1/StrS family aminotransferase	setATCH199	M9	3.39079	15.4173
DDA3937_RS13325	DDA3937_RS13325	DegT/DnrJ/EryC1/StrS family aminotransferase	setATCH128	M9	2.50577	12.7657
DDA3937_RS13325	DDA3937_RS13325	DegT/DnrJ/EryC1/StrS family aminotransferase	setATCH197	M9	2.03724	12.9657
DDA3937_RS13325	DDA3937_RS13325	DegT/DnrJ/EryC1/StrS family aminotransferase	setATCH110	LB	-1.18514	-7.17812
DDA3937_RS13325	DDA3937_RS13325	DegT/DnrJ/EryC1/StrS family aminotransferase	setATCH130	M9	3.19449	15.0391
DDA3937_RS13325	DDA3937_RS13325	DegT/DnrJ/EryC1/StrS family aminotransferase	setATCH161	Upstate	1.73912	12.0118
DDA3937_RS13325	DDA3937_RS13325	DegT/DnrJ/EryC1/StrS family aminotransferase	setATCH148	Atlantic	1.41883	9.23005
DDA3937_RS13330	DDA3937_RS13330	methyltransferase regulatory domain-containing protein	setATCH129	M9	3.25953	25.8979
DDA3937_RS13330	DDA3937_RS13330	methyltransferase regulatory domain-containing protein	setATCH197	M9	2.17856	18.6913
DDA3937_RS13330	DDA3937_RS13330	methyltransferase regulatory domain-containing protein	setATCH148	Atlantic	1.53719	13.1696
DDA3937_RS13330	DDA3937_RS13330	methyltransferase regulatory domain-containing protein	setATCH111	LB	-1.07255	-9.38529
DDA3937_RS13330	DDA3937_RS13330	methyltransferase regulatory domain-containing protein	setATCH198	M9	2.98087	24.4628
DDA3937_RS13330	DDA3937_RS13330	methyltransferase regulatory domain-containing protein	setATCH199	M9	3.46578	28.1318
DDA3937_RS13330	DDA3937_RS13330	methyltransferase regulatory domain-containing protein	setATCH110	LB	-1.34273	-12.0282
DDA3937_RS13330	DDA3937_RS13330	methyltransferase regulatory domain-containing protein	setATCH130	M9	3.3631	26.713
DDA3937_RS13330	DDA3937_RS13330	methyltransferase regulatory domain-containing protein	setATCH128	M9	2.77161	21.8656
DDA3937_RS13330	DDA3937_RS13330	methyltransferase regulatory domain-containing protein	setATCH161	Upstate	1.85925	16.3138
DDA3937_RS13330	DDA3937_RS13330	methyltransferase regulatory domain-containing protein	setATCH112	LB	-1.05118	-9.14241
DDA3937_RS13340	DDA3937_RS13340	flagellin FliC	setATCH199	M9	5.48044	20.5988
DDA3937_RS13340	DDA3937_RS13340	flagellin FliC	setATCH110	LB	-1.69537	-7.47268
DDA3937_RS13340	DDA3937_RS13340	flagellin FliC	setATCH130	M9	4.61799	19.7456
DDA3937_RS13340	DDA3937_RS13340	flagellin FliC	setATCH111	LB	-1.28705	-6.22594
DDA3937_RS13340	DDA3937_RS13340	flagellin FliC	setATCH112	LB	-1.56265	-6.39643
DDA3937_RS13340	DDA3937_RS13340	flagellin FliC	setATCH128	M9	4.08993	17.9851
DDA3937_RS13340	DDA3937_RS13340	flagellin FliC	setATCH129	M9	4.39515	18.5607
DDA3937_RS13340	DDA3937_RS13340	flagellin FliC	setATCH197	M9	3.27279	14.0718
DDA3937_RS13340	DDA3937_RS13340	flagellin FliC	setATCH153	Atlantic	1.63464	4.95642
DDA3937_RS13340	DDA3937_RS13340	flagellin FliC	setATCH198	M9	4.77384	18.2557
DDA3937_RS13345	DDA3937_RS13345	flagellar filament capping protein FliD	setATCH160	Upstate	-1.84492	-6.81973
DDA3937_RS13345	DDA3937_RS13345	flagellar filament capping protein FliD	setATCH146	PDB	-1.57315	-4.96883
DDA3937_RS13345	DDA3937_RS13345	flagellar filament capping protein FliD	setATCH164	Upstate	-1.63256	-6.67717
DDA3937_RS13345	DDA3937_RS13345	flagellar filament capping protein FliD	setATCH165	Upstate	-1.06968	-4.75725
DDA3937_RS13345	DDA3937_RS13345	flagellar filament capping protein FliD	setATCH157	Norland	-1.50896	-5.06875
DDA3937_RS13345	DDA3937_RS13345	flagellar filament capping protein FliD	setATCH156	Norland	-1.53618	-5.90699
DDA3937_RS13345	DDA3937_RS13345	flagellar filament capping protein FliD	setATCH162	Upstate	-1.74866	-6.20623
DDA3937_RS13345	DDA3937_RS13345	flagellar filament capping protein FliD	setATCH155	Norland	-1.20887	-5.72996
DDA3937_RS13345	DDA3937_RS13345	flagellar filament capping protein FliD	setATCH158	Norland	-1.24903	-4.36821
DDA3937_RS13350	DDA3937_RS13350	flagellar export chaperone FliS	setATCH160	Upstate	-1.38154	-4.00073
DDA3937_RS13350	DDA3937_RS13350	flagellar export chaperone FliS	setATCH157	Norland	-1.51167	-4.53912
DDA3937_RS13355	DDA3937_RS13355	flagellar protein FliT	setATCH130	M9	-2.28181	-5.95564
DDA3937_RS13355	DDA3937_RS13355	flagellar protein FliT	setATCH128	M9	-1.46944	-4.85776
DDA3937_RS13355	DDA3937_RS13355	flagellar protein FliT	setATCH156	Norland	-1.46361	-4.09615
DDA3937_RS13355	DDA3937_RS13355	flagellar protein FliT	setATCH129	M9	-1.83133	-4.93458
DDA3937_RS13360	DDA3937_RS13360	flagellar hook-basal body complex protein FliE	setATCH129	M9	2.37413	4.95019
DDA3937_RS13360	DDA3937_RS13360	flagellar hook-basal body complex protein FliE	setATCH130	M9	2.98623	6.89404
DDA3937_RS13360	DDA3937_RS13360	flagellar hook-basal body complex protein FliE	setATCH128	M9	2.35717	6.00346
DDA3937_RS13360	DDA3937_RS13360	flagellar hook-basal body complex protein FliE	setATCH197	M9	2.38325	5.59002
DDA3937_RS13360	DDA3937_RS13360	flagellar hook-basal body complex protein FliE	setATCH199	M9	3.3416	7.95605
DDA3937_RS13360	DDA3937_RS13360	flagellar hook-basal body complex protein FliE	setATCH198	M9	3.2265	6.50286
DDA3937_RS13365	DDA3937_RS13365	flagellar M-ring protein FliF	setATCH197	M9	3.17545	23.4473
DDA3937_RS13365	DDA3937_RS13365	flagellar M-ring protein FliF	setATCH198	M9	3.66009	23.6705
DDA3937_RS13365	DDA3937_RS13365	flagellar M-ring protein FliF	setATCH128	M9	3.05159	20.6823
DDA3937_RS13365	DDA3937_RS13365	flagellar M-ring protein FliF	setATCH199	M9	3.88197	26.0453
DDA3937_RS13365	DDA3937_RS13365	flagellar M-ring protein FliF	setATCH129	M9	3.35855	21.913
DDA3937_RS13365	DDA3937_RS13365	flagellar M-ring protein FliF	setATCH130	M9	3.48098	22.7787
DDA3937_RS13370	DDA3937_RS13370	flagellar motor switch protein FliG	setATCH129	M9	3.35332	18.4211
DDA3937_RS13370	DDA3937_RS13370	flagellar motor switch protein FliG	setATCH197	M9	3.29209	20.1089
DDA3937_RS13370	DDA3937_RS13370	flagellar motor switch protein FliG	setATCH199	M9	3.83976	20.5665
DDA3937_RS13370	DDA3937_RS13370	flagellar motor switch protein FliG	setATCH128	M9	2.92187	15.1013
DDA3937_RS13370	DDA3937_RS13370	flagellar motor switch protein FliG	setATCH198	M9	3.50741	18.0094
DDA3937_RS13370	DDA3937_RS13370	flagellar motor switch protein FliG	setATCH130	M9	3.37533	17.221
DDA3937_RS13375	DDA3937_RS13375	flagellar assembly protein FliH	setATCH129	M9	2.96447	7.91489
DDA3937_RS13375	DDA3937_RS13375	flagellar assembly protein FliH	setATCH199	M9	3.80904	11.4856
DDA3937_RS13375	DDA3937_RS13375	flagellar assembly protein FliH	setATCH128	M9	2.71268	6.1223
DDA3937_RS13375	DDA3937_RS13375	flagellar assembly protein FliH	setATCH130	M9	2.99962	6.50469
DDA3937_RS13375	DDA3937_RS13375	flagellar assembly protein FliH	setATCH198	M9	3.38463	14.31
DDA3937_RS13375	DDA3937_RS13375	flagellar assembly protein FliH	setATCH197	M9	3.0134	11.4835
DDA3937_RS13380	DDA3937_RS13380	flagellum-specific ATP synthase FliI	setATCH130	M9	3.57225	22.5126
DDA3937_RS13380	DDA3937_RS13380	flagellum-specific ATP synthase FliI	setATCH129	M9	3.57562	22.527
DDA3937_RS13380	DDA3937_RS13380	flagellum-specific ATP synthase FliI	setATCH128	M9	3.03619	21.21
DDA3937_RS13380	DDA3937_RS13380	flagellum-specific ATP synthase FliI	setATCH199	M9	3.96848	25.0531
DDA3937_RS13380	DDA3937_RS13380	flagellum-specific ATP synthase FliI	setATCH197	M9	3.23048	24.6879
DDA3937_RS13380	DDA3937_RS13380	flagellum-specific ATP synthase FliI	setATCH198	M9	3.52952	23.9125
DDA3937_RS13385	DDA3937_RS13385	flagella biosynthesis chaperone FliJ	setATCH199	M9	3.46403	15.5212
DDA3937_RS13385	DDA3937_RS13385	flagella biosynthesis chaperone FliJ	setATCH129	M9	3.4522	11.2188
DDA3937_RS13385	DDA3937_RS13385	flagella biosynthesis chaperone FliJ	setATCH198	M9	3.02721	13.1515
DDA3937_RS13385	DDA3937_RS13385	flagella biosynthesis chaperone FliJ	setATCH128	M9	3.02931	16.0245
DDA3937_RS13385	DDA3937_RS13385	flagella biosynthesis chaperone FliJ	setATCH130	M9	3.02035	12.1204
DDA3937_RS13385	DDA3937_RS13385	flagella biosynthesis chaperone FliJ	setATCH197	M9	2.96554	15.8447
DDA3937_RS13385	DDA3937_RS13385	flagella biosynthesis chaperone FliJ	setATCH160	Upstate	-1.06561	-4.62902
DDA3937_RS13390	DDA3937_RS13390	flagellar hook-length control protein FliK	setATCH130	M9	2.92103	12.288
DDA3937_RS13390	DDA3937_RS13390	flagellar hook-length control protein FliK	setATCH129	M9	3.3081	13.7701
DDA3937_RS13390	DDA3937_RS13390	flagellar hook-length control protein FliK	setATCH198	M9	3.64801	15.6696
DDA3937_RS13390	DDA3937_RS13390	flagellar hook-length control protein FliK	setATCH199	M9	3.92873	19.873
DDA3937_RS13390	DDA3937_RS13390	flagellar hook-length control protein FliK	setATCH128	M9	2.67448	13.5852
DDA3937_RS13390	DDA3937_RS13390	flagellar hook-length control protein FliK	setATCH197	M9	3.56689	17.8747
DDA3937_RS13395	DDA3937_RS13395	flagellar basal body-associated protein FliL	setATCH130	M9	2.64221	9.94691
DDA3937_RS13395	DDA3937_RS13395	flagellar basal body-associated protein FliL	setATCH198	M9	2.39956	9.83469
DDA3937_RS13395	DDA3937_RS13395	flagellar basal body-associated protein FliL	setATCH129	M9	2.45838	11.5187
DDA3937_RS13395	DDA3937_RS13395	flagellar basal body-associated protein FliL	setATCH128	M9	2.27548	8.99876
DDA3937_RS13395	DDA3937_RS13395	flagellar basal body-associated protein FliL	setATCH197	M9	2.01902	10.8754
DDA3937_RS13395	DDA3937_RS13395	flagellar basal body-associated protein FliL	setATCH199	M9	2.90174	10.0186
DDA3937_RS13400	DDA3937_RS13400	flagellar motor switch protein FliM	setATCH130	M9	3.68377	22.3049
DDA3937_RS13400	DDA3937_RS13400	flagellar motor switch protein FliM	setATCH197	M9	3.19412	23.2672
DDA3937_RS13400	DDA3937_RS13400	flagellar motor switch protein FliM	setATCH128	M9	3.19268	20.6358
DDA3937_RS13400	DDA3937_RS13400	flagellar motor switch protein FliM	setATCH129	M9	3.43201	21.4749
DDA3937_RS13400	DDA3937_RS13400	flagellar motor switch protein FliM	setATCH199	M9	4.0343	23.0207
DDA3937_RS13400	DDA3937_RS13400	flagellar motor switch protein FliM	setATCH198	M9	3.70605	23.6689
DDA3937_RS13405	DDA3937_RS13405	flagellar motor switch protein FliN	setATCH128	M9	3.41118	16.7914
DDA3937_RS13405	DDA3937_RS13405	flagellar motor switch protein FliN	setATCH198	M9	3.5693	19.9231
DDA3937_RS13405	DDA3937_RS13405	flagellar motor switch protein FliN	setATCH199	M9	4.25463	19.903
DDA3937_RS13405	DDA3937_RS13405	flagellar motor switch protein FliN	setATCH130	M9	3.80743	19.4857
DDA3937_RS13405	DDA3937_RS13405	flagellar motor switch protein FliN	setATCH197	M9	3.38033	23.1587
DDA3937_RS13405	DDA3937_RS13405	flagellar motor switch protein FliN	setATCH129	M9	3.75069	20.7173
DDA3937_RS13410	DDA3937_RS13410	flagellar biosynthetic protein FliO	setATCH130	M9	3.15221	12.2502
DDA3937_RS13410	DDA3937_RS13410	flagellar biosynthetic protein FliO	setATCH199	M9	3.57578	11.3236
DDA3937_RS13410	DDA3937_RS13410	flagellar biosynthetic protein FliO	setATCH198	M9	3.21692	12.3004
DDA3937_RS13410	DDA3937_RS13410	flagellar biosynthetic protein FliO	setATCH197	M9	3.14242	15.5295
DDA3937_RS13410	DDA3937_RS13410	flagellar biosynthetic protein FliO	setATCH128	M9	2.77091	13.8209
DDA3937_RS13410	DDA3937_RS13410	flagellar biosynthetic protein FliO	setATCH129	M9	3.3416	13.6009
DDA3937_RS13415	DDA3937_RS13415	flagellar type III secretion system pore protein FliP	setATCH198	M9	3.34929	18.787
DDA3937_RS13415	DDA3937_RS13415	flagellar type III secretion system pore protein FliP	setATCH129	M9	2.90414	16.4714
DDA3937_RS13415	DDA3937_RS13415	flagellar type III secretion system pore protein FliP	setATCH199	M9	3.42565	18.4226
DDA3937_RS13415	DDA3937_RS13415	flagellar type III secretion system pore protein FliP	setATCH128	M9	2.67144	15.7555
DDA3937_RS13415	DDA3937_RS13415	flagellar type III secretion system pore protein FliP	setATCH160	Upstate	-1.00524	-5.29992
DDA3937_RS13415	DDA3937_RS13415	flagellar type III secretion system pore protein FliP	setATCH197	M9	3.07854	18.5575
DDA3937_RS13415	DDA3937_RS13415	flagellar type III secretion system pore protein FliP	setATCH130	M9	3.35489	14.8318
DDA3937_RS13420	DDA3937_RS13420	flagellar biosynthesis protein FliQ	setATCH197	M9	2.92708	15.5689
DDA3937_RS13420	DDA3937_RS13420	flagellar biosynthesis protein FliQ	setATCH128	M9	2.9219	11.1618
DDA3937_RS13420	DDA3937_RS13420	flagellar biosynthesis protein FliQ	setATCH199	M9	3.05983	13.0608
DDA3937_RS13420	DDA3937_RS13420	flagellar biosynthesis protein FliQ	setATCH198	M9	2.9036	14.451
[truncated: 1,719 more rows]

## Sheet: DdiaME23
locusId	sysName	desc	name	short	lrn	t
DZA65_RS00035	DZA65_RS00035	oligopeptidase A	setATCH245	PDB	-1.11439	-9.11338
DZA65_RS00035	DZA65_RS00035	oligopeptidase A	setATCH168	PDB	-1.53773	-11.6501
DZA65_RS00035	DZA65_RS00035	oligopeptidase A	setATCH243	PDB	-1.09271	-9.01962
DZA65_RS00035	DZA65_RS00035	oligopeptidase A	setATCH244	PDB	-1.03475	-8.03249
DZA65_RS00035	DZA65_RS00035	oligopeptidase A	setATCH170	PDB	-1.52764	-11.974
DZA65_RS00035	DZA65_RS00035	oligopeptidase A	setATCH169	PDB	-1.72653	-12.9048
DZA65_RS00355	DZA65_RS00355	argininosuccinate synthase	setATCH131	M9	-2.16953	-12.9517
DZA65_RS00355	DZA65_RS00355	argininosuccinate synthase	setATCH132	M9	-2.26106	-12.3053
DZA65_RS00355	DZA65_RS00355	argininosuccinate synthase	setATCH248	M9	-2.33295	-13.082
DZA65_RS00355	DZA65_RS00355	argininosuccinate synthase	setATCH133	M9	-2.08203	-12.1027
DZA65_RS00355	DZA65_RS00355	argininosuccinate synthase	setATCH246	M9	-2.30743	-11.9986
DZA65_RS00355	DZA65_RS00355	argininosuccinate synthase	setATCH247	M9	-2.66677	-15.009
DZA65_RS00360	DZA65_RS00360	MarR family transcriptional regulator	setATCH113	LB	-1.13518	-4.05329
DZA65_RS00360	DZA65_RS00360	MarR family transcriptional regulator	setATCH115	LB	-1.00503	-4.83839
DZA65_RS00360	DZA65_RS00360	MarR family transcriptional regulator	setATCH245	PDB	-1.09856	-5.64604
DZA65_RS00360	DZA65_RS00360	MarR family transcriptional regulator	setATCH175	Atlantic	-1.17508	-4.68189
DZA65_RS00360	DZA65_RS00360	MarR family transcriptional regulator	setATCH173	Atlantic	-1.48284	-6.32915
DZA65_RS00360	DZA65_RS00360	MarR family transcriptional regulator	setATCH176	Atlantic	-1.02462	-4.9117
DZA65_RS00365	DZA65_RS00365	DMT family transporter	setATCH178	Norland	-1.3037	-6.49115
DZA65_RS00365	DZA65_RS00365	DMT family transporter	setATCH187	Upstate	-1.82364	-9.9259
DZA65_RS00365	DZA65_RS00365	DMT family transporter	setATCH185	Upstate	-1.15933	-5.68298
DZA65_RS00365	DZA65_RS00365	DMT family transporter	setATCH176	Atlantic	-1.82562	-9.84645
DZA65_RS00365	DZA65_RS00365	DMT family transporter	setATCH181	Norland	-1.22842	-6.94257
DZA65_RS00365	DZA65_RS00365	DMT family transporter	setATCH180	Norland	-1.12408	-5.99401
DZA65_RS00365	DZA65_RS00365	DMT family transporter	setATCH183	Upstate	-1.55655	-8.47597
DZA65_RS00365	DZA65_RS00365	DMT family transporter	setATCH175	Atlantic	-1.12008	-5.12881
DZA65_RS00365	DZA65_RS00365	DMT family transporter	setATCH186	Upstate	-1.07383	-5.88804
DZA65_RS00365	DZA65_RS00365	DMT family transporter	setATCH177	Norland	-1.03698	-5.60162
DZA65_RS00365	DZA65_RS00365	DMT family transporter	setATCH173	Atlantic	-1.2299	-6.00597
DZA65_RS00365	DZA65_RS00365	DMT family transporter	setATCH188	Upstate	-1.538	-8.96914
DZA65_RS00365	DZA65_RS00365	DMT family transporter	setATCH179	Norland	-1.20212	-6.76549
DZA65_RS00425	DZA65_RS00425	sigma-54-dependent Fis family transcriptional regulator	setATCH183	Upstate	1.09781	7.42342
DZA65_RS00735	DZA65_RS00735	orotate phosphoribosyltransferase	setATCH181	Norland	-1.55181	-6.51591
DZA65_RS00735	DZA65_RS00735	orotate phosphoribosyltransferase	setATCH247	M9	-2.62457	-6.78021
DZA65_RS00735	DZA65_RS00735	orotate phosphoribosyltransferase	setATCH188	Upstate	-1.1419	-5.12055
DZA65_RS00735	DZA65_RS00735	orotate phosphoribosyltransferase	setATCH133	M9	-3.07321	-7.856
DZA65_RS00735	DZA65_RS00735	orotate phosphoribosyltransferase	setATCH179	Norland	-1.30081	-5.46438
DZA65_RS00735	DZA65_RS00735	orotate phosphoribosyltransferase	setATCH185	Upstate	-1.28452	-4.8475
DZA65_RS00735	DZA65_RS00735	orotate phosphoribosyltransferase	setATCH187	Upstate	-1.22036	-5.3018
DZA65_RS00735	DZA65_RS00735	orotate phosphoribosyltransferase	setATCH245	PDB	-1.37237	-6.03073
DZA65_RS00735	DZA65_RS00735	orotate phosphoribosyltransferase	setATCH131	M9	-2.73502	-8.16778
DZA65_RS00735	DZA65_RS00735	orotate phosphoribosyltransferase	setATCH132	M9	-2.19101	-5.58949
DZA65_RS00735	DZA65_RS00735	orotate phosphoribosyltransferase	setATCH248	M9	-2.47168	-7.74374
DZA65_RS00735	DZA65_RS00735	orotate phosphoribosyltransferase	setATCH176	Atlantic	-1.09813	-4.33489
DZA65_RS00735	DZA65_RS00735	orotate phosphoribosyltransferase	setATCH182	Norland	-1.81583	-7.05481
DZA65_RS00735	DZA65_RS00735	orotate phosphoribosyltransferase	setATCH175	Atlantic	-1.96366	-7.38087
DZA65_RS00735	DZA65_RS00735	orotate phosphoribosyltransferase	setATCH177	Norland	-1.04638	-4.46044
DZA65_RS00735	DZA65_RS00735	orotate phosphoribosyltransferase	setATCH180	Norland	-1.45448	-5.5504
DZA65_RS00735	DZA65_RS00735	orotate phosphoribosyltransferase	setATCH178	Norland	-1.73206	-6.9037
DZA65_RS00735	DZA65_RS00735	orotate phosphoribosyltransferase	setATCH246	M9	-2.65956	-8.99161
DZA65_RS00795	DZA65_RS00795	glycosyltransferase family 9 protein	setATCH188	Upstate	-1.26081	-5.33881
DZA65_RS00795	DZA65_RS00795	glycosyltransferase family 9 protein	setATCH184	Upstate	-1.20343	-5.5858
DZA65_RS00795	DZA65_RS00795	glycosyltransferase family 9 protein	setATCH181	Norland	-1.17632	-5.52863
DZA65_RS00795	DZA65_RS00795	glycosyltransferase family 9 protein	setATCH183	Upstate	-1.41757	-6.72041
DZA65_RS00795	DZA65_RS00795	glycosyltransferase family 9 protein	setATCH175	Atlantic	-1.63024	-6.49079
DZA65_RS00795	DZA65_RS00795	glycosyltransferase family 9 protein	setATCH172	Atlantic	-1.43084	-5.60371
DZA65_RS00795	DZA65_RS00795	glycosyltransferase family 9 protein	setATCH177	Norland	-1.1255	-5.34923
DZA65_RS00795	DZA65_RS00795	glycosyltransferase family 9 protein	setATCH176	Atlantic	-1.96441	-8.06768
DZA65_RS00795	DZA65_RS00795	glycosyltransferase family 9 protein	setATCH187	Upstate	-1.70478	-7.21599
DZA65_RS00795	DZA65_RS00795	glycosyltransferase family 9 protein	setATCH178	Norland	-1.08196	-5.59591
DZA65_RS00795	DZA65_RS00795	glycosyltransferase family 9 protein	setATCH182	Norland	-1.48415	-7.23898
DZA65_RS00795	DZA65_RS00795	glycosyltransferase family 9 protein	setATCH173	Atlantic	-1.01537	-4.06477
DZA65_RS00800	DZA65_RS00800	O-antigen ligase family protein	setATCH176	Atlantic	-3.56006	-4.85261
DZA65_RS00800	DZA65_RS00800	O-antigen ligase family protein	setATCH132	M9	-2.99872	-6.47556
DZA65_RS00800	DZA65_RS00800	O-antigen ligase family protein	setATCH115	LB	-2.29045	-5.67445
DZA65_RS00800	DZA65_RS00800	O-antigen ligase family protein	setATCH178	Norland	-2.18772	-4.15437
DZA65_RS00800	DZA65_RS00800	O-antigen ligase family protein	setATCH113	LB	-2.93845	-4.46771
DZA65_RS00800	DZA65_RS00800	O-antigen ligase family protein	setATCH245	PDB	-2.40044	-4.05009
DZA65_RS00800	DZA65_RS00800	O-antigen ligase family protein	setATCH170	PDB	-3.28195	-6.32032
DZA65_RS00800	DZA65_RS00800	O-antigen ligase family protein	setATCH248	M9	-3.05294	-7.28399
DZA65_RS00800	DZA65_RS00800	O-antigen ligase family protein	setATCH131	M9	-2.19033	-5.09788
DZA65_RS00800	DZA65_RS00800	O-antigen ligase family protein	setATCH175	Atlantic	-2.85132	-4.59159
DZA65_RS00800	DZA65_RS00800	O-antigen ligase family protein	setATCH179	Norland	-2.20344	-6.56963
DZA65_RS00800	DZA65_RS00800	O-antigen ligase family protein	setATCH133	M9	-3.22321	-6.47797
DZA65_RS00800	DZA65_RS00800	O-antigen ligase family protein	setATCH172	Atlantic	-3.12366	-6.27503
DZA65_RS00800	DZA65_RS00800	O-antigen ligase family protein	setATCH181	Norland	-2.78821	-4.11617
DZA65_RS00800	DZA65_RS00800	O-antigen ligase family protein	setATCH177	Norland	-3.02275	-6.26194
DZA65_RS00800	DZA65_RS00800	O-antigen ligase family protein	setATCH174	Atlantic	-2.89001	-6.07889
DZA65_RS00800	DZA65_RS00800	O-antigen ligase family protein	setATCH246	M9	-2.14425	-4.4008
DZA65_RS00800	DZA65_RS00800	O-antigen ligase family protein	setATCH182	Norland	-3.85814	-4.57339
DZA65_RS00800	DZA65_RS00800	O-antigen ligase family protein	setATCH168	PDB	-3.14502	-6.26322
DZA65_RS00800	DZA65_RS00800	O-antigen ligase family protein	setATCH187	Upstate	-3.53621	-5.36679
DZA65_RS00800	DZA65_RS00800	O-antigen ligase family protein	setATCH242	LB	-1.42033	-5.22233
DZA65_RS00800	DZA65_RS00800	O-antigen ligase family protein	setATCH114	LB	-2.962	-6.70517
DZA65_RS00800	DZA65_RS00800	O-antigen ligase family protein	setATCH180	Norland	-3.01343	-6.01163
DZA65_RS00800	DZA65_RS00800	O-antigen ligase family protein	setATCH171	Atlantic	-1.97258	-4.79618
DZA65_RS00800	DZA65_RS00800	O-antigen ligase family protein	setATCH243	PDB	-3.28142	-5.45044
DZA65_RS00835	DZA65_RS00835	murein hydrolase activator EnvC	setATCH176	Atlantic	-1.09523	-5.66706
DZA65_RS00835	DZA65_RS00835	murein hydrolase activator EnvC	setATCH131	M9	1.77589	10.9133
DZA65_RS00835	DZA65_RS00835	murein hydrolase activator EnvC	setATCH185	Upstate	-1.11952	-4.83944
DZA65_RS00835	DZA65_RS00835	murein hydrolase activator EnvC	setATCH132	M9	1.38131	8.24649
DZA65_RS00840	DZA65_RS00840	rhodanese-like domain-containing protein	setATCH176	Atlantic	-1.28319	-4.18902
DZA65_RS00870	DZA65_RS00870	HTH-type transcriptional regulator MetR	setATCH132	M9	-1.84764	-8.48373
DZA65_RS00870	DZA65_RS00870	HTH-type transcriptional regulator MetR	setATCH133	M9	-1.63044	-8.15037
DZA65_RS00870	DZA65_RS00870	HTH-type transcriptional regulator MetR	setATCH247	M9	-1.28305	-6.73869
DZA65_RS00870	DZA65_RS00870	HTH-type transcriptional regulator MetR	setATCH131	M9	-1.52464	-7.70973
DZA65_RS00870	DZA65_RS00870	HTH-type transcriptional regulator MetR	setATCH248	M9	-1.25467	-8.16762
DZA65_RS00870	DZA65_RS00870	HTH-type transcriptional regulator MetR	setATCH246	M9	-1.44819	-8.05142
DZA65_RS00895	DZA65_RS00895	phosphoenolpyruvate carboxylase	setATCH131	M9	-2.17633	-12.2668
DZA65_RS00895	DZA65_RS00895	phosphoenolpyruvate carboxylase	setATCH248	M9	-2.32433	-14.6261
DZA65_RS00895	DZA65_RS00895	phosphoenolpyruvate carboxylase	setATCH247	M9	-2.12144	-12.8875
DZA65_RS00895	DZA65_RS00895	phosphoenolpyruvate carboxylase	setATCH133	M9	-2.28192	-13.4721
DZA65_RS00895	DZA65_RS00895	phosphoenolpyruvate carboxylase	setATCH132	M9	-2.20555	-13.8564
DZA65_RS00895	DZA65_RS00895	phosphoenolpyruvate carboxylase	setATCH246	M9	-2.22498	-13.1287
DZA65_RS00900	DZA65_RS00900	ATP-binding cassette domain-containing protein	setATCH183	Upstate	-1.25867	-4.69817
DZA65_RS00930	DZA65_RS00930	acetylornithine deacetylase	setATCH132	M9	-1.31473	-7.63153
DZA65_RS00930	DZA65_RS00930	acetylornithine deacetylase	setATCH133	M9	-1.55957	-9.68273
DZA65_RS00930	DZA65_RS00930	acetylornithine deacetylase	setATCH131	M9	-1.13371	-7.09237
DZA65_RS00930	DZA65_RS00930	acetylornithine deacetylase	setATCH247	M9	-1.96464	-10.3721
DZA65_RS00930	DZA65_RS00930	acetylornithine deacetylase	setATCH246	M9	-1.799	-10.1439
DZA65_RS00930	DZA65_RS00930	acetylornithine deacetylase	setATCH248	M9	-1.72559	-9.62046
DZA65_RS00935	DZA65_RS00935	N-acetyl-gamma-glutamyl-phosphate reductase	setATCH246	M9	-2.41917	-12.5148
DZA65_RS00935	DZA65_RS00935	N-acetyl-gamma-glutamyl-phosphate reductase	setATCH248	M9	-2.22667	-11.8001
DZA65_RS00935	DZA65_RS00935	N-acetyl-gamma-glutamyl-phosphate reductase	setATCH132	M9	-2.52659	-11.1145
DZA65_RS00935	DZA65_RS00935	N-acetyl-gamma-glutamyl-phosphate reductase	setATCH133	M9	-2.60277	-11.173
DZA65_RS00935	DZA65_RS00935	N-acetyl-gamma-glutamyl-phosphate reductase	setATCH131	M9	-2.12152	-9.8731
DZA65_RS00935	DZA65_RS00935	N-acetyl-gamma-glutamyl-phosphate reductase	setATCH247	M9	-2.0051	-10.3514
DZA65_RS00940	DZA65_RS00940	acetylglutamate kinase	setATCH132	M9	-1.94125	-7.34515
DZA65_RS00940	DZA65_RS00940	acetylglutamate kinase	setATCH248	M9	-2.68526	-9.58338
DZA65_RS00940	DZA65_RS00940	acetylglutamate kinase	setATCH247	M9	-2.43608	-8.44789
DZA65_RS00940	DZA65_RS00940	acetylglutamate kinase	setATCH131	M9	-2.17211	-7.30312
DZA65_RS00940	DZA65_RS00940	acetylglutamate kinase	setATCH133	M9	-1.97703	-6.66953
DZA65_RS00940	DZA65_RS00940	acetylglutamate kinase	setATCH246	M9	-2.33514	-9.37923
DZA65_RS00945	DZA65_RS00945	argininosuccinate lyase	setATCH131	M9	-2.11881	-12.1704
DZA65_RS00945	DZA65_RS00945	argininosuccinate lyase	setATCH132	M9	-2.05395	-10.7918
DZA65_RS00945	DZA65_RS00945	argininosuccinate lyase	setATCH248	M9	-2.28858	-10.8905
DZA65_RS00945	DZA65_RS00945	argininosuccinate lyase	setATCH247	M9	-2.37961	-11.3565
DZA65_RS00945	DZA65_RS00945	argininosuccinate lyase	setATCH246	M9	-2.30467	-11.7232
DZA65_RS00945	DZA65_RS00945	argininosuccinate lyase	setATCH133	M9	-2.42334	-12.0497
DZA65_RS00980	DZA65_RS00980	Sec-independent protein translocase subunit TatC	setATCH132	M9	1.04764	7.27578
DZA65_RS00995	DZA65_RS00995	transcription/translation regulatory transformer protein RfaH	setATCH132	M9	1.52837	12.5105
DZA65_RS00995	DZA65_RS00995	transcription/translation regulatory transformer protein RfaH	setATCH169	PDB	1.43116	10.8912
DZA65_RS00995	DZA65_RS00995	transcription/translation regulatory transformer protein RfaH	setATCH168	PDB	1.46852	11.7062
DZA65_RS00995	DZA65_RS00995	transcription/translation regulatory transformer protein RfaH	setATCH133	M9	1.49461	11.6598
DZA65_RS00995	DZA65_RS00995	transcription/translation regulatory transformer protein RfaH	setATCH170	PDB	1.4444	11.2775
DZA65_RS00995	DZA65_RS00995	transcription/translation regulatory transformer protein RfaH	setATCH131	M9	1.68696	13.0996
DZA65_RS01005	DZA65_RS01005	NAD(P)H-flavin reductase	setATCH131	M9	-1.5164	-4.2317
DZA65_RS01005	DZA65_RS01005	NAD(P)H-flavin reductase	setATCH114	LB	-1.81649	-5.527
DZA65_RS01005	DZA65_RS01005	NAD(P)H-flavin reductase	setATCH115	LB	-1.72131	-4.6477
DZA65_RS01005	DZA65_RS01005	NAD(P)H-flavin reductase	setATCH242	LB	-2.00835	-4.54406
DZA65_RS01050	DZA65_RS01050	Trk system potassium transporter TrkH	setATCH132	M9	-1.40003	-8.58778
DZA65_RS01050	DZA65_RS01050	Trk system potassium transporter TrkH	setATCH131	M9	-1.30602	-7.92136
DZA65_RS01050	DZA65_RS01050	Trk system potassium transporter TrkH	setATCH133	M9	-1.18063	-7.34613
DZA65_RS01170	DZA65_RS01170	DUF1176 domain-containing protein	setATCH179	Norland	1.11551	7.77998
DZA65_RS01210	DZA65_RS01210	thiamine phosphate synthase	setATCH248	M9	-1.06689	-7.28873
DZA65_RS01215	DZA65_RS01215	phosphomethylpyrimidine synthase ThiC	setATCH248	M9	-1.09693	-8.91442
DZA65_RS01255	DZA65_RS01255	phosphoribosylamine--glycine ligase	setATCH132	M9	-2.26001	-11.4681
DZA65_RS01255	DZA65_RS01255	phosphoribosylamine--glycine ligase	setATCH178	Norland	-1.44946	-8.20609
DZA65_RS01255	DZA65_RS01255	phosphoribosylamine--glycine ligase	setATCH248	M9	-2.12406	-11.2921
DZA65_RS01255	DZA65_RS01255	phosphoribosylamine--glycine ligase	setATCH247	M9	-1.90635	-10.47
DZA65_RS01255	DZA65_RS01255	phosphoribosylamine--glycine ligase	setATCH131	M9	-1.81599	-9.62745
DZA65_RS01255	DZA65_RS01255	phosphoribosylamine--glycine ligase	setATCH171	Atlantic	-1.3728	-8.52041
DZA65_RS01255	DZA65_RS01255	phosphoribosylamine--glycine ligase	setATCH175	Atlantic	-1.50687	-8.89844
DZA65_RS01255	DZA65_RS01255	phosphoribosylamine--glycine ligase	setATCH246	M9	-1.67827	-9.55854
DZA65_RS01255	DZA65_RS01255	phosphoribosylamine--glycine ligase	setATCH179	Norland	-1.56158	-8.89475
DZA65_RS01255	DZA65_RS01255	phosphoribosylamine--glycine ligase	setATCH187	Upstate	-1.31355	-7.96945
DZA65_RS01255	DZA65_RS01255	phosphoribosylamine--glycine ligase	setATCH180	Norland	-1.52625	-8.6209
DZA65_RS01255	DZA65_RS01255	phosphoribosylamine--glycine ligase	setATCH174	Atlantic	-1.01253	-6.57039
DZA65_RS01255	DZA65_RS01255	phosphoribosylamine--glycine ligase	setATCH183	Upstate	-1.04584	-6.93022
DZA65_RS01255	DZA65_RS01255	phosphoribosylamine--glycine ligase	setATCH177	Norland	-1.07946	-6.90934
DZA65_RS01255	DZA65_RS01255	phosphoribosylamine--glycine ligase	setATCH133	M9	-1.98579	-10.177
DZA65_RS01255	DZA65_RS01255	phosphoribosylamine--glycine ligase	setATCH176	Atlantic	-1.00026	-6.28106
DZA65_RS01255	DZA65_RS01255	phosphoribosylamine--glycine ligase	setATCH181	Norland	-1.06315	-6.81514
DZA65_RS01255	DZA65_RS01255	phosphoribosylamine--glycine ligase	setATCH182	Norland	-1.77321	-11.0686
DZA65_RS01260	DZA65_RS01260	bifunctional phosphoribosylaminoimidazolecarboxamide formyltransferase/IMP cyclohydrolase	setATCH181	Norland	-1.65782	-11.1439
DZA65_RS01260	DZA65_RS01260	bifunctional phosphoribosylaminoimidazolecarboxamide formyltransferase/IMP cyclohydrolase	setATCH132	M9	-2.5009	-12.2367
DZA65_RS01260	DZA65_RS01260	bifunctional phosphoribosylaminoimidazolecarboxamide formyltransferase/IMP cyclohydrolase	setATCH173	Atlantic	-1.11667	-6.55533
DZA65_RS01260	DZA65_RS01260	bifunctional phosphoribosylaminoimidazolecarboxamide formyltransferase/IMP cyclohydrolase	setATCH182	Norland	-1.90945	-13.2652
DZA65_RS01260	DZA65_RS01260	bifunctional phosphoribosylaminoimidazolecarboxamide formyltransferase/IMP cyclohydrolase	setATCH183	Upstate	-1.45338	-9.60471
DZA65_RS01260	DZA65_RS01260	bifunctional phosphoribosylaminoimidazolecarboxamide formyltransferase/IMP cyclohydrolase	setATCH175	Atlantic	-2.26575	-14.0941
DZA65_RS01260	DZA65_RS01260	bifunctional phosphoribosylaminoimidazolecarboxamide formyltransferase/IMP cyclohydrolase	setATCH180	Norland	-2.07897	-12.8141
DZA65_RS01260	DZA65_RS01260	bifunctional phosphoribosylaminoimidazolecarboxamide formyltransferase/IMP cyclohydrolase	setATCH186	Upstate	-1.29147	-8.83006
DZA65_RS01260	DZA65_RS01260	bifunctional phosphoribosylaminoimidazolecarboxamide formyltransferase/IMP cyclohydrolase	setATCH248	M9	-2.63389	-13.6818
DZA65_RS01260	DZA65_RS01260	bifunctional phosphoribosylaminoimidazolecarboxamide formyltransferase/IMP cyclohydrolase	setATCH184	Upstate	-1.2257	-8.86452
DZA65_RS01260	DZA65_RS01260	bifunctional phosphoribosylaminoimidazolecarboxamide formyltransferase/IMP cyclohydrolase	setATCH178	Norland	-1.81572	-11.3205
DZA65_RS01260	DZA65_RS01260	bifunctional phosphoribosylaminoimidazolecarboxamide formyltransferase/IMP cyclohydrolase	setATCH174	Atlantic	-1.4255	-9.75459
DZA65_RS01260	DZA65_RS01260	bifunctional phosphoribosylaminoimidazolecarboxamide formyltransferase/IMP cyclohydrolase	setATCH177	Norland	-1.41719	-9.8488
DZA65_RS01260	DZA65_RS01260	bifunctional phosphoribosylaminoimidazolecarboxamide formyltransferase/IMP cyclohydrolase	setATCH133	M9	-2.53895	-12.4471
DZA65_RS01260	DZA65_RS01260	bifunctional phosphoribosylaminoimidazolecarboxamide formyltransferase/IMP cyclohydrolase	setATCH176	Atlantic	-1.51196	-9.88992
DZA65_RS01260	DZA65_RS01260	bifunctional phosphoribosylaminoimidazolecarboxamide formyltransferase/IMP cyclohydrolase	setATCH187	Upstate	-1.95991	-13.15
DZA65_RS01260	DZA65_RS01260	bifunctional phosphoribosylaminoimidazolecarboxamide formyltransferase/IMP cyclohydrolase	setATCH247	M9	-2.88359	-16.9581
DZA65_RS01260	DZA65_RS01260	bifunctional phosphoribosylaminoimidazolecarboxamide formyltransferase/IMP cyclohydrolase	setATCH188	Upstate	-1.44932	-10.3825
DZA65_RS01260	DZA65_RS01260	bifunctional phosphoribosylaminoimidazolecarboxamide formyltransferase/IMP cyclohydrolase	setATCH172	Atlantic	-1.40101	-8.96797
DZA65_RS01260	DZA65_RS01260	bifunctional phosphoribosylaminoimidazolecarboxamide formyltransferase/IMP cyclohydrolase	setATCH171	Atlantic	-1.69577	-11.5377
DZA65_RS01260	DZA65_RS01260	bifunctional phosphoribosylaminoimidazolecarboxamide formyltransferase/IMP cyclohydrolase	setATCH246	M9	-2.73904	-14.3312
DZA65_RS01260	DZA65_RS01260	bifunctional phosphoribosylaminoimidazolecarboxamide formyltransferase/IMP cyclohydrolase	setATCH185	Upstate	-1.24996	-8.39243
DZA65_RS01260	DZA65_RS01260	bifunctional phosphoribosylaminoimidazolecarboxamide formyltransferase/IMP cyclohydrolase	setATCH131	M9	-2.25924	-10.9366
DZA65_RS01260	DZA65_RS01260	bifunctional phosphoribosylaminoimidazolecarboxamide formyltransferase/IMP cyclohydrolase	setATCH179	Norland	-2.00959	-12.5351
DZA65_RS01315	DZA65_RS01315	endonuclease	setATCH131	M9	1.03275	9.25124
DZA65_RS01350	DZA65_RS01350	DNA-binding transcriptional regulator Fis	setATCH132	M9	1.99926	5.32639
DZA65_RS01405	DZA65_RS01405	RNase E specificity factor CsrD	setATCH176	Atlantic	-1.01268	-8.39812
DZA65_RS01495	DZA65_RS01495	RNase adapter RapZ	setATCH245	PDB	-1.08081	-5.19173
DZA65_RS01500	DZA65_RS01500	PTS IIA-like nitrogen regulatory protein PtsN	setATCH133	M9	-1.43556	-4.70298
DZA65_RS01500	DZA65_RS01500	PTS IIA-like nitrogen regulatory protein PtsN	setATCH243	PDB	-1.08048	-5.01161
DZA65_RS01500	DZA65_RS01500	PTS IIA-like nitrogen regulatory protein PtsN	setATCH170	PDB	-1.2839	-4.77322
DZA65_RS01500	DZA65_RS01500	PTS IIA-like nitrogen regulatory protein PtsN	setATCH169	PDB	-1.2711	-5.1689
DZA65_RS01500	DZA65_RS01500	PTS IIA-like nitrogen regulatory protein PtsN	setATCH168	PDB	-1.55435	-6.41966
DZA65_RS01500	DZA65_RS01500	PTS IIA-like nitrogen regulatory protein PtsN	setATCH244	PDB	-1.62091	-6.22276
DZA65_RS01510	DZA65_RS01510	RNA polymerase factor sigma-54	setATCH246	M9	-1.22889	-5.0642
DZA65_RS01510	DZA65_RS01510	RNA polymerase factor sigma-54	setATCH132	M9	-1.9103	-6.77093
DZA65_RS01510	DZA65_RS01510	RNA polymerase factor sigma-54	setATCH180	Norland	-1.00019	-4.36823
DZA65_RS01510	DZA65_RS01510	RNA polymerase factor sigma-54	setATCH178	Norland	-1.01803	-4.30104
DZA65_RS01510	DZA65_RS01510	RNA polymerase factor sigma-54	setATCH169	PDB	-1.60501	-6.43452
DZA65_RS01510	DZA65_RS01510	RNA polymerase factor sigma-54	setATCH182	Norland	-1.30258	-5.25961
DZA65_RS01510	DZA65_RS01510	RNA polymerase factor sigma-54	setATCH187	Upstate	-1.02462	-4.2498
DZA65_RS01510	DZA65_RS01510	RNA polymerase factor sigma-54	setATCH247	M9	-1.26562	-5.45328
DZA65_RS01510	DZA65_RS01510	RNA polymerase factor sigma-54	setATCH174	Atlantic	-1.23862	-4.66345
DZA65_RS01510	DZA65_RS01510	RNA polymerase factor sigma-54	setATCH248	M9	-1.07093	-4.9973
DZA65_RS01510	DZA65_RS01510	RNA polymerase factor sigma-54	setATCH245	PDB	-1.72982	-6.76194
DZA65_RS01510	DZA65_RS01510	RNA polymerase factor sigma-54	setATCH170	PDB	-1.43482	-5.79043
DZA65_RS01510	DZA65_RS01510	RNA polymerase factor sigma-54	setATCH131	M9	-2.03517	-7.74203
DZA65_RS01510	DZA65_RS01510	RNA polymerase factor sigma-54	setATCH188	Upstate	-1.48047	-5.23185
DZA65_RS01510	DZA65_RS01510	RNA polymerase factor sigma-54	setATCH168	PDB	-1.56164	-5.62574
DZA65_RS01510	DZA65_RS01510	RNA polymerase factor sigma-54	setATCH244	PDB	-2.56917	-8.20977
DZA65_RS01510	DZA65_RS01510	RNA polymerase factor sigma-54	setATCH133	M9	-2.0449	-6.43562
DZA65_RS01510	DZA65_RS01510	RNA polymerase factor sigma-54	setATCH243	PDB	-2.12517	-7.62161
DZA65_RS01525	DZA65_RS01525	LPS export ABC transporter periplasmic protein LptC	setATCH186	Upstate	-1.74388	-4.05206
DZA65_RS01525	DZA65_RS01525	LPS export ABC transporter periplasmic protein LptC	setATCH243	PDB	-1.35452	-4.0392
DZA65_RS01525	DZA65_RS01525	LPS export ABC transporter periplasmic protein LptC	setATCH168	PDB	-1.83185	-4.39039
DZA65_RS01525	DZA65_RS01525	LPS export ABC transporter periplasmic protein LptC	setATCH169	PDB	-1.85246	-5.49505
DZA65_RS01525	DZA65_RS01525	LPS export ABC transporter periplasmic protein LptC	setATCH188	Upstate	-1.90506	-4.36412
DZA65_RS01545	DZA65_RS01545	phospholipid ABC transporter ATP-binding protein MlaF	setATCH132	M9	1.06837	5.36506
DZA65_RS01545	DZA65_RS01545	phospholipid ABC transporter ATP-binding protein MlaF	setATCH131	M9	1.11874	4.83902
DZA65_RS01545	DZA65_RS01545	phospholipid ABC transporter ATP-binding protein MlaF	setATCH175	Atlantic	-1.23781	-4.14446
DZA65_RS01550	DZA65_RS01550	lipid asymmetry maintenance ABC transporter permease subunit MlaE	setATCH175	Atlantic	-1.03136	-4.38087
DZA65_RS01550	DZA65_RS01550	lipid asymmetry maintenance ABC transporter permease subunit MlaE	setATCH185	Upstate	-1.0331	-4.90779
DZA65_RS01550	DZA65_RS01550	lipid asymmetry maintenance ABC transporter permease subunit MlaE	setATCH131	M9	1.41671	7.86124
DZA65_RS01555	DZA65_RS01555	outer membrane lipid asymmetry maintenance protein MlaD	setATCH131	M9	1.27029	9.32855
DZA65_RS01560	DZA65_RS01560	phospholipid-binding protein MlaC	setATCH175	Atlantic	-1.21399	-6.83112
DZA65_RS01560	DZA65_RS01560	phospholipid-binding protein MlaC	setATCH131	M9	1.38271	9.85314
DZA65_RS01560	DZA65_RS01560	phospholipid-binding protein MlaC	setATCH184	Upstate	-1.15713	-7.2263
DZA65_RS01560	DZA65_RS01560	phospholipid-binding protein MlaC	setATCH186	Upstate	-1.03405	-6.07785
DZA65_RS01560	DZA65_RS01560	phospholipid-binding protein MlaC	setATCH181	Norland	-1.18144	-7.14802
DZA65_RS01560	DZA65_RS01560	phospholipid-binding protein MlaC	setATCH185	Upstate	-1.02868	-6.30462
DZA65_RS01580	DZA65_RS01580	outer membrane-stress sensor serine endopeptidase DegS	setATCH246	M9	-1.99784	-15.3676
DZA65_RS01580	DZA65_RS01580	outer membrane-stress sensor serine endopeptidase DegS	setATCH248	M9	-2.19477	-16.0116
DZA65_RS01580	DZA65_RS01580	outer membrane-stress sensor serine endopeptidase DegS	setATCH247	M9	-2.21348	-16.3952
DZA65_RS01580	DZA65_RS01580	outer membrane-stress sensor serine endopeptidase DegS	setATCH133	M9	-1.23479	-9.25772
DZA65_RS01585	DZA65_RS01585	serine endoprotease DegQ	setATCH131	M9	1.11541	7.3688
DZA65_RS01585	DZA65_RS01585	serine endoprotease DegQ	setATCH183	Upstate	-1.64101	-9.87173
DZA65_RS01585	DZA65_RS01585	serine endoprotease DegQ	setATCH176	Atlantic	-1.50724	-8.10541
DZA65_RS01585	DZA65_RS01585	serine endoprotease DegQ	setATCH184	Upstate	-1.19379	-6.94278
DZA65_RS01585	DZA65_RS01585	serine endoprotease DegQ	setATCH188	Upstate	-1.09064	-6.74742
DZA65_RS01585	DZA65_RS01585	serine endoprotease DegQ	setATCH171	Atlantic	-1.05059	-6.68656
DZA65_RS01615	DZA65_RS01615	stringent starvation protein A	setATCH133	M9	-1.69699	-8.87193
DZA65_RS01615	DZA65_RS01615	stringent starvation protein A	setATCH131	M9	-1.59878	-8.25531
DZA65_RS01615	DZA65_RS01615	stringent starvation protein A	setATCH181	Norland	-1.00175	-6.04511
DZA65_RS01615	DZA65_RS01615	stringent starvation protein A	setATCH246	M9	-1.68664	-10.169
DZA65_RS01615	DZA65_RS01615	stringent starvation protein A	setATCH132	M9	-1.5707	-7.75933
DZA65_RS01615	DZA65_RS01615	stringent starvation protein A	setATCH176	Atlantic	-1.06512	-6.33152
DZA65_RS01615	DZA65_RS01615	stringent starvation protein A	setATCH247	M9	-1.72271	-10.4447
DZA65_RS01615	DZA65_RS01615	stringent starvation protein A	setATCH175	Atlantic	-1.04856	-5.88508
DZA65_RS01615	DZA65_RS01615	stringent starvation protein A	setATCH248	M9	-1.45326	-8.59456
DZA65_RS01620	DZA65_RS01620	ClpXP protease specificity-enhancing factor	setATCH247	M9	-1.0032	-4.97157
DZA65_RS01620	DZA65_RS01620	ClpXP protease specificity-enhancing factor	setATCH131	M9	-1.07949	-5.07064
DZA65_RS01620	DZA65_RS01620	ClpXP protease specificity-enhancing factor	setATCH246	M9	-1.12856	-5.03562
DZA65_RS01630	DZA65_RS01630	FAD-dependent oxidoreductase	setATCH132	M9	-2.67231	-13.1014
DZA65_RS01630	DZA65_RS01630	FAD-dependent oxidoreductase	setATCH248	M9	-2.10531	-11.3664
DZA65_RS01630	DZA65_RS01630	FAD-dependent oxidoreductase	setATCH247	M9	-2.31456	-11.7161
DZA65_RS01630	DZA65_RS01630	FAD-dependent oxidoreductase	setATCH246	M9	-2.66094	-13.154
DZA65_RS01630	DZA65_RS01630	FAD-dependent oxidoreductase	setATCH131	M9	-2.54994	-12.7613
DZA65_RS01630	DZA65_RS01630	FAD-dependent oxidoreductase	setATCH133	M9	-2.34311	-12.159
DZA65_RS01635	DZA65_RS01635	glutamate synthase large subunit	setATCH246	M9	-2.64733	-19.7417
DZA65_RS01635	DZA65_RS01635	glutamate synthase large subunit	setATCH133	M9	-2.71868	-19.7811
DZA65_RS01635	DZA65_RS01635	glutamate synthase large subunit	setATCH248	M9	-2.40301	-18.9728
DZA65_RS01635	DZA65_RS01635	glutamate synthase large subunit	setATCH131	M9	-2.66613	-19.082
DZA65_RS01635	DZA65_RS01635	glutamate synthase large subunit	setATCH247	M9	-2.38183	-18.1992
DZA65_RS01635	DZA65_RS01635	glutamate synthase large subunit	setATCH132	M9	-2.77722	-20.2379
DZA65_RS01710	DZA65_RS01710	outer membrane channel protein TolC	setATCH172	Atlantic	2.16793	5.39829
DZA65_RS01785	DZA65_RS01785	cystathionine beta-lyase	setATCH248	M9	-1.72527	-10.8726
DZA65_RS01785	DZA65_RS01785	cystathionine beta-lyase	setATCH131	M9	-1.24322	-7.34935
DZA65_RS01785	DZA65_RS01785	cystathionine beta-lyase	setATCH133	M9	-1.91114	-10.8656
DZA65_RS01785	DZA65_RS01785	cystathionine beta-lyase	setATCH173	Atlantic	-1.12095	-7.0297
DZA65_RS01785	DZA65_RS01785	cystathionine beta-lyase	setATCH132	M9	-1.57868	-9.33845
DZA65_RS01785	DZA65_RS01785	cystathionine beta-lyase	setATCH176	Atlantic	-1.24238	-7.83273
DZA65_RS01785	DZA65_RS01785	cystathionine beta-lyase	setATCH246	M9	-2.02299	-11.5754
DZA65_RS01785	DZA65_RS01785	cystathionine beta-lyase	setATCH175	Atlantic	-1.22134	-8.0028
DZA65_RS01785	DZA65_RS01785	cystathionine beta-lyase	setATCH247	M9	-1.61234	-10.0196
DZA65_RS01790	DZA65_RS01790	tol-pal system-associated acyl-CoA thioesterase	setATCH132	M9	-1.40213	-8.52837
DZA65_RS01790	DZA65_RS01790	tol-pal system-associated acyl-CoA thioesterase	setATCH184	Upstate	-1.06078	-7.16358
DZA65_RS01790	DZA65_RS01790	tol-pal system-associated acyl-CoA thioesterase	setATCH246	M9	-1.27489	-9.00545
DZA65_RS01790	DZA65_RS01790	tol-pal system-associated acyl-CoA thioesterase	setATCH174	Atlantic	-1.08654	-7.23267
DZA65_RS01790	DZA65_RS01790	tol-pal system-associated acyl-CoA thioesterase	setATCH133	M9	-1.37037	-8.49264
DZA65_RS01790	DZA65_RS01790	tol-pal system-associated acyl-CoA thioesterase	setATCH179	Norland	-1.24082	-7.96399
DZA65_RS01790	DZA65_RS01790	tol-pal system-associated acyl-CoA thioesterase	setATCH248	M9	-1.50146	-10.4984
DZA65_RS01790	DZA65_RS01790	tol-pal system-associated acyl-CoA thioesterase	setATCH172	Atlantic	-1.00825	-6.87414
DZA65_RS01790	DZA65_RS01790	tol-pal system-associated acyl-CoA thioesterase	setATCH181	Norland	-1.00831	-6.80389
DZA65_RS01790	DZA65_RS01790	tol-pal system-associated acyl-CoA thioesterase	setATCH131	M9	-1.13813	-7.3861
DZA65_RS01790	DZA65_RS01790	tol-pal system-associated acyl-CoA thioesterase	setATCH171	Atlantic	-1.12549	-7.45974
DZA65_RS01790	DZA65_RS01790	tol-pal system-associated acyl-CoA thioesterase	setATCH176	Atlantic	-1.01422	-6.80215
DZA65_RS01790	DZA65_RS01790	tol-pal system-associated acyl-CoA thioesterase	setATCH247	M9	-1.42808	-9.65448
DZA65_RS01795	DZA65_RS01795	TonB system transport protein ExbD	setATCH176	Atlantic	-1.45208	-5.46202
DZA65_RS01795	DZA65_RS01795	TonB system transport protein ExbD	setATCH171	Atlantic	-1.51679	-5.80435
DZA65_RS01795	DZA65_RS01795	TonB system transport protein ExbD	setATCH177	Norland	-1.26009	-4.65916
DZA65_RS01795	DZA65_RS01795	TonB system transport protein ExbD	setATCH183	Upstate	-1.06233	-4.47217
DZA65_RS01795	DZA65_RS01795	TonB system transport protein ExbD	setATCH172	Atlantic	-1.11186	-4.17913
DZA65_RS01795	DZA65_RS01795	TonB system transport protein ExbD	setATCH131	M9	-1.01911	-4.10971
DZA65_RS01795	DZA65_RS01795	TonB system transport protein ExbD	setATCH247	M9	-1.15614	-4.28434
DZA65_RS01920	DZA65_RS01920	DUF1311 domain-containing protein	setATCH184	Upstate	-2.03878	-7.10764
DZA65_RS01920	DZA65_RS01920	DUF1311 domain-containing protein	setATCH186	Upstate	-1.61663	-4.59824
DZA65_RS01970	DZA65_RS01970	aspartate carbamoyltransferase	setATCH133	M9	-2.33198	-13.0882
DZA65_RS01970	DZA65_RS01970	aspartate carbamoyltransferase	setATCH175	Atlantic	-1.66166	-11.0461
DZA65_RS01970	DZA65_RS01970	aspartate carbamoyltransferase	setATCH182	Norland	-1.67517	-11.536
DZA65_RS01970	DZA65_RS01970	aspartate carbamoyltransferase	setATCH187	Upstate	-1.47343	-9.95066
DZA65_RS01970	DZA65_RS01970	aspartate carbamoyltransferase	setATCH179	Norland	-1.27337	-8.18165
DZA65_RS01970	DZA65_RS01970	aspartate carbamoyltransferase	setATCH180	Norland	-1.40913	-9.50868
DZA65_RS01970	DZA65_RS01970	aspartate carbamoyltransferase	setATCH178	Norland	-1.40924	-9.39053
DZA65_RS01970	DZA65_RS01970	aspartate carbamoyltransferase	setATCH183	Upstate	-1.08483	-7.58006
DZA65_RS01970	DZA65_RS01970	aspartate carbamoyltransferase	setATCH244	PDB	-1.00826	-7.52805
DZA65_RS01970	DZA65_RS01970	aspartate carbamoyltransferase	setATCH245	PDB	-1.01399	-7.36103
DZA65_RS01970	DZA65_RS01970	aspartate carbamoyltransferase	setATCH246	M9	-2.61753	-13.5741
DZA65_RS01970	DZA65_RS01970	aspartate carbamoyltransferase	setATCH131	M9	-2.321	-12.6176
DZA65_RS01970	DZA65_RS01970	aspartate carbamoyltransferase	setATCH248	M9	-2.47313	-13.2839
DZA65_RS01970	DZA65_RS01970	aspartate carbamoyltransferase	setATCH132	M9	-2.33503	-12.9812
DZA65_RS01970	DZA65_RS01970	aspartate carbamoyltransferase	setATCH247	M9	-2.84675	-15.5709
DZA65_RS01970	DZA65_RS01970	aspartate carbamoyltransferase	setATCH181	Norland	-1.13278	-7.92321
DZA65_RS01985	DZA65_RS01985	ornithine carbamoyltransferase	setATCH133	M9	-2.27378	-9.95065
DZA65_RS01985	DZA65_RS01985	ornithine carbamoyltransferase	setATCH131	M9	-1.85586	-8.58187
DZA65_RS01985	DZA65_RS01985	ornithine carbamoyltransferase	setATCH132	M9	-2.33406	-11.0211
DZA65_RS01985	DZA65_RS01985	ornithine carbamoyltransferase	setATCH247	M9	-2.33994	-12.5633
DZA65_RS01985	DZA65_RS01985	ornithine carbamoyltransferase	setATCH246	M9	-2.07639	-10.6179
DZA65_RS01985	DZA65_RS01985	ornithine carbamoyltransferase	setATCH248	M9	-1.99498	-11.5156
DZA65_RS02060	DZA65_RS02060	leucyl aminopeptidase	setATCH114	LB	-1.09793	-4.26042
DZA65_RS02060	DZA65_RS02060	leucyl aminopeptidase	setATCH115	LB	-1.28391	-5.22918
DZA65_RS02490	DZA65_RS02490	phosphoserine phosphatase	setATCH247	M9	-2.84419	-11.1935
DZA65_RS02490	DZA65_RS02490	phosphoserine phosphatase	setATCH176	Atlantic	-2.15651	-8.42813
DZA65_RS02490	DZA65_RS02490	phosphoserine phosphatase	setATCH133	M9	-1.70912	-7.42149
DZA65_RS02490	DZA65_RS02490	phosphoserine phosphatase	setATCH171	Atlantic	-2.16138	-9.95026
DZA65_RS02490	DZA65_RS02490	phosphoserine phosphatase	setATCH170	PDB	-1.49632	-7.74779
DZA65_RS02490	DZA65_RS02490	phosphoserine phosphatase	setATCH183	Upstate	-2.30391	-8.98879
DZA65_RS02490	DZA65_RS02490	phosphoserine phosphatase	setATCH182	Norland	-1.94742	-8.34113
DZA65_RS02490	DZA65_RS02490	phosphoserine phosphatase	setATCH179	Norland	-1.97667	-8.61135
DZA65_RS02490	DZA65_RS02490	phosphoserine phosphatase	setATCH246	M9	-2.83853	-11.9088
DZA65_RS02490	DZA65_RS02490	phosphoserine phosphatase	setATCH178	Norland	-2.17358	-9.1761
DZA65_RS02490	DZA65_RS02490	phosphoserine phosphatase	setATCH173	Atlantic	-2.10459	-9.10597
DZA65_RS02490	DZA65_RS02490	phosphoserine phosphatase	setATCH186	Upstate	-1.81428	-6.75532
DZA65_RS02490	DZA65_RS02490	phosphoserine phosphatase	setATCH180	Norland	-2.20051	-9.0554
DZA65_RS02490	DZA65_RS02490	phosphoserine phosphatase	setATCH187	Upstate	-2.79309	-10.1743
DZA65_RS02490	DZA65_RS02490	phosphoserine phosphatase	setATCH169	PDB	-1.82065	-8.93111
DZA65_RS02490	DZA65_RS02490	phosphoserine phosphatase	setATCH184	Upstate	-2.15261	-8.13927
DZA65_RS02490	DZA65_RS02490	phosphoserine phosphatase	setATCH244	PDB	-1.63253	-8.45997
DZA65_RS02490	DZA65_RS02490	phosphoserine phosphatase	setATCH177	Norland	-2.00444	-8.79095
DZA65_RS02490	DZA65_RS02490	phosphoserine phosphatase	setATCH168	PDB	-1.72906	-8.49223
DZA65_RS02490	DZA65_RS02490	phosphoserine phosphatase	setATCH185	Upstate	-2.43429	-9.06926
DZA65_RS02490	DZA65_RS02490	phosphoserine phosphatase	setATCH248	M9	-2.15501	-9.11216
DZA65_RS02490	DZA65_RS02490	phosphoserine phosphatase	setATCH132	M9	-1.79175	-8.19147
DZA65_RS02490	DZA65_RS02490	phosphoserine phosphatase	setATCH174	Atlantic	-2.81952	-8.87758
DZA65_RS02490	DZA65_RS02490	phosphoserine phosphatase	setATCH188	Upstate	-2.39416	-9.23729
DZA65_RS02490	DZA65_RS02490	phosphoserine phosphatase	setATCH131	M9	-1.63071	-8.01674
DZA65_RS02490	DZA65_RS02490	phosphoserine phosphatase	setATCH175	Atlantic	-2.73494	-10.3078
DZA65_RS02490	DZA65_RS02490	phosphoserine phosphatase	setATCH245	PDB	-1.80472	-9.50471
DZA65_RS02490	DZA65_RS02490	phosphoserine phosphatase	setATCH243	PDB	-1.40265	-7.47225
DZA65_RS02490	DZA65_RS02490	phosphoserine phosphatase	setATCH172	Atlantic	-2.72551	-9.68535
DZA65_RS02490	DZA65_RS02490	phosphoserine phosphatase	setATCH181	Norland	-2.34412	-9.85105
DZA65_RS02505	DZA65_RS02505	peptide chain release factor 3	setATCH184	Upstate	-2.51782	-4.60396
DZA65_RS02505	DZA65_RS02505	peptide chain release factor 3	setATCH176	Atlantic	-2.02353	-4.23667
DZA65_RS02505	DZA65_RS02505	peptide chain release factor 3	setATCH172	Atlantic	-2.017	-4.05805
DZA65_RS02505	DZA65_RS02505	peptide chain release factor 3	setATCH114	LB	-1.69332	-4.00319
DZA65_RS02680	DZA65_RS02680	heavy metal translocating P-type ATPase	setATCH132	M9	-2.34999	-12.2325
DZA65_RS02680	DZA65_RS02680	heavy metal translocating P-type ATPase	setATCH170	PDB	-1.83587	-8.50663
DZA65_RS02680	DZA65_RS02680	heavy metal translocating P-type ATPase	setATCH133	M9	-2.50288	-10.7377
DZA65_RS02680	DZA65_RS02680	heavy metal translocating P-type ATPase	setATCH168	PDB	-1.48438	-7.51231
DZA65_RS02680	DZA65_RS02680	heavy metal translocating P-type ATPase	setATCH248	M9	-1.38683	-8.31081
DZA65_RS02680	DZA65_RS02680	heavy metal translocating P-type ATPase	setATCH169	PDB	-1.85477	-10.3731
DZA65_RS02680	DZA65_RS02680	heavy metal translocating P-type ATPase	setATCH246	M9	-1.43359	-7.70092
DZA65_RS02680	DZA65_RS02680	heavy metal translocating P-type ATPase	setATCH247	M9	-1.57228	-8.7037
DZA65_RS02680	DZA65_RS02680	heavy metal translocating P-type ATPase	setATCH131	M9	-2.16476	-10.6186
DZA65_RS02835	DZA65_RS02835	protein-disulfide reductase DsbD	setATCH133	M9	1.33404	11.5218
DZA65_RS02835	DZA65_RS02835	protein-disulfide reductase DsbD	setATCH131	M9	1.25879	10.8989
DZA65_RS02835	DZA65_RS02835	protein-disulfide reductase DsbD	setATCH132	M9	1.34368	11.4264
DZA65_RS02940	DZA65_RS02940	DedA family protein	setATCH188	Upstate	-1.21316	-4.76105
DZA65_RS02940	DZA65_RS02940	DedA family protein	setATCH176	Atlantic	-1.09803	-4.65808
DZA65_RS03130	DZA65_RS03130	malate dehydrogenase	setATCH240	LB	-1.10713	-5.18407
DZA65_RS03130	DZA65_RS03130	malate dehydrogenase	setATCH242	LB	-1.35928	-6.0997
DZA65_RS03145	DZA65_RS03145	putative DNA-binding transcriptional regulator	setATCH182	Norland	1.58227	6.59049
DZA65_RS03145	DZA65_RS03145	putative DNA-binding transcriptional regulator	setATCH188	Upstate	1.65621	5.31316
DZA65_RS03145	DZA65_RS03145	putative DNA-binding transcriptional regulator	setATCH186	Upstate	1.52232	5.75065
DZA65_RS03145	DZA65_RS03145	putative DNA-binding transcriptional regulator	setATCH178	Norland	1.287	5.11266
DZA65_RS03145	DZA65_RS03145	putative DNA-binding transcriptional regulator	setATCH179	Norland	1.9909	5.26178
DZA65_RS03145	DZA65_RS03145	putative DNA-binding transcriptional regulator	setATCH184	Upstate	3.18375	7.8477
DZA65_RS03145	DZA65_RS03145	putative DNA-binding transcriptional regulator	setATCH174	Atlantic	1.81969	5.82425
DZA65_RS03145	DZA65_RS03145	putative DNA-binding transcriptional regulator	setATCH177	Norland	1.39407	5.13531
DZA65_RS03260	DZA65_RS03260	lipoprotein NlpI	setATCH187	Upstate	-2.02271	-6.30418
DZA65_RS03260	DZA65_RS03260	lipoprotein NlpI	setATCH168	PDB	-1.89439	-6.38209
DZA65_RS03260	DZA65_RS03260	lipoprotein NlpI	setATCH171	Atlantic	-1.62872	-5.35416
DZA65_RS03260	DZA65_RS03260	lipoprotein NlpI	setATCH177	Norland	-1.71542	-5.59852
DZA65_RS03260	DZA65_RS03260	lipoprotein NlpI	setATCH186	Upstate	-1.98426	-6.58176
DZA65_RS03260	DZA65_RS03260	lipoprotein NlpI	setATCH176	Atlantic	-1.8691	-6.70741
DZA65_RS03260	DZA65_RS03260	lipoprotein NlpI	setATCH170	PDB	-2.03757	-7.33811
DZA65_RS03260	DZA65_RS03260	lipoprotein NlpI	setATCH184	Upstate	-2.06635	-7.50937
DZA65_RS03260	DZA65_RS03260	lipoprotein NlpI	setATCH188	Upstate	-2.26967	-7.54347
DZA65_RS03260	DZA65_RS03260	lipoprotein NlpI	setATCH183	Upstate	-1.38286	-4.26796
DZA65_RS03260	DZA65_RS03260	lipoprotein NlpI	setATCH178	Norland	-1.70726	-6.20099
DZA65_RS03260	DZA65_RS03260	lipoprotein NlpI	setATCH175	Atlantic	-1.93117	-6.0807
DZA65_RS03260	DZA65_RS03260	lipoprotein NlpI	setATCH172	Atlantic	-1.42865	-4.53419
DZA65_RS03260	DZA65_RS03260	lipoprotein NlpI	setATCH185	Upstate	-1.99562	-6.08725
DZA65_RS03260	DZA65_RS03260	lipoprotein NlpI	setATCH181	Norland	-1.46424	-4.63965
DZA65_RS03260	DZA65_RS03260	lipoprotein NlpI	setATCH179	Norland	-1.59153	-5.02809
DZA65_RS03260	DZA65_RS03260	lipoprotein NlpI	setATCH174	Atlantic	-2.19447	-7.27456
DZA65_RS03260	DZA65_RS03260	lipoprotein NlpI	setATCH115	LB	-1.20183	-6.11021
DZA65_RS03260	DZA65_RS03260	lipoprotein NlpI	setATCH180	Norland	-1.45219	-4.85358
DZA65_RS03260	DZA65_RS03260	lipoprotein NlpI	setATCH169	PDB	-2.41881	-8.20911
DZA65_RS03415	DZA65_RS03415	DUF1435 domain-containing protein	setATCH248	M9	-1.35258	-6.84229
DZA65_RS03415	DZA65_RS03415	DUF1435 domain-containing protein	setATCH247	M9	-1.14527	-6.49429
DZA65_RS03415	DZA65_RS03415	DUF1435 domain-containing protein	setATCH246	M9	-1.015	-6.45382
DZA65_RS03490	DZA65_RS03490	bifunctional protein-disulfide isomerase/oxidoreductase DsbC	setATCH133	M9	1.36984	9.16212
DZA65_RS03490	DZA65_RS03490	bifunctional protein-disulfide isomerase/oxidoreductase DsbC	setATCH132	M9	1.20662	7.90806
DZA65_RS03490	DZA65_RS03490	bifunctional protein-disulfide isomerase/oxidoreductase DsbC	setATCH131	M9	1.08976	7.02921
DZA65_RS03625	DZA65_RS03625	polysaccharide biosynthesis protein	setATCH187	Upstate	-1.35514	-10.7035
DZA65_RS03625	DZA65_RS03625	polysaccharide biosynthesis protein	setATCH181	Norland	-1.81271	-13.253
DZA65_RS03625	DZA65_RS03625	polysaccharide biosynthesis protein	setATCH188	Upstate	-2.39943	-17.1136
DZA65_RS03625	DZA65_RS03625	polysaccharide biosynthesis protein	setATCH131	M9	1.85782	16.1517
DZA65_RS03625	DZA65_RS03625	polysaccharide biosynthesis protein	setATCH133	M9	1.78896	15.8256
DZA65_RS03625	DZA65_RS03625	polysaccharide biosynthesis protein	setATCH168	PDB	1.62406	14.3029
DZA65_RS03625	DZA65_RS03625	polysaccharide biosynthesis protein	setATCH186	Upstate	-1.75525	-11.6098
DZA65_RS03625	DZA65_RS03625	polysaccharide biosynthesis protein	setATCH175	Atlantic	-1.07599	-8.9301
DZA65_RS03625	DZA65_RS03625	polysaccharide biosynthesis protein	setATCH170	PDB	1.5182	13.4626
DZA65_RS03625	DZA65_RS03625	polysaccharide biosynthesis protein	setATCH184	Upstate	-1.60328	-12.2974
DZA65_RS03625	DZA65_RS03625	polysaccharide biosynthesis protein	setATCH132	M9	1.82701	16.1529
DZA65_RS03625	DZA65_RS03625	polysaccharide biosynthesis protein	setATCH169	PDB	1.48662	13.2238
DZA65_RS03635	DZA65_RS03635	sugar transferase	setATCH174	Atlantic	-1.77495	-5.27089
DZA65_RS03635	DZA65_RS03635	sugar transferase	setATCH188	Upstate	-2.90266	-6.89434
DZA65_RS03635	DZA65_RS03635	sugar transferase	setATCH187	Upstate	-2.3809	-7.87155
DZA65_RS03635	DZA65_RS03635	sugar transferase	setATCH248	M9	-1.20295	-6.6665
DZA65_RS03635	DZA65_RS03635	sugar transferase	setATCH180	Norland	-1.22434	-4.18768
DZA65_RS03635	DZA65_RS03635	sugar transferase	setATCH179	Norland	-1.6029	-6.46682
DZA65_RS03635	DZA65_RS03635	sugar transferase	setATCH183	Upstate	-1.49942	-5.29013
DZA65_RS03635	DZA65_RS03635	sugar transferase	setATCH173	Atlantic	-1.20226	-5.4164
DZA65_RS03635	DZA65_RS03635	sugar transferase	setATCH184	Upstate	-2.38243	-8.51035
DZA65_RS03635	DZA65_RS03635	sugar transferase	setATCH132	M9	1.20787	6.88626
DZA65_RS03635	DZA65_RS03635	sugar transferase	setATCH175	Atlantic	-2.04347	-5.75106
DZA65_RS03635	DZA65_RS03635	sugar transferase	setATCH176	Atlantic	-2.44204	-7.95491
DZA65_RS03635	DZA65_RS03635	sugar transferase	setATCH185	Upstate	-1.41487	-4.31283
DZA65_RS03635	DZA65_RS03635	sugar transferase	setATCH182	Norland	-2.1004	-7.83179
DZA65_RS03635	DZA65_RS03635	sugar transferase	setATCH186	Upstate	-2.85771	-7.84232
DZA65_RS03635	DZA65_RS03635	sugar transferase	setATCH181	Norland	-1.8305	-5.7619
DZA65_RS03635	DZA65_RS03635	sugar transferase	setATCH171	Atlantic	-1.50408	-6.45346
DZA65_RS03635	DZA65_RS03635	sugar transferase	setATCH178	Norland	-1.69885	-7.0563
DZA65_RS03635	DZA65_RS03635	sugar transferase	setATCH177	Norland	-1.29621	-5.39681
DZA65_RS03670	DZA65_RS03670	kdo(2)-lipid IV(A) palmitoleoyltransferase	setATCH188	Upstate	-1.22785	-4.00295
DZA65_RS03670	DZA65_RS03670	kdo(2)-lipid IV(A) palmitoleoyltransferase	setATCH185	Upstate	-1.5904	-5.25212
DZA65_RS03670	DZA65_RS03670	kdo(2)-lipid IV(A) palmitoleoyltransferase	setATCH243	PDB	-1.56019	-6.21026
DZA65_RS03670	DZA65_RS03670	kdo(2)-lipid IV(A) palmitoleoyltransferase	setATCH180	Norland	-1.39142	-5.12222
DZA65_RS03670	DZA65_RS03670	kdo(2)-lipid IV(A) palmitoleoyltransferase	setATCH240	LB	-1.07482	-4.25673
DZA65_RS03670	DZA65_RS03670	kdo(2)-lipid IV(A) palmitoleoyltransferase	setATCH183	Upstate	-1.50117	-5.194
DZA65_RS03670	DZA65_RS03670	kdo(2)-lipid IV(A) palmitoleoyltransferase	setATCH242	LB	-1.2509	-5.07684
DZA65_RS03670	DZA65_RS03670	kdo(2)-lipid IV(A) palmitoleoyltransferase	setATCH176	Atlantic	-1.31753	-4.42071
DZA65_RS03670	DZA65_RS03670	kdo(2)-lipid IV(A) palmitoleoyltransferase	setATCH174	Atlantic	-1.28035	-4.2566
DZA65_RS03670	DZA65_RS03670	kdo(2)-lipid IV(A) palmitoleoyltransferase	setATCH181	Norland	-1.28809	-4.51537
DZA65_RS03670	DZA65_RS03670	kdo(2)-lipid IV(A) palmitoleoyltransferase	setATCH175	Atlantic	-1.55525	-4.90785
DZA65_RS03670	DZA65_RS03670	kdo(2)-lipid IV(A) palmitoleoyltransferase	setATCH173	Atlantic	-1.66179	-4.6036
DZA65_RS03670	DZA65_RS03670	kdo(2)-lipid IV(A) palmitoleoyltransferase	setATCH186	Upstate	-1.96219	-5.15742
DZA65_RS03670	DZA65_RS03670	kdo(2)-lipid IV(A) palmitoleoyltransferase	setATCH182	Norland	-1.46252	-4.19897
DZA65_RS03670	DZA65_RS03670	kdo(2)-lipid IV(A) palmitoleoyltransferase	setATCH171	Atlantic	-1.49083	-5.46747
DZA65_RS03670	DZA65_RS03670	kdo(2)-lipid IV(A) palmitoleoyltransferase	setATCH172	Atlantic	-1.43632	-4.68259
DZA65_RS04230	DZA65_RS04230	outer membrane protein assembly factor BamE	setATCH184	Upstate	-1.36059	-7.48631
DZA65_RS04230	DZA65_RS04230	outer membrane protein assembly factor BamE	setATCH183	Upstate	-1.61146	-8.08428
DZA65_RS04230	DZA65_RS04230	outer membrane protein assembly factor BamE	setATCH187	Upstate	-1.36572	-6.96432
DZA65_RS04230	DZA65_RS04230	outer membrane protein assembly factor BamE	setATCH172	Atlantic	-1.85627	-8.5213
DZA65_RS04230	DZA65_RS04230	outer membrane protein assembly factor BamE	setATCH185	Upstate	-1.02934	-5.5824
DZA65_RS04230	DZA65_RS04230	outer membrane protein assembly factor BamE	setATCH180	Norland	-1.18554	-6.10754
DZA65_RS04230	DZA65_RS04230	outer membrane protein assembly factor BamE	setATCH181	Norland	-1.09359	-6.11407
DZA65_RS04230	DZA65_RS04230	outer membrane protein assembly factor BamE	setATCH178	Norland	-1.23622	-6.71881
DZA65_RS04230	DZA65_RS04230	outer membrane protein assembly factor BamE	setATCH171	Atlantic	-1.21632	-6.91487
DZA65_RS04230	DZA65_RS04230	outer membrane protein assembly factor BamE	setATCH177	Norland	-1.3839	-7.02062
DZA65_RS04230	DZA65_RS04230	outer membrane protein assembly factor BamE	setATCH175	Atlantic	-1.37915	-7.45714
DZA65_RS04230	DZA65_RS04230	outer membrane protein assembly factor BamE	setATCH182	Norland	-1.12333	-6.15936
DZA65_RS04255	DZA65_RS04255	divalent metal cation transporter	setATCH169	PDB	-2.33248	-13.1387
DZA65_RS04255	DZA65_RS04255	divalent metal cation transporter	setATCH170	PDB	-2.13005	-12.1318
DZA65_RS04255	DZA65_RS04255	divalent metal cation transporter	setATCH168	PDB	-2.00158	-12.3649
DZA65_RS04310	DZA65_RS04310	Dyp-type peroxidase	setATCH169	PDB	-3.04595	-13.5283
DZA65_RS04310	DZA65_RS04310	Dyp-type peroxidase	setATCH170	PDB	-2.65843	-9.8028
DZA65_RS04310	DZA65_RS04310	Dyp-type peroxidase	setATCH168	PDB	-3.35884	-12.49
DZA65_RS04310	DZA65_RS04310	Dyp-type peroxidase	setATCH241	LB	-2.69419	-11.2405
DZA65_RS04310	DZA65_RS04310	Dyp-type peroxidase	setATCH242	LB	-3.22325	-10.7855
DZA65_RS04310	DZA65_RS04310	Dyp-type peroxidase	setATCH240	LB	-2.83182	-11.2832
DZA65_RS04355	DZA65_RS04355	phosphoenolpyruvate-protein phosphotransferase PtsI	setATCH168	PDB	-1.36713	-7.88928
DZA65_RS04355	DZA65_RS04355	phosphoenolpyruvate-protein phosphotransferase PtsI	setATCH188	Upstate	-1.30173	-7.63317
DZA65_RS04355	DZA65_RS04355	phosphoenolpyruvate-protein phosphotransferase PtsI	setATCH187	Upstate	-1.05111	-5.75657
DZA65_RS04355	DZA65_RS04355	phosphoenolpyruvate-protein phosphotransferase PtsI	setATCH181	Norland	-1.05992	-6.37141
DZA65_RS04355	DZA65_RS04355	phosphoenolpyruvate-protein phosphotransferase PtsI	setATCH184	Upstate	-1.81457	-10.9429
DZA65_RS04355	DZA65_RS04355	phosphoenolpyruvate-protein phosphotransferase PtsI	setATCH169	PDB	-1.2586	-7.875
DZA65_RS04355	DZA65_RS04355	phosphoenolpyruvate-protein phosphotransferase PtsI	setATCH179	Norland	-1.08181	-6.62299
DZA65_RS04355	DZA65_RS04355	phosphoenolpyruvate-protein phosphotransferase PtsI	setATCH170	PDB	-1.46153	-8.63649
DZA65_RS04355	DZA65_RS04355	phosphoenolpyruvate-protein phosphotransferase PtsI	setATCH177	Norland	-1.16792	-7.00141
DZA65_RS04355	DZA65_RS04355	phosphoenolpyruvate-protein phosphotransferase PtsI	setATCH174	Atlantic	-1.20888	-7.05563
DZA65_RS04355	DZA65_RS04355	phosphoenolpyruvate-protein phosphotransferase PtsI	setATCH176	Atlantic	-1.05363	-6.89218
DZA65_RS04355	DZA65_RS04355	phosphoenolpyruvate-protein phosphotransferase PtsI	setATCH180	Norland	-1.02278	-6.3824
DZA65_RS04355	DZA65_RS04355	phosphoenolpyruvate-protein phosphotransferase PtsI	setATCH185	Upstate	-1.13205	-7.56873
DZA65_RS04355	DZA65_RS04355	phosphoenolpyruvate-protein phosphotransferase PtsI	setATCH175	Atlantic	-1.0659	-6.50946
DZA65_RS04355	DZA65_RS04355	phosphoenolpyruvate-protein phosphotransferase PtsI	setATCH186	Upstate	-1.36005	-7.95986
DZA65_RS04355	DZA65_RS04355	phosphoenolpyruvate-protein phosphotransferase PtsI	setATCH178	Norland	-1.08737	-7.29154
DZA65_RS04355	DZA65_RS04355	phosphoenolpyruvate-protein phosphotransferase PtsI	setATCH182	Norland	-1.30682	-7.67704
DZA65_RS04370	DZA65_RS04370	cysteine synthase A	setATCH133	M9	-1.13067	-4.14744
DZA65_RS04780	DZA65_RS04780	hypothetical protein	setATCH182	Norland	1.48676	4.64789
DZA65_RS04780	DZA65_RS04780	hypothetical protein	setATCH174	Atlantic	1.30918	4.12468
DZA65_RS04780	DZA65_RS04780	hypothetical protein	setATCH177	Norland	1.29655	4.26976
DZA65_RS05310	DZA65_RS05310	thymidylate synthase	setATCH248	M9	-4.61337	-9.34226
DZA65_RS05310	DZA65_RS05310	thymidylate synthase	setATCH188	Upstate	-3.78831	-9.07977
DZA65_RS05310	DZA65_RS05310	thymidylate synthase	setATCH184	Upstate	-4.17518	-8.85915
DZA65_RS05310	DZA65_RS05310	thymidylate synthase	setATCH174	Atlantic	-3.5679	-9.40035
DZA65_RS05310	DZA65_RS05310	thymidylate synthase	setATCH182	Norland	-3.79172	-10.2664
DZA65_RS05310	DZA65_RS05310	thymidylate synthase	setATCH245	PDB	-3.52134	-10.3498
DZA65_RS05310	DZA65_RS05310	thymidylate synthase	setATCH131	M9	-3.63193	-11.9152
DZA65_RS05310	DZA65_RS05310	thymidylate synthase	setATCH170	PDB	-3.0742	-11.0092
DZA65_RS05310	DZA65_RS05310	thymidylate synthase	setATCH168	PDB	-2.65287	-9.87563
DZA65_RS05310	DZA65_RS05310	thymidylate synthase	setATCH169	PDB	-2.93961	-11.754
DZA65_RS05310	DZA65_RS05310	thymidylate synthase	setATCH176	Atlantic	-4.18853	-8.45805
DZA65_RS05310	DZA65_RS05310	thymidylate synthase	setATCH183	Upstate	-3.32046	-9.18816
DZA65_RS05310	DZA65_RS05310	thymidylate synthase	setATCH187	Upstate	-4.26766	-7.64879
DZA65_RS05310	DZA65_RS05310	thymidylate synthase	setATCH181	Norland	-4.32615	-8.26253
DZA65_RS05310	DZA65_RS05310	thymidylate synthase	setATCH133	M9	-3.83954	-9.2321
DZA65_RS05310	DZA65_RS05310	thymidylate synthase	setATCH132	M9	-3.6233	-10.3563
DZA65_RS05310	DZA65_RS05310	thymidylate synthase	setATCH185	Upstate	-3.89859	-9.66701
DZA65_RS05310	DZA65_RS05310	thymidylate synthase	setATCH179	Norland	-3.35138	-8.85708
DZA65_RS05310	DZA65_RS05310	thymidylate synthase	setATCH247	M9	-3.62483	-10.3984
DZA65_RS05310	DZA65_RS05310	thymidylate synthase	setATCH178	Norland	-4.05067	-8.98626
DZA65_RS05310	DZA65_RS05310	thymidylate synthase	setATCH243	PDB	-3.95227	-10.4633
DZA65_RS05310	DZA65_RS05310	thymidylate synthase	setATCH173	Atlantic	-3.35369	-8.88182
DZA65_RS05310	DZA65_RS05310	thymidylate synthase	setATCH171	Atlantic	-3.94936	-10.6933
DZA65_RS05310	DZA65_RS05310	thymidylate synthase	setATCH172	Atlantic	-3.63951	-9.28631
DZA65_RS05310	DZA65_RS05310	thymidylate synthase	setATCH180	Norland	-3.4073	-8.39727
DZA65_RS05310	DZA65_RS05310	thymidylate synthase	setATCH114	LB	-1.04082	-6.7802
DZA65_RS05310	DZA65_RS05310	thymidylate synthase	setATCH186	Upstate	-3.84079	-8.87183
DZA65_RS05310	DZA65_RS05310	thymidylate synthase	setATCH244	PDB	-3.40532	-11.1152
DZA65_RS05310	DZA65_RS05310	thymidylate synthase	setATCH246	M9	-3.65188	-10.3152
DZA65_RS05310	DZA65_RS05310	thymidylate synthase	setATCH177	Norland	-3.58041	-9.43333
DZA65_RS05310	DZA65_RS05310	thymidylate synthase	setATCH175	Atlantic	-3.86631	-10.1866
DZA65_RS05340	DZA65_RS05340	amino-acid N-acetyltransferase	setATCH248	M9	-1.9705	-12.2208
DZA65_RS05340	DZA65_RS05340	amino-acid N-acetyltransferase	setATCH131	M9	-1.23434	-7.38022
DZA65_RS05340	DZA65_RS05340	amino-acid N-acetyltransferase	setATCH247	M9	-2.34164	-12.742
DZA65_RS05340	DZA65_RS05340	amino-acid N-acetyltransferase	setATCH132	M9	-1.72429	-10.3543
DZA65_RS05340	DZA65_RS05340	amino-acid N-acetyltransferase	setATCH133	M9	-1.7957	-10.3224
DZA65_RS05340	DZA65_RS05340	amino-acid N-acetyltransferase	setATCH246	M9	-1.81347	-11.1774
DZA65_RS05445	DZA65_RS05445	bifunctional uridylyltransferase/uridylyl-removing protein GlnD	setATCH243	PDB	-1.89949	-10.0548
DZA65_RS05445	DZA65_RS05445	bifunctional uridylyltransferase/uridylyl-removing protein GlnD	setATCH168	PDB	-1.25456	-7.12012
DZA65_RS05445	DZA65_RS05445	bifunctional uridylyltransferase/uridylyl-removing protein GlnD	setATCH170	PDB	-1.63429	-7.69219
DZA65_RS05445	DZA65_RS05445	bifunctional uridylyltransferase/uridylyl-removing protein GlnD	setATCH245	PDB	-1.83045	-9.55364
DZA65_RS05445	DZA65_RS05445	bifunctional uridylyltransferase/uridylyl-removing protein GlnD	setATCH244	PDB	-1.84492	-9.16321
DZA65_RS05445	DZA65_RS05445	bifunctional uridylyltransferase/uridylyl-removing protein GlnD	setATCH169	PDB	-1.78103	-8.315
DZA65_RS05490	DZA65_RS05490	sigma E protease regulator RseP	setATCH248	M9	-1.23961	-8.23845
DZA65_RS05490	DZA65_RS05490	sigma E protease regulator RseP	setATCH247	M9	-1.2877	-8.88178
DZA65_RS05490	DZA65_RS05490	sigma E protease regulator RseP	setATCH244	PDB	-1.13223	-7.66631
DZA65_RS05490	DZA65_RS05490	sigma E protease regulator RseP	setATCH246	M9	-1.02793	-6.86152
DZA65_RS05500	DZA65_RS05500	molecular chaperone Skp	setATCH178	Norland	-1.56538	-4.21197
DZA65_RS05500	DZA65_RS05500	molecular chaperone Skp	setATCH188	Upstate	-1.64556	-4.19476
DZA65_RS05500	DZA65_RS05500	molecular chaperone Skp	setATCH177	Norland	-1.93245	-4.55323
DZA65_RS05500	DZA65_RS05500	molecular chaperone Skp	setATCH181	Norland	-2.09363	-5.20903
DZA65_RS05500	DZA65_RS05500	molecular chaperone Skp	setATCH187	Upstate	-1.76343	-4.38746
DZA65_RS05500	DZA65_RS05500	molecular chaperone Skp	setATCH172	Atlantic	-2.06259	-4.55656
DZA65_RS05500	DZA65_RS05500	molecular chaperone Skp	setATCH131	M9	2.32784	11.0972
DZA65_RS05500	DZA65_RS05500	molecular chaperone Skp	setATCH132	M9	1.74153	7.3732
DZA65_RS05500	DZA65_RS05500	molecular chaperone Skp	setATCH133	M9	1.49813	5.95988
DZA65_RS05855	DZA65_RS05855	tRNA guanosine(34) transglycosylase Tgt	setATCH174	Atlantic	-1.01882	-4.58921
DZA65_RS05885	DZA65_RS05885	transcriptional regulator NrdR	setATCH132	M9	-1.12798	-4.08853
DZA65_RS05930	DZA65_RS05930	tRNA 4-thiouridine(8) synthase ThiI	setATCH247	M9	-1.08093	-4.28474
DZA65_RS05930	DZA65_RS05930	tRNA 4-thiouridine(8) synthase ThiI	setATCH133	M9	-1.06353	-4.87081
DZA65_RS05940	DZA65_RS05940	2-dehydropantoate 2-reductase	setATCH133	M9	-1.10715	-7.29384
DZA65_RS05965	DZA65_RS05965	protoheme IX farnesyltransferase	setATCH248	M9	-1.13654	-4.11702
DZA65_RS05965	DZA65_RS05965	protoheme IX farnesyltransferase	setATCH131	M9	-1.80622	-5.28893
DZA65_RS05965	DZA65_RS05965	protoheme IX farnesyltransferase	setATCH114	LB	-1.26441	-4.55958
DZA65_RS05980	DZA65_RS05980	cytochrome o ubiquinol oxidase subunit I	setATCH113	LB	-1.02775	-4.13608
DZA65_RS05985	DZA65_RS05985	cytochrome o ubiquinol oxidase subunit II	setATCH114	LB	-1.18545	-4.23659
DZA65_RS06005	DZA65_RS06005	trigger factor	setATCH133	M9	1.00651	6.01021
DZA65_RS06020	DZA65_RS06020	endopeptidase La	setATCH114	LB	-1.00105	-5.56153
DZA65_RS06020	DZA65_RS06020	endopeptidase La	setATCH181	Norland	-1.29024	-7.00691
DZA65_RS06020	DZA65_RS06020	endopeptidase La	setATCH176	Atlantic	-1.77161	-8.38524
DZA65_RS06020	DZA65_RS06020	endopeptidase La	setATCH173	Atlantic	-1.21199	-5.29465
DZA65_RS06020	DZA65_RS06020	endopeptidase La	setATCH245	PDB	-1.1363	-5.72407
DZA65_RS06020	DZA65_RS06020	endopeptidase La	setATCH172	Atlantic	-1.19494	-6.30976
DZA65_RS06020	DZA65_RS06020	endopeptidase La	setATCH175	Atlantic	-1.31655	-6.95625
DZA65_RS06115	DZA65_RS06115	multidrug efflux RND transporter permease subunit	setATCH176	Atlantic	-1.99564	-16.1304
DZA65_RS06115	DZA65_RS06115	multidrug efflux RND transporter permease subunit	setATCH181	Norland	-2.42152	-18.5481
DZA65_RS06115	DZA65_RS06115	multidrug efflux RND transporter permease subunit	setATCH180	Norland	-1.01163	-8.93584
DZA65_RS06115	DZA65_RS06115	multidrug efflux RND transporter permease subunit	setATCH188	Upstate	-1.86191	-15.7864
DZA65_RS06115	DZA65_RS06115	multidrug efflux RND transporter permease subunit	setATCH184	Upstate	-1.14869	-10.0556
DZA65_RS06115	DZA65_RS06115	multidrug efflux RND transporter permease subunit	setATCH182	Norland	-1.8297	-14.7177
DZA65_RS06115	DZA65_RS06115	multidrug efflux RND transporter permease subunit	setATCH175	Atlantic	-3.21589	-23.3363
DZA65_RS06120	DZA65_RS06120	efflux RND transporter periplasmic adaptor subunit	setATCH188	Upstate	-1.92191	-11.8321
DZA65_RS06120	DZA65_RS06120	efflux RND transporter periplasmic adaptor subunit	setATCH176	Atlantic	-1.99267	-12.4631
DZA65_RS06120	DZA65_RS06120	efflux RND transporter periplasmic adaptor subunit	setATCH175	Atlantic	-3.30676	-15.6125
DZA65_RS06120	DZA65_RS06120	efflux RND transporter periplasmic adaptor subunit	setATCH181	Norland	-2.01436	-11.5397
DZA65_RS06120	DZA65_RS06120	efflux RND transporter periplasmic adaptor subunit	setATCH182	Norland	-1.91918	-12.2526
DZA65_RS06220	DZA65_RS06220	hypothetical protein	setATCH246	M9	-1.07646	-7.51655
DZA65_RS06220	DZA65_RS06220	hypothetical protein	setATCH248	M9	-1.58698	-10.2054
DZA65_RS06220	DZA65_RS06220	hypothetical protein	setATCH247	M9	-1.48732	-10.3608
DZA65_RS06420	DZA65_RS06420	phosphoribosylformylglycinamidine cyclo-ligase	setATCH247	M9	-1.90446	-10.816
DZA65_RS06420	DZA65_RS06420	phosphoribosylformylglycinamidine cyclo-ligase	setATCH182	Norland	-1.96471	-12.0433
DZA65_RS06420	DZA65_RS06420	phosphoribosylformylglycinamidine cyclo-ligase	setATCH183	Upstate	-1.28051	-7.49662
DZA65_RS06420	DZA65_RS06420	phosphoribosylformylglycinamidine cyclo-ligase	setATCH131	M9	-2.02299	-9.96206
DZA65_RS06420	DZA65_RS06420	phosphoribosylformylglycinamidine cyclo-ligase	setATCH184	Upstate	-1.03294	-6.76964
DZA65_RS06420	DZA65_RS06420	phosphoribosylformylglycinamidine cyclo-ligase	setATCH248	M9	-2.00994	-10.6084
DZA65_RS06420	DZA65_RS06420	phosphoribosylformylglycinamidine cyclo-ligase	setATCH132	M9	-2.27321	-11.708
DZA65_RS06420	DZA65_RS06420	phosphoribosylformylglycinamidine cyclo-ligase	setATCH180	Norland	-1.6381	-9.15374
DZA65_RS06420	DZA65_RS06420	phosphoribosylformylglycinamidine cyclo-ligase	setATCH176	Atlantic	-1.2446	-7.04929
DZA65_RS06420	DZA65_RS06420	phosphoribosylformylglycinamidine cyclo-ligase	setATCH171	Atlantic	-1.43201	-9.1015
DZA65_RS06420	DZA65_RS06420	phosphoribosylformylglycinamidine cyclo-ligase	setATCH187	Upstate	-1.74324	-10.7519
DZA65_RS06420	DZA65_RS06420	phosphoribosylformylglycinamidine cyclo-ligase	setATCH133	M9	-2.46962	-12.0435
DZA65_RS06420	DZA65_RS06420	phosphoribosylformylglycinamidine cyclo-ligase	setATCH178	Norland	-1.62723	-9.24699
DZA65_RS06420	DZA65_RS06420	phosphoribosylformylglycinamidine cyclo-ligase	setATCH246	M9	-2.01284	-9.88617
DZA65_RS06420	DZA65_RS06420	phosphoribosylformylglycinamidine cyclo-ligase	setATCH179	Norland	-1.8137	-10.1706
DZA65_RS06420	DZA65_RS06420	phosphoribosylformylglycinamidine cyclo-ligase	setATCH188	Upstate	-1.2232	-7.37
DZA65_RS06420	DZA65_RS06420	phosphoribosylformylglycinamidine cyclo-ligase	setATCH181	Norland	-1.66522	-9.77109
DZA65_RS06420	DZA65_RS06420	phosphoribosylformylglycinamidine cyclo-ligase	setATCH175	Atlantic	-1.97261	-10.8382
DZA65_RS06420	DZA65_RS06420	phosphoribosylformylglycinamidine cyclo-ligase	setATCH185	Upstate	-1.00142	-6.18971
DZA65_RS06420	DZA65_RS06420	phosphoribosylformylglycinamidine cyclo-ligase	setATCH174	Atlantic	-1.37063	-7.29559
DZA65_RS06420	DZA65_RS06420	phosphoribosylformylglycinamidine cyclo-ligase	setATCH172	Atlantic	-1.53576	-8.95929
DZA65_RS06420	DZA65_RS06420	phosphoribosylformylglycinamidine cyclo-ligase	setATCH177	Norland	-1.32168	-8.26972
DZA65_RS06470	DZA65_RS06470	phosphoribosylaminoimidazolesuccinocarboxamide synthase	setATCH247	M9	-2.2018	-7.35402
DZA65_RS06470	DZA65_RS06470	phosphoribosylaminoimidazolesuccinocarboxamide synthase	setATCH178	Norland	-1.70721	-6.87984
DZA65_RS06470	DZA65_RS06470	phosphoribosylaminoimidazolesuccinocarboxamide synthase	setATCH179	Norland	-1.79748	-6.96518
DZA65_RS06470	DZA65_RS06470	phosphoribosylaminoimidazolesuccinocarboxamide synthase	setATCH133	M9	-2.39246	-7.80117
DZA65_RS06470	DZA65_RS06470	phosphoribosylaminoimidazolesuccinocarboxamide synthase	setATCH182	Norland	-1.76208	-6.96656
DZA65_RS06470	DZA65_RS06470	phosphoribosylaminoimidazolesuccinocarboxamide synthase	setATCH132	M9	-1.92094	-5.24584
DZA65_RS06470	DZA65_RS06470	phosphoribosylaminoimidazolesuccinocarboxamide synthase	setATCH187	Upstate	-2.09087	-7.4197
DZA65_RS06470	DZA65_RS06470	phosphoribosylaminoimidazolesuccinocarboxamide synthase	setATCH188	Upstate	-1.40892	-5.83914
DZA65_RS06470	DZA65_RS06470	phosphoribosylaminoimidazolesuccinocarboxamide synthase	setATCH180	Norland	-1.59431	-5.10365
DZA65_RS06470	DZA65_RS06470	phosphoribosylaminoimidazolesuccinocarboxamide synthase	setATCH175	Atlantic	-1.91113	-7.52814
DZA65_RS06470	DZA65_RS06470	phosphoribosylaminoimidazolesuccinocarboxamide synthase	setATCH173	Atlantic	-1.3993	-5.19911
DZA65_RS06470	DZA65_RS06470	phosphoribosylaminoimidazolesuccinocarboxamide synthase	setATCH184	Upstate	-1.37646	-5.96668
DZA65_RS06470	DZA65_RS06470	phosphoribosylaminoimidazolesuccinocarboxamide synthase	setATCH171	Atlantic	-1.59519	-6.85902
DZA65_RS06470	DZA65_RS06470	phosphoribosylaminoimidazolesuccinocarboxamide synthase	setATCH248	M9	-2.22597	-6.94779
DZA65_RS06470	DZA65_RS06470	phosphoribosylaminoimidazolesuccinocarboxamide synthase	setATCH174	Atlantic	-1.38025	-5.6036
DZA65_RS06470	DZA65_RS06470	phosphoribosylaminoimidazolesuccinocarboxamide synthase	setATCH177	Norland	-1.43027	-6.04198
DZA65_RS06470	DZA65_RS06470	phosphoribosylaminoimidazolesuccinocarboxamide synthase	setATCH176	Atlantic	-1.03994	-4.41971
DZA65_RS06470	DZA65_RS06470	phosphoribosylaminoimidazolesuccinocarboxamide synthase	setATCH246	M9	-2.45033	-8.75376
DZA65_RS06470	DZA65_RS06470	phosphoribosylaminoimidazolesuccinocarboxamide synthase	setATCH131	M9	-2.27382	-8.39955
DZA65_RS06470	DZA65_RS06470	phosphoribosylaminoimidazolesuccinocarboxamide synthase	setATCH181	Norland	-1.92234	-7.32036
DZA65_RS06470	DZA65_RS06470	phosphoribosylaminoimidazolesuccinocarboxamide synthase	setATCH183	Upstate	-1.5977	-6.83152
DZA65_RS06470	DZA65_RS06470	phosphoribosylaminoimidazolesuccinocarboxamide synthase	setATCH172	Atlantic	-1.58922	-6.07899
DZA65_RS06470	DZA65_RS06470	phosphoribosylaminoimidazolesuccinocarboxamide synthase	setATCH185	Upstate	-1.15054	-5.41019
DZA65_RS06625	DZA65_RS06625	CNNM family magnesium/cobalt transport protein CorC	setATCH185	Upstate	-1.04328	-5.33915
DZA65_RS06625	DZA65_RS06625	CNNM family magnesium/cobalt transport protein CorC	setATCH176	Atlantic	-1.00024	-5.30795
DZA65_RS06685	DZA65_RS06685	asparagine synthase B	setATCH133	M9	-2.50504	-14.0487
DZA65_RS06685	DZA65_RS06685	asparagine synthase B	setATCH247	M9	-3.10766	-17.8036
DZA65_RS06685	DZA65_RS06685	asparagine synthase B	setATCH132	M9	-2.16892	-13.8857
DZA65_RS06685	DZA65_RS06685	asparagine synthase B	setATCH248	M9	-2.82204	-16.9114
DZA65_RS06685	DZA65_RS06685	asparagine synthase B	setATCH131	M9	-2.12515	-13.3029
DZA65_RS06685	DZA65_RS06685	asparagine synthase B	setATCH169	PDB	-1.76771	-12.7735
DZA65_RS06685	DZA65_RS06685	asparagine synthase B	setATCH246	M9	-3.09499	-17.2641
DZA65_RS06685	DZA65_RS06685	asparagine synthase B	setATCH168	PDB	-1.66499	-11.6303
DZA65_RS06685	DZA65_RS06685	asparagine synthase B	setATCH170	PDB	-2.09993	-14.3234
DZA65_RS06745	DZA65_RS06745	alpha-D-glucose phosphate-specific phosphoglucomutase	setATCH168	PDB	-1.48974	-8.54798
DZA65_RS06745	DZA65_RS06745	alpha-D-glucose phosphate-specific phosphoglucomutase	setATCH244	PDB	-1.10686	-7.8881
DZA65_RS06745	DZA65_RS06745	alpha-D-glucose phosphate-specific phosphoglucomutase	setATCH170	PDB	-1.41976	-8.27639
DZA65_RS06745	DZA65_RS06745	alpha-D-glucose phosphate-specific phosphoglucomutase	setATCH169	PDB	-1.32583	-8.15532
DZA65_RS06745	DZA65_RS06745	alpha-D-glucose phosphate-specific phosphoglucomutase	setATCH245	PDB	-1.03474	-7.28261
DZA65_RS06835	DZA65_RS06835	succinate dehydrogenase flavoprotein subunit	setATCH113	LB	-1.13478	-6.37557
DZA65_RS06835	DZA65_RS06835	succinate dehydrogenase flavoprotein subunit	setATCH240	LB	-1.11782	-7.39155
DZA65_RS06840	DZA65_RS06840	succinate dehydrogenase iron-sulfur subunit	setATCH115	LB	-1.05375	-5.36499
DZA65_RS06855	DZA65_RS06855	ADP-forming succinate--CoA ligase subunit beta	setATCH170	PDB	1.07484	5.68829
DZA65_RS06860	DZA65_RS06860	succinate--CoA ligase subunit alpha	setATCH181	Norland	-1.03441	-4.85421
DZA65_RS06895	DZA65_RS06895	Tol-Pal system protein TolQ	setATCH181	Norland	-3.47818	-6.5389
DZA65_RS06895	DZA65_RS06895	Tol-Pal system protein TolQ	setATCH172	Atlantic	-3.07719	-6.68347
DZA65_RS06895	DZA65_RS06895	Tol-Pal system protein TolQ	setATCH178	Norland	-2.17477	-5.50522
DZA65_RS06895	DZA65_RS06895	Tol-Pal system protein TolQ	setATCH182	Norland	-3.4887	-7.86072
DZA65_RS06895	DZA65_RS06895	Tol-Pal system protein TolQ	setATCH175	Atlantic	-3.13693	-7.2368
DZA65_RS06895	DZA65_RS06895	Tol-Pal system protein TolQ	setATCH180	Norland	-3.3774	-7.89781
DZA65_RS06895	DZA65_RS06895	Tol-Pal system protein TolQ	setATCH171	Atlantic	-2.87106	-7.15737
DZA65_RS06895	DZA65_RS06895	Tol-Pal system protein TolQ	setATCH188	Upstate	-3.33683	-6.82272
DZA65_RS06895	DZA65_RS06895	Tol-Pal system protein TolQ	setATCH131	M9	1.49155	7.0808
DZA65_RS06895	DZA65_RS06895	Tol-Pal system protein TolQ	setATCH247	M9	-1.08893	-4.1313
DZA65_RS06895	DZA65_RS06895	Tol-Pal system protein TolQ	setATCH184	Upstate	-3.48659	-7.25577
DZA65_RS06895	DZA65_RS06895	Tol-Pal system protein TolQ	setATCH174	Atlantic	-3.12011	-5.86573
DZA65_RS06895	DZA65_RS06895	Tol-Pal system protein TolQ	setATCH245	PDB	-1.93885	-5.48084
DZA65_RS06895	DZA65_RS06895	Tol-Pal system protein TolQ	setATCH187	Upstate	-3.40882	-6.76332
DZA65_RS06895	DZA65_RS06895	Tol-Pal system protein TolQ	setATCH170	PDB	-2.43469	-6.97387
DZA65_RS06895	DZA65_RS06895	Tol-Pal system protein TolQ	setATCH176	Atlantic	-3.09962	-6.99747
DZA65_RS06895	DZA65_RS06895	Tol-Pal system protein TolQ	setATCH169	PDB	-2.31613	-6.78643
DZA65_RS06895	DZA65_RS06895	Tol-Pal system protein TolQ	setATCH186	Upstate	-3.41691	-6.42372
DZA65_RS06895	DZA65_RS06895	Tol-Pal system protein TolQ	setATCH183	Upstate	-3.08878	-7.4599
DZA65_RS06895	DZA65_RS06895	Tol-Pal system protein TolQ	setATCH244	PDB	-1.83192	-5.38617
DZA65_RS06895	DZA65_RS06895	Tol-Pal system protein TolQ	setATCH177	Norland	-2.42999	-6.54798
DZA65_RS06895	DZA65_RS06895	Tol-Pal system protein TolQ	setATCH243	PDB	-1.80346	-5.3025
DZA65_RS06895	DZA65_RS06895	Tol-Pal system protein TolQ	setATCH185	Upstate	-2.18292	-5.47308
DZA65_RS06895	DZA65_RS06895	Tol-Pal system protein TolQ	setATCH173	Atlantic	-2.85854	-6.87486
DZA65_RS06895	DZA65_RS06895	Tol-Pal system protein TolQ	setATCH179	Norland	-3.17043	-6.59782
DZA65_RS06895	DZA65_RS06895	Tol-Pal system protein TolQ	setATCH168	PDB	-2.57286	-6.75196
DZA65_RS06945	DZA65_RS06945	quinolinate synthase NadA	setATCH246	M9	-1.07368	-7.45252
DZA65_RS06985	DZA65_RS06985	galactose-1-phosphate uridylyltransferase	setATCH172	Atlantic	-1.05417	-4.5089
DZA65_RS06985	DZA65_RS06985	galactose-1-phosphate uridylyltransferase	setATCH184	Upstate	-1.51196	-5.07932
DZA65_RS06985	DZA65_RS06985	galactose-1-phosphate uridylyltransferase	setATCH176	Atlantic	-1.4598	-6.19941
DZA65_RS06985	DZA65_RS06985	galactose-1-phosphate uridylyltransferase	setATCH188	Upstate	-1.03471	-4.66968
DZA65_RS06990	DZA65_RS06990	UDP-glucose 4-epimerase GalE	setATCH186	Upstate	-1.48338	-8.38707
DZA65_RS06990	DZA65_RS06990	UDP-glucose 4-epimerase GalE	setATCH178	Norland	-1.18221	-8.42446
DZA65_RS06990	DZA65_RS06990	UDP-glucose 4-epimerase GalE	setATCH174	Atlantic	-1.6282	-9.92084
DZA65_RS06990	DZA65_RS06990	UDP-glucose 4-epimerase GalE	setATCH181	Norland	-1.18631	-8.31578
DZA65_RS06990	DZA65_RS06990	UDP-glucose 4-epimerase GalE	setATCH184	Upstate	-1.43961	-7.60712
DZA65_RS06990	DZA65_RS06990	UDP-glucose 4-epimerase GalE	setATCH177	Norland	-1.25662	-8.55096
DZA65_RS06990	DZA65_RS06990	UDP-glucose 4-epimerase GalE	setATCH179	Norland	-1.19425	-7.6788
DZA65_RS06990	DZA65_RS06990	UDP-glucose 4-epimerase GalE	setATCH172	Atlantic	-1.27865	-8.32185
DZA65_RS06990	DZA65_RS06990	UDP-glucose 4-epimerase GalE	setATCH176	Atlantic	-1.2366	-7.3952
DZA65_RS06990	DZA65_RS06990	UDP-glucose 4-epimerase GalE	setATCH188	Upstate	-1.39031	-8.57449
DZA65_RS06990	DZA65_RS06990	UDP-glucose 4-epimerase GalE	setATCH171	Atlantic	-1.16523	-7.74296
DZA65_RS06990	DZA65_RS06990	UDP-glucose 4-epimerase GalE	setATCH185	Upstate	-1.40875	-8.82876
DZA65_RS06990	DZA65_RS06990	UDP-glucose 4-epimerase GalE	setATCH175	Atlantic	-1.19217	-7.50325
DZA65_RS06990	DZA65_RS06990	UDP-glucose 4-epimerase GalE	setATCH182	Norland	-1.07997	-8.02591
DZA65_RS06990	DZA65_RS06990	UDP-glucose 4-epimerase GalE	setATCH187	Upstate	-1.06173	-7.3562
DZA65_RS06990	DZA65_RS06990	UDP-glucose 4-epimerase GalE	setATCH183	Upstate	-1.38556	-9.22174
DZA65_RS07030	DZA65_RS07030	6-phosphogluconolactonase	setATCH131	M9	-1.08078	-4.76785
DZA65_RS07110	DZA65_RS07110	dTDP-glucose 4,6-dehydratase	setATCH184	Upstate	-1.12367	-6.13548
DZA65_RS07110	DZA65_RS07110	dTDP-glucose 4,6-dehydratase	setATCH188	Upstate	-1.25888	-5.62582
DZA65_RS07110	DZA65_RS07110	dTDP-glucose 4,6-dehydratase	setATCH176	Atlantic	-1.03114	-4.27025
DZA65_RS07125	DZA65_RS07125	dTDP-4-dehydrorhamnose reductase	setATCH173	Atlantic	-1.49984	-8.57994
DZA65_RS07125	DZA65_RS07125	dTDP-4-dehydrorhamnose reductase	setATCH175	Atlantic	-1.0114	-5.05189
DZA65_RS07125	DZA65_RS07125	dTDP-4-dehydrorhamnose reductase	setATCH178	Norland	-1.10188	-6.73194
DZA65_RS07125	DZA65_RS07125	dTDP-4-dehydrorhamnose reductase	setATCH187	Upstate	-1.4095	-8.14066
DZA65_RS07125	DZA65_RS07125	dTDP-4-dehydrorhamnose reductase	setATCH188	Upstate	-1.32278	-7.76402
DZA65_RS07125	DZA65_RS07125	dTDP-4-dehydrorhamnose reductase	setATCH181	Norland	-1.4057	-8.89382
DZA65_RS07125	DZA65_RS07125	dTDP-4-dehydrorhamnose reductase	setATCH183	Upstate	-1.02347	-6.83265
DZA65_RS07125	DZA65_RS07125	dTDP-4-dehydrorhamnose reductase	setATCH176	Atlantic	-2.05691	-10.2866
DZA65_RS07170	DZA65_RS07170	UTP--glucose-1-phosphate uridylyltransferase	setATCH244	PDB	-1.04211	-4.82634
DZA65_RS07170	DZA65_RS07170	UTP--glucose-1-phosphate uridylyltransferase	setATCH169	PDB	-1.42895	-5.87674
DZA65_RS07170	DZA65_RS07170	UTP--glucose-1-phosphate uridylyltransferase	setATCH170	PDB	-1.707	-5.52523
DZA65_RS07170	DZA65_RS07170	UTP--glucose-1-phosphate uridylyltransferase	setATCH168	PDB	-1.20855	-4.54558
DZA65_RS07460	DZA65_RS07460	SDR family oxidoreductase	setATCH246	M9	-1.49456	-5.77466
DZA65_RS07460	DZA65_RS07460	SDR family oxidoreductase	setATCH248	M9	-1.41635	-5.28891
DZA65_RS07460	DZA65_RS07460	SDR family oxidoreductase	setATCH131	M9	-1.67184	-5.8473
DZA65_RS09015	DZA65_RS09015	molybdopterin synthase sulfur carrier subunit	setATCH174	Atlantic	2.52347	5.66132
DZA65_RS09025	DZA65_RS09025	iron ABC transporter substrate-binding protein	setATCH131	M9	-1.19801	-7.64942
DZA65_RS09025	DZA65_RS09025	iron ABC transporter substrate-binding protein	setATCH247	M9	-1.00759	-6.75673
DZA65_RS09025	DZA65_RS09025	iron ABC transporter substrate-binding protein	setATCH248	M9	-1.1616	-7.57135
DZA65_RS09025	DZA65_RS09025	iron ABC transporter substrate-binding protein	setATCH246	M9	-1.20996	-8.50988
DZA65_RS09030	DZA65_RS09030	iron ABC transporter permease	setATCH133	M9	-1.02036	-6.95927
DZA65_RS09030	DZA65_RS09030	iron ABC transporter permease	setATCH246	M9	-1.19489	-7.53738
DZA65_RS09455	DZA65_RS09455	DUF3413 domain-containing protein	setATCH171	Atlantic	-2.36362	-6.68204
DZA65_RS09455	DZA65_RS09455	DUF3413 domain-containing protein	setATCH186	Upstate	-1.96771	-4.00193
DZA65_RS09455	DZA65_RS09455	DUF3413 domain-containing protein	setATCH180	Norland	-1.55033	-5.22277
DZA65_RS09455	DZA65_RS09455	DUF3413 domain-containing protein	setATCH181	Norland	-1.63674	-4.30276
DZA65_RS09455	DZA65_RS09455	DUF3413 domain-containing protein	setATCH188	Upstate	-2.618	-6.06846
DZA65_RS09455	DZA65_RS09455	DUF3413 domain-containing protein	setATCH187	Upstate	-1.84078	-5.05598
DZA65_RS09455	DZA65_RS09455	DUF3413 domain-containing protein	setATCH184	Upstate	-2.3287	-6.06119
DZA65_RS09455	DZA65_RS09455	DUF3413 domain-containing protein	setATCH133	M9	-1.65662	-5.70509
DZA65_RS09455	DZA65_RS09455	DUF3413 domain-containing protein	setATCH131	M9	-1.2303	-4.43961
DZA65_RS09455	DZA65_RS09455	DUF3413 domain-containing protein	setATCH183	Upstate	-1.79968	-5.21108
DZA65_RS09455	DZA65_RS09455	DUF3413 domain-containing protein	setATCH175	Atlantic	-1.36377	-4.25672
DZA65_RS09455	DZA65_RS09455	DUF3413 domain-containing protein	setATCH176	Atlantic	-1.65698	-5.02746
DZA65_RS09455	DZA65_RS09455	DUF3413 domain-containing protein	setATCH248	M9	-2.16535	-5.50963
DZA65_RS09455	DZA65_RS09455	DUF3413 domain-containing protein	setATCH185	Upstate	-1.95711	-5.24306
DZA65_RS09455	DZA65_RS09455	DUF3413 domain-containing protein	setATCH132	M9	-1.77409	-4.7775
DZA65_RS09455	DZA65_RS09455	DUF3413 domain-containing protein	setATCH246	M9	-2.65031	-6.62912
DZA65_RS09455	DZA65_RS09455	DUF3413 domain-containing protein	setATCH174	Atlantic	-2.01882	-5.70728
DZA65_RS09455	DZA65_RS09455	DUF3413 domain-containing protein	setATCH182	Norland	-1.94519	-6.09495
DZA65_RS09455	DZA65_RS09455	DUF3413 domain-containing protein	setATCH247	M9	-2.06905	-4.94041
DZA65_RS09515	DZA65_RS09515	hypothetical protein	setATCH170	PDB	-1.63072	-4.72988
DZA65_RS09570	DZA65_RS09570	1-phosphofructokinase	setATCH179	Norland	-1.4001	-4.10857
DZA65_RS09910	DZA65_RS09910	thioredoxin-disulfide reductase	setATCH178	Norland	-1.48461	-4.13655
DZA65_RS09910	DZA65_RS09910	thioredoxin-disulfide reductase	setATCH181	Norland	-1.70004	-4.73679
DZA65_RS09910	DZA65_RS09910	thioredoxin-disulfide reductase	setATCH173	Atlantic	-1.51533	-4.05062
DZA65_RS09910	DZA65_RS09910	thioredoxin-disulfide reductase	setATCH131	M9	-1.56385	-4.76777
DZA65_RS09910	DZA65_RS09910	thioredoxin-disulfide reductase	setATCH183	Upstate	-1.88279	-5.24598
DZA65_RS09910	DZA65_RS09910	thioredoxin-disulfide reductase	setATCH187	Upstate	-1.7401	-4.76579
DZA65_RS09910	DZA65_RS09910	thioredoxin-disulfide reductase	setATCH185	Upstate	-1.45932	-4.3173
DZA65_RS09915	DZA65_RS09915	leucine-responsive transcriptional regulator Lrp	setATCH131	M9	-1.87859	-7.30246
DZA65_RS09915	DZA65_RS09915	leucine-responsive transcriptional regulator Lrp	setATCH132	M9	-1.82548	-6.177
DZA65_RS09915	DZA65_RS09915	leucine-responsive transcriptional regulator Lrp	setATCH246	M9	-1.33308	-6.66676
DZA65_RS09915	DZA65_RS09915	leucine-responsive transcriptional regulator Lrp	setATCH247	M9	-1.18726	-5.07383
DZA65_RS09915	DZA65_RS09915	leucine-responsive transcriptional regulator Lrp	setATCH133	M9	-1.7744	-6.75082
DZA65_RS09970	DZA65_RS09970	pyruvate formate lyase 1-activating protein	setATCH184	Upstate	-1.14336	-6.16733
DZA65_RS10025	DZA65_RS10025	bifunctional phosphoribosyl-AMP cyclohydrolase/phosphoribosyl-ATP diphosphatase HisIE	setATCH132	M9	-1.48742	-4.35954
DZA65_RS10025	DZA65_RS10025	bifunctional phosphoribosyl-AMP cyclohydrolase/phosphoribosyl-ATP diphosphatase HisIE	setATCH248	M9	-1.93415	-6.76038
DZA65_RS10025	DZA65_RS10025	bifunctional phosphoribosyl-AMP cyclohydrolase/phosphoribosyl-ATP diphosphatase HisIE	setATCH246	M9	-2.30134	-7.37877
DZA65_RS10025	DZA65_RS10025	bifunctional phosphoribosyl-AMP cyclohydrolase/phosphoribosyl-ATP diphosphatase HisIE	setATCH133	M9	-1.96632	-5.84061
DZA65_RS10025	DZA65_RS10025	bifunctional phosphoribosyl-AMP cyclohydrolase/phosphoribosyl-ATP diphosphatase HisIE	setATCH247	M9	-1.9104	-6.47309
DZA65_RS10030	DZA65_RS10030	imidazole glycerol phosphate synthase subunit HisF	setATCH132	M9	-3.38368	-5.0313
DZA65_RS10030	DZA65_RS10030	imidazole glycerol phosphate synthase subunit HisF	setATCH248	M9	-3.06104	-6.3173
DZA65_RS10030	DZA65_RS10030	imidazole glycerol phosphate synthase subunit HisF	setATCH133	M9	-2.66737	-4.61987
DZA65_RS10030	DZA65_RS10030	imidazole glycerol phosphate synthase subunit HisF	setATCH247	M9	-2.40888	-4.29868
DZA65_RS10045	DZA65_RS10045	bifunctional histidinol-phosphatase/imidazoleglycerol-phosphate dehydratase HisB	setATCH248	M9	-3.2587	-8.9342
DZA65_RS10045	DZA65_RS10045	bifunctional histidinol-phosphatase/imidazoleglycerol-phosphate dehydratase HisB	setATCH247	M9	-2.92137	-7.11099
DZA65_RS10045	DZA65_RS10045	bifunctional histidinol-phosphatase/imidazoleglycerol-phosphate dehydratase HisB	setATCH133	M9	-2.86168	-6.61718
DZA65_RS10045	DZA65_RS10045	bifunctional histidinol-phosphatase/imidazoleglycerol-phosphate dehydratase HisB	setATCH131	M9	-2.01383	-4.2478
DZA65_RS10045	DZA65_RS10045	bifunctional histidinol-phosphatase/imidazoleglycerol-phosphate dehydratase HisB	setATCH246	M9	-2.38885	-5.57046
DZA65_RS10050	DZA65_RS10050	histidinol-phosphate transaminase	setATCH133	M9	-2.5259	-6.06348
DZA65_RS10050	DZA65_RS10050	histidinol-phosphate transaminase	setATCH247	M9	-1.30447	-4.19935
DZA65_RS10050	DZA65_RS10050	histidinol-phosphate transaminase	setATCH132	M9	-3.18608	-5.96767
DZA65_RS10050	DZA65_RS10050	histidinol-phosphate transaminase	setATCH131	M9	-1.46295	-4.65133
DZA65_RS10050	DZA65_RS10050	histidinol-phosphate transaminase	setATCH114	LB	-1.33426	-4.41948
DZA65_RS10050	DZA65_RS10050	histidinol-phosphate transaminase	setATCH173	Atlantic	-1.23671	-4.08444
DZA65_RS10050	DZA65_RS10050	histidinol-phosphate transaminase	setATCH248	M9	-1.94661	-5.39589
DZA65_RS10050	DZA65_RS10050	histidinol-phosphate transaminase	setATCH246	M9	-2.37072	-6.75747
DZA65_RS10055	DZA65_RS10055	histidinol dehydrogenase	setATCH248	M9	-3.3704	-6.87529
DZA65_RS10055	DZA65_RS10055	histidinol dehydrogenase	setATCH247	M9	-2.48979	-5.10386
DZA65_RS10055	DZA65_RS10055	histidinol dehydrogenase	setATCH131	M9	-2.07249	-4.93244
DZA65_RS10055	DZA65_RS10055	histidinol dehydrogenase	setATCH133	M9	-2.87616	-6.73801
DZA65_RS10055	DZA65_RS10055	histidinol dehydrogenase	setATCH246	M9	-1.85715	-4.80917
DZA65_RS10060	DZA65_RS10060	ATP phosphoribosyltransferase	setATCH115	LB	-1.28001	-5.41483
DZA65_RS10060	DZA65_RS10060	ATP phosphoribosyltransferase	setATCH247	M9	-1.05018	-4.69584
DZA65_RS10060	DZA65_RS10060	ATP phosphoribosyltransferase	setATCH131	M9	-1.25417	-5.11633
DZA65_RS10060	DZA65_RS10060	ATP phosphoribosyltransferase	setATCH248	M9	-1.4487	-5.05148
DZA65_RS10060	DZA65_RS10060	ATP phosphoribosyltransferase	setATCH133	M9	-1.52701	-5.12142
DZA65_RS10165	DZA65_RS10165	DUF496 family protein	setATCH245	PDB	-1.16088	-5.98939
DZA65_RS10165	DZA65_RS10165	DUF496 family protein	setATCH244	PDB	-1.01845	-4.45168
DZA65_RS10165	DZA65_RS10165	DUF496 family protein	setATCH168	PDB	-1.00453	-4.01495
DZA65_RS10165	DZA65_RS10165	DUF496 family protein	setATCH170	PDB	-1.19593	-5.37059
DZA65_RS10270	DZA65_RS10270	ribonuclease T2	setATCH131	M9	1.94652	12.3988
DZA65_RS10270	DZA65_RS10270	ribonuclease T2	setATCH133	M9	1.70676	11.6447
DZA65_RS10270	DZA65_RS10270	ribonuclease T2	setATCH132	M9	2.16258	15.3915
DZA65_RS10485	DZA65_RS10485	membrane protein	setATCH176	Atlantic	-1.60819	-4.46842
DZA65_RS10485	DZA65_RS10485	membrane protein	setATCH174	Atlantic	-1.58844	-4.92239
DZA65_RS10485	DZA65_RS10485	membrane protein	setATCH177	Norland	-1.97526	-5.03504
DZA65_RS10485	DZA65_RS10485	membrane protein	setATCH173	Atlantic	-1.86459	-5.80535
DZA65_RS10485	DZA65_RS10485	membrane protein	setATCH243	PDB	-2.02206	-5.09148
DZA65_RS10485	DZA65_RS10485	membrane protein	setATCH186	Upstate	-1.12398	-4.12008
DZA65_RS10485	DZA65_RS10485	membrane protein	setATCH170	PDB	-1.56369	-4.64981
DZA65_RS10485	DZA65_RS10485	membrane protein	setATCH188	Upstate	-1.44848	-4.67849
DZA65_RS10485	DZA65_RS10485	membrane protein	setATCH182	Norland	-1.75906	-5.44425
DZA65_RS10485	DZA65_RS10485	membrane protein	setATCH178	Norland	-1.39751	-4.95848
DZA65_RS10485	DZA65_RS10485	membrane protein	setATCH175	Atlantic	-1.09359	-4.09361
DZA65_RS10485	DZA65_RS10485	membrane protein	setATCH181	Norland	-1.31471	-4.8368
DZA65_RS10485	DZA65_RS10485	membrane protein	setATCH180	Norland	-1.38494	-4.60162
DZA65_RS10485	DZA65_RS10485	membrane protein	setATCH187	Upstate	-1.83688	-5.98341
DZA65_RS10485	DZA65_RS10485	membrane protein	setATCH171	Atlantic	-1.4602	-5.59021
DZA65_RS10485	DZA65_RS10485	membrane protein	setATCH169	PDB	-1.63217	-4.65964
DZA65_RS10550	DZA65_RS10550	murein DD-endopeptidase MepM	setATCH168	PDB	1.64845	4.05325
DZA65_RS10550	DZA65_RS10550	murein DD-endopeptidase MepM	setATCH245	PDB	1.32667	5.90298
DZA65_RS10550	DZA65_RS10550	murein DD-endopeptidase MepM	setATCH183	Upstate	-2.49604	-4.71869
DZA65_RS10585	DZA65_RS10585	bifunctional 4-hydroxy-2-oxoglutarate aldolase/2-dehydro-3-deoxy-phosphogluconate aldolase	setATCH184	Upstate	-2.68726	-6.1277
DZA65_RS10585	DZA65_RS10585	bifunctional 4-hydroxy-2-oxoglutarate aldolase/2-dehydro-3-deoxy-phosphogluconate aldolase	setATCH176	Atlantic	-2.26353	-5.63162
DZA65_RS10585	DZA65_RS10585	bifunctional 4-hydroxy-2-oxoglutarate aldolase/2-dehydro-3-deoxy-phosphogluconate aldolase	setATCH174	Atlantic	-2.0338	-5.08748
DZA65_RS10585	DZA65_RS10585	bifunctional 4-hydroxy-2-oxoglutarate aldolase/2-dehydro-3-deoxy-phosphogluconate aldolase	setATCH172	Atlantic	-2.11805	-6.1376
DZA65_RS10585	DZA65_RS10585	bifunctional 4-hydroxy-2-oxoglutarate aldolase/2-dehydro-3-deoxy-phosphogluconate aldolase	setATCH185	Upstate	-2.78654	-8.15178
DZA65_RS10585	DZA65_RS10585	bifunctional 4-hydroxy-2-oxoglutarate aldolase/2-dehydro-3-deoxy-phosphogluconate aldolase	setATCH181	Norland	-1.64283	-5.24244
DZA65_RS10585	DZA65_RS10585	bifunctional 4-hydroxy-2-oxoglutarate aldolase/2-dehydro-3-deoxy-phosphogluconate aldolase	setATCH183	Upstate	-2.80421	-8.04576
DZA65_RS10585	DZA65_RS10585	bifunctional 4-hydroxy-2-oxoglutarate aldolase/2-dehydro-3-deoxy-phosphogluconate aldolase	setATCH182	Norland	-2.17842	-8.851
DZA65_RS10585	DZA65_RS10585	bifunctional 4-hydroxy-2-oxoglutarate aldolase/2-dehydro-3-deoxy-phosphogluconate aldolase	setATCH177	Norland	-2.66457	-7.68174
DZA65_RS10585	DZA65_RS10585	bifunctional 4-hydroxy-2-oxoglutarate aldolase/2-dehydro-3-deoxy-phosphogluconate aldolase	setATCH188	Upstate	-2.92266	-7.95009
DZA65_RS10585	DZA65_RS10585	bifunctional 4-hydroxy-2-oxoglutarate aldolase/2-dehydro-3-deoxy-phosphogluconate aldolase	setATCH173	Atlantic	-2.43438	-7.36611
DZA65_RS10585	DZA65_RS10585	bifunctional 4-hydroxy-2-oxoglutarate aldolase/2-dehydro-3-deoxy-phosphogluconate aldolase	setATCH180	Norland	-2.45715	-5.97199
DZA65_RS10585	DZA65_RS10585	bifunctional 4-hydroxy-2-oxoglutarate aldolase/2-dehydro-3-deoxy-phosphogluconate aldolase	setATCH187	Upstate	-3.44972	-8.96153
DZA65_RS10585	DZA65_RS10585	bifunctional 4-hydroxy-2-oxoglutarate aldolase/2-dehydro-3-deoxy-phosphogluconate aldolase	setATCH171	Atlantic	-1.982	-6.62507
DZA65_RS10585	DZA65_RS10585	bifunctional 4-hydroxy-2-oxoglutarate aldolase/2-dehydro-3-deoxy-phosphogluconate aldolase	setATCH178	Norland	-2.18718	-7.92251
DZA65_RS10585	DZA65_RS10585	bifunctional 4-hydroxy-2-oxoglutarate aldolase/2-dehydro-3-deoxy-phosphogluconate aldolase	setATCH179	Norland	-2.57542	-7.45666
DZA65_RS10585	DZA65_RS10585	bifunctional 4-hydroxy-2-oxoglutarate aldolase/2-dehydro-3-deoxy-phosphogluconate aldolase	setATCH175	Atlantic	-2.09272	-6.84758
DZA65_RS10585	DZA65_RS10585	bifunctional 4-hydroxy-2-oxoglutarate aldolase/2-dehydro-3-deoxy-phosphogluconate aldolase	setATCH186	Upstate	-3.58668	-8.61853
DZA65_RS10810	DZA65_RS10810	formyltetrahydrofolate deformylase	setATCH176	Atlantic	-1.58044	-8.38928
DZA65_RS10810	DZA65_RS10810	formyltetrahydrofolate deformylase	setATCH182	Norland	-1.23974	-6.97731
DZA65_RS10810	DZA65_RS10810	formyltetrahydrofolate deformylase	setATCH174	Atlantic	-1.55277	-7.84204
DZA65_RS10810	DZA65_RS10810	formyltetrahydrofolate deformylase	setATCH131	M9	-2.54573	-10.9308
DZA65_RS10810	DZA65_RS10810	formyltetrahydrofolate deformylase	setATCH185	Upstate	-1.73267	-9.01217
DZA65_RS10810	DZA65_RS10810	formyltetrahydrofolate deformylase	setATCH177	Norland	-1.13865	-6.25316
DZA65_RS10810	DZA65_RS10810	formyltetrahydrofolate deformylase	setATCH175	Atlantic	-1.90446	-9.74983
DZA65_RS10810	DZA65_RS10810	formyltetrahydrofolate deformylase	setATCH246	M9	-1.5775	-9.28793
DZA65_RS10810	DZA65_RS10810	formyltetrahydrofolate deformylase	setATCH172	Atlantic	-1.88655	-9.09487
DZA65_RS10810	DZA65_RS10810	formyltetrahydrofolate deformylase	setATCH248	M9	-1.20438	-7.40017
DZA65_RS10810	DZA65_RS10810	formyltetrahydrofolate deformylase	setATCH181	Norland	-1.41782	-7.56448
DZA65_RS10810	DZA65_RS10810	formyltetrahydrofolate deformylase	setATCH178	Norland	-1.32447	-7.38048
DZA65_RS10810	DZA65_RS10810	formyltetrahydrofolate deformylase	setATCH179	Norland	-1.15152	-6.53485
DZA65_RS10810	DZA65_RS10810	formyltetrahydrofolate deformylase	setATCH184	Upstate	-1.55255	-8.25788
DZA65_RS10810	DZA65_RS10810	formyltetrahydrofolate deformylase	setATCH187	Upstate	-1.34371	-7.33705
DZA65_RS10810	DZA65_RS10810	formyltetrahydrofolate deformylase	setATCH183	Upstate	-1.57488	-8.21685
DZA65_RS10810	DZA65_RS10810	formyltetrahydrofolate deformylase	setATCH180	Norland	-1.34102	-7.41041
DZA65_RS10810	DZA65_RS10810	formyltetrahydrofolate deformylase	setATCH173	Atlantic	-1.00573	-4.74136
DZA65_RS10810	DZA65_RS10810	formyltetrahydrofolate deformylase	setATCH132	M9	-2.33798	-10.1124
DZA65_RS10810	DZA65_RS10810	formyltetrahydrofolate deformylase	setATCH188	Upstate	-1.59061	-8.14309
DZA65_RS10810	DZA65_RS10810	formyltetrahydrofolate deformylase	setATCH186	Upstate	-1.5875	-8.04535
DZA65_RS10810	DZA65_RS10810	formyltetrahydrofolate deformylase	setATCH247	M9	-1.22028	-6.90222
DZA65_RS10810	DZA65_RS10810	formyltetrahydrofolate deformylase	setATCH133	M9	-2.60517	-10.3219
DZA65_RS10825	DZA65_RS10825	two-component system response regulator RssB	setATCH246	M9	-1.47463	-8.18022
DZA65_RS10825	DZA65_RS10825	two-component system response regulator RssB	setATCH248	M9	-1.68055	-8.8102
DZA65_RS10825	DZA65_RS10825	two-component system response regulator RssB	setATCH188	Upstate	-1.05227	-4.99562
DZA65_RS10825	DZA65_RS10825	two-component system response regulator RssB	setATCH247	M9	-1.68903	-8.67702
DZA65_RS10890	DZA65_RS10890	cardiolipin synthase	setATCH169	PDB	-1.32962	-8.33806
DZA65_RS10890	DZA65_RS10890	cardiolipin synthase	setATCH170	PDB	-1.3634	-8.30221
DZA65_RS10905	DZA65_RS10905	TonB system transport protein TonB	setATCH174	Atlantic	-2.67586	-7.0484
DZA65_RS10905	DZA65_RS10905	TonB system transport protein TonB	setATCH176	Atlantic	-3.03563	-6.87188
DZA65_RS10905	DZA65_RS10905	TonB system transport protein TonB	setATCH185	Upstate	-2.34717	-7.96974
DZA65_RS10905	DZA65_RS10905	TonB system transport protein TonB	setATCH182	Norland	-1.93032	-7.34877
DZA65_RS10905	DZA65_RS10905	TonB system transport protein TonB	setATCH172	Atlantic	-2.17814	-7.80167
DZA65_RS10905	DZA65_RS10905	TonB system transport protein TonB	setATCH246	M9	-1.37482	-6.00516
DZA65_RS10905	DZA65_RS10905	TonB system transport protein TonB	setATCH180	Norland	-2.12791	-7.20228
DZA65_RS10905	DZA65_RS10905	TonB system transport protein TonB	setATCH183	Upstate	-2.29016	-8.28193
DZA65_RS10905	DZA65_RS10905	TonB system transport protein TonB	setATCH133	M9	-1.40577	-5.25799
DZA65_RS10905	DZA65_RS10905	TonB system transport protein TonB	setATCH177	Norland	-1.7488	-6.49674
DZA65_RS10905	DZA65_RS10905	TonB system transport protein TonB	setATCH179	Norland	-2.73871	-7.21398
DZA65_RS10905	DZA65_RS10905	TonB system transport protein TonB	setATCH175	Atlantic	-2.46124	-7.98186
DZA65_RS10905	DZA65_RS10905	TonB system transport protein TonB	setATCH131	M9	-1.45785	-4.64124
DZA65_RS10905	DZA65_RS10905	TonB system transport protein TonB	setATCH178	Norland	-1.95686	-7.06072
DZA65_RS10905	DZA65_RS10905	TonB system transport protein TonB	setATCH132	M9	-1.59615	-5.28447
DZA65_RS10905	DZA65_RS10905	TonB system transport protein TonB	setATCH186	Upstate	-1.61009	-5.67522
DZA65_RS10905	DZA65_RS10905	TonB system transport protein TonB	setATCH187	Upstate	-2.87437	-7.37799
DZA65_RS10905	DZA65_RS10905	TonB system transport protein TonB	setATCH181	Norland	-2.57251	-7.81284
DZA65_RS10905	DZA65_RS10905	TonB system transport protein TonB	setATCH248	M9	-1.63182	-6.53515
DZA65_RS10905	DZA65_RS10905	TonB system transport protein TonB	setATCH188	Upstate	-1.61719	-6.05856
DZA65_RS10905	DZA65_RS10905	TonB system transport protein TonB	setATCH184	Upstate	-2.91115	-8.20901
DZA65_RS10905	DZA65_RS10905	TonB system transport protein TonB	setATCH173	Atlantic	-1.40247	-5.25245
DZA65_RS10905	DZA65_RS10905	TonB system transport protein TonB	setATCH171	Atlantic	-2.08898	-7.69343
DZA65_RS10905	DZA65_RS10905	TonB system transport protein TonB	setATCH247	M9	-1.6298	-5.3775
DZA65_RS10915	DZA65_RS10915	septation protein A	setATCH170	PDB	-1.81334	-5.7794
DZA65_RS10915	DZA65_RS10915	septation protein A	setATCH177	Norland	-1.66267	-6.90359
DZA65_RS10915	DZA65_RS10915	septation protein A	setATCH172	Atlantic	-2.16335	-7.34891
DZA65_RS10915	DZA65_RS10915	septation protein A	setATCH245	PDB	-3.03924	-8.77173
DZA65_RS10915	DZA65_RS10915	septation protein A	setATCH240	LB	-1.29065	-5.89087
DZA65_RS10915	DZA65_RS10915	septation protein A	setATCH183	Upstate	-1.84039	-6.17885
DZA65_RS10915	DZA65_RS10915	septation protein A	setATCH169	PDB	-2.35828	-7.49126
DZA65_RS10915	DZA65_RS10915	septation protein A	setATCH241	LB	-1.21363	-5.43579
DZA65_RS10915	DZA65_RS10915	septation protein A	setATCH168	PDB	-1.74189	-6.25355
DZA65_RS10915	DZA65_RS10915	septation protein A	setATCH174	Atlantic	-1.37875	-5.68915
DZA65_RS10915	DZA65_RS10915	septation protein A	setATCH175	Atlantic	-1.54823	-5.66677
DZA65_RS10915	DZA65_RS10915	septation protein A	setATCH182	Norland	-1.50709	-4.11757
DZA65_RS10915	DZA65_RS10915	septation protein A	setATCH176	Atlantic	-1.20138	-4.0255
DZA65_RS10915	DZA65_RS10915	septation protein A	setATCH185	Upstate	-1.55958	-5.16088
DZA65_RS10915	DZA65_RS10915	septation protein A	setATCH178	Norland	-2.02864	-7.78724
DZA65_RS10915	DZA65_RS10915	septation protein A	setATCH179	Norland	-1.98563	-6.37443
DZA65_RS10915	DZA65_RS10915	septation protein A	setATCH181	Norland	-1.76217	-6.48974
DZA65_RS10915	DZA65_RS10915	septation protein A	setATCH171	Atlantic	-1.78349	-7.623
DZA65_RS10915	DZA65_RS10915	septation protein A	setATCH180	Norland	-2.15947	-6.54994
DZA65_RS10915	DZA65_RS10915	septation protein A	setATCH187	Upstate	-1.35604	-4.6498
DZA65_RS10915	DZA65_RS10915	septation protein A	setATCH188	Upstate	-1.69855	-6.3709
DZA65_RS10915	DZA65_RS10915	septation protein A	setATCH243	PDB	-2.73513	-8.22476
DZA65_RS10915	DZA65_RS10915	septation protein A	setATCH173	Atlantic	-1.58773	-5.83295
DZA65_RS10915	DZA65_RS10915	septation protein A	setATCH184	Upstate	-1.63159	-6.24509
DZA65_RS10915	DZA65_RS10915	septation protein A	setATCH244	PDB	-3.17252	-9.1564
DZA65_RS10915	DZA65_RS10915	septation protein A	setATCH186	Upstate	-1.52585	-5.50535
DZA65_RS10920	DZA65_RS10920	UPF0259 family protein	setATCH170	PDB	-1.01795	-4.49632
DZA65_RS10920	DZA65_RS10920	UPF0259 family protein	setATCH169	PDB	-1.2358	-5.41944
DZA65_RS10940	DZA65_RS10940	tryptophan synthase subunit alpha	setATCH168	PDB	-1.63133	-8.08261
DZA65_RS10940	DZA65_RS10940	tryptophan synthase subunit alpha	setATCH246	M9	-1.89356	-7.57718
DZA65_RS10940	DZA65_RS10940	tryptophan synthase subunit alpha	setATCH169	PDB	-1.33142	-6.41687
DZA65_RS10940	DZA65_RS10940	tryptophan synthase subunit alpha	setATCH133	M9	-1.91819	-6.57177
DZA65_RS10940	DZA65_RS10940	tryptophan synthase subunit alpha	setATCH174	Atlantic	-1.19623	-5.55248
DZA65_RS10940	DZA65_RS10940	tryptophan synthase subunit alpha	setATCH176	Atlantic	-3.0875	-12.2711
DZA65_RS10940	DZA65_RS10940	tryptophan synthase subunit alpha	setATCH131	M9	-2.45996	-7.77108
DZA65_RS10940	DZA65_RS10940	tryptophan synthase subunit alpha	setATCH243	PDB	-2.32689	-12.0974
DZA65_RS10940	DZA65_RS10940	tryptophan synthase subunit alpha	setATCH170	PDB	-1.75868	-9.43791
DZA65_RS10940	DZA65_RS10940	tryptophan synthase subunit alpha	setATCH245	PDB	-2.66722	-11.3275
DZA65_RS10940	DZA65_RS10940	tryptophan synthase subunit alpha	setATCH248	M9	-2.22502	-11.1862
DZA65_RS10940	DZA65_RS10940	tryptophan synthase subunit alpha	setATCH185	Upstate	-1.54419	-7.7315
DZA65_RS10940	DZA65_RS10940	tryptophan synthase subunit alpha	setATCH115	LB	-2.80297	-7.78305
DZA65_RS10940	DZA65_RS10940	tryptophan synthase subunit alpha	setATCH188	Upstate	-2.44521	-11.9566
DZA65_RS10940	DZA65_RS10940	tryptophan synthase subunit alpha	setATCH173	Atlantic	-2.78276	-9.88511
DZA65_RS10940	DZA65_RS10940	tryptophan synthase subunit alpha	setATCH184	Upstate	-1.50627	-7.91138
DZA65_RS10940	DZA65_RS10940	tryptophan synthase subunit alpha	setATCH172	Atlantic	-3.16581	-13.9177
DZA65_RS10940	DZA65_RS10940	tryptophan synthase subunit alpha	setATCH175	Atlantic	-2.03079	-8.24075
DZA65_RS10940	DZA65_RS10940	tryptophan synthase subunit alpha	setATCH244	PDB	-2.17264	-9.78353
DZA65_RS10940	DZA65_RS10940	tryptophan synthase subunit alpha	setATCH171	Atlantic	-1.48733	-7.43625
DZA65_RS10940	DZA65_RS10940	tryptophan synthase subunit alpha	setATCH114	LB	-2.76766	-8.16988
DZA65_RS10940	DZA65_RS10940	tryptophan synthase subunit alpha	setATCH247	M9	-2.29025	-10.8812
DZA65_RS10940	DZA65_RS10940	tryptophan synthase subunit alpha	setATCH132	M9	-2.53144	-7.0291
DZA65_RS10945	DZA65_RS10945	tryptophan synthase subunit beta	setATCH245	PDB	-2.78105	-13.3448
DZA65_RS10945	DZA65_RS10945	tryptophan synthase subunit beta	setATCH175	Atlantic	-2.23992	-12.735
DZA65_RS10945	DZA65_RS10945	tryptophan synthase subunit beta	setATCH185	Upstate	-1.79292	-10.8592
DZA65_RS10945	DZA65_RS10945	tryptophan synthase subunit beta	setATCH131	M9	-1.25496	-5.55051
DZA65_RS10945	DZA65_RS10945	tryptophan synthase subunit beta	setATCH246	M9	-1.90113	-10.929
DZA65_RS10945	DZA65_RS10945	tryptophan synthase subunit beta	setATCH177	Norland	-1.51646	-8.8217
DZA65_RS10945	DZA65_RS10945	tryptophan synthase subunit beta	setATCH168	PDB	-1.11357	-7.25805
DZA65_RS10945	DZA65_RS10945	tryptophan synthase subunit beta	setATCH115	LB	-1.81373	-7.49254
DZA65_RS10945	DZA65_RS10945	tryptophan synthase subunit beta	setATCH188	Upstate	-2.20083	-11.0979
DZA65_RS10945	DZA65_RS10945	tryptophan synthase subunit beta	setATCH184	Upstate	-1.31383	-7.11295
DZA65_RS10945	DZA65_RS10945	tryptophan synthase subunit beta	setATCH174	Atlantic	-1.50387	-7.99479
DZA65_RS10945	DZA65_RS10945	tryptophan synthase subunit beta	setATCH172	Atlantic	-2.95095	-13.3365
DZA65_RS10945	DZA65_RS10945	tryptophan synthase subunit beta	setATCH170	PDB	-1.40833	-9.13885
DZA65_RS10945	DZA65_RS10945	tryptophan synthase subunit beta	setATCH248	M9	-2.08852	-11.8912
DZA65_RS10945	DZA65_RS10945	tryptophan synthase subunit beta	setATCH169	PDB	-1.21315	-7.53057
DZA65_RS10945	DZA65_RS10945	tryptophan synthase subunit beta	setATCH244	PDB	-2.07959	-11.9147
DZA65_RS10945	DZA65_RS10945	tryptophan synthase subunit beta	setATCH171	Atlantic	-1.5767	-10.389
DZA65_RS10945	DZA65_RS10945	tryptophan synthase subunit beta	setATCH243	PDB	-2.04912	-10.1713
DZA65_RS10945	DZA65_RS10945	tryptophan synthase subunit beta	setATCH133	M9	-1.71911	-5.67311
DZA65_RS10945	DZA65_RS10945	tryptophan synthase subunit beta	setATCH176	Atlantic	-2.18693	-11.0269
DZA65_RS10945	DZA65_RS10945	tryptophan synthase subunit beta	setATCH247	M9	-1.78592	-9.7554
DZA65_RS10945	DZA65_RS10945	tryptophan synthase subunit beta	setATCH114	LB	-1.89592	-7.4745
DZA65_RS10945	DZA65_RS10945	tryptophan synthase subunit beta	setATCH132	M9	-1.92881	-6.27808
DZA65_RS10945	DZA65_RS10945	tryptophan synthase subunit beta	setATCH173	Atlantic	-2.19535	-10.3763
DZA65_RS10950	DZA65_RS10950	bifunctional indole-3-glycerol-phosphate synthase TrpC/phosphoribosylanthranilate isomerase TrpF	setATCH185	Upstate	-1.09887	-5.71319
DZA65_RS10950	DZA65_RS10950	bifunctional indole-3-glycerol-phosphate synthase TrpC/phosphoribosylanthranilate isomerase TrpF	setATCH248	M9	-2.07276	-9.69502
DZA65_RS10950	DZA65_RS10950	bifunctional indole-3-glycerol-phosphate synthase TrpC/phosphoribosylanthranilate isomerase TrpF	setATCH173	Atlantic	-2.56882	-10.5724
DZA65_RS10950	DZA65_RS10950	bifunctional indole-3-glycerol-phosphate synthase TrpC/phosphoribosylanthranilate isomerase TrpF	setATCH245	PDB	-1.74586	-8.68791
DZA65_RS10950	DZA65_RS10950	bifunctional indole-3-glycerol-phosphate synthase TrpC/phosphoribosylanthranilate isomerase TrpF	setATCH172	Atlantic	-2.61839	-10.9011
DZA65_RS10950	DZA65_RS10950	bifunctional indole-3-glycerol-phosphate synthase TrpC/phosphoribosylanthranilate isomerase TrpF	setATCH175	Atlantic	-1.62297	-8.84933
DZA65_RS10950	DZA65_RS10950	bifunctional indole-3-glycerol-phosphate synthase TrpC/phosphoribosylanthranilate isomerase TrpF	setATCH246	M9	-1.731	-7.98663
DZA65_RS10950	DZA65_RS10950	bifunctional indole-3-glycerol-phosphate synthase TrpC/phosphoribosylanthranilate isomerase TrpF	setATCH115	LB	-1.90504	-6.67638
DZA65_RS10950	DZA65_RS10950	bifunctional indole-3-glycerol-phosphate synthase TrpC/phosphoribosylanthranilate isomerase TrpF	setATCH188	Upstate	-1.90701	-9.15996
DZA65_RS10950	DZA65_RS10950	bifunctional indole-3-glycerol-phosphate synthase TrpC/phosphoribosylanthranilate isomerase TrpF	setATCH133	M9	-1.96742	-5.61623
DZA65_RS10950	DZA65_RS10950	bifunctional indole-3-glycerol-phosphate synthase TrpC/phosphoribosylanthranilate isomerase TrpF	setATCH176	Atlantic	-1.97962	-8.6995
DZA65_RS10950	DZA65_RS10950	bifunctional indole-3-glycerol-phosphate synthase TrpC/phosphoribosylanthranilate isomerase TrpF	setATCH244	PDB	-1.92353	-9.46335
DZA65_RS10950	DZA65_RS10950	bifunctional indole-3-glycerol-phosphate synthase TrpC/phosphoribosylanthranilate isomerase TrpF	setATCH114	LB	-1.90118	-6.66282
DZA65_RS10950	DZA65_RS10950	bifunctional indole-3-glycerol-phosphate synthase TrpC/phosphoribosylanthranilate isomerase TrpF	setATCH171	Atlantic	-1.39065	-7.59242
DZA65_RS10950	DZA65_RS10950	bifunctional indole-3-glycerol-phosphate synthase TrpC/phosphoribosylanthranilate isomerase TrpF	setATCH247	M9	-1.81891	-8.17419
DZA65_RS10950	DZA65_RS10950	bifunctional indole-3-glycerol-phosphate synthase TrpC/phosphoribosylanthranilate isomerase TrpF	setATCH243	PDB	-1.5853	-7.53872
DZA65_RS10955	DZA65_RS10955	anthranilate phosphoribosyltransferase	setATCH246	M9	-1.22527	-4.41514
DZA65_RS10955	DZA65_RS10955	anthranilate phosphoribosyltransferase	setATCH248	M9	-2.0894	-7.18341
DZA65_RS10955	DZA65_RS10955	anthranilate phosphoribosyltransferase	setATCH176	Atlantic	-1.76498	-5.98051
DZA65_RS10955	DZA65_RS10955	anthranilate phosphoribosyltransferase	setATCH245	PDB	-2.6532	-7.55535
DZA65_RS10955	DZA65_RS10955	anthranilate phosphoribosyltransferase	setATCH188	Upstate	-1.93417	-5.0625
DZA65_RS10955	DZA65_RS10955	anthranilate phosphoribosyltransferase	setATCH172	Atlantic	-3.15769	-7.60182
DZA65_RS10955	DZA65_RS10955	anthranilate phosphoribosyltransferase	setATCH171	Atlantic	-1.3867	-4.72533
DZA65_RS10955	DZA65_RS10955	anthranilate phosphoribosyltransferase	setATCH177	Norland	-1.25239	-4.22473
DZA65_RS10955	DZA65_RS10955	anthranilate phosphoribosyltransferase	setATCH243	PDB	-2.3769	-7.17494
DZA65_RS10955	DZA65_RS10955	anthranilate phosphoribosyltransferase	setATCH247	M9	-1.69652	-6.35418
DZA65_RS10955	DZA65_RS10955	anthranilate phosphoribosyltransferase	setATCH244	PDB	-1.77822	-5.54549
DZA65_RS10960	DZA65_RS10960	C26 family cysteine hydrolase domain-containing family	setATCH173	Atlantic	-2.03093	-4.44591
DZA65_RS10960	DZA65_RS10960	C26 family cysteine hydrolase domain-containing family	setATCH246	M9	-2.16884	-4.9383
DZA65_RS10965	DZA65_RS10965	anthranilate synthase component 1	setATCH174	Atlantic	-1.27057	-7.89922
DZA65_RS10965	DZA65_RS10965	anthranilate synthase component 1	setATCH245	PDB	-2.22428	-12.427
DZA65_RS10965	DZA65_RS10965	anthranilate synthase component 1	setATCH131	M9	-1.41251	-7.37208
DZA65_RS10965	DZA65_RS10965	anthranilate synthase component 1	setATCH246	M9	-1.97557	-10.3956
DZA65_RS10965	DZA65_RS10965	anthranilate synthase component 1	setATCH185	Upstate	-1.93228	-11.6287
DZA65_RS10965	DZA65_RS10965	anthranilate synthase component 1	setATCH113	LB	-1.59345	-4.96918
DZA65_RS10965	DZA65_RS10965	anthranilate synthase component 1	setATCH248	M9	-1.86577	-11.5098
DZA65_RS10965	DZA65_RS10965	anthranilate synthase component 1	setATCH133	M9	-1.62592	-7.04457
DZA65_RS10965	DZA65_RS10965	anthranilate synthase component 1	setATCH177	Norland	-1.14375	-7.24416
DZA65_RS10965	DZA65_RS10965	anthranilate synthase component 1	setATCH172	Atlantic	-2.44887	-11.599
DZA65_RS10965	DZA65_RS10965	anthranilate synthase component 1	setATCH169	PDB	-1.06581	-6.9697
DZA65_RS10965	DZA65_RS10965	anthranilate synthase component 1	setATCH188	Upstate	-2.34968	-12.1898
DZA65_RS10965	DZA65_RS10965	anthranilate synthase component 1	setATCH247	M9	-2.04395	-11.0587
DZA65_RS10965	DZA65_RS10965	anthranilate synthase component 1	setATCH173	Atlantic	-2.52138	-12.8041
DZA65_RS10965	DZA65_RS10965	anthranilate synthase component 1	setATCH115	LB	-1.94797	-9.26236
DZA65_RS10965	DZA65_RS10965	anthranilate synthase component 1	setATCH114	LB	-2.14259	-9.56053
DZA65_RS10965	DZA65_RS10965	anthranilate synthase component 1	setATCH184	Upstate	-1.20705	-7.24041
DZA65_RS10965	DZA65_RS10965	anthranilate synthase component 1	setATCH132	M9	-1.39263	-6.67793
DZA65_RS10965	DZA65_RS10965	anthranilate synthase component 1	setATCH170	PDB	-1.15617	-7.24174
DZA65_RS10965	DZA65_RS10965	anthranilate synthase component 1	setATCH175	Atlantic	-1.78067	-9.17195
DZA65_RS10965	DZA65_RS10965	anthranilate synthase component 1	setATCH243	PDB	-1.97817	-10.7087
DZA65_RS10965	DZA65_RS10965	anthranilate synthase component 1	setATCH176	Atlantic	-2.14797	-10.5647
DZA65_RS10965	DZA65_RS10965	anthranilate synthase component 1	setATCH171	Atlantic	-1.08478	-7.37318
DZA65_RS10965	DZA65_RS10965	anthranilate synthase component 1	setATCH244	PDB	-1.99569	-11.664
DZA65_RS10980	DZA65_RS10980	23S rRNA pseudouridine(2605) synthase RluB	setATCH115	LB	-1.0718	-4.01798
DZA65_RS11020	DZA65_RS11020	HTH-type transcriptional regulator CysB	setATCH177	Norland	-1.16556	-6.05918
DZA65_RS11020	DZA65_RS11020	HTH-type transcriptional regulator CysB	setATCH173	Atlantic	-1.55076	-8.31835
DZA65_RS11020	DZA65_RS11020	HTH-type transcriptional regulator CysB	setATCH170	PDB	-1.77988	-9.58144
DZA65_RS11020	DZA65_RS11020	HTH-type transcriptional regulator CysB	setATCH168	PDB	-1.66029	-9.109
DZA65_RS11020	DZA65_RS11020	HTH-type transcriptional regulator CysB	setATCH169	PDB	-1.77901	-9.32146
DZA65_RS11020	DZA65_RS11020	HTH-type transcriptional regulator CysB	setATCH188	Upstate	-1.46968	-8.49234
DZA65_RS11020	DZA65_RS11020	HTH-type transcriptional regulator CysB	setATCH187	Upstate	-1.2033	-7.34503
DZA65_RS11020	DZA65_RS11020	HTH-type transcriptional regulator CysB	setATCH174	Atlantic	-1.03892	-6.11604
DZA65_RS11020	DZA65_RS11020	HTH-type transcriptional regulator CysB	setATCH131	M9	-1.4467	-8.82027
DZA65_RS11020	DZA65_RS11020	HTH-type transcriptional regulator CysB	setATCH175	Atlantic	-1.7828	-10.2813
DZA65_RS11020	DZA65_RS11020	HTH-type transcriptional regulator CysB	setATCH176	Atlantic	-1.23928	-6.81235
DZA65_RS11020	DZA65_RS11020	HTH-type transcriptional regulator CysB	setATCH172	Atlantic	-1.15647	-6.59614
DZA65_RS11020	DZA65_RS11020	HTH-type transcriptional regulator CysB	setATCH132	M9	-1.43291	-7.2086
DZA65_RS11020	DZA65_RS11020	HTH-type transcriptional regulator CysB	setATCH133	M9	-1.16376	-6.60996
DZA65_RS11120	DZA65_RS11120	mannose-6-phosphate isomerase	setATCH185	Upstate	-1.09831	-5.94491
DZA65_RS11120	DZA65_RS11120	mannose-6-phosphate isomerase	setATCH168	PDB	1.17585	7.2799
DZA65_RS11120	DZA65_RS11120	mannose-6-phosphate isomerase	setATCH184	Upstate	-1.14235	-5.9127
DZA65_RS11120	DZA65_RS11120	mannose-6-phosphate isomerase	setATCH188	Upstate	-1.14684	-6.09748
DZA65_RS11120	DZA65_RS11120	mannose-6-phosphate isomerase	setATCH245	PDB	-1.09097	-5.69969
DZA65_RS11120	DZA65_RS11120	mannose-6-phosphate isomerase	setATCH243	PDB	-1.04397	-5.50568
DZA65_RS11120	DZA65_RS11120	mannose-6-phosphate isomerase	setATCH244	PDB	-1.13589	-6.42052
DZA65_RS11120	DZA65_RS11120	mannose-6-phosphate isomerase	setATCH132	M9	1.95065	13.1125
DZA65_RS11120	DZA65_RS11120	mannose-6-phosphate isomerase	setATCH131	M9	2.21832	14.1701
DZA65_RS11120	DZA65_RS11120	mannose-6-phosphate isomerase	setATCH133	M9	1.79464	12.5267
DZA65_RS11145	DZA65_RS11145	ROK family transcriptional regulator	setATCH170	PDB	-1.47217	-4.64732
DZA65_RS11145	DZA65_RS11145	ROK family transcriptional regulator	setATCH168	PDB	-1.5083	-5.27352
DZA65_RS11145	DZA65_RS11145	ROK family transcriptional regulator	setATCH169	PDB	-1.64677	-6.92318
DZA65_RS11175	DZA65_RS11175	DUF2384 domain-containing protein	setATCH248	M9	-1.13826	-4.40955
DZA65_RS11265	DZA65_RS11265	virulence factor SrfB	setATCH133	M9	1.03039	9.32434
DZA65_RS11265	DZA65_RS11265	virulence factor SrfB	setATCH132	M9	1.0176	9.17245
DZA65_RS11360	DZA65_RS11360	fumarate/nitrate reduction transcriptional regulator Fnr	setATCH188	Upstate	-1.2079	-5.27826
DZA65_RS11360	DZA65_RS11360	fumarate/nitrate reduction transcriptional regulator Fnr	setATCH184	Upstate	-1.61679	-5.84906
DZA65_RS11360	DZA65_RS11360	fumarate/nitrate reduction transcriptional regulator Fnr	setATCH186	Upstate	-1.13115	-4.60803
DZA65_RS11360	DZA65_RS11360	fumarate/nitrate reduction transcriptional regulator Fnr	setATCH174	Atlantic	-1.56194	-6.44291
DZA65_RS11435	DZA65_RS11435	redox-regulated ATPase YchF	setATCH183	Upstate	-1.46983	-4.69323
DZA65_RS11435	DZA65_RS11435	redox-regulated ATPase YchF	setATCH245	PDB	-1.98584	-5.25715
DZA65_RS11435	DZA65_RS11435	redox-regulated ATPase YchF	setATCH247	M9	-1.26284	-4.18221
DZA65_RS11435	DZA65_RS11435	redox-regulated ATPase YchF	setATCH115	LB	-1.20906	-4.14754
DZA65_RS11550	DZA65_RS11550	fatty acid metabolism transcriptional regulator FadR	setATCH115	LB	-1.10885	-4.23519
DZA65_RS11565	DZA65_RS11565	disulfide bond formation protein DsbB	setATCH246	M9	-1.40738	-4.4352
DZA65_RS11565	DZA65_RS11565	disulfide bond formation protein DsbB	setATCH131	M9	2.08066	8.64719
DZA65_RS11655	DZA65_RS11655	TerC family protein	setATCH188	Upstate	-1.46446	-9.93063
DZA65_RS11655	DZA65_RS11655	TerC family protein	setATCH183	Upstate	-1.65078	-11.4468
DZA65_RS11655	DZA65_RS11655	TerC family protein	setATCH185	Upstate	-1.63511	-11.1715
DZA65_RS11655	DZA65_RS11655	TerC family protein	setATCH172	Atlantic	-1.07834	-7.04518
DZA65_RS11655	DZA65_RS11655	TerC family protein	setATCH174	Atlantic	-1.2322	-8.51843
DZA65_RS11655	DZA65_RS11655	TerC family protein	setATCH180	Norland	-1.04479	-7.80426
DZA65_RS11655	DZA65_RS11655	TerC family protein	setATCH175	Atlantic	-1.04623	-7.17941
DZA65_RS11655	DZA65_RS11655	TerC family protein	setATCH184	Upstate	-1.38658	-9.33854
DZA65_RS11655	DZA65_RS11655	TerC family protein	setATCH171	Atlantic	-1.70381	-11.8087
DZA65_RS11655	DZA65_RS11655	TerC family protein	setATCH173	Atlantic	-1.35781	-8.84554
DZA65_RS11655	DZA65_RS11655	TerC family protein	setATCH176	Atlantic	-1.80778	-10.3407
DZA65_RS11715	DZA65_RS11715	5-dehydro-4-deoxy-D-glucuronate isomerase	setATCH186	Upstate	-1.04489	-5.98262
DZA65_RS11715	DZA65_RS11715	5-dehydro-4-deoxy-D-glucuronate isomerase	setATCH188	Upstate	-1.02824	-6.02871
DZA65_RS11715	DZA65_RS11715	5-dehydro-4-deoxy-D-glucuronate isomerase	setATCH174	Atlantic	-1.11837	-6.88498
DZA65_RS11720	DZA65_RS11720	2-dehydro-3-deoxy-D-gluconate 5-dehydrogenase KduD	setATCH177	Norland	-1.86377	-6.10972
DZA65_RS11720	DZA65_RS11720	2-dehydro-3-deoxy-D-gluconate 5-dehydrogenase KduD	setATCH174	Atlantic	-3.21322	-7.8005
DZA65_RS11720	DZA65_RS11720	2-dehydro-3-deoxy-D-gluconate 5-dehydrogenase KduD	setATCH188	Upstate	-2.95384	-7.06713
DZA65_RS11720	DZA65_RS11720	2-dehydro-3-deoxy-D-gluconate 5-dehydrogenase KduD	setATCH182	Norland	-1.45615	-6.23271
DZA65_RS11720	DZA65_RS11720	2-dehydro-3-deoxy-D-gluconate 5-dehydrogenase KduD	setATCH175	Atlantic	-2.29646	-7.73464
DZA65_RS11720	DZA65_RS11720	2-dehydro-3-deoxy-D-gluconate 5-dehydrogenase KduD	setATCH181	Norland	-1.91469	-6.95179
DZA65_RS11720	DZA65_RS11720	2-dehydro-3-deoxy-D-gluconate 5-dehydrogenase KduD	setATCH185	Upstate	-2.60223	-7.70898
DZA65_RS11720	DZA65_RS11720	2-dehydro-3-deoxy-D-gluconate 5-dehydrogenase KduD	setATCH186	Upstate	-2.43602	-7.42165
DZA65_RS11720	DZA65_RS11720	2-dehydro-3-deoxy-D-gluconate 5-dehydrogenase KduD	setATCH184	Upstate	-2.92375	-7.60624
DZA65_RS11720	DZA65_RS11720	2-dehydro-3-deoxy-D-gluconate 5-dehydrogenase KduD	setATCH179	Norland	-2.50261	-7.62451
DZA65_RS11720	DZA65_RS11720	2-dehydro-3-deoxy-D-gluconate 5-dehydrogenase KduD	setATCH172	Atlantic	-1.65364	-5.51748
DZA65_RS11720	DZA65_RS11720	2-dehydro-3-deoxy-D-gluconate 5-dehydrogenase KduD	setATCH176	Atlantic	-2.6211	-7.98551
DZA65_RS11720	DZA65_RS11720	2-dehydro-3-deoxy-D-gluconate 5-dehydrogenase KduD	setATCH171	Atlantic	-1.43358	-6.23582
DZA65_RS11720	DZA65_RS11720	2-dehydro-3-deoxy-D-gluconate 5-dehydrogenase KduD	setATCH187	Upstate	-1.89956	-6.90017
DZA65_RS11720	DZA65_RS11720	2-dehydro-3-deoxy-D-gluconate 5-dehydrogenase KduD	setATCH178	Norland	-1.46685	-5.86082
DZA65_RS11720	DZA65_RS11720	2-dehydro-3-deoxy-D-gluconate 5-dehydrogenase KduD	setATCH173	Atlantic	-1.23937	-4.60489
DZA65_RS11720	DZA65_RS11720	2-dehydro-3-deoxy-D-gluconate 5-dehydrogenase KduD	setATCH180	Norland	-2.32349	-7.92049
DZA65_RS11720	DZA65_RS11720	2-dehydro-3-deoxy-D-gluconate 5-dehydrogenase KduD	setATCH183	Upstate	-2.38426	-8.03034
DZA65_RS11830	DZA65_RS11830	DNA-binding transcriptional regulator KdgR	setATCH242	LB	-1.05005	-4.72478
DZA65_RS11830	DZA65_RS11830	DNA-binding transcriptional regulator KdgR	setATCH172	Atlantic	-1.01294	-4.73582
DZA65_RS11865	DZA65_RS11865	tRNA 2-thiouridine(34) synthase MnmA	setATCH115	LB	-1.50297	-4.12283
DZA65_RS11865	DZA65_RS11865	tRNA 2-thiouridine(34) synthase MnmA	setATCH114	LB	-2.10904	-6.0129
DZA65_RS11865	DZA65_RS11865	tRNA 2-thiouridine(34) synthase MnmA	setATCH175	Atlantic	-1.95224	-5.18098
DZA65_RS11865	DZA65_RS11865	tRNA 2-thiouridine(34) synthase MnmA	setATCH245	PDB	-1.39044	-4.23304
DZA65_RS11865	DZA65_RS11865	tRNA 2-thiouridine(34) synthase MnmA	setATCH176	Atlantic	-2.69287	-5.72234
DZA65_RS11865	DZA65_RS11865	tRNA 2-thiouridine(34) synthase MnmA	setATCH174	Atlantic	-2.6185	-5.80785
DZA65_RS11865	DZA65_RS11865	tRNA 2-thiouridine(34) synthase MnmA	setATCH243	PDB	-1.73634	-4.58912
DZA65_RS11865	DZA65_RS11865	tRNA 2-thiouridine(34) synthase MnmA	setATCH186	Upstate	-2.73374	-5.07009
DZA65_RS11865	DZA65_RS11865	tRNA 2-thiouridine(34) synthase MnmA	setATCH172	Atlantic	-1.93827	-4.21356
DZA65_RS11865	DZA65_RS11865	tRNA 2-thiouridine(34) synthase MnmA	setATCH188	Upstate	-2.7034	-5.99618
DZA65_RS11865	DZA65_RS11865	tRNA 2-thiouridine(34) synthase MnmA	setATCH242	LB	-1.41357	-4.355
DZA65_RS11865	DZA65_RS11865	tRNA 2-thiouridine(34) synthase MnmA	setATCH179	Norland	-2.54462	-5.83887
DZA65_RS11865	DZA65_RS11865	tRNA 2-thiouridine(34) synthase MnmA	setATCH181	Norland	-2.09364	-5.72171
DZA65_RS11865	DZA65_RS11865	tRNA 2-thiouridine(34) synthase MnmA	setATCH184	Upstate	-2.11442	-4.3929
DZA65_RS11865	DZA65_RS11865	tRNA 2-thiouridine(34) synthase MnmA	setATCH183	Upstate	-2.23338	-5.98246
DZA65_RS11865	DZA65_RS11865	tRNA 2-thiouridine(34) synthase MnmA	setATCH180	Norland	-2.326	-4.5347
DZA65_RS11865	DZA65_RS11865	tRNA 2-thiouridine(34) synthase MnmA	setATCH187	Upstate	-3.03489	-6.22145
DZA65_RS11865	DZA65_RS11865	tRNA 2-thiouridine(34) synthase MnmA	setATCH178	Norland	-2.14256	-4.76519
DZA65_RS11865	DZA65_RS11865	tRNA 2-thiouridine(34) synthase MnmA	setATCH173	Atlantic	-1.45605	-4.06214
DZA65_RS11865	DZA65_RS11865	tRNA 2-thiouridine(34) synthase MnmA	setATCH133	M9	-1.78299	-4.21107
DZA65_RS11865	DZA65_RS11865	tRNA 2-thiouridine(34) synthase MnmA	setATCH171	Atlantic	-1.53042	-4.2499
DZA65_RS12020	DZA65_RS12020	ribonuclease toxin immunity protein CdiI	setATCH176	Atlantic	-1.23195	-4.19326
DZA65_RS12020	DZA65_RS12020	ribonuclease toxin immunity protein CdiI	setATCH175	Atlantic	-1.27639	-4.36863
DZA65_RS12020	DZA65_RS12020	ribonuclease toxin immunity protein CdiI	setATCH174	Atlantic	-1.32597	-4.40615
DZA65_RS12020	DZA65_RS12020	ribonuclease toxin immunity protein CdiI	setATCH177	Norland	-1.32656	-4.49856
DZA65_RS12020	DZA65_RS12020	ribonuclease toxin immunity protein CdiI	setATCH180	Norland	-1.38106	-5.12073
DZA65_RS12020	DZA65_RS12020	ribonuclease toxin immunity protein CdiI	setATCH171	Atlantic	-1.11298	-4.30747
DZA65_RS12020	DZA65_RS12020	ribonuclease toxin immunity protein CdiI	setATCH183	Upstate	-1.11187	-4.30321
DZA65_RS12020	DZA65_RS12020	ribonuclease toxin immunity protein CdiI	setATCH182	Norland	-1.4374	-4.71605
DZA65_RS12505	DZA65_RS12505	carboxy terminal-processing peptidase	setATCH186	Upstate	-2.23477	-7.91646
DZA65_RS12505	DZA65_RS12505	carboxy terminal-processing peptidase	setATCH178	Norland	-1.7938	-6.28349
DZA65_RS12505	DZA65_RS12505	carboxy terminal-processing peptidase	setATCH248	M9	-1.13854	-5.41056
DZA65_RS12505	DZA65_RS12505	carboxy terminal-processing peptidase	setATCH170	PDB	-1.84903	-6.52022
DZA65_RS12505	DZA65_RS12505	carboxy terminal-processing peptidase	setATCH169	PDB	-1.63063	-5.42916
DZA65_RS12505	DZA65_RS12505	carboxy terminal-processing peptidase	setATCH185	Upstate	-1.95238	-6.42663
DZA65_RS12505	DZA65_RS12505	carboxy terminal-processing peptidase	setATCH175	Atlantic	-2.07884	-6.92143
DZA65_RS12505	DZA65_RS12505	carboxy terminal-processing peptidase	setATCH168	PDB	-1.79736	-6.50003
DZA65_RS12505	DZA65_RS12505	carboxy terminal-processing peptidase	setATCH176	Atlantic	-1.90192	-6.15486
DZA65_RS12505	DZA65_RS12505	carboxy terminal-processing peptidase	setATCH172	Atlantic	-2.41634	-8.01432
DZA65_RS12505	DZA65_RS12505	carboxy terminal-processing peptidase	setATCH188	Upstate	-2.01767	-7.42417
DZA65_RS12505	DZA65_RS12505	carboxy terminal-processing peptidase	setATCH187	Upstate	-1.87357	-6.31405
DZA65_RS12505	DZA65_RS12505	carboxy terminal-processing peptidase	setATCH182	Norland	-1.68885	-5.67715
DZA65_RS12505	DZA65_RS12505	carboxy terminal-processing peptidase	setATCH174	Atlantic	-2.14198	-8.22505
DZA65_RS12505	DZA65_RS12505	carboxy terminal-processing peptidase	setATCH180	Norland	-1.80256	-6.16631
DZA65_RS12505	DZA65_RS12505	carboxy terminal-processing peptidase	setATCH179	Norland	-2.04754	-7.2567
DZA65_RS12505	DZA65_RS12505	carboxy terminal-processing peptidase	setATCH171	Atlantic	-1.9314	-6.62365
DZA65_RS12505	DZA65_RS12505	carboxy terminal-processing peptidase	setATCH181	Norland	-2.07845	-7.38536
DZA65_RS12505	DZA65_RS12505	carboxy terminal-processing peptidase	setATCH247	M9	-1.01128	-4.87805
DZA65_RS12505	DZA65_RS12505	carboxy terminal-processing peptidase	setATCH184	Upstate	-1.64065	-5.88439
DZA65_RS12505	DZA65_RS12505	carboxy terminal-processing peptidase	setATCH177	Norland	-1.82521	-6.53919
DZA65_RS12505	DZA65_RS12505	carboxy terminal-processing peptidase	setATCH173	Atlantic	-1.99508	-6.37768
DZA65_RS12505	DZA65_RS12505	carboxy terminal-processing peptidase	setATCH183	Upstate	-2.10519	-6.92656
DZA65_RS12945	DZA65_RS12945	phage shock protein PspA	setATCH185	Upstate	-1.15707	-4.07975
DZA65_RS12955	DZA65_RS12955	peptide ABC transporter substrate-binding protein SapA	setATCH245	PDB	-1.15389	-5.33691
DZA65_RS12975	DZA65_RS12975	peptide ABC transporter ATP-binding protein SapF	setATCH131	M9	-1.69789	-5.98977
DZA65_RS12975	DZA65_RS12975	peptide ABC transporter ATP-binding protein SapF	setATCH132	M9	-1.89026	-5.87942
DZA65_RS12975	DZA65_RS12975	peptide ABC transporter ATP-binding protein SapF	setATCH244	PDB	-1.34625	-6.18773
DZA65_RS12975	DZA65_RS12975	peptide ABC transporter ATP-binding protein SapF	setATCH245	PDB	-1.00069	-5.68465
DZA65_RS12975	DZA65_RS12975	peptide ABC transporter ATP-binding protein SapF	setATCH133	M9	-1.98229	-7.12967
DZA65_RS12975	DZA65_RS12975	peptide ABC transporter ATP-binding protein SapF	setATCH247	M9	-1.43037	-6.79964
DZA65_RS12975	DZA65_RS12975	peptide ABC transporter ATP-binding protein SapF	setATCH246	M9	-2.01928	-7.82918
DZA65_RS12975	DZA65_RS12975	peptide ABC transporter ATP-binding protein SapF	setATCH113	LB	-1.18125	-4.43756
DZA65_RS13030	DZA65_RS13030	orotidine-5'-phosphate decarboxylase	setATCH186	Upstate	-1.00639	-6.34714
DZA65_RS13030	DZA65_RS13030	orotidine-5'-phosphate decarboxylase	setATCH175	Atlantic	-1.44337	-7.89811
DZA65_RS13030	DZA65_RS13030	orotidine-5'-phosphate decarboxylase	setATCH245	PDB	-1.00481	-6.66118
DZA65_RS13030	DZA65_RS13030	orotidine-5'-phosphate decarboxylase	setATCH131	M9	-2.75823	-13.7811
DZA65_RS13030	DZA65_RS13030	orotidine-5'-phosphate decarboxylase	setATCH174	Atlantic	-1.15349	-7.05213
DZA65_RS13030	DZA65_RS13030	orotidine-5'-phosphate decarboxylase	setATCH246	M9	-2.55962	-11.2109
DZA65_RS13030	DZA65_RS13030	orotidine-5'-phosphate decarboxylase	setATCH133	M9	-2.34593	-10.2706
DZA65_RS13030	DZA65_RS13030	orotidine-5'-phosphate decarboxylase	setATCH176	Atlantic	-1.06715	-6.15733
DZA65_RS13030	DZA65_RS13030	orotidine-5'-phosphate decarboxylase	setATCH171	Atlantic	-1.06456	-5.09912
DZA65_RS13030	DZA65_RS13030	orotidine-5'-phosphate decarboxylase	setATCH182	Norland	-1.69064	-8.96839
DZA65_RS13030	DZA65_RS13030	orotidine-5'-phosphate decarboxylase	setATCH183	Upstate	-1.52593	-7.51679
DZA65_RS13030	DZA65_RS13030	orotidine-5'-phosphate decarboxylase	setATCH180	Norland	-1.38591	-7.24409
DZA65_RS13030	DZA65_RS13030	orotidine-5'-phosphate decarboxylase	setATCH248	M9	-2.21778	-10.5109
DZA65_RS13030	DZA65_RS13030	orotidine-5'-phosphate decarboxylase	setATCH132	M9	-1.83963	-8.24698
DZA65_RS13030	DZA65_RS13030	orotidine-5'-phosphate decarboxylase	setATCH247	M9	-2.64612	-11.0416
DZA65_RS13030	DZA65_RS13030	orotidine-5'-phosphate decarboxylase	setATCH179	Norland	-1.42146	-7.02726
DZA65_RS13030	DZA65_RS13030	orotidine-5'-phosphate decarboxylase	setATCH181	Norland	-1.57924	-8.83354
DZA65_RS13030	DZA65_RS13030	orotidine-5'-phosphate decarboxylase	setATCH178	Norland	-1.35367	-6.4019
DZA65_RS13030	DZA65_RS13030	orotidine-5'-phosphate decarboxylase	setATCH187	Upstate	-1.358	-7.2853
DZA65_RS13085	DZA65_RS13085	pyridoxamine 5'-phosphate oxidase	setATCH245	PDB	-1.72133	-5.05228
DZA65_RS13085	DZA65_RS13085	pyridoxamine 5'-phosphate oxidase	setATCH170	PDB	-1.91903	-5.37367
DZA65_RS13085	DZA65_RS13085	pyridoxamine 5'-phosphate oxidase	setATCH241	LB	-1.69207	-4.72878
DZA65_RS13085	DZA65_RS13085	pyridoxamine 5'-phosphate oxidase	setATCH186	Upstate	-1.64648	-4.22085
DZA65_RS13085	DZA65_RS13085	pyridoxamine 5'-phosphate oxidase	setATCH247	M9	-1.98635	-5.42101
DZA65_RS13085	DZA65_RS13085	pyridoxamine 5'-phosphate oxidase	setATCH184	Upstate	-1.82411	-5.57663
DZA65_RS13085	DZA65_RS13085	pyridoxamine 5'-phosphate oxidase	setATCH114	LB	-1.88685	-4.13066
DZA65_RS13085	DZA65_RS13085	pyridoxamine 5'-phosphate oxidase	setATCH179	Norland	-1.42348	-4.55183
DZA65_RS13085	DZA65_RS13085	pyridoxamine 5'-phosphate oxidase	setATCH244	PDB	-2.60162	-6.09726
DZA65_RS13085	DZA65_RS13085	pyridoxamine 5'-phosphate oxidase	setATCH169	PDB	-1.64893	-4.8594
DZA65_RS13085	DZA65_RS13085	pyridoxamine 5'-phosphate oxidase	setATCH248	M9	-1.29066	-4.37474
DZA65_RS13085	DZA65_RS13085	pyridoxamine 5'-phosphate oxidase	setATCH243	PDB	-1.96959	-4.82966
DZA65_RS13085	DZA65_RS13085	pyridoxamine 5'-phosphate oxidase	setATCH168	PDB	-2.47804	-5.70723
DZA65_RS13085	DZA65_RS13085	pyridoxamine 5'-phosphate oxidase	setATCH183	Upstate	-1.32311	-4.24369
DZA65_RS13085	DZA65_RS13085	pyridoxamine 5'-phosphate oxidase	setATCH131	M9	-1.93461	-4.47443
DZA65_RS13105	DZA65_RS13105	transcriptional regulator SlyA	setATCH184	Upstate	1.11071	7.33434
DZA65_RS13125	DZA65_RS13125	Grx4 family monothiol glutaredoxin	setATCH133	M9	-2.58242	-4.51744
DZA65_RS13125	DZA65_RS13125	Grx4 family monothiol glutaredoxin	setATCH114	LB	-1.31476	-4.49101
DZA65_RS13285	DZA65_RS13285	cysteine desulfuration protein SufE	setATCH133	M9	-1.4707	-6.30624
DZA65_RS13300	DZA65_RS13300	Fe-S cluster assembly ATPase SufC	setATCH132	M9	-1.05244	-6.47785
DZA65_RS13305	DZA65_RS13305	Fe-S cluster assembly protein SufB	setATCH133	M9	-1.23054	-8.4908
DZA65_RS13305	DZA65_RS13305	Fe-S cluster assembly protein SufB	setATCH132	M9	-1.21357	-8.25865
DZA65_RS13310	DZA65_RS13310	Fe-S cluster assembly scaffold SufA	setATCH132	M9	-1.45161	-5.77035
DZA65_RS13310	DZA65_RS13310	Fe-S cluster assembly scaffold SufA	setATCH133	M9	-1.47849	-4.78324
DZA65_RS13330	DZA65_RS13330	AI-2E family transporter YdiK	setATCH174	Atlantic	-1.10372	-4.37304
DZA65_RS13330	DZA65_RS13330	AI-2E family transporter YdiK	setATCH188	Upstate	-1.49461	-6.43132
DZA65_RS13330	DZA65_RS13330	AI-2E family transporter YdiK	setATCH184	Upstate	-1.34435	-5.7635
DZA65_RS13330	DZA65_RS13330	AI-2E family transporter YdiK	setATCH176	Atlantic	-1.52074	-5.64329
DZA65_RS13330	DZA65_RS13330	AI-2E family transporter YdiK	setATCH180	Norland	-1.19725	-5.89954
DZA65_RS13330	DZA65_RS13330	AI-2E family transporter YdiK	setATCH185	Upstate	-1.49461	-6.5007
DZA65_RS13330	DZA65_RS13330	AI-2E family transporter YdiK	setATCH187	Upstate	-1.24945	-5.41024
DZA65_RS13330	DZA65_RS13330	AI-2E family transporter YdiK	setATCH175	Atlantic	-1.62251	-6.86689
DZA65_RS13330	DZA65_RS13330	AI-2E family transporter YdiK	setATCH172	Atlantic	-1.09782	-5.07495
DZA65_RS13330	DZA65_RS13330	AI-2E family transporter YdiK	setATCH181	Norland	-1.13261	-6.02259
DZA65_RS13330	DZA65_RS13330	AI-2E family transporter YdiK	setATCH183	Upstate	-1.7233	-8.47577
DZA65_RS13330	DZA65_RS13330	AI-2E family transporter YdiK	setATCH171	Atlantic	-1.07567	-5.12565
DZA65_RS13390	DZA65_RS13390	quinone-dependent dihydroorotate dehydrogenase	setATCH185	Upstate	-1.30971	-5.99663
DZA65_RS13390	DZA65_RS13390	quinone-dependent dihydroorotate dehydrogenase	setATCH175	Atlantic	-1.37997	-5.56465
DZA65_RS13390	DZA65_RS13390	quinone-dependent dihydroorotate dehydrogenase	setATCH172	Atlantic	-1.08413	-6.15885
DZA65_RS13390	DZA65_RS13390	quinone-dependent dihydroorotate dehydrogenase	setATCH174	Atlantic	-1.03261	-5.46688
DZA65_RS13390	DZA65_RS13390	quinone-dependent dihydroorotate dehydrogenase	setATCH177	Norland	-1.20934	-6.2134
DZA65_RS13390	DZA65_RS13390	quinone-dependent dihydroorotate dehydrogenase	setATCH178	Norland	-1.76019	-9.28682
DZA65_RS13390	DZA65_RS13390	quinone-dependent dihydroorotate dehydrogenase	setATCH183	Upstate	-1.37519	-6.40678
DZA65_RS13390	DZA65_RS13390	quinone-dependent dihydroorotate dehydrogenase	setATCH182	Norland	-1.67155	-6.91279
DZA65_RS13390	DZA65_RS13390	quinone-dependent dihydroorotate dehydrogenase	setATCH180	Norland	-1.76124	-7.82008
DZA65_RS13390	DZA65_RS13390	quinone-dependent dihydroorotate dehydrogenase	setATCH246	M9	-2.58739	-11.4681
DZA65_RS13390	DZA65_RS13390	quinone-dependent dihydroorotate dehydrogenase	setATCH171	Atlantic	-1.10398	-5.10662
DZA65_RS13390	DZA65_RS13390	quinone-dependent dihydroorotate dehydrogenase	setATCH248	M9	-2.48076	-10.4522
DZA65_RS13390	DZA65_RS13390	quinone-dependent dihydroorotate dehydrogenase	setATCH132	M9	-2.03749	-8.40184
DZA65_RS13390	DZA65_RS13390	quinone-dependent dihydroorotate dehydrogenase	setATCH131	M9	-1.94093	-8.84884
DZA65_RS13390	DZA65_RS13390	quinone-dependent dihydroorotate dehydrogenase	setATCH176	Atlantic	-1.1307	-5.66812
DZA65_RS13390	DZA65_RS13390	quinone-dependent dihydroorotate dehydrogenase	setATCH173	Atlantic	-1.08937	-5.66059
DZA65_RS13390	DZA65_RS13390	quinone-dependent dihydroorotate dehydrogenase	setATCH247	M9	-2.50181	-8.73658
DZA65_RS13390	DZA65_RS13390	quinone-dependent dihydroorotate dehydrogenase	setATCH188	Upstate	-1.01395	-5.82029
DZA65_RS13390	DZA65_RS13390	quinone-dependent dihydroorotate dehydrogenase	setATCH133	M9	-2.45998	-8.92012
DZA65_RS13390	DZA65_RS13390	quinone-dependent dihydroorotate dehydrogenase	setATCH181	Norland	-1.77484	-9.36791
DZA65_RS13390	DZA65_RS13390	quinone-dependent dihydroorotate dehydrogenase	setATCH187	Upstate	-1.23743	-5.38779
DZA65_RS13390	DZA65_RS13390	quinone-dependent dihydroorotate dehydrogenase	setATCH179	Norland	-1.59588	-7.49648
DZA65_RS13390	DZA65_RS13390	quinone-dependent dihydroorotate dehydrogenase	setATCH243	PDB	-1.0134	-6.34182
DZA65_RS13425	DZA65_RS13425	nicotinate phosphoribosyltransferase	setATCH170	PDB	-1.38536	-6.38955
DZA65_RS13425	DZA65_RS13425	nicotinate phosphoribosyltransferase	setATCH169	PDB	-1.14882	-5.12576
DZA65_RS13425	DZA65_RS13425	nicotinate phosphoribosyltransferase	setATCH168	PDB	-1.17156	-4.8785
DZA65_RS13435	DZA65_RS13435	porin	setATCH168	PDB	1.68786	13.0865
DZA65_RS13435	DZA65_RS13435	porin	setATCH170	PDB	1.60628	12.7663
DZA65_RS13435	DZA65_RS13435	porin	setATCH169	PDB	1.49494	11.324
DZA65_RS13450	DZA65_RS13450	aspartate/tyrosine/aromatic aminotransferase	setATCH246	M9	-1.04577	-8.30153
DZA65_RS13450	DZA65_RS13450	aspartate/tyrosine/aromatic aminotransferase	setATCH131	M9	-1.41612	-10.418
DZA65_RS13450	DZA65_RS13450	aspartate/tyrosine/aromatic aminotransferase	setATCH132	M9	-1.41306	-10.3163
DZA65_RS13450	DZA65_RS13450	aspartate/tyrosine/aromatic aminotransferase	setATCH133	M9	-1.18314	-8.3632
DZA65_RS13485	DZA65_RS13485	endopeptidase	setATCH178	Norland	-1.03542	-4.05839
DZA65_RS13570	DZA65_RS13570	glycine zipper 2TM domain-containing protein	setATCH176	Atlantic	-1.51709	-4.96928
DZA65_RS13645	DZA65_RS13645	beta-ketoacyl-ACP synthase II	setATCH176	Atlantic	-1.19625	-4.75531
DZA65_RS13645	DZA65_RS13645	beta-ketoacyl-ACP synthase II	setATCH178	Norland	-1.14165	-4.54481
DZA65_RS13700	DZA65_RS13700	ribonuclease E	setATCH188	Upstate	-1.11311	-4.0904
DZA65_RS13710	DZA65_RS13710	dihydroorotase	setATCH188	Upstate	-1.46958	-8.76653
DZA65_RS13710	DZA65_RS13710	dihydroorotase	setATCH177	Norland	-1.398	-8.96891
DZA65_RS13710	DZA65_RS13710	dihydroorotase	setATCH178	Norland	-1.90073	-11.6704
DZA65_RS13710	DZA65_RS13710	dihydroorotase	setATCH246	M9	-2.58173	-12.6965
DZA65_RS13710	DZA65_RS13710	dihydroorotase	setATCH186	Upstate	-1.19747	-7.32781
DZA65_RS13710	DZA65_RS13710	dihydroorotase	setATCH185	Upstate	-1.43045	-8.42706
DZA65_RS13710	DZA65_RS13710	dihydroorotase	setATCH132	M9	-1.70681	-9.34163
DZA65_RS13710	DZA65_RS13710	dihydroorotase	setATCH171	Atlantic	-1.73823	-11.3644
DZA65_RS13710	DZA65_RS13710	dihydroorotase	setATCH131	M9	-1.65239	-9.72695
DZA65_RS13710	DZA65_RS13710	dihydroorotase	setATCH187	Upstate	-1.91002	-10.9464
DZA65_RS13710	DZA65_RS13710	dihydroorotase	setATCH245	PDB	-1.04756	-7.42645
DZA65_RS13710	DZA65_RS13710	dihydroorotase	setATCH180	Norland	-1.84206	-10.7701
DZA65_RS13710	DZA65_RS13710	dihydroorotase	setATCH133	M9	-2.29412	-12.1132
DZA65_RS13710	DZA65_RS13710	dihydroorotase	setATCH183	Upstate	-1.6311	-9.58748
DZA65_RS13710	DZA65_RS13710	dihydroorotase	setATCH175	Atlantic	-1.50375	-8.53029
DZA65_RS13710	DZA65_RS13710	dihydroorotase	setATCH182	Norland	-2.2137	-12.0674
DZA65_RS13710	DZA65_RS13710	dihydroorotase	setATCH176	Atlantic	-1.24493	-7.51377
DZA65_RS13710	DZA65_RS13710	dihydroorotase	setATCH248	M9	-2.67029	-13.18
DZA65_RS13710	DZA65_RS13710	dihydroorotase	setATCH173	Atlantic	-1.00104	-6.4948
DZA65_RS13710	DZA65_RS13710	dihydroorotase	setATCH179	Norland	-2.04185	-9.99452
DZA65_RS13710	DZA65_RS13710	dihydroorotase	setATCH172	Atlantic	-1.08067	-7.35809
DZA65_RS13710	DZA65_RS13710	dihydroorotase	setATCH243	PDB	-1.10492	-7.61053
DZA65_RS13710	DZA65_RS13710	dihydroorotase	setATCH247	M9	-2.3976	-11.502
DZA65_RS13710	DZA65_RS13710	dihydroorotase	setATCH181	Norland	-1.83194	-10.7803
DZA65_RS13750	DZA65_RS13750	glucans biosynthesis glucosyltransferase MdoH	setATCH242	LB	-1.40274	-9.86854
DZA65_RS13750	DZA65_RS13750	glucans biosynthesis glucosyltransferase MdoH	setATCH177	Norland	-2.38734	-12.9892
DZA65_RS13750	DZA65_RS13750	glucans biosynthesis glucosyltransferase MdoH	setATCH185	Upstate	-2.15027	-12.8673
DZA65_RS13750	DZA65_RS13750	glucans biosynthesis glucosyltransferase MdoH	setATCH180	Norland	-2.15914	-10.8954
DZA65_RS13750	DZA65_RS13750	glucans biosynthesis glucosyltransferase MdoH	setATCH175	Atlantic	-2.25409	-11.6462
DZA65_RS13750	DZA65_RS13750	glucans biosynthesis glucosyltransferase MdoH	setATCH174	Atlantic	-2.09592	-11.5915
DZA65_RS13750	DZA65_RS13750	glucans biosynthesis glucosyltransferase MdoH	setATCH168	PDB	-2.41867	-12.1666
DZA65_RS13750	DZA65_RS13750	glucans biosynthesis glucosyltransferase MdoH	setATCH243	PDB	-2.79696	-15.2421
DZA65_RS13750	DZA65_RS13750	glucans biosynthesis glucosyltransferase MdoH	setATCH170	PDB	-2.14876	-11.3211
DZA65_RS13750	DZA65_RS13750	glucans biosynthesis glucosyltransferase MdoH	setATCH172	Atlantic	-1.96956	-9.8031
DZA65_RS13750	DZA65_RS13750	glucans biosynthesis glucosyltransferase MdoH	setATCH245	PDB	-2.81624	-14.922
DZA65_RS13750	DZA65_RS13750	glucans biosynthesis glucosyltransferase MdoH	setATCH182	Norland	-2.52727	-12.4321
DZA65_RS13750	DZA65_RS13750	glucans biosynthesis glucosyltransferase MdoH	setATCH114	LB	-1.24039	-9.36218
DZA65_RS13750	DZA65_RS13750	glucans biosynthesis glucosyltransferase MdoH	setATCH188	Upstate	-2.39379	-12.2976
DZA65_RS13750	DZA65_RS13750	glucans biosynthesis glucosyltransferase MdoH	setATCH115	LB	-1.18947	-9.08055
DZA65_RS13750	DZA65_RS13750	glucans biosynthesis glucosyltransferase MdoH	setATCH171	Atlantic	-2.07166	-11.3355
DZA65_RS13750	DZA65_RS13750	glucans biosynthesis glucosyltransferase MdoH	setATCH113	LB	-1.27217	-7.70119
DZA65_RS13750	DZA65_RS13750	glucans biosynthesis glucosyltransferase MdoH	setATCH179	Norland	-2.33908	-12.9688
DZA65_RS13750	DZA65_RS13750	glucans biosynthesis glucosyltransferase MdoH	setATCH184	Upstate	-2.17346	-11.4272
DZA65_RS13750	DZA65_RS13750	glucans biosynthesis glucosyltransferase MdoH	setATCH169	PDB	-2.56718	-12.9606
DZA65_RS13750	DZA65_RS13750	glucans biosynthesis glucosyltransferase MdoH	setATCH248	M9	-1.18655	-8.79103
DZA65_RS13750	DZA65_RS13750	glucans biosynthesis glucosyltransferase MdoH	setATCH244	PDB	-2.71352	-14.7718
DZA65_RS13750	DZA65_RS13750	glucans biosynthesis glucosyltransferase MdoH	setATCH246	M9	-1.18997	-9.40422
DZA65_RS13750	DZA65_RS13750	glucans biosynthesis glucosyltransferase MdoH	setATCH181	Norland	-2.49471	-14.0671
DZA65_RS13750	DZA65_RS13750	glucans biosynthesis glucosyltransferase MdoH	setATCH241	LB	-1.28902	-8.85284
DZA65_RS13750	DZA65_RS13750	glucans biosynthesis glucosyltransferase MdoH	setATCH186	Upstate	-2.53278	-13.0435
DZA65_RS13750	DZA65_RS13750	glucans biosynthesis glucosyltransferase MdoH	setATCH173	Atlantic	-1.94092	-10.2518
DZA65_RS13750	DZA65_RS13750	glucans biosynthesis glucosyltransferase MdoH	setATCH176	Atlantic	-2.32912	-12.6284
DZA65_RS13750	DZA65_RS13750	glucans biosynthesis glucosyltransferase MdoH	setATCH178	Norland	-2.40835	-13.0305
DZA65_RS13750	DZA65_RS13750	glucans biosynthesis glucosyltransferase MdoH	setATCH187	Upstate	-2.072	-12.0452
DZA65_RS13750	DZA65_RS13750	glucans biosynthesis glucosyltransferase MdoH	setATCH240	LB	-1.40088	-10.0507
DZA65_RS13750	DZA65_RS13750	glucans biosynthesis glucosyltransferase MdoH	setATCH183	Upstate	-2.30016	-13.038
DZA65_RS13750	DZA65_RS13750	glucans biosynthesis glucosyltransferase MdoH	setATCH247	M9	-1.01011	-7.66668
DZA65_RS13755	DZA65_RS13755	glucan biosynthesis protein G	setATCH177	Norland	-2.75296	-8.71071
DZA65_RS13755	DZA65_RS13755	glucan biosynthesis protein G	setATCH182	Norland	-1.97974	-7.93767
DZA65_RS13755	DZA65_RS13755	glucan biosynthesis protein G	setATCH186	Upstate	-2.26225	-8.7935
DZA65_RS13755	DZA65_RS13755	glucan biosynthesis protein G	setATCH242	LB	-1.48853	-6.98243
DZA65_RS13755	DZA65_RS13755	glucan biosynthesis protein G	setATCH115	LB	-1.11685	-5.51557
DZA65_RS13755	DZA65_RS13755	glucan biosynthesis protein G	setATCH241	LB	-1.30669	-6.9406
DZA65_RS13755	DZA65_RS13755	glucan biosynthesis protein G	setATCH185	Upstate	-2.2618	-8.62011
DZA65_RS13755	DZA65_RS13755	glucan biosynthesis protein G	setATCH174	Atlantic	-1.98387	-7.91139
DZA65_RS13755	DZA65_RS13755	glucan biosynthesis protein G	setATCH175	Atlantic	-2.12849	-8.98424
DZA65_RS13755	DZA65_RS13755	glucan biosynthesis protein G	setATCH172	Atlantic	-2.19929	-8.54874
DZA65_RS13755	DZA65_RS13755	glucan biosynthesis protein G	setATCH181	Norland	-1.97067	-8.20409
DZA65_RS13755	DZA65_RS13755	glucan biosynthesis protein G	setATCH245	PDB	-2.66199	-9.88236
DZA65_RS13755	DZA65_RS13755	glucan biosynthesis protein G	setATCH176	Atlantic	-2.14993	-8.23346
DZA65_RS13755	DZA65_RS13755	glucan biosynthesis protein G	setATCH168	PDB	-2.37633	-8.98189
DZA65_RS13755	DZA65_RS13755	glucan biosynthesis protein G	setATCH248	M9	-1.32335	-7.88828
DZA65_RS13755	DZA65_RS13755	glucan biosynthesis protein G	setATCH180	Norland	-1.83163	-7.45911
DZA65_RS13755	DZA65_RS13755	glucan biosynthesis protein G	setATCH114	LB	-1.02533	-6.5143
DZA65_RS13755	DZA65_RS13755	glucan biosynthesis protein G	setATCH246	M9	-1.01451	-5.61185
DZA65_RS13755	DZA65_RS13755	glucan biosynthesis protein G	setATCH171	Atlantic	-1.72399	-7.17766
DZA65_RS13755	DZA65_RS13755	glucan biosynthesis protein G	setATCH187	Upstate	-2.24648	-8.40715
DZA65_RS13755	DZA65_RS13755	glucan biosynthesis protein G	setATCH179	Norland	-1.8887	-6.19593
DZA65_RS13755	DZA65_RS13755	glucan biosynthesis protein G	setATCH188	Upstate	-2.17266	-8.69975
DZA65_RS13755	DZA65_RS13755	glucan biosynthesis protein G	setATCH184	Upstate	-2.24186	-8.94022
DZA65_RS13755	DZA65_RS13755	glucan biosynthesis protein G	setATCH183	Upstate	-1.76551	-7.27919
DZA65_RS13755	DZA65_RS13755	glucan biosynthesis protein G	setATCH170	PDB	-1.87716	-7.65302
DZA65_RS13755	DZA65_RS13755	glucan biosynthesis protein G	setATCH244	PDB	-2.30935	-7.99619
DZA65_RS13755	DZA65_RS13755	glucan biosynthesis protein G	setATCH240	LB	-1.23097	-6.40172
DZA65_RS13755	DZA65_RS13755	glucan biosynthesis protein G	setATCH178	Norland	-2.00288	-8.52695
DZA65_RS13755	DZA65_RS13755	glucan biosynthesis protein G	setATCH173	Atlantic	-1.50225	-5.84253
DZA65_RS13755	DZA65_RS13755	glucan biosynthesis protein G	setATCH243	PDB	-2.48184	-7.80851
DZA65_RS13755	DZA65_RS13755	glucan biosynthesis protein G	setATCH113	LB	-1.42114	-5.87878
DZA65_RS13755	DZA65_RS13755	glucan biosynthesis protein G	setATCH169	PDB	-2.48749	-9.07968
DZA65_RS13755	DZA65_RS13755	glucan biosynthesis protein G	setATCH247	M9	-1.20934	-6.75734
DZA65_RS13835	DZA65_RS13835	RNA polymerase sigma factor FliA	setATCH131	M9	1.11197	7.59649
DZA65_RS13835	DZA65_RS13835	RNA polymerase sigma factor FliA	setATCH132	M9	1.00214	6.97243
DZA65_RS13835	DZA65_RS13835	RNA polymerase sigma factor FliA	setATCH133	M9	1.07546	7.27422
DZA65_RS13875	DZA65_RS13875	flagellar filament capping protein FliD	setATCH175	Atlantic	-1.14309	-7.37345
DZA65_RS13875	DZA65_RS13875	flagellar filament capping protein FliD	setATCH246	M9	-1.23683	-9.07667
DZA65_RS13875	DZA65_RS13875	flagellar filament capping protein FliD	setATCH171	Atlantic	-1.29434	-8.6818
DZA65_RS13875	DZA65_RS13875	flagellar filament capping protein FliD	setATCH173	Atlantic	-1.12919	-6.83714
DZA65_RS13875	DZA65_RS13875	flagellar filament capping protein FliD	setATCH172	Atlantic	-1.15503	-7.76533
DZA65_RS13875	DZA65_RS13875	flagellar filament capping protein FliD	setATCH184	Upstate	-1.12677	-7.67924
DZA65_RS13875	DZA65_RS13875	flagellar filament capping protein FliD	setATCH183	Upstate	-1.21143	-7.90239
DZA65_RS13875	DZA65_RS13875	flagellar filament capping protein FliD	setATCH174	Atlantic	-1.07849	-7.04652
DZA65_RS13875	DZA65_RS13875	flagellar filament capping protein FliD	setATCH176	Atlantic	-1.14074	-7.28865
DZA65_RS13875	DZA65_RS13875	flagellar filament capping protein FliD	setATCH247	M9	-1.04942	-7.96081
DZA65_RS13875	DZA65_RS13875	flagellar filament capping protein FliD	setATCH248	M9	-1.04492	-7.63142
DZA65_RS13875	DZA65_RS13875	flagellar filament capping protein FliD	setATCH188	Upstate	-1.09773	-6.60237
DZA65_RS13880	DZA65_RS13880	flagellar export chaperone FliS	setATCH175	Atlantic	-1.42376	-5.32288
DZA65_RS13880	DZA65_RS13880	flagellar export chaperone FliS	setATCH176	Atlantic	-1.14844	-4.53501
DZA65_RS13880	DZA65_RS13880	flagellar export chaperone FliS	setATCH245	PDB	-1.23913	-4.7936
DZA65_RS13880	DZA65_RS13880	flagellar export chaperone FliS	setATCH187	Upstate	-1.38756	-5.68796
DZA65_RS13880	DZA65_RS13880	flagellar export chaperone FliS	setATCH171	Atlantic	-1.15313	-5.1599
DZA65_RS13880	DZA65_RS13880	flagellar export chaperone FliS	setATCH174	Atlantic	-1.29478	-5.27397
DZA65_RS13880	DZA65_RS13880	flagellar export chaperone FliS	setATCH247	M9	-1.02813	-4.73148
DZA65_RS13880	DZA65_RS13880	flagellar export chaperone FliS	setATCH244	PDB	-1.00129	-4.77984
DZA65_RS13890	DZA65_RS13890	flagellar hook-basal body complex protein FliE	setATCH131	M9	1.54399	7.78047
DZA65_RS13890	DZA65_RS13890	flagellar hook-basal body complex protein FliE	setATCH133	M9	1.33485	6.47178
DZA65_RS13890	DZA65_RS13890	flagellar hook-basal body complex protein FliE	setATCH132	M9	1.10783	6.31924
DZA65_RS13895	DZA65_RS13895	flagellar basal body M-ring protein FliF	setATCH131	M9	1.35583	12.4238
DZA65_RS13895	DZA65_RS13895	flagellar basal body M-ring protein FliF	setATCH133	M9	1.25872	11.6477
DZA65_RS13895	DZA65_RS13895	flagellar basal body M-ring protein FliF	setATCH132	M9	1.30882	12.0319
DZA65_RS13900	DZA65_RS13900	flagellar motor switch protein FliG	setATCH131	M9	1.37273	10.6249
DZA65_RS13900	DZA65_RS13900	flagellar motor switch protein FliG	setATCH133	M9	1.13581	9.00323
DZA65_RS13900	DZA65_RS13900	flagellar motor switch protein FliG	setATCH132	M9	1.09193	8.50051
DZA65_RS13905	DZA65_RS13905	flagellar assembly protein FliH	setATCH131	M9	1.41644	10.0885
DZA65_RS13905	DZA65_RS13905	flagellar assembly protein FliH	setATCH133	M9	1.16938	8.40307
DZA65_RS13905	DZA65_RS13905	flagellar assembly protein FliH	setATCH132	M9	1.30388	9.10493
DZA65_RS13910	DZA65_RS13910	flagellum-specific ATP synthase FliI	setATCH133	M9	1.27091	11.2483
DZA65_RS13910	DZA65_RS13910	flagellum-specific ATP synthase FliI	setATCH132	M9	1.2295	10.7025
DZA65_RS13910	DZA65_RS13910	flagellum-specific ATP synthase FliI	setATCH131	M9	1.36129	11.9459
DZA65_RS13915	DZA65_RS13915	flagella biosynthesis chaperone FliJ	setATCH131	M9	1.12661	8.39901
DZA65_RS13915	DZA65_RS13915	flagella biosynthesis chaperone FliJ	setATCH133	M9	1.1487	8.71786
DZA65_RS13915	DZA65_RS13915	flagella biosynthesis chaperone FliJ	setATCH132	M9	1.06765	7.95503
DZA65_RS13920	DZA65_RS13920	flagellar hook-length control protein FliK	setATCH132	M9	1.23013	10.1253
DZA65_RS13920	DZA65_RS13920	flagellar hook-length control protein FliK	setATCH133	M9	1.28788	10.1445
DZA65_RS13920	DZA65_RS13920	flagellar hook-length control protein FliK	setATCH131	M9	1.32997	10.403
DZA65_RS13925	DZA65_RS13925	flagellar basal body-associated protein FliL	setATCH131	M9	1.29839	10.2388
DZA65_RS13925	DZA65_RS13925	flagellar basal body-associated protein FliL	setATCH132	M9	1.17464	9.03502
DZA65_RS13925	DZA65_RS13925	flagellar basal body-associated protein FliL	setATCH133	M9	1.30947	10.0444
DZA65_RS13930	DZA65_RS13930	flagellar motor switch protein FliM	setATCH132	M9	1.27447	10.5187
DZA65_RS13930	DZA65_RS13930	flagellar motor switch protein FliM	setATCH131	M9	1.41211	12.0014
DZA65_RS13930	DZA65_RS13930	flagellar motor switch protein FliM	setATCH133	M9	1.31391	11.2458
DZA65_RS13935	DZA65_RS13935	flagellar motor switch protein FliN	setATCH131	M9	1.35407	7.42966
DZA65_RS13935	DZA65_RS13935	flagellar motor switch protein FliN	setATCH132	M9	1.43379	8.04801
DZA65_RS13935	DZA65_RS13935	flagellar motor switch protein FliN	setATCH133	M9	1.12576	6.79571
DZA65_RS13935	DZA65_RS13935	flagellar motor switch protein FliN	setATCH247	M9	1.01305	6.45599
DZA65_RS13940	DZA65_RS13940	flagellar biosynthetic protein FliO	setATCH133	M9	1.37847	10.5371
DZA65_RS13940	DZA65_RS13940	flagellar biosynthetic protein FliO	setATCH132	M9	1.18207	9.36552
DZA65_RS13940	DZA65_RS13940	flagellar biosynthetic protein FliO	setATCH131	M9	1.42216	11.1082
DZA65_RS13945	DZA65_RS13945	flagellar type III secretion system pore protein FliP	setATCH133	M9	1.36047	11.763
DZA65_RS13945	DZA65_RS13945	flagellar type III secretion system pore protein FliP	setATCH132	M9	1.20692	10.4608
DZA65_RS13945	DZA65_RS13945	flagellar type III secretion system pore protein FliP	setATCH131	M9	1.37809	11.9718
DZA65_RS13950	DZA65_RS13950	flagellar biosynthesis protein FliQ	setATCH133	M9	1.22951	8.863
DZA65_RS13950	DZA65_RS13950	flagellar biosynthesis protein FliQ	setATCH131	M9	1.33214	10.0419
DZA65_RS13950	DZA65_RS13950	flagellar biosynthesis protein FliQ	setATCH132	M9	1.22723	9.71267
DZA65_RS13955	DZA65_RS13955	flagellar type III secretion system protein FliR	setATCH132	M9	1.2609	11.0017
DZA65_RS13955	DZA65_RS13955	flagellar type III secretion system protein FliR	setATCH133	M9	1.20819	10.587
DZA65_RS13955	DZA65_RS13955	flagellar type III secretion system protein FliR	setATCH131	M9	1.34328	11.6074
DZA65_RS13970	DZA65_RS13970	flagellar assembly peptidoglycan hydrolase FlgJ	setATCH131	M9	1.56639	11.7594
DZA65_RS13970	DZA65_RS13970	flagellar assembly peptidoglycan hydrolase FlgJ	setATCH132	M9	1.39203	10.6539
DZA65_RS13970	DZA65_RS13970	flagellar assembly peptidoglycan hydrolase FlgJ	setATCH133	M9	1.35846	10.4007
DZA65_RS13975	DZA65_RS13975	flagellar basal body P-ring protein FlgI	setATCH133	M9	1.4954	11.423
DZA65_RS13975	DZA65_RS13975	flagellar basal body P-ring protein FlgI	setATCH132	M9	1.4408	11.2245
DZA65_RS13975	DZA65_RS13975	flagellar basal body P-ring protein FlgI	setATCH131	M9	1.63477	11.8762
DZA65_RS13980	DZA65_RS13980	flagellar basal body L-ring protein FlgH	setATCH131	M9	1.68076	14.2215
DZA65_RS13980	DZA65_RS13980	flagellar basal body L-ring protein FlgH	setATCH132	M9	1.39152	11.655
DZA65_RS13980	DZA65_RS13980	flagellar basal body L-ring protein FlgH	setATCH133	M9	1.47826	12.8096
DZA65_RS13985	DZA65_RS13985	flagellar basal-body rod protein FlgG	setATCH133	M9	1.37502	9.13662
DZA65_RS13985	DZA65_RS13985	flagellar basal-body rod protein FlgG	setATCH132	M9	1.46805	10.4508
DZA65_RS13985	DZA65_RS13985	flagellar basal-body rod protein FlgG	setATCH131	M9	1.70014	12.9106
DZA65_RS13990	DZA65_RS13990	flagellar basal body rod protein FlgF	setATCH131	M9	1.35005	9.36088
DZA65_RS13990	DZA65_RS13990	flagellar basal body rod protein FlgF	setATCH132	M9	1.473	9.70386
DZA65_RS13990	DZA65_RS13990	flagellar basal body rod protein FlgF	setATCH133	M9	1.35629	8.63053
DZA65_RS13995	DZA65_RS13995	flagellar hook protein FlgE	setATCH132	M9	1.47862	13.1616
DZA65_RS13995	DZA65_RS13995	flagellar hook protein FlgE	setATCH131	M9	1.49576	13.3235
DZA65_RS13995	DZA65_RS13995	flagellar hook protein FlgE	setATCH133	M9	1.40196	12.5256
DZA65_RS14000	DZA65_RS14000	flagellar hook assembly protein FlgD	setATCH131	M9	1.47328	11.5831
DZA65_RS14000	DZA65_RS14000	flagellar hook assembly protein FlgD	setATCH132	M9	1.52341	11.5647
DZA65_RS14000	DZA65_RS14000	flagellar hook assembly protein FlgD	setATCH133	M9	1.49555	11.3473
DZA65_RS14005	DZA65_RS14005	flagellar basal body rod protein FlgC	setATCH133	M9	1.30895	6.31807
DZA65_RS14005	DZA65_RS14005	flagellar basal body rod protein FlgC	setATCH132	M9	1.51488	7.6798
DZA65_RS14005	DZA65_RS14005	flagellar basal body rod protein FlgC	setATCH131	M9	1.47791	7.44466
DZA65_RS14010	DZA65_RS14010	flagellar basal body rod protein FlgB	setATCH132	M9	1.29045	6.28574
DZA65_RS14010	DZA65_RS14010	flagellar basal body rod protein FlgB	setATCH133	M9	1.41575	7.69746
DZA65_RS14010	DZA65_RS14010	flagellar basal body rod protein FlgB	setATCH131	M9	1.61072	8.84144
DZA65_RS14015	DZA65_RS14015	flagellar basal body P-ring formation protein FlgA	setATCH133	M9	1.55662	11.1378
DZA65_RS14015	DZA65_RS14015	flagellar basal body P-ring formation protein FlgA	setATCH132	M9	1.57653	12.4466
DZA65_RS14015	DZA65_RS14015	flagellar basal body P-ring formation protein FlgA	setATCH131	M9	1.72155	13.0494
DZA65_RS14025	DZA65_RS14025	flagella synthesis chaperone protein FlgN	setATCH169	PDB	-1.08364	-4.53887
DZA65_RS14035	DZA65_RS14035	flagellar biosynthesis protein FlhA	setATCH133	M9	1.2282	10.9678
DZA65_RS14035	DZA65_RS14035	flagellar biosynthesis protein FlhA	setATCH131	M9	1.39325	12.2416
DZA65_RS14035	DZA65_RS14035	flagellar biosynthesis protein FlhA	setATCH132	M9	1.21457	10.8338
DZA65_RS14040	DZA65_RS14040	flagellar type III secretion system protein FlhB	setATCH132	M9	1.22087	10.9627
DZA65_RS14040	DZA65_RS14040	flagellar type III secretion system protein FlhB	setATCH131	M9	1.42345	12.4868
DZA65_RS14040	DZA65_RS14040	flagellar type III secretion system protein FlhB	setATCH133	M9	1.21586	10.9371
DZA65_RS14045	DZA65_RS14045	protein phosphatase CheZ	setATCH247	M9	1.64068	11.6325
DZA65_RS14045	DZA65_RS14045	protein phosphatase CheZ	setATCH248	M9	1.76283	12.7471
DZA65_RS14085	DZA65_RS14085	flagellar motor stator protein MotA	setATCH131	M9	1.03957	8.72181
DZA65_RS14090	DZA65_RS14090	flagellar transcriptional regulator FlhC	setATCH133	M9	1.3049	11.028
DZA65_RS14090	DZA65_RS14090	flagellar transcriptional regulator FlhC	setATCH132	M9	1.17374	10.2281
DZA65_RS14090	DZA65_RS14090	flagellar transcriptional regulator FlhC	setATCH131	M9	1.43086	12.3865
DZA65_RS14095	DZA65_RS14095	flagellar transcriptional regulator FlhD	setATCH133	M9	1.23887	8.13169
DZA65_RS14095	DZA65_RS14095	flagellar transcriptional regulator FlhD	setATCH246	M9	1.05397	7.54851
DZA65_RS14095	DZA65_RS14095	flagellar transcriptional regulator FlhD	setATCH132	M9	1.0934	7.88899
DZA65_RS14095	DZA65_RS14095	flagellar transcriptional regulator FlhD	setATCH131	M9	1.41283	10.289
DZA65_RS14780	DZA65_RS14780	multidrug efflux RND transporter permease subunit	setATCH132	M9	1.00045	8.70183
DZA65_RS14990	DZA65_RS14990	transcriptional regulator LrhA	setATCH133	M9	-1.03479	-5.75459
DZA65_RS14990	DZA65_RS14990	transcriptional regulator LrhA	setATCH132	M9	-1.00372	-6.23304
DZA65_RS15280	DZA65_RS15280	acetate kinase	setATCH183	Upstate	-1.22969	-5.65788
DZA65_RS15280	DZA65_RS15280	acetate kinase	setATCH177	Norland	-1.08445	-4.6386
DZA65_RS15280	DZA65_RS15280	acetate kinase	setATCH174	Atlantic	-1.27805	-4.88066
DZA65_RS15280	DZA65_RS15280	acetate kinase	setATCH180	Norland	-1.07186	-4.94976
DZA65_RS15280	DZA65_RS15280	acetate kinase	setATCH184	Upstate	-1.5952	-5.81938
DZA65_RS15280	DZA65_RS15280	acetate kinase	setATCH179	Norland	-1.08975	-4.39475
DZA65_RS15280	DZA65_RS15280	acetate kinase	setATCH187	Upstate	-1.21145	-4.93104
DZA65_RS15285	DZA65_RS15285	phosphate acetyltransferase	setATCH171	Atlantic	-1.38129	-5.80691
DZA65_RS15285	DZA65_RS15285	phosphate acetyltransferase	setATCH187	Upstate	-1.13909	-4.6962
DZA65_RS15285	DZA65_RS15285	phosphate acetyltransferase	setATCH186	Upstate	-1.36246	-5.35887
DZA65_RS15285	DZA65_RS15285	phosphate acetyltransferase	setATCH175	Atlantic	-1.22911	-4.95215
DZA65_RS15285	DZA65_RS15285	phosphate acetyltransferase	setATCH184	Upstate	-1.38695	-4.94064
DZA65_RS15335	DZA65_RS15335	amidophosphoribosyltransferase	setATCH174	Atlantic	-1.0417	-8.1894
DZA65_RS15335	DZA65_RS15335	amidophosphoribosyltransferase	setATCH247	M9	-1.8076	-12.5255
DZA65_RS15335	DZA65_RS15335	amidophosphoribosyltransferase	setATCH187	Upstate	-1.28984	-9.70092
DZA65_RS15335	DZA65_RS15335	amidophosphoribosyltransferase	setATCH182	Norland	-1.29306	-10.2469
DZA65_RS15335	DZA65_RS15335	amidophosphoribosyltransferase	setATCH133	M9	-1.9088	-13.3366
DZA65_RS15335	DZA65_RS15335	amidophosphoribosyltransferase	setATCH175	Atlantic	-1.58911	-11.7651
DZA65_RS15335	DZA65_RS15335	amidophosphoribosyltransferase	setATCH179	Norland	-1.71116	-10.7511
DZA65_RS15335	DZA65_RS15335	amidophosphoribosyltransferase	setATCH244	PDB	-1.10981	-8.78481
DZA65_RS15335	DZA65_RS15335	amidophosphoribosyltransferase	setATCH183	Upstate	-1.04214	-8.50017
DZA65_RS15335	DZA65_RS15335	amidophosphoribosyltransferase	setATCH171	Atlantic	-1.06999	-8.49613
DZA65_RS15335	DZA65_RS15335	amidophosphoribosyltransferase	setATCH246	M9	-1.84625	-12.6842
DZA65_RS15335	DZA65_RS15335	amidophosphoribosyltransferase	setATCH178	Norland	-1.28496	-10.1528
DZA65_RS15335	DZA65_RS15335	amidophosphoribosyltransferase	setATCH132	M9	-1.85911	-12.7398
DZA65_RS15335	DZA65_RS15335	amidophosphoribosyltransferase	setATCH180	Norland	-1.24243	-9.69446
DZA65_RS15335	DZA65_RS15335	amidophosphoribosyltransferase	setATCH181	Norland	-1.03505	-8.23085
DZA65_RS15335	DZA65_RS15335	amidophosphoribosyltransferase	setATCH248	M9	-1.996	-14.1133
DZA65_RS15335	DZA65_RS15335	amidophosphoribosyltransferase	setATCH131	M9	-1.78832	-12.5759
DZA65_RS15340	DZA65_RS15340	colicin V production protein	setATCH243	PDB	-1.02194	-7.23411
DZA65_RS15340	DZA65_RS15340	colicin V production protein	setATCH245	PDB	-1.25385	-9.25187
DZA65_RS15370	DZA65_RS15370	tRNA pseudouridine(38-40) synthase TruA	setATCH115	LB	-1.2024	-4.3252
DZA65_RS15370	DZA65_RS15370	tRNA pseudouridine(38-40) synthase TruA	setATCH245	PDB	-1.09488	-4.01772
DZA65_RS15370	DZA65_RS15370	tRNA pseudouridine(38-40) synthase TruA	setATCH174	Atlantic	-1.13594	-4.33461
DZA65_RS15370	DZA65_RS15370	tRNA pseudouridine(38-40) synthase TruA	setATCH178	Norland	-1.21792	-4.97556
DZA65_RS15370	DZA65_RS15370	tRNA pseudouridine(38-40) synthase TruA	setATCH170	PDB	-1.82274	-6.47724
DZA65_RS15370	DZA65_RS15370	tRNA pseudouridine(38-40) synthase TruA	setATCH247	M9	-1.36864	-4.67636
DZA65_RS15370	DZA65_RS15370	tRNA pseudouridine(38-40) synthase TruA	setATCH177	Norland	-1.31834	-4.40425
DZA65_RS15370	DZA65_RS15370	tRNA pseudouridine(38-40) synthase TruA	setATCH241	LB	-1.39314	-5.4205
DZA65_RS15370	DZA65_RS15370	tRNA pseudouridine(38-40) synthase TruA	setATCH188	Upstate	-1.87341	-5.97037
DZA65_RS15370	DZA65_RS15370	tRNA pseudouridine(38-40) synthase TruA	setATCH185	Upstate	-1.28225	-5.32935
DZA65_RS15370	DZA65_RS15370	tRNA pseudouridine(38-40) synthase TruA	setATCH183	Upstate	-1.70153	-6.54307
DZA65_RS15370	DZA65_RS15370	tRNA pseudouridine(38-40) synthase TruA	setATCH171	Atlantic	-1.19098	-4.6504
DZA65_RS15370	DZA65_RS15370	tRNA pseudouridine(38-40) synthase TruA	setATCH132	M9	-2.25997	-5.83154
DZA65_RS15370	DZA65_RS15370	tRNA pseudouridine(38-40) synthase TruA	setATCH187	Upstate	-1.11951	-4.65296
DZA65_RS15370	DZA65_RS15370	tRNA pseudouridine(38-40) synthase TruA	setATCH131	M9	-1.71999	-5.87192
DZA65_RS15370	DZA65_RS15370	tRNA pseudouridine(38-40) synthase TruA	setATCH248	M9	-1.22782	-5.45348
DZA65_RS15370	DZA65_RS15370	tRNA pseudouridine(38-40) synthase TruA	setATCH168	PDB	-1.5259	-5.72942
DZA65_RS15370	DZA65_RS15370	tRNA pseudouridine(38-40) synthase TruA	setATCH175	Atlantic	-1.34733	-4.94475
DZA65_RS15370	DZA65_RS15370	tRNA pseudouridine(38-40) synthase TruA	setATCH133	M9	-1.64863	-4.86103
DZA65_RS15370	DZA65_RS15370	tRNA pseudouridine(38-40) synthase TruA	setATCH244	PDB	-1.17181	-4.7239
DZA65_RS15370	DZA65_RS15370	tRNA pseudouridine(38-40) synthase TruA	setATCH240	LB	-1.32335	-5.10462
DZA65_RS15370	DZA65_RS15370	tRNA pseudouridine(38-40) synthase TruA	setATCH169	PDB	-1.7753	-6.6098
DZA65_RS15370	DZA65_RS15370	tRNA pseudouridine(38-40) synthase TruA	setATCH114	LB	-1.2131	-5.38695
DZA65_RS15370	DZA65_RS15370	tRNA pseudouridine(38-40) synthase TruA	setATCH246	M9	-1.16438	-4.21288
DZA65_RS15370	DZA65_RS15370	tRNA pseudouridine(38-40) synthase TruA	setATCH182	Norland	-1.16544	-4.76118
DZA65_RS15380	DZA65_RS15380	4-phosphoerythronate dehydrogenase PdxB	setATCH115	LB	-2.66072	-9.26775
DZA65_RS15380	DZA65_RS15380	4-phosphoerythronate dehydrogenase PdxB	setATCH113	LB	-2.72507	-4.14819
DZA65_RS15380	DZA65_RS15380	4-phosphoerythronate dehydrogenase PdxB	setATCH243	PDB	-2.46869	-9.50204
DZA65_RS15380	DZA65_RS15380	4-phosphoerythronate dehydrogenase PdxB	setATCH133	M9	-1.1937	-5.88317
DZA65_RS15380	DZA65_RS15380	4-phosphoerythronate dehydrogenase PdxB	setATCH169	PDB	-1.95991	-8.94085
DZA65_RS15380	DZA65_RS15380	4-phosphoerythronate dehydrogenase PdxB	setATCH168	PDB	-1.49129	-7.86066
DZA65_RS15380	DZA65_RS15380	4-phosphoerythronate dehydrogenase PdxB	setATCH245	PDB	-2.2737	-8.64455
DZA65_RS15380	DZA65_RS15380	4-phosphoerythronate dehydrogenase PdxB	setATCH114	LB	-2.49438	-8.25592
DZA65_RS15380	DZA65_RS15380	4-phosphoerythronate dehydrogenase PdxB	setATCH132	M9	-1.4499	-6.75459
DZA65_RS15380	DZA65_RS15380	4-phosphoerythronate dehydrogenase PdxB	setATCH244	PDB	-2.22175	-8.29809
DZA65_RS15380	DZA65_RS15380	4-phosphoerythronate dehydrogenase PdxB	setATCH170	PDB	-1.46522	-7.02136
DZA65_RS15380	DZA65_RS15380	4-phosphoerythronate dehydrogenase PdxB	setATCH247	M9	-1.19724	-6.53201
DZA65_RS15480	DZA65_RS15480	phosphohistidine phosphatase SixA	setATCH133	M9	-2.04895	-7.32125
DZA65_RS15480	DZA65_RS15480	phosphohistidine phosphatase SixA	setATCH131	M9	-2.72357	-9.57047
DZA65_RS15480	DZA65_RS15480	phosphohistidine phosphatase SixA	setATCH132	M9	-2.10243	-8.55607
DZA65_RS15480	DZA65_RS15480	phosphohistidine phosphatase SixA	setATCH246	M9	-1.45891	-7.11829
DZA65_RS15480	DZA65_RS15480	phosphohistidine phosphatase SixA	setATCH248	M9	-1.34127	-7.5973
DZA65_RS15480	DZA65_RS15480	phosphohistidine phosphatase SixA	setATCH247	M9	-1.38963	-7.13741
DZA65_RS15515	DZA65_RS15515	phospholipid-binding lipoprotein MlaA	setATCH188	Upstate	-1.06432	-5.01423
DZA65_RS15515	DZA65_RS15515	phospholipid-binding lipoprotein MlaA	setATCH131	M9	1.54273	10.9289
DZA65_RS15515	DZA65_RS15515	phospholipid-binding lipoprotein MlaA	setATCH175	Atlantic	-1.0606	-5.98862
DZA65_RS15515	DZA65_RS15515	phospholipid-binding lipoprotein MlaA	setATCH181	Norland	-1.21954	-6.67104
DZA65_RS15520	DZA65_RS15520	tRNA-Arg	setATCH180	Norland	-1.00331	-4.81956
DZA65_RS15520	DZA65_RS15520	tRNA-Arg	setATCH175	Atlantic	-1.26131	-6.72176
DZA65_RS15520	DZA65_RS15520	tRNA-Arg	setATCH186	Upstate	-1.53809	-6.20241
DZA65_RS15520	DZA65_RS15520	tRNA-Arg	setATCH245	PDB	-1.01804	-5.65016
DZA65_RS15520	DZA65_RS15520	tRNA-Arg	setATCH187	Upstate	-1.05913	-5.52691
DZA65_RS15520	DZA65_RS15520	tRNA-Arg	setATCH243	PDB	-1.01369	-5.56313
DZA65_RS15520	DZA65_RS15520	tRNA-Arg	setATCH181	Norland	-1.49426	-8.71555
DZA65_RS15520	DZA65_RS15520	tRNA-Arg	setATCH170	PDB	-1.48006	-7.80447
DZA65_RS15520	DZA65_RS15520	tRNA-Arg	setATCH172	Atlantic	-1.084	-6.27101
DZA65_RS15520	DZA65_RS15520	tRNA-Arg	setATCH169	PDB	-1.33959	-7.27182
DZA65_RS15520	DZA65_RS15520	tRNA-Arg	setATCH178	Norland	-1.29526	-6.86944
DZA65_RS15520	DZA65_RS15520	tRNA-Arg	setATCH184	Upstate	-1.22748	-5.97417
DZA65_RS15520	DZA65_RS15520	tRNA-Arg	setATCH182	Norland	-1.35279	-6.8543
DZA65_RS15520	DZA65_RS15520	tRNA-Arg	setATCH168	PDB	-1.18126	-7.33115
DZA65_RS15520	DZA65_RS15520	tRNA-Arg	setATCH188	Upstate	-1.50689	-7.99554
DZA65_RS15540	DZA65_RS15540	Fe2+-enterobactin ABC transporter substrate-binding protein	setATCH133	M9	-1.40256	-7.75117
DZA65_RS15540	DZA65_RS15540	Fe2+-enterobactin ABC transporter substrate-binding protein	setATCH246	M9	-1.24127	-7.53551
DZA65_RS15540	DZA65_RS15540	Fe2+-enterobactin ABC transporter substrate-binding protein	setATCH132	M9	-1.22468	-6.89387
DZA65_RS15540	DZA65_RS15540	Fe2+-enterobactin ABC transporter substrate-binding protein	setATCH247	M9	-1.31866	-7.45969
DZA65_RS15540	DZA65_RS15540	Fe2+-enterobactin ABC transporter substrate-binding protein	setATCH248	M9	-1.58643	-9.57981
DZA65_RS15545	DZA65_RS15545	enterobactin transporter EntS	setATCH132	M9	-1.56327	-8.43652
DZA65_RS15545	DZA65_RS15545	enterobactin transporter EntS	setATCH247	M9	-1.37296	-8.03287
DZA65_RS15545	DZA65_RS15545	enterobactin transporter EntS	setATCH248	M9	-1.1191	-6.93465
DZA65_RS15545	DZA65_RS15545	enterobactin transporter EntS	setATCH131	M9	-1.23462	-6.45287
DZA65_RS15545	DZA65_RS15545	enterobactin transporter EntS	setATCH133	M9	-1.57376	-7.12011
DZA65_RS15545	DZA65_RS15545	enterobactin transporter EntS	setATCH246	M9	-1.38303	-7.3036
DZA65_RS15550	DZA65_RS15550	Fe(3+)-siderophore ABC transporter permease	setATCH247	M9	-1.22888	-5.46716
DZA65_RS15550	DZA65_RS15550	Fe(3+)-siderophore ABC transporter permease	setATCH246	M9	-1.03522	-5.2847
DZA65_RS15550	DZA65_RS15550	Fe(3+)-siderophore ABC transporter permease	setATCH133	M9	-1.31081	-5.38801
DZA65_RS15550	DZA65_RS15550	Fe(3+)-siderophore ABC transporter permease	setATCH131	M9	-1.1447	-4.45263
DZA65_RS15550	DZA65_RS15550	Fe(3+)-siderophore ABC transporter permease	setATCH132	M9	-1.48175	-7.03857
DZA65_RS15550	DZA65_RS15550	Fe(3+)-siderophore ABC transporter permease	setATCH248	M9	-1.57106	-6.21047
DZA65_RS15555	DZA65_RS15555	iron-enterobactin ABC transporter permease	setATCH133	M9	-1.70182	-6.67334
DZA65_RS15555	DZA65_RS15555	iron-enterobactin ABC transporter permease	setATCH246	M9	-1.45933	-7.68546
DZA65_RS15555	DZA65_RS15555	iron-enterobactin ABC transporter permease	setATCH179	Norland	-1.10242	-5.68062
DZA65_RS15555	DZA65_RS15555	iron-enterobactin ABC transporter permease	setATCH132	M9	-1.25122	-5.53615
DZA65_RS15555	DZA65_RS15555	iron-enterobactin ABC transporter permease	setATCH248	M9	-1.31703	-6.27531
DZA65_RS15555	DZA65_RS15555	iron-enterobactin ABC transporter permease	setATCH247	M9	-1.194	-6.47837
DZA65_RS15555	DZA65_RS15555	iron-enterobactin ABC transporter permease	setATCH131	M9	-1.09804	-5.75927
DZA65_RS15580	DZA65_RS15580	enterochelin esterase	setATCH133	M9	-1.24293	-4.97978
DZA65_RS15580	DZA65_RS15580	enterochelin esterase	setATCH247	M9	-1.40775	-7.31241
DZA65_RS15580	DZA65_RS15580	enterochelin esterase	setATCH248	M9	-1.55937	-6.88697
DZA65_RS15580	DZA65_RS15580	enterochelin esterase	setATCH246	M9	-1.46294	-6.68254
DZA65_RS15580	DZA65_RS15580	enterochelin esterase	setATCH132	M9	-1.43152	-6.05895
DZA65_RS15580	DZA65_RS15580	enterochelin esterase	setATCH184	Upstate	-1.17624	-5.56553
DZA65_RS15585	DZA65_RS15585	TonB-dependent siderophore receptor	setATCH132	M9	-1.7164	-13.2904
DZA65_RS15585	DZA65_RS15585	TonB-dependent siderophore receptor	setATCH246	M9	-1.33035	-11.1261
DZA65_RS15585	DZA65_RS15585	TonB-dependent siderophore receptor	setATCH133	M9	-1.7687	-13.3114
DZA65_RS15585	DZA65_RS15585	TonB-dependent siderophore receptor	setATCH131	M9	-1.28981	-10.355
DZA65_RS15585	DZA65_RS15585	TonB-dependent siderophore receptor	setATCH247	M9	-1.6838	-13.6928
DZA65_RS15585	DZA65_RS15585	TonB-dependent siderophore receptor	setATCH248	M9	-1.60484	-13.3008
DZA65_RS15900	DZA65_RS15900	MarR family transcriptional regulator	setATCH170	PDB	1.11421	4.62684
DZA65_RS15990	DZA65_RS15990	5-(carboxyamino)imidazole ribonucleotide mutase	setATCH176	Atlantic	-2.0769	-4.32057
DZA65_RS15990	DZA65_RS15990	5-(carboxyamino)imidazole ribonucleotide mutase	setATCH247	M9	-2.05109	-4.13485
DZA65_RS15990	DZA65_RS15990	5-(carboxyamino)imidazole ribonucleotide mutase	setATCH132	M9	-1.95089	-4.13736
DZA65_RS15990	DZA65_RS15990	5-(carboxyamino)imidazole ribonucleotide mutase	setATCH181	Norland	-2.28553	-4.5647
DZA65_RS15990	DZA65_RS15990	5-(carboxyamino)imidazole ribonucleotide mutase	setATCH172	Atlantic	-1.96458	-4.20513
DZA65_RS15990	DZA65_RS15990	5-(carboxyamino)imidazole ribonucleotide mutase	setATCH174	Atlantic	-2.37375	-4.58864
DZA65_RS15990	DZA65_RS15990	5-(carboxyamino)imidazole ribonucleotide mutase	setATCH245	PDB	-1.40947	-4.2173
DZA65_RS15990	DZA65_RS15990	5-(carboxyamino)imidazole ribonucleotide mutase	setATCH180	Norland	-2.37278	-4.58671
DZA65_RS15995	DZA65_RS15995	5-(carboxyamino)imidazole ribonucleotide synthase	setATCH246	M9	-3.03534	-11.5077
DZA65_RS15995	DZA65_RS15995	5-(carboxyamino)imidazole ribonucleotide synthase	setATCH133	M9	-1.93697	-7.85434
DZA65_RS15995	DZA65_RS15995	5-(carboxyamino)imidazole ribonucleotide synthase	setATCH172	Atlantic	-1.26765	-4.05057
DZA65_RS15995	DZA65_RS15995	5-(carboxyamino)imidazole ribonucleotide synthase	setATCH183	Upstate	-1.26752	-5.96597
DZA65_RS15995	DZA65_RS15995	5-(carboxyamino)imidazole ribonucleotide synthase	setATCH174	Atlantic	-1.6955	-7.50347
DZA65_RS15995	DZA65_RS15995	5-(carboxyamino)imidazole ribonucleotide synthase	setATCH247	M9	-3.05493	-11.053
DZA65_RS15995	DZA65_RS15995	5-(carboxyamino)imidazole ribonucleotide synthase	setATCH243	PDB	-1.04762	-6.16757
DZA65_RS15995	DZA65_RS15995	5-(carboxyamino)imidazole ribonucleotide synthase	setATCH171	Atlantic	-1.35038	-7.07899
DZA65_RS15995	DZA65_RS15995	5-(carboxyamino)imidazole ribonucleotide synthase	setATCH132	M9	-2.27104	-8.80017
DZA65_RS15995	DZA65_RS15995	5-(carboxyamino)imidazole ribonucleotide synthase	setATCH173	Atlantic	-1.26328	-5.83433
DZA65_RS15995	DZA65_RS15995	5-(carboxyamino)imidazole ribonucleotide synthase	setATCH178	Norland	-1.55287	-7.37329
DZA65_RS15995	DZA65_RS15995	5-(carboxyamino)imidazole ribonucleotide synthase	setATCH187	Upstate	-1.77051	-7.01347
DZA65_RS15995	DZA65_RS15995	5-(carboxyamino)imidazole ribonucleotide synthase	setATCH186	Upstate	-1.16631	-5.49961
DZA65_RS15995	DZA65_RS15995	5-(carboxyamino)imidazole ribonucleotide synthase	setATCH175	Atlantic	-1.95827	-8.66637
DZA65_RS15995	DZA65_RS15995	5-(carboxyamino)imidazole ribonucleotide synthase	setATCH131	M9	-2.61772	-10.0735
DZA65_RS15995	DZA65_RS15995	5-(carboxyamino)imidazole ribonucleotide synthase	setATCH248	M9	-2.71355	-11.2128
DZA65_RS15995	DZA65_RS15995	5-(carboxyamino)imidazole ribonucleotide synthase	setATCH179	Norland	-2.10583	-8.78886
DZA65_RS15995	DZA65_RS15995	5-(carboxyamino)imidazole ribonucleotide synthase	setATCH182	Norland	-1.93167	-8.835
DZA65_RS15995	DZA65_RS15995	5-(carboxyamino)imidazole ribonucleotide synthase	setATCH180	Norland	-1.16279	-5.63762
DZA65_RS15995	DZA65_RS15995	5-(carboxyamino)imidazole ribonucleotide synthase	setATCH185	Upstate	-1.3457	-6.95264
DZA65_RS15995	DZA65_RS15995	5-(carboxyamino)imidazole ribonucleotide synthase	setATCH181	Norland	-1.34252	-6.87236
DZA65_RS15995	DZA65_RS15995	5-(carboxyamino)imidazole ribonucleotide synthase	setATCH245	PDB	-1.20346	-6.05362
DZA65_RS15995	DZA65_RS15995	5-(carboxyamino)imidazole ribonucleotide synthase	setATCH177	Norland	-1.49676	-7.17369
DZA65_RS15995	DZA65_RS15995	5-(carboxyamino)imidazole ribonucleotide synthase	setATCH176	Atlantic	-1.38378	-6.67147
DZA65_RS15995	DZA65_RS15995	5-(carboxyamino)imidazole ribonucleotide synthase	setATCH188	Upstate	-1.44498	-6.89589
DZA65_RS16045	DZA65_RS16045	polyphosphate kinase 1	setATCH168	PDB	-1.54447	-5.98435
DZA65_RS16045	DZA65_RS16045	polyphosphate kinase 1	setATCH169	PDB	-1.174	-4.35355
DZA65_RS16045	DZA65_RS16045	polyphosphate kinase 1	setATCH185	Upstate	-1.1252	-4.63371
DZA65_RS16045	DZA65_RS16045	polyphosphate kinase 1	setATCH243	PDB	-1.20359	-5.19086
DZA65_RS16045	DZA65_RS16045	polyphosphate kinase 1	setATCH170	PDB	-1.28408	-4.91898
DZA65_RS16045	DZA65_RS16045	polyphosphate kinase 1	setATCH114	LB	-1.16843	-5.7438
DZA65_RS16045	DZA65_RS16045	polyphosphate kinase 1	setATCH245	PDB	-1.3622	-5.81119
DZA65_RS16160	DZA65_RS16160	MdtA/MuxA family multidrug efflux RND transporter periplasmic adaptor subunit	setATCH131	M9	1.41216	10.0893
DZA65_RS16165	DZA65_RS16165	MdtB/MuxB family multidrug efflux RND transporter permease subunit	setATCH131	M9	1.49942	12.395
DZA65_RS16170	DZA65_RS16170	multidrug efflux RND transporter permease subunit MdtC	setATCH131	M9	1.48593	12.0789
DZA65_RS16225	DZA65_RS16225	LacI family transcriptional regulator	setATCH169	PDB	-1.12408	-8.26436
DZA65_RS16460	DZA65_RS16460	hypothetical protein	setATCH169	PDB	1.45108	4.68485
DZA65_RS16610	DZA65_RS16610	IMP dehydrogenase	setATCH177	Norland	-2.00052	-11.4505
DZA65_RS16610	DZA65_RS16610	IMP dehydrogenase	setATCH171	Atlantic	-2.84897	-14.743
DZA65_RS16610	DZA65_RS16610	IMP dehydrogenase	setATCH172	Atlantic	-1.65502	-9.64205
DZA65_RS16610	DZA65_RS16610	IMP dehydrogenase	setATCH175	Atlantic	-2.79127	-13.3834
DZA65_RS16610	DZA65_RS16610	IMP dehydrogenase	setATCH181	Norland	-2.5669	-13.9269
DZA65_RS16610	DZA65_RS16610	IMP dehydrogenase	setATCH243	PDB	-1.65336	-10.7796
DZA65_RS16610	DZA65_RS16610	IMP dehydrogenase	setATCH245	PDB	-1.96686	-11.9374
DZA65_RS16610	DZA65_RS16610	IMP dehydrogenase	setATCH174	Atlantic	-2.13772	-11.6812
DZA65_RS16610	DZA65_RS16610	IMP dehydrogenase	setATCH133	M9	1.12956	8.43918
DZA65_RS16610	DZA65_RS16610	IMP dehydrogenase	setATCH179	Norland	-2.1393	-9.92406
DZA65_RS16610	DZA65_RS16610	IMP dehydrogenase	setATCH132	M9	1.23196	9.45809
DZA65_RS16610	DZA65_RS16610	IMP dehydrogenase	setATCH187	Upstate	-2.62577	-13.6541
DZA65_RS16610	DZA65_RS16610	IMP dehydrogenase	setATCH185	Upstate	-1.93387	-10.8514
DZA65_RS16610	DZA65_RS16610	IMP dehydrogenase	setATCH170	PDB	-1.24064	-8.75669
DZA65_RS16610	DZA65_RS16610	IMP dehydrogenase	setATCH183	Upstate	-2.36806	-13.0995
DZA65_RS16610	DZA65_RS16610	IMP dehydrogenase	setATCH178	Norland	-2.51801	-12.1404
DZA65_RS16610	DZA65_RS16610	IMP dehydrogenase	setATCH184	Upstate	-1.77223	-11.1838
DZA65_RS16610	DZA65_RS16610	IMP dehydrogenase	setATCH186	Upstate	-1.90693	-10.5703
DZA65_RS16610	DZA65_RS16610	IMP dehydrogenase	setATCH244	PDB	-1.62581	-10.2804
DZA65_RS16610	DZA65_RS16610	IMP dehydrogenase	setATCH173	Atlantic	-1.87349	-10.963
DZA65_RS16610	DZA65_RS16610	IMP dehydrogenase	setATCH182	Norland	-2.66161	-13.8861
DZA65_RS16610	DZA65_RS16610	IMP dehydrogenase	setATCH176	Atlantic	-1.51696	-8.32458
DZA65_RS16610	DZA65_RS16610	IMP dehydrogenase	setATCH188	Upstate	-1.96128	-10.8745
DZA65_RS16610	DZA65_RS16610	IMP dehydrogenase	setATCH169	PDB	-1.27534	-8.4243
DZA65_RS16610	DZA65_RS16610	IMP dehydrogenase	setATCH180	Norland	-2.71647	-14.0874
DZA65_RS16705	DZA65_RS16705	co-chaperone HscB	setATCH182	Norland	-1.24909	-4.05847
DZA65_RS16705	DZA65_RS16705	co-chaperone HscB	setATCH169	PDB	-1.408	-4.27752
DZA65_RS16705	DZA65_RS16705	co-chaperone HscB	setATCH168	PDB	-1.46574	-4.7756
DZA65_RS16810	DZA65_RS16810	nitrogen regulatory protein P-II	setATCH133	M9	1.08224	6.86083
DZA65_RS16810	DZA65_RS16810	nitrogen regulatory protein P-II	setATCH170	PDB	-1.22778	-6.54644
DZA65_RS16810	DZA65_RS16810	nitrogen regulatory protein P-II	setATCH131	M9	1.28553	7.433
DZA65_RS16810	DZA65_RS16810	nitrogen regulatory protein P-II	setATCH169	PDB	-1.55974	-7.9807
DZA65_RS16810	DZA65_RS16810	nitrogen regulatory protein P-II	setATCH168	PDB	-1.23676	-6.00014
DZA65_RS16830	DZA65_RS16830	phosphoribosylformylglycinamidine synthase	setATCH177	Norland	-1.42928	-12.1746
DZA65_RS16830	DZA65_RS16830	phosphoribosylformylglycinamidine synthase	setATCH133	M9	-2.02155	-15.6067
DZA65_RS16830	DZA65_RS16830	phosphoribosylformylglycinamidine synthase	setATCH171	Atlantic	-1.41663	-12.0451
DZA65_RS16830	DZA65_RS16830	phosphoribosylformylglycinamidine synthase	setATCH180	Norland	-1.49177	-12.1173
DZA65_RS16830	DZA65_RS16830	phosphoribosylformylglycinamidine synthase	setATCH131	M9	-1.73417	-13.395
DZA65_RS16830	DZA65_RS16830	phosphoribosylformylglycinamidine synthase	setATCH246	M9	-2.04325	-16.0844
DZA65_RS16830	DZA65_RS16830	phosphoribosylformylglycinamidine synthase	setATCH182	Norland	-1.6055	-13.3417
DZA65_RS16830	DZA65_RS16830	phosphoribosylformylglycinamidine synthase	setATCH186	Upstate	-1.1919	-10.1029
DZA65_RS16830	DZA65_RS16830	phosphoribosylformylglycinamidine synthase	setATCH179	Norland	-1.79925	-14.5183
DZA65_RS16830	DZA65_RS16830	phosphoribosylformylglycinamidine synthase	setATCH181	Norland	-1.57295	-13.2191
DZA65_RS16830	DZA65_RS16830	phosphoribosylformylglycinamidine synthase	setATCH185	Upstate	-1.02177	-8.55559
DZA65_RS16830	DZA65_RS16830	phosphoribosylformylglycinamidine synthase	setATCH172	Atlantic	-1.32721	-11.0049
DZA65_RS16830	DZA65_RS16830	phosphoribosylformylglycinamidine synthase	setATCH175	Atlantic	-1.92828	-15.5735
DZA65_RS16830	DZA65_RS16830	phosphoribosylformylglycinamidine synthase	setATCH178	Norland	-1.70928	-14.0547
DZA65_RS16830	DZA65_RS16830	phosphoribosylformylglycinamidine synthase	setATCH176	Atlantic	-1.10791	-9.20507
DZA65_RS16830	DZA65_RS16830	phosphoribosylformylglycinamidine synthase	setATCH187	Upstate	-1.63169	-13.1931
DZA65_RS16830	DZA65_RS16830	phosphoribosylformylglycinamidine synthase	setATCH247	M9	-1.90879	-15.4693
DZA65_RS16830	DZA65_RS16830	phosphoribosylformylglycinamidine synthase	setATCH183	Upstate	-1.27315	-10.7053
DZA65_RS16830	DZA65_RS16830	phosphoribosylformylglycinamidine synthase	setATCH248	M9	-2.06795	-16.4325
DZA65_RS16830	DZA65_RS16830	phosphoribosylformylglycinamidine synthase	setATCH132	M9	-1.99632	-15.2068
DZA65_RS16830	DZA65_RS16830	phosphoribosylformylglycinamidine synthase	setATCH188	Upstate	-1.04622	-8.9118
DZA65_RS16830	DZA65_RS16830	phosphoribosylformylglycinamidine synthase	setATCH184	Upstate	-1.07927	-9.30336
DZA65_RS16830	DZA65_RS16830	phosphoribosylformylglycinamidine synthase	setATCH174	Atlantic	-1.30087	-11.0395
DZA65_RS16885	DZA65_RS16885	pyridoxine 5'-phosphate synthase	setATCH131	M9	-1.17388	-4.29727
DZA65_RS16885	DZA65_RS16885	pyridoxine 5'-phosphate synthase	setATCH244	PDB	-1.46785	-4.4828
DZA65_RS16885	DZA65_RS16885	pyridoxine 5'-phosphate synthase	setATCH168	PDB	-1.12293	-4.64281
DZA65_RS16885	DZA65_RS16885	pyridoxine 5'-phosphate synthase	setATCH114	LB	-1.52215	-5.05038
DZA65_RS16885	DZA65_RS16885	pyridoxine 5'-phosphate synthase	setATCH243	PDB	-1.12935	-4.30138
DZA65_RS16885	DZA65_RS16885	pyridoxine 5'-phosphate synthase	setATCH169	PDB	-1.14497	-4.61016
DZA65_RS16885	DZA65_RS16885	pyridoxine 5'-phosphate synthase	setATCH170	PDB	-1.20283	-4.8521
DZA65_RS16910	DZA65_RS16910	elongation factor 4	setATCH172	Atlantic	-1.02717	-5.13568
DZA65_RS16930	DZA65_RS16930	RNA polymerase sigma factor RpoE	setATCH133	M9	-1.37693	-8.90207
DZA65_RS16930	DZA65_RS16930	RNA polymerase sigma factor RpoE	setATCH246	M9	-1.85242	-11.9898
DZA65_RS16930	DZA65_RS16930	RNA polymerase sigma factor RpoE	setATCH248	M9	-2.13984	-12.2119
DZA65_RS16930	DZA65_RS16930	RNA polymerase sigma factor RpoE	setATCH247	M9	-2.08412	-12.8457
DZA65_RS16935	DZA65_RS16935	L-aspartate oxidase	setATCH246	M9	-1.02684	-7.66038
DZA65_RS16960	DZA65_RS16960	tRNA-Ala	setATCH169	PDB	-2.92894	-5.53384
DZA65_RS16960	DZA65_RS16960	tRNA-Ala	setATCH177	Norland	-1.82406	-4.4041
DZA65_RS17145	DZA65_RS17145	polynucleotide adenylyltransferase PcnB	setATCH187	Upstate	-1.19242	-5.35813
DZA65_RS17155	DZA65_RS17155	3-methyl-2-oxobutanoate hydroxymethyltransferase	setATCH131	M9	-2.22015	-8.63199
DZA65_RS17155	DZA65_RS17155	3-methyl-2-oxobutanoate hydroxymethyltransferase	setATCH133	M9	-2.18723	-7.99969
DZA65_RS17155	DZA65_RS17155	3-methyl-2-oxobutanoate hydroxymethyltransferase	setATCH246	M9	-2.15868	-9.4841
DZA65_RS17155	DZA65_RS17155	3-methyl-2-oxobutanoate hydroxymethyltransferase	setATCH248	M9	-1.82656	-7.71385
DZA65_RS17155	DZA65_RS17155	3-methyl-2-oxobutanoate hydroxymethyltransferase	setATCH247	M9	-2.19093	-10.3849
DZA65_RS17155	DZA65_RS17155	3-methyl-2-oxobutanoate hydroxymethyltransferase	setATCH132	M9	-1.85989	-6.35681
DZA65_RS17160	DZA65_RS17160	pantoate--beta-alanine ligase	setATCH133	M9	-2.34443	-6.65653
DZA65_RS17160	DZA65_RS17160	pantoate--beta-alanine ligase	setATCH247	M9	-1.77369	-7.93623
DZA65_RS17160	DZA65_RS17160	pantoate--beta-alanine ligase	setATCH248	M9	-1.86559	-8.77763
DZA65_RS17160	DZA65_RS17160	pantoate--beta-alanine ligase	setATCH132	M9	-2.7934	-9.23002
DZA65_RS17160	DZA65_RS17160	pantoate--beta-alanine ligase	setATCH246	M9	-2.28256	-9.12657
DZA65_RS17160	DZA65_RS17160	pantoate--beta-alanine ligase	setATCH131	M9	-2.11467	-6.37673
DZA65_RS17165	DZA65_RS17165	aspartate 1-decarboxylase	setATCH132	M9	-2.4039	-10.7006
DZA65_RS17165	DZA65_RS17165	aspartate 1-decarboxylase	setATCH248	M9	-1.58749	-9.74267
DZA65_RS17165	DZA65_RS17165	aspartate 1-decarboxylase	setATCH133	M9	-2.36047	-10.4351
DZA65_RS17165	DZA65_RS17165	aspartate 1-decarboxylase	setATCH247	M9	-1.78508	-10.4874
DZA65_RS17165	DZA65_RS17165	aspartate 1-decarboxylase	setATCH131	M9	-2.13528	-9.75491
DZA65_RS17165	DZA65_RS17165	aspartate 1-decarboxylase	setATCH246	M9	-1.84496	-10.6707
DZA65_RS17195	DZA65_RS17195	hypothetical protein	setATCH132	M9	-1.65831	-4.48308
DZA65_RS17245	DZA65_RS17245	tRNA-Asp	setATCH245	PDB	-1.1437	-4.35544
DZA65_RS17245	DZA65_RS17245	tRNA-Asp	setATCH169	PDB	-1.43958	-6.39996
DZA65_RS17245	DZA65_RS17245	tRNA-Asp	setATCH168	PDB	-1.33778	-5.80834
DZA65_RS17245	DZA65_RS17245	tRNA-Asp	setATCH170	PDB	-1.41665	-4.35759
DZA65_RS17270	DZA65_RS17270	murein transglycosylase D	setATCH168	PDB	1.08211	9.05376
DZA65_RS17270	DZA65_RS17270	murein transglycosylase D	setATCH183	Upstate	-1.12865	-8.95715
DZA65_RS17270	DZA65_RS17270	murein transglycosylase D	setATCH170	PDB	1.04758	8.79591
DZA65_RS17345	DZA65_RS17345	bifunctional chorismate mutase/prephenate dehydratase	setATCH132	M9	-1.35051	-7.17369
DZA65_RS17345	DZA65_RS17345	bifunctional chorismate mutase/prephenate dehydratase	setATCH177	Norland	-1.0713	-6.43243
DZA65_RS17345	DZA65_RS17345	bifunctional chorismate mutase/prephenate dehydratase	setATCH131	M9	-1.27706	-8.01201
DZA65_RS17345	DZA65_RS17345	bifunctional chorismate mutase/prephenate dehydratase	setATCH248	M9	-2.08298	-10.6628
DZA65_RS17345	DZA65_RS17345	bifunctional chorismate mutase/prephenate dehydratase	setATCH247	M9	-1.91157	-9.04367
DZA65_RS17345	DZA65_RS17345	bifunctional chorismate mutase/prephenate dehydratase	setATCH133	M9	-1.3057	-7.24598
DZA65_RS17345	DZA65_RS17345	bifunctional chorismate mutase/prephenate dehydratase	setATCH176	Atlantic	-1.82141	-9.99628
DZA65_RS17345	DZA65_RS17345	bifunctional chorismate mutase/prephenate dehydratase	setATCH175	Atlantic	-2.50185	-11.7871
DZA65_RS17345	DZA65_RS17345	bifunctional chorismate mutase/prephenate dehydratase	setATCH180	Norland	-1.18791	-7.79482
DZA65_RS17345	DZA65_RS17345	bifunctional chorismate mutase/prephenate dehydratase	setATCH246	M9	-2.32688	-11.4827
DZA65_RS17345	DZA65_RS17345	bifunctional chorismate mutase/prephenate dehydratase	setATCH173	Atlantic	-1.27447	-7.5492
DZA65_RS17390	DZA65_RS17390	inner membrane protein YpjD	setATCH131	M9	-1.8695	-12.7619
DZA65_RS17390	DZA65_RS17390	inner membrane protein YpjD	setATCH246	M9	-2.48138	-15.8638
DZA65_RS17390	DZA65_RS17390	inner membrane protein YpjD	setATCH248	M9	-2.97529	-17.5786
DZA65_RS17390	DZA65_RS17390	inner membrane protein YpjD	setATCH132	M9	-3.01422	-15.1946
DZA65_RS17390	DZA65_RS17390	inner membrane protein YpjD	setATCH247	M9	-2.60243	-16.5372
DZA65_RS17390	DZA65_RS17390	inner membrane protein YpjD	setATCH133	M9	-2.71508	-13.9446
DZA65_RS17690	DZA65_RS17690	glutamate-5-semialdehyde dehydrogenase	setATCH248	M9	-1.30033	-9.80708
DZA65_RS17690	DZA65_RS17690	glutamate-5-semialdehyde dehydrogenase	setATCH132	M9	-1.17131	-7.74202
DZA65_RS17690	DZA65_RS17690	glutamate-5-semialdehyde dehydrogenase	setATCH246	M9	-1.31034	-9.00639
DZA65_RS17690	DZA65_RS17690	glutamate-5-semialdehyde dehydrogenase	setATCH247	M9	-1.49284	-10.3322
DZA65_RS17690	DZA65_RS17690	glutamate-5-semialdehyde dehydrogenase	setATCH133	M9	-1.24852	-8.37134
DZA65_RS17695	DZA65_RS17695	glutamate 5-kinase	setATCH248	M9	-1.25981	-5.25742
DZA65_RS18020	DZA65_RS18020	RNA polymerase sigma factor RpoS	setATCH185	Upstate	-1.72738	-10.3673
DZA65_RS18020	DZA65_RS18020	RNA polymerase sigma factor RpoS	setATCH180	Norland	-1.08464	-6.33005
DZA65_RS18020	DZA65_RS18020	RNA polymerase sigma factor RpoS	setATCH183	Upstate	-1.12352	-7.14153
DZA65_RS18020	DZA65_RS18020	RNA polymerase sigma factor RpoS	setATCH187	Upstate	-1.14875	-7.28559
DZA65_RS18020	DZA65_RS18020	RNA polymerase sigma factor RpoS	setATCH176	Atlantic	-1.5518	-8.68724
DZA65_RS18020	DZA65_RS18020	RNA polymerase sigma factor RpoS	setATCH171	Atlantic	-1.18682	-7.30258
DZA65_RS18030	DZA65_RS18030	protein-L-isoaspartate(D-aspartate) O-methyltransferase	setATCH131	M9	1.12439	7.05735
DZA65_RS18030	DZA65_RS18030	protein-L-isoaspartate(D-aspartate) O-methyltransferase	setATCH132	M9	1.1278	6.25225
DZA65_RS18060	DZA65_RS18060	adenylyl-sulfate kinase	setATCH132	M9	-1.76366	-6.12335
DZA65_RS18060	DZA65_RS18060	adenylyl-sulfate kinase	setATCH133	M9	-1.61643	-4.73609
DZA65_RS18060	DZA65_RS18060	adenylyl-sulfate kinase	setATCH131	M9	-1.84086	-5.39339
DZA65_RS18065	DZA65_RS18065	sulfate adenylyltransferase subunit CysN	setATCH131	M9	-1.15992	-6.89238
DZA65_RS18070	DZA65_RS18070	sulfate adenylyltransferase subunit CysD	setATCH131	M9	-1.12547	-7.10722
DZA65_RS18070	DZA65_RS18070	sulfate adenylyltransferase subunit CysD	setATCH132	M9	-1.21509	-7.68008
DZA65_RS18080	DZA65_RS18080	phosphoadenylyl-sulfate reductase	setATCH187	Upstate	-2.05537	-4.42009
DZA65_RS18085	DZA65_RS18085	assimilatory sulfite reductase (NADPH) hemoprotein subunit	setATCH176	Atlantic	-1.00319	-7.14949
DZA65_RS18085	DZA65_RS18085	assimilatory sulfite reductase (NADPH) hemoprotein subunit	setATCH131	M9	-1.05359	-6.78095
DZA65_RS18085	DZA65_RS18085	assimilatory sulfite reductase (NADPH) hemoprotein subunit	setATCH172	Atlantic	-1.01234	-7.16368
DZA65_RS18085	DZA65_RS18085	assimilatory sulfite reductase (NADPH) hemoprotein subunit	setATCH133	M9	-1.1322	-7.07679
DZA65_RS18145	DZA65_RS18145	GTP diphosphokinase	setATCH168	PDB	-1.04442	-7.28696
DZA65_RS18270	DZA65_RS18270	glycerol-3-phosphate 1-O-acyltransferase PlsY	setATCH170	PDB	-1.36009	-4.09683
DZA65_RS18310	DZA65_RS18310	HlyC/CorC family transporter	setATCH188	Upstate	-1.00054	-4.11768
DZA65_RS18320	DZA65_RS18320	3'(2'),5'-bisphosphate nucleotidase CysQ	setATCH248	M9	-1.72071	-6.29348
DZA65_RS18320	DZA65_RS18320	3'(2'),5'-bisphosphate nucleotidase CysQ	setATCH133	M9	-1.87931	-5.71834
DZA65_RS18320	DZA65_RS18320	3'(2'),5'-bisphosphate nucleotidase CysQ	setATCH185	Upstate	-1.17524	-4.88751
DZA65_RS18320	DZA65_RS18320	3'(2'),5'-bisphosphate nucleotidase CysQ	setATCH247	M9	-1.72763	-6.17978
DZA65_RS18320	DZA65_RS18320	3'(2'),5'-bisphosphate nucleotidase CysQ	setATCH131	M9	-1.78709	-4.97628
DZA65_RS18320	DZA65_RS18320	3'(2'),5'-bisphosphate nucleotidase CysQ	setATCH173	Atlantic	-1.7476	-6.38895
DZA65_RS18320	DZA65_RS18320	3'(2'),5'-bisphosphate nucleotidase CysQ	setATCH175	Atlantic	-1.23667	-4.35153
DZA65_RS18320	DZA65_RS18320	3'(2'),5'-bisphosphate nucleotidase CysQ	setATCH176	Atlantic	-1.31295	-5.53944
DZA65_RS18320	DZA65_RS18320	3'(2'),5'-bisphosphate nucleotidase CysQ	setATCH187	Upstate	-1.7753	-6.19651
DZA65_RS18320	DZA65_RS18320	3'(2'),5'-bisphosphate nucleotidase CysQ	setATCH181	Norland	-1.35411	-5.71309
DZA65_RS18320	DZA65_RS18320	3'(2'),5'-bisphosphate nucleotidase CysQ	setATCH132	M9	-1.56509	-5.90364
DZA65_RS18320	DZA65_RS18320	3'(2'),5'-bisphosphate nucleotidase CysQ	setATCH246	M9	-1.90587	-6.89495
DZA65_RS18320	DZA65_RS18320	3'(2'),5'-bisphosphate nucleotidase CysQ	setATCH177	Norland	-1.42738	-5.54291
DZA65_RS18550	DZA65_RS18550	diaminopimelate decarboxylase	setATCH248	M9	-2.09526	-9.06225
DZA65_RS18550	DZA65_RS18550	diaminopimelate decarboxylase	setATCH183	Upstate	-1.08134	-6.18386
DZA65_RS18550	DZA65_RS18550	diaminopimelate decarboxylase	setATCH188	Upstate	-1.64968	-9.0104
DZA65_RS18550	DZA65_RS18550	diaminopimelate decarboxylase	setATCH131	M9	-1.37665	-7.02024
DZA65_RS18550	DZA65_RS18550	diaminopimelate decarboxylase	setATCH247	M9	-1.9841	-7.76971
DZA65_RS18550	DZA65_RS18550	diaminopimelate decarboxylase	setATCH133	M9	-2.16241	-8.77523
DZA65_RS18550	DZA65_RS18550	diaminopimelate decarboxylase	setATCH246	M9	-1.90135	-6.73881
DZA65_RS18550	DZA65_RS18550	diaminopimelate decarboxylase	setATCH132	M9	-1.80691	-8.03056
DZA65_RS18550	DZA65_RS18550	diaminopimelate decarboxylase	setATCH172	Atlantic	-1.09299	-6.31285
DZA65_RS18550	DZA65_RS18550	diaminopimelate decarboxylase	setATCH184	Upstate	-1.32485	-7.17717
DZA65_RS18550	DZA65_RS18550	diaminopimelate decarboxylase	setATCH175	Atlantic	-1.29908	-7.11907
DZA65_RS18550	DZA65_RS18550	diaminopimelate decarboxylase	setATCH178	Norland	-1.26876	-7.47032
DZA65_RS18550	DZA65_RS18550	diaminopimelate decarboxylase	setATCH187	Upstate	-1.07613	-6.20026
DZA65_RS18550	DZA65_RS18550	diaminopimelate decarboxylase	setATCH182	Norland	-1.03301	-6.78649
DZA65_RS18550	DZA65_RS18550	diaminopimelate decarboxylase	setATCH179	Norland	-1.21765	-7.16742
DZA65_RS18550	DZA65_RS18550	diaminopimelate decarboxylase	setATCH186	Upstate	-1.1092	-6.28233
DZA65_RS18550	DZA65_RS18550	diaminopimelate decarboxylase	setATCH176	Atlantic	-1.07479	-6.52931
DZA65_RS18650	DZA65_RS18650	alanine racemase	setATCH179	Norland	-1.89873	-4.25976
DZA65_RS18650	DZA65_RS18650	alanine racemase	setATCH183	Upstate	-2.58331	-5.9572
DZA65_RS18650	DZA65_RS18650	alanine racemase	setATCH188	Upstate	-2.3223	-5.17487
DZA65_RS18650	DZA65_RS18650	alanine racemase	setATCH131	M9	1.47562	4.87725
DZA65_RS18650	DZA65_RS18650	alanine racemase	setATCH244	PDB	-2.07602	-4.72433
DZA65_RS18650	DZA65_RS18650	alanine racemase	setATCH187	Upstate	-1.40906	-4.09435
DZA65_RS18650	DZA65_RS18650	alanine racemase	setATCH185	Upstate	-2.14923	-4.84537
DZA65_RS18650	DZA65_RS18650	alanine racemase	setATCH176	Atlantic	-2.34687	-5.58442
DZA65_RS18650	DZA65_RS18650	alanine racemase	setATCH173	Atlantic	-2.69087	-5.4468
DZA65_RS18650	DZA65_RS18650	alanine racemase	setATCH181	Norland	-1.60581	-4.66607
DZA65_RS18650	DZA65_RS18650	alanine racemase	setATCH182	Norland	-1.45511	-4.05441
DZA65_RS18650	DZA65_RS18650	alanine racemase	setATCH180	Norland	-1.98337	-4.77746
DZA65_RS18650	DZA65_RS18650	alanine racemase	setATCH172	Atlantic	-2.13926	-4.61468
DZA65_RS18650	DZA65_RS18650	alanine racemase	setATCH178	Norland	-2.66457	-5.52469
DZA65_RS18650	DZA65_RS18650	alanine racemase	setATCH184	Upstate	-2.22733	-4.11613
DZA65_RS18650	DZA65_RS18650	alanine racemase	setATCH174	Atlantic	-1.95249	-4.56472
DZA65_RS18650	DZA65_RS18650	alanine racemase	setATCH175	Atlantic	-2.07364	-5.18142
DZA65_RS18650	DZA65_RS18650	alanine racemase	setATCH177	Norland	-2.11855	-5.04114
DZA65_RS18650	DZA65_RS18650	alanine racemase	setATCH171	Atlantic	-2.09596	-5.40498
DZA65_RS18920	DZA65_RS18920	D-threonate 4-phosphate dehydrogenase	setATCH115	LB	-1.03308	-4.51886
DZA65_RS19175	DZA65_RS19175	catabolite repressor/activator	setATCH131	M9	-1.15611	-6.69826
DZA65_RS19175	DZA65_RS19175	catabolite repressor/activator	setATCH184	Upstate	-1.1231	-6.89342
DZA65_RS19175	DZA65_RS19175	catabolite repressor/activator	setATCH186	Upstate	-1.03063	-6.33077
DZA65_RS19175	DZA65_RS19175	catabolite repressor/activator	setATCH133	M9	-1.20684	-7.23111
DZA65_RS19175	DZA65_RS19175	catabolite repressor/activator	setATCH188	Upstate	-1.06124	-5.60402
DZA65_RS19200	DZA65_RS19200	2-isopropylmalate synthase	setATCH248	M9	-2.50717	-17.0934
DZA65_RS19200	DZA65_RS19200	2-isopropylmalate synthase	setATCH171	Atlantic	-1.05331	-8.50043
DZA65_RS19200	DZA65_RS19200	2-isopropylmalate synthase	setATCH132	M9	-2.20422	-14.5337
DZA65_RS19200	DZA65_RS19200	2-isopropylmalate synthase	setATCH246	M9	-3.03614	-19.8666
DZA65_RS19200	DZA65_RS19200	2-isopropylmalate synthase	setATCH131	M9	-2.00852	-13.7671
DZA65_RS19200	DZA65_RS19200	2-isopropylmalate synthase	setATCH172	Atlantic	-1.32535	-8.85219
DZA65_RS19200	DZA65_RS19200	2-isopropylmalate synthase	setATCH173	Atlantic	-1.41426	-10.0885
DZA65_RS19200	DZA65_RS19200	2-isopropylmalate synthase	setATCH175	Atlantic	-1.94373	-14.8701
DZA65_RS19200	DZA65_RS19200	2-isopropylmalate synthase	setATCH176	Atlantic	-1.23288	-9.4389
DZA65_RS19200	DZA65_RS19200	2-isopropylmalate synthase	setATCH133	M9	-2.40878	-15.8148
DZA65_RS19200	DZA65_RS19200	2-isopropylmalate synthase	setATCH247	M9	-2.54893	-15.5685
DZA65_RS19200	DZA65_RS19200	2-isopropylmalate synthase	setATCH174	Atlantic	-1.28849	-10.0997
DZA65_RS19205	DZA65_RS19205	3-isopropylmalate dehydrogenase	setATCH188	Upstate	-1.00161	-7.25053
DZA65_RS19205	DZA65_RS19205	3-isopropylmalate dehydrogenase	setATCH132	M9	-1.94	-11.487
DZA65_RS19205	DZA65_RS19205	3-isopropylmalate dehydrogenase	setATCH180	Norland	-1.05141	-7.27803
DZA65_RS19205	DZA65_RS19205	3-isopropylmalate dehydrogenase	setATCH173	Atlantic	-1.19923	-7.78399
DZA65_RS19205	DZA65_RS19205	3-isopropylmalate dehydrogenase	setATCH248	M9	-2.21741	-10.852
DZA65_RS19205	DZA65_RS19205	3-isopropylmalate dehydrogenase	setATCH172	Atlantic	-1.56701	-8.72883
DZA65_RS19205	DZA65_RS19205	3-isopropylmalate dehydrogenase	setATCH174	Atlantic	-1.51799	-9.1762
DZA65_RS19205	DZA65_RS19205	3-isopropylmalate dehydrogenase	setATCH246	M9	-2.68107	-12.9165
DZA65_RS19205	DZA65_RS19205	3-isopropylmalate dehydrogenase	setATCH171	Atlantic	-1.4252	-9.0115
DZA65_RS19205	DZA65_RS19205	3-isopropylmalate dehydrogenase	setATCH182	Norland	-1.06105	-7.39974
DZA65_RS19205	DZA65_RS19205	3-isopropylmalate dehydrogenase	setATCH175	Atlantic	-2.22724	-11.9204
DZA65_RS19205	DZA65_RS19205	3-isopropylmalate dehydrogenase	setATCH247	M9	-2.48045	-11.7673
DZA65_RS19205	DZA65_RS19205	3-isopropylmalate dehydrogenase	setATCH131	M9	-1.88956	-10.7234
DZA65_RS19205	DZA65_RS19205	3-isopropylmalate dehydrogenase	setATCH133	M9	-1.79519	-9.11699
DZA65_RS19205	DZA65_RS19205	3-isopropylmalate dehydrogenase	setATCH176	Atlantic	-1.61337	-10.2263
DZA65_RS19210	DZA65_RS19210	3-isopropylmalate dehydratase large subunit	setATCH173	Atlantic	-1.34293	-8.21151
DZA65_RS19210	DZA65_RS19210	3-isopropylmalate dehydratase large subunit	setATCH179	Norland	-1.26237	-7.44491
DZA65_RS19210	DZA65_RS19210	3-isopropylmalate dehydratase large subunit	setATCH131	M9	-1.93531	-10.2497
DZA65_RS19210	DZA65_RS19210	3-isopropylmalate dehydratase large subunit	setATCH248	M9	-2.45809	-11.5277
DZA65_RS19210	DZA65_RS19210	3-isopropylmalate dehydratase large subunit	setATCH183	Upstate	-1.01456	-6.11142
DZA65_RS19210	DZA65_RS19210	3-isopropylmalate dehydratase large subunit	setATCH171	Atlantic	-1.54544	-10.3021
DZA65_RS19210	DZA65_RS19210	3-isopropylmalate dehydratase large subunit	setATCH175	Atlantic	-1.8992	-10.1531
DZA65_RS19210	DZA65_RS19210	3-isopropylmalate dehydratase large subunit	setATCH182	Norland	-1.4092	-9.60946
DZA65_RS19210	DZA65_RS19210	3-isopropylmalate dehydratase large subunit	setATCH177	Norland	-1.12294	-7.38213
DZA65_RS19210	DZA65_RS19210	3-isopropylmalate dehydratase large subunit	setATCH246	M9	-2.59938	-10.6947
DZA65_RS19210	DZA65_RS19210	3-isopropylmalate dehydratase large subunit	setATCH176	Atlantic	-1.58758	-8.38513
DZA65_RS19210	DZA65_RS19210	3-isopropylmalate dehydratase large subunit	setATCH247	M9	-2.71535	-12.6827
DZA65_RS19210	DZA65_RS19210	3-isopropylmalate dehydratase large subunit	setATCH174	Atlantic	-1.64133	-9.92606
DZA65_RS19210	DZA65_RS19210	3-isopropylmalate dehydratase large subunit	setATCH180	Norland	-1.2518	-8.44941
DZA65_RS19210	DZA65_RS19210	3-isopropylmalate dehydratase large subunit	setATCH188	Upstate	-1.15084	-7.50081
DZA65_RS19210	DZA65_RS19210	3-isopropylmalate dehydratase large subunit	setATCH187	Upstate	-1.13911	-6.88699
DZA65_RS19210	DZA65_RS19210	3-isopropylmalate dehydratase large subunit	setATCH181	Norland	-1.09296	-7.27135
DZA65_RS19210	DZA65_RS19210	3-isopropylmalate dehydratase large subunit	setATCH172	Atlantic	-1.99522	-11.4702
DZA65_RS19210	DZA65_RS19210	3-isopropylmalate dehydratase large subunit	setATCH132	M9	-2.27985	-11.666
DZA65_RS19210	DZA65_RS19210	3-isopropylmalate dehydratase large subunit	setATCH133	M9	-1.96878	-9.8376
DZA65_RS19215	DZA65_RS19215	3-isopropylmalate dehydratase small subunit	setATCH174	Atlantic	-1.89398	-4.6822
DZA65_RS19215	DZA65_RS19215	3-isopropylmalate dehydratase small subunit	setATCH175	Atlantic	-2.32981	-5.75965
DZA65_RS19215	DZA65_RS19215	3-isopropylmalate dehydratase small subunit	setATCH176	Atlantic	-1.74294	-4.95001
DZA65_RS19215	DZA65_RS19215	3-isopropylmalate dehydratase small subunit	setATCH188	Upstate	-1.34488	-4.15197
DZA65_RS19215	DZA65_RS19215	3-isopropylmalate dehydratase small subunit	setATCH247	M9	-2.48696	-6.44486
DZA65_RS19215	DZA65_RS19215	3-isopropylmalate dehydratase small subunit	setATCH171	Atlantic	-1.37408	-4.44846
DZA65_RS19215	DZA65_RS19215	3-isopropylmalate dehydratase small subunit	setATCH246	M9	-4.55952	-6.20954
DZA65_RS19215	DZA65_RS19215	3-isopropylmalate dehydratase small subunit	setATCH172	Atlantic	-2.67093	-5.7726
DZA65_RS19215	DZA65_RS19215	3-isopropylmalate dehydratase small subunit	setATCH132	M9	-2.50355	-5.66349
DZA65_RS19215	DZA65_RS19215	3-isopropylmalate dehydratase small subunit	setATCH248	M9	-2.94354	-5.56781
DZA65_RS19215	DZA65_RS19215	3-isopropylmalate dehydratase small subunit	setATCH131	M9	-2.46455	-5.13925
DZA65_RS19215	DZA65_RS19215	3-isopropylmalate dehydratase small subunit	setATCH177	Norland	-1.3497	-4.28528
DZA65_RS19215	DZA65_RS19215	3-isopropylmalate dehydratase small subunit	setATCH182	Norland	-2.08438	-5.21462
DZA65_RS19270	DZA65_RS19270	acetolactate synthase large subunit	setATCH132	M9	-1.08226	-6.86072
DZA65_RS19270	DZA65_RS19270	acetolactate synthase large subunit	setATCH131	M9	-1.08466	-6.71521
DZA65_RS19270	DZA65_RS19270	acetolactate synthase large subunit	setATCH133	M9	-1.01396	-6.4802
DZA65_RS19290	DZA65_RS19290	hypothetical protein	setATCH184	Upstate	-3.15569	-4.19138
DZA65_RS19345	DZA65_RS19345	Co2+/Mg2+ efflux protein ApaG	setATCH247	M9	-1.13595	-7.297
DZA65_RS19345	DZA65_RS19345	Co2+/Mg2+ efflux protein ApaG	setATCH246	M9	-1.10903	-7.33613
DZA65_RS19345	DZA65_RS19345	Co2+/Mg2+ efflux protein ApaG	setATCH248	M9	-1.05931	-6.87666
DZA65_RS19350	DZA65_RS19350	bis(5'-nucleosyl)-tetraphosphatase (symmetrical)	setATCH132	M9	-2.88738	-5.74383
DZA65_RS19350	DZA65_RS19350	bis(5'-nucleosyl)-tetraphosphatase (symmetrical)	setATCH133	M9	-1.89193	-4.3158
DZA65_RS19350	DZA65_RS19350	bis(5'-nucleosyl)-tetraphosphatase (symmetrical)	setATCH183	Upstate	-1.97684	-4.649
DZA65_RS19350	DZA65_RS19350	bis(5'-nucleosyl)-tetraphosphatase (symmetrical)	setATCH188	Upstate	-2.34577	-4.33872
DZA65_RS19350	DZA65_RS19350	bis(5'-nucleosyl)-tetraphosphatase (symmetrical)	setATCH169	PDB	-1.90865	-4.61416
DZA65_RS19350	DZA65_RS19350	bis(5'-nucleosyl)-tetraphosphatase (symmetrical)	setATCH182	Norland	-1.49622	-4.05405
DZA65_RS19350	DZA65_RS19350	bis(5'-nucleosyl)-tetraphosphatase (symmetrical)	setATCH247	M9	-1.89409	-4.93963
DZA65_RS19350	DZA65_RS19350	bis(5'-nucleosyl)-tetraphosphatase (symmetrical)	setATCH246	M9	-2.7017	-6.34087
[truncated: 495 more rows]

## Sheet: Ddia6719
locusId	sysName	desc	name	short	lrn	t
[truncated: 1,936 more rows]
